# Supplementary material for: Integrated genomic analyses of de novo pathways underlying atypical meningiomas
Source: Nat Commun. 2017 Feb 14;8:14433. doi: 10.1038/ncomms14433 (PMC5316884; doi:10.1038/ncomms14433)
Supplement: Supplementary Data 1 — Clinical and molecular features of 775 meningiomas Anatomical location key: ASB: Anterior skull base, MSB_med: Middle skull basemedial, MSB_lat: Middle skull baselateral, PF_antmed: Anterior, medial posterior cranial fossa, PF_postlat: Posterior, lateral posterior cranial fossa, Spinal: Spinal, ST_ant: Anterior supratentorial, ST_post: Posterior supratentorial, Ventricular: Intraventricular, Multiple: Multiple. Coordinates are hg19. Exome = Whole-exome sequencing. MIPs = next-generation sequencing screening of the coding sequences of NF2, SMARCB1, TRAF7, PIK3CA, PIK3R1, PRKAR1A, SUFU, SMO, AKT1 p.Glu17Lys and KLF4 p.Lys409Gln. Amplicon = next-generation screening of the coding sequences of NF2, TRAF7, SMO, AKT1 p.Glu17Lys and KLF4 p.Lys409Gln. (1a) Average depth of coverage for MIPS data (1b). Tables for assessing relative risk for gender and atypia (1c). [file ncomms14433-s2.xlsx]

## Sheet: Table S1A
Supplementary Data 1. Clinical and molecular features of meningioma cohort
Sample ID	AtypicalMeningiomaCohort	Sequencing Method	Mutation	TimeToRecurrence (months)	isMultipleMeningioma	Chr22.status	CNV.Info	Location	Radiated	WHO.Grade	Histology	Brain.Invasion	Blood.Paired	Primary	Age	Gender	Subgroup	GenotypedorExomeCNV	PercentageOfAlteredGenome (Genotyping)	PercentageOfAlteredGenome (ExomeCNV)	LargeScaleDel (Genotyping)	FocalDel (Genotyping)	LargeScaleNum (Genotyping)	FocalDelNum (Genotyping)	LargeScaleAmp (Genotyping)	FocalAmp (Genotyping)	LargeScaleAmpNum (Genotyping)	FocalAmpNum (Genotyping)	LargeScaleCNLOH (Genotyping)	FocalCNLOH (Genotyping)	LargeScaleCNLOHNum (Genotyping)	FocalCNLOHNum (Genotyping)	LargeScaleDel (ExomeCNV)	FocalDel (ExomeCNV)	LargeScaleAmp (ExomeCNV)	FocalAmp (ExomeCNV)	LargeScaleCNLOH (ExomeCNV)	LargeScaleDelCount (ExomeCNV)	LargeScaleAmpCount (ExomeCNV)	LargeScaleCNLOHCount (ExomeCNV)
MN-97	Yes	Exome	NF2/Chr22_Loss	#N/A	No	Loss(QPCR) ,Loss(Genotyping/ExomeCNV)	Yes	ST_ant	No	2	atypical	Unknown	No	Primary	59	Male	NF2/Chr22	Yes (genotyped) (exomeCNV)	0.183403	0.117269	1p 6p 6q 7p 10p 10q 14q 22q		8	0			0	0	2p 11p	10q 19p	2	2	1p 6p 10p 10q 14q 22q	7p				6	0	0
MN-96	Yes	Exome	NF2/Chr22_Loss	#N/A	No	Loss(QPCR) ,Loss(Genotyping/ExomeCNV)	Yes	ST_post	No	2	atypical	Unknown	No	Primary	76	Male	NF2/Chr22	Yes (genotyped) (exomeCNV)	0.1765	0.142944	1p 6p 6q 10q 12q 14q 19p 22q	10p	8	1	10p	9q	1	1	8p	8q 10p 10q 14q 19p	1	5	1p 6p 6q 14q 19p 22q	10q 12q	10p	9q		6	1	0
MN-95	Yes	Exome	Chr22_Loss	#N/A	No	Loss(QPCR) ,Loss(Genotyping/ExomeCNV)	Yes	ST_post	No	1	fibrous	Unknown	No	Primary	51	Male	NF2/Chr22	Yes (genotyped) (exomeCNV)	0.0866928	0.0564661	1p 7p 19p 22q	20q	4	1	17q	1p	1	1	18p 18q	9q 11p 11q 14q 19p 20p 20q	2	7	1p 19p 22q	7p	17q	1p		3	1	0
MN-86	Yes	Amplicon	AKT1/TRAF7/Chr*loss	#N/A	No	Intact(QPCR) ,Intact(Genotyping/ExomeCNV)	Yes	MSB_mid	No	1	meningothelial	Unknown	No	Primary	Unknown	Female	TRAF7/PIK3	Yes (genotyped)	0.0136471	NA	19p		1	0			0	0			0	0	NA	NA	NA	NA	NA	NA	NA	NA
MN-84	Yes	Amplicon	KLF4/TRAF7	#N/A	No	Intact(QPCR) ,Intact(Genotyping/ExomeCNV)	Yes	MSB_mid	No	1	meningothelial	Unknown	No	Primary	50	Female	TRAF7/KLF4	Yes (genotyped)	0.00180817	NA			0	0			0	0			0	0	NA	NA	NA	NA	NA	NA	NA	NA
MN-83889	Yes	MIPs	POLR2A	#N/A	No	NA	No	PF_*	No	1	meningothelial	Unknown	No	Primary	73	Female	POLR2A	No	NA	NA	NA	NA	NA	NA	NA	NA	NA	NA	NA		NA	NA	NA	NA	NA	NA	NA	NA	NA	NA
MN-83731	No	Sanger	POLR2A	#N/A	No	Intact(QPCR) ,Intact(Genotyping/ExomeCNV)	Yes	MSB_mid	No	1	meningothelial	Unknown	No	Unknown	58	Female	POLR2A	Yes (genotyped)	0.0060557	NA			0	0			0	0			0	0	NA	NA	NA	NA	NA	NA	NA	NA
MN-83398	Yes	MIPs	TRAF7	#N/A	No	NA	No	ASB	No	1	meningothelial	Unknown	No	Primary	58	Female	TRAF7	No	NA	NA	NA	NA	NA	NA	NA	NA	NA	NA	NA		NA	NA	NA	NA	NA	NA	NA	NA	NA	NA
MN-83369	Yes	MIPs	SMARCB1/NF2	#N/A	No	NA	No	ASB_STANT	No	1	meningothelial	Unknown	No	Primary	61	Male	NF2/Chr22/SMARCB1	No	NA	NA	NA	NA	NA	NA	NA	NA	NA	NA	NA		NA	NA	NA	NA	NA	NA	NA	NA	NA	NA
MN-83330	No	MIPs	SMO L412F	#N/A	No	NA	No	ASB_STANT	No	1	meningothelial	Unknown	No	Recurrent	80	Female	Hedgehog	No	NA	NA	NA	NA	NA	NA	NA	NA	NA	NA	NA		NA	NA	NA	NA	NA	NA	NA	NA	NA	NA
MN-83286	No	MIPs	PRKAR1A	#N/A	No	Intact(QPCR) ,Intact(Genotyping/ExomeCNV)	Yes	ASB	No	2	meningothelial	Unknown	No	Primary	31	Male	Hedgehog	Yes (genotyped)	0.0134045	NA			0	0			0	0			0	0	NA	NA	NA	NA	NA	NA	NA	NA
MN-83264	Yes	MIPs	TRAF7	#N/A	No	NA	No	ASB	No	1	meningothelial+fibrous	Unknown	No	Primary	69	Female	TRAF7	No	NA	NA	NA	NA	NA	NA	NA	NA	NA	NA	NA		NA	NA	NA	NA	NA	NA	NA	NA	NA	NA
MN-83234	Yes	MIPs	SMO L412F/NF2Q369R	#N/A	No	NA	No	ASB	No	1	meningothelial	Unknown	No	Primary	79	Male	Hedgehog	No	NA	NA	NA	NA	NA	NA	NA	NA	NA	NA	NA		NA	NA	NA	NA	NA	NA	NA	NA	NA	NA
MN-83121	Yes	MIPs	POLR2A	#N/A	No	NA	No	CPA	No	1	meningothelial	Unknown	No	Primary	69	Male	POLR2A	No	NA	NA	NA	NA	NA	NA	NA	NA	NA	NA	NA		NA	NA	NA	NA	NA	NA	NA	NA	NA	NA
MN-83110	Yes	MIPs	SMO T541M	#N/A	No	Intact(QPCR)	No	ASB_STANT	No	1	meningothelial	Unknown	No	Primary	80	Female	Hedgehog	No	NA	NA	NA	NA	NA	NA	NA	NA	NA	NA	NA		NA	NA	NA	NA	NA	NA	NA	NA	NA	NA
MN-83019	Yes	MIPs	PRKAR1A	#N/A	No	Intact(QPCR) ,Intact(Genotyping/ExomeCNV)	Yes	MSB_mid	No	1	meningothelial	Unknown	No	Primary	53	Female	Hedgehog	Yes (genotyped)	0.000124928	NA			0	0			0	0		6p 16p	0	2	NA	NA	NA	NA	NA	NA	NA	NA
MN-83	Yes	Amplicon	KLF4/TRAF7	#N/A	No	Intact(QPCR) ,Intact(Genotyping/ExomeCNV)	Yes	PF*	No	1	meningothelial	Unknown	No	Primary	50	Female	TRAF7/KLF4	Yes (genotyped)	0.000425098	NA			0	0			0	0			0	0	NA	NA	NA	NA	NA	NA	NA	NA
MN-82835	No	MIPs	SMARCB1/NF2	#N/A	No	Loss(QPCR) ,Loss(Genotyping/ExomeCNV)	Yes	ASB_STANT_ST_mid_ant	Unknown	2	Unknown	Unknown	No	Primary	73	Male	NF2/Chr22/SMARCB1	Yes (genotyped)	0.0218996	NA	22q		1	0			0	0			0	0	NA	NA	NA	NA	NA	NA	NA	NA
MN-82749	Yes	MIPs	AKT1	#N/A	No	NA	No	ASB	No	1	Unknown	Unknown	No	Primary	49	Female	TRAF7/PIK3	No	NA	NA	NA	NA	NA	NA	NA	NA	NA	NA	NA		NA	NA	NA	NA	NA	NA	NA	NA	NA	NA
MN-82569	Yes	MIPs	TRAF7	#N/A	No	NA	No	ASB	No	1	meningothelial	Unknown	No	Primary	67	Female	TRAF7	No	NA	NA	NA	NA	NA	NA	NA	NA	NA	NA	NA		NA	NA	NA	NA	NA	NA	NA	NA	NA	NA
MN-82511	Yes	MIPs	TRAF7	24	No	NA	No	ASB	No	1	Unknown	Unknown	No	Primary	45	Female	TRAF7	No	NA	NA	NA	NA	NA	NA	NA	NA	NA	NA	NA		NA	NA	NA	NA	NA	NA	NA	NA	NA	NA
MN-82336	Yes	MIPs	TRAF7	#N/A	No	NA	No	ASB	No	1	Unknown	Unknown	No	Primary	47	Male	TRAF7	No	NA	NA	NA	NA	NA	NA	NA	NA	NA	NA	NA		NA	NA	NA	NA	NA	NA	NA	NA	NA	NA
MN-82152	Yes	MIPs	POLR2A	#N/A	No	Intact(QPCR) ,Intact(Genotyping/ExomeCNV)	Yes	MSB_mid	No	1	Unknown	Unknown	No	Primary	43	Female	POLR2A	Yes (genotyped)	0	NA			0	0			0	0		16p	0	1	NA	NA	NA	NA	NA	NA	NA	NA
MN-82127	Yes	MIPs	AKT1/TRAF7	84	No	NA	No	ASB	No	1	Unknown	Unknown	No	Primary	38	Female	TRAF7/PIK3	No	NA	NA	NA	NA	NA	NA	NA	NA	NA	NA	NA		NA	NA	NA	NA	NA	NA	NA	NA	NA	NA
MN-81977	Yes	MIPs	POLR2A	48	No	Intact(QPCR) ,Intact(Genotyping/ExomeCNV)	Yes	MSB_mid	No	1	Unknown	Unknown	No	Primary	59	Male	POLR2A	Yes (genotyped)	0.00378598	NA			0	0			0	0			0	0	NA	NA	NA	NA	NA	NA	NA	NA
MN-81944	Yes	MIPs	POLR2A	#N/A	No	Intact(QPCR) ,Intact(Genotyping/ExomeCNV)	Yes	MSB_mid	No	1	psammomatous	Unknown	No	Primary	54	Female	POLR2A	Yes (genotyped)	0.000442391	NA			0	0			0	0			0	0	NA	NA	NA	NA	NA	NA	NA	NA
MN-81595	No	MIPs		#N/A	No	NA	No	ASB_STANT	No	1	meningothelial	Unknown	No	Primary	73	Female	Mutation unknown	No	NA	NA	NA	NA	NA	NA	NA	NA	NA	NA	NA		NA	NA	NA	NA	NA	NA	NA	NA	NA	NA
MN-81220	Yes	MIPs	POLR2A	#N/A	No	Intact(QPCR) ,Intact(Genotyping/ExomeCNV)	Yes	CPA	No	1	meningothelial	Unknown	No	Primary	37	Female	POLR2A	Yes (genotyped)	0.00234715	NA			0	0			0	0			0	0	NA	NA	NA	NA	NA	NA	NA	NA
MN-81172	Yes	MIPs	SUFU	#N/A	No	Intact(QPCR) ,Intact(Genotyping/ExomeCNV)	Yes	ASB	No	1	meningothelial	Unknown	No	Primary	67	Male	Hedgehog	Yes (genotyped)	0.000684506	NA			0	0			0	0		16p	0	1	NA	NA	NA	NA	NA	NA	NA	NA
MN-81028	No	MIPs	NF2	#N/A	No	NA	No	ASB	No	U	meningothelial	Unknown	No	Primary	76	Male	NF2/Chr22	No	NA	NA	NA	NA	NA	NA	NA	NA	NA	NA	NA		NA	NA	NA	NA	NA	NA	NA	NA	NA	NA
MN-81	Yes	Exome	NF2/Chr22_Loss	#N/A	No	Loss(QPCR) ,Loss(Genotyping/ExomeCNV)	Yes	ST_post	No	1	fibrous	Unknown	Yes	Primary	48	Female	NF2/Chr22	Yes (genotyped) (exomeCNV)	0.0111952	0.0117862	22q		1	0			0	0			0	0	22q					1	0	0
MN-80920	No	MIPs	SMO L412F	#N/A	No	Intact(QPCR)	No	ASB_STANT	Unknown	1	meningothelial	Unknown	No	Primary	68	Female	Hedgehog	No	NA	NA	NA	NA	NA	NA	NA	NA	NA	NA	NA		NA	NA	NA	NA	NA	NA	NA	NA	NA	NA
MN-80754	Yes	MIPs	NF2	#N/A	No	NA	No	ASB	No	1	meningothelial	Unknown	No	Primary	54	Female	NF2/Chr22	No	NA	NA	NA	NA	NA	NA	NA	NA	NA	NA	NA		NA	NA	NA	NA	NA	NA	NA	NA	NA	NA
MN-80751	Yes	MIPs	AKT1/TRAF7	132	No	NA	No	ASB	No	1	meningothelial	Unknown	No	Primary	47	Male	TRAF7/PIK3	No	NA	NA	NA	NA	NA	NA	NA	NA	NA	NA	NA		NA	NA	NA	NA	NA	NA	NA	NA	NA	NA
MN-80690	Yes	MIPs	POLR2A	#N/A	No	NA	No	MSB	No	1	Unknown	Unknown	No	Primary	46	Female	POLR2A	No	NA	NA	NA	NA	NA	NA	NA	NA	NA	NA	NA		NA	NA	NA	NA	NA	NA	NA	NA	NA	NA
MN-80685	Yes	MIPs	POLR2A	#N/A	No	NA	No	MSB_mid	No	1	Unknown	Unknown	No	Primary	56	Male	POLR2A	No	NA	NA	NA	NA	NA	NA	NA	NA	NA	NA	NA		NA	NA	NA	NA	NA	NA	NA	NA	NA	NA
MN-80631	No	MIPs	SMO L412F	#N/A	No	NA	No	ASB	No	1	Unknown	Unknown	No	Recurrent	57	Male	Hedgehog	No	NA	NA	NA	NA	NA	NA	NA	NA	NA	NA	NA		NA	NA	NA	NA	NA	NA	NA	NA	NA	NA
MN-80628	Yes	MIPs	AKT1/TRAF7	#N/A	No	NA	No	ASB	No	1	meningothelial	Unknown	No	Primary	55	Female	TRAF7/PIK3	No	NA	NA	NA	NA	NA	NA	NA	NA	NA	NA	NA		NA	NA	NA	NA	NA	NA	NA	NA	NA	NA
MN-80447	No	MIPs	Chr22_Loss	#N/A	No	Loss(QPCR)	No	ASB	Unknown	1	fibrous	Unknown	No	Primary	44	Male	NF2/Chr22	No	NA	NA	NA	NA	NA	NA	NA	NA	NA	NA	NA		NA	NA	NA	NA	NA	NA	NA	NA	NA	NA
MN-80377	No	MIPs	KLF4/TRAF7	#N/A	No	NA	No	ASB	Unknown	1	secretory	Unknown	No	Primary	70	Male	TRAF7/KLF4	No	NA	NA	NA	NA	NA	NA	NA	NA	NA	NA	NA		NA	NA	NA	NA	NA	NA	NA	NA	NA	NA
MN-80283	No	MIPs		#N/A	No	NA	No	ASB	No	1	meningothelial	Unknown	No	Primary	36	Female	Mutation unknown	No	NA	NA	NA	NA	NA	NA	NA	NA	NA	NA	NA		NA	NA	NA	NA	NA	NA	NA	NA	NA	NA
MN-80274	Yes	MIPs	SMO W535L	#N/A	No	NA	No	ASB	No	1	meningothelial	Unknown	No	Primary	40	Male	Hedgehog	No	NA	NA	NA	NA	NA	NA	NA	NA	NA	NA	NA		NA	NA	NA	NA	NA	NA	NA	NA	NA	NA
MN-80212	Yes	MIPs	POLR2A	#N/A	No	NA	No	MSB_mid	No	1	meningothelial	Unknown	No	Primary	44	Female	POLR2A	No	NA	NA	NA	NA	NA	NA	NA	NA	NA	NA	NA		NA	NA	NA	NA	NA	NA	NA	NA	NA	NA
MN-80204	Yes	MIPs	AKT1/TRAF7	#N/A	No	NA	No	ASB	No	1	meningothelial	Unknown	No	Primary	58	Female	TRAF7/PIK3	No	NA	NA	NA	NA	NA	NA	NA	NA	NA	NA	NA		NA	NA	NA	NA	NA	NA	NA	NA	NA	NA
MN-80101	Yes	MIPs	AKT1/TRAF7	#N/A	No	NA	No	ASB	No	1	meningothelial	Unknown	No	Primary	60	Female	TRAF7/PIK3	No	NA	NA	NA	NA	NA	NA	NA	NA	NA	NA	NA		NA	NA	NA	NA	NA	NA	NA	NA	NA	NA
MN-80090	Yes	MIPs	SMO G529V	#N/A	No	Intact(QPCR)	No	ASB	No	1	meningothelial	Unknown	No	Primary	75	Male	Hedgehog	No	NA	NA	NA	NA	NA	NA	NA	NA	NA	NA	NA		NA	NA	NA	NA	NA	NA	NA	NA	NA	NA
MN-79	Yes	Amplicon	SMO L412F	#N/A	No	Intact(QPCR) ,Intact(Genotyping/ExomeCNV)	Yes	ASB	No	1	meningothelial	Unknown	No	Primary	61	Female	Hedgehog	Yes (genotyped)	0.00243528	NA		19p	0	1			0	0		16p	0	1	NA	NA	NA	NA	NA	NA	NA	NA
MN-73	Yes	Amplicon	AKT1/TRAF7	#N/A	No	Intact(QPCR) ,Intact(Genotyping/ExomeCNV)	Yes	ST_ant	No	1	meningothelial	Unknown	No	Primary	45	Male	TRAF7/PIK3	Yes (genotyped)	0.00388199	NA			0	0			0	0		16p	0	1	NA	NA	NA	NA	NA	NA	NA	NA
MN-72	Yes	Amplicon	KLF4/TRAF7	#N/A	No	Intact(QPCR) ,Intact(Genotyping/ExomeCNV)	Yes	MSB_lat	No	1	secretory+meningothelial+metaplastic	Unknown	No	Primary	62	Female	TRAF7/KLF4	Yes (genotyped)	0.00148848	NA			0	0			0	0			0	0	NA	NA	NA	NA	NA	NA	NA	NA
MN-71	Yes	Exome	NF2/Chr22_Loss	#N/A	No	Loss(QPCR) ,Loss(Genotyping/ExomeCNV)	Yes	Spinal	No	1	psammomatous	Unknown	No	Primary	63	Female	NF2/Chr22	Yes (genotyped) (exomeCNV)	0.0112329	0.034084	22q		1	0			0	0			0	0	22q					1	0	0
MN-7	Yes	Amplicon	NF2/Chr22_Loss	#N/A	No	Loss(QPCR) ,Loss(Genotyping/ExomeCNV)	Yes	ST_mid_ant	No	1	psammomatous	Unknown	No	Primary	57	Female	NF2/Chr22	Yes (genotyped)	0.0123201	NA	22q		1	0			0	0			0	0	NA	NA	NA	NA	NA	NA	NA	NA
MN-69	Yes	Amplicon	KLF4/TRAF7/Chr*amp	#N/A	No	Intact(QPCR) ,Intact(Genotyping/ExomeCNV)	Yes	MSB_mid	No	1	secretory+meningothelial	Unknown	No	Primary	76	Female	TRAF7/KLF4	Yes (genotyped)	0.0225843	NA			0	0	5q		1	0			0	0	NA	NA	NA	NA	NA	NA	NA	NA
MN-64846	Yes	MIPs	NF2	#N/A	No	Loss(QPCR) ,Loss(Genotyping/ExomeCNV)	Yes	PF_antmed	No	2	atypical	Unknown	Yes	Primary	78	Female	NF2/Chr22	Yes (genotyped)	0.013041	NA	22q		1	0			0	0	7p	7q 14q	1	2	NA	NA	NA	NA	NA	NA	NA	NA
MN-64816	No	MIPs	AKT1	#N/A	No	NA	No	MUL	No	2	meningothelial	Yes	Yes	Primary	77	Female	TRAF7/PIK3	No	NA	NA	NA	NA	NA	NA	NA	NA	NA	NA	NA		NA	NA	NA	NA	NA	NA	NA	NA	NA	NA
MN-64811	Yes	MIPs		#N/A	No	Intact(QPCR) ,Intact(Genotyping/ExomeCNV)	Yes	MSB_med	No	1	transitional	No	Yes	Primary	59	Female	Mutation unknown	Yes (genotyped)	0.0011902	NA			0	0			0	0			0	0	NA	NA	NA	NA	NA	NA	NA	NA
MN-64787	No	MIPs	Chr22_Loss	#N/A	No	Loss(QPCR)	No	MSB_lat	Unknown	1	unknown	Unknown	Yes	Unknown	52	Female	NF2/Chr22	No	NA	NA	NA	NA	NA	NA	NA	NA	NA	NA	NA		NA	NA	NA	NA	NA	NA	NA	NA	NA	NA
MN-64767	Yes	Exome, MIPs		#N/A	No	Intact(QPCR) ,Intact(Genotyping/ExomeCNV)	Yes	MSB_lat	No	1	transitional	Unknown	Yes	Primary	77	Female	Mutation unknown	Yes (exomeCNV); Yes (genotyped)	0.00191907	0.000280737			0	0			0	0			0	0						0	0	0
MN-64764	No	MIPs	NF2	#N/A	No	NA	No	MUL	No	1	meningothelial	No	Yes	Recurrent	39	Male	NF2/Chr22	No	NA	NA	NA	NA	NA	NA	NA	NA	NA	NA	NA		NA	NA	NA	NA	NA	NA	NA	NA	NA	NA
MN-64760	Yes	MIPs	NF2	#N/A	No	Loss(QPCR) ,Loss(Genotyping/ExomeCNV)	Yes	ST_mid_post	No	2	atypical+clearcell+rhabdoid	Unknown	Yes	Primary	86	Male	NF2/Chr22	Yes (genotyped)	0.21413	NA	1p 6q 14q 17p 18p 18q 22q	13q	7	1	1q 13q	17q	2	1		16p	0	1	NA	NA	NA	NA	NA	NA	NA	NA
MN-64705	Yes	MIPs	NF2	#N/A	No	Loss(QPCR) ,Loss(Genotyping/ExomeCNV)	Yes	MSB	No	2	atypical	Unknown	Yes	Primary	94	Male	NF2/Chr22	Yes (genotyped)	0.127674	NA	1p 6p 6q 14q 22q		5	0			0	0			0	0	NA	NA	NA	NA	NA	NA	NA	NA
MN-64698	No	MIPs	SMO A524P	#N/A	No	NA	No	ASB	No	2	meningothelial	Yes	Yes	Primary	71	Female	Hedgehog	No	NA	NA	NA	NA	NA	NA	NA	NA	NA	NA	NA		NA	NA	NA	NA	NA	NA	NA	NA	NA	NA
MN-64683	Yes	MIPs	NF2	#N/A	No	NA	No	ST_mid_ant	No	2	atypical	Yes	Yes	Primary	70	Male	NF2/Chr22	No	NA	NA	NA	NA	NA	NA	NA	NA	NA	NA	NA		NA	NA	NA	NA	NA	NA	NA	NA	NA	NA
MN-64681	Yes	MIPs	AKT1/TRAF7	#N/A	No	NA	No	ST_mid_ant	No	1	secretory	No	Yes	Primary	79	Female	TRAF7/PIK3	No	NA	NA	NA	NA	NA	NA	NA	NA	NA	NA	NA		NA	NA	NA	NA	NA	NA	NA	NA	NA	NA
MN-64678	No	MIPs	NF2	#N/A	No	NA	No	ASB_STANT	No	2	atypical	Unknown	Yes	Recurrent	69	Male	NF2/Chr22	No	NA	NA	NA	NA	NA	NA	NA	NA	NA	NA	NA		NA	NA	NA	NA	NA	NA	NA	NA	NA	NA
MN-64670	Yes	MIPs	KLF4/TRAF7	#N/A	No	NA	No	ASB_STANT	No	1	secretory	No	Yes	Primary	53	Female	TRAF7/KLF4	No	NA	NA	NA	NA	NA	NA	NA	NA	NA	NA	NA		NA	NA	NA	NA	NA	NA	NA	NA	NA	NA
MN-64636	Yes	Exome, MIPs	POLR2A	#N/A	No	Intact(QPCR) ,Intact(Genotyping/ExomeCNV)	Yes	ST_mid_ant	No	1	meningothelial	Unknown	Yes	Primary	52	Female	POLR2A	Yes (genotyped) (exomeCNV)	0.108124	0.111289	2q 19p	1p	2	1	1q 15q 17q		3	0			0	0	2q 19p	1p	1q 15q 17q			2	3	0
MN-64629	Yes	MIPs	PIK3R1	#N/A	No	NA	No	ST_ant	No	2	atypical	No	Yes	Primary	47	Female	TRAF7/PIK3	No	NA	NA	NA	NA	NA	NA	NA	NA	NA	NA	NA		NA	NA	NA	NA	NA	NA	NA	NA	NA	NA
MN-64627	Yes	MIPs	NF2	#N/A	No	NA	No	ST_iv	No	1	transitional	No	Yes	Primary	47	Female	NF2/Chr22	No	NA	NA	NA	NA	NA	NA	NA	NA	NA	NA	NA		NA	NA	NA	NA	NA	NA	NA	NA	NA	NA
MN-64610	No	MIPs		#N/A	No	NA	No	MUL	No	2	transitional	Yes	Yes	Primary	68	Female	Mutation unknown	No	NA	NA	NA	NA	NA	NA	NA	NA	NA	NA	NA		NA	NA	NA	NA	NA	NA	NA	NA	NA	NA
MN-64569	No	MIPs		#N/A	No	NA	No	ST_mid_ant	No	2	atypical	Unknown	Yes	Primary	69	Female	Mutation unknown	No	NA	NA	NA	NA	NA	NA	NA	NA	NA	NA	NA		NA	NA	NA	NA	NA	NA	NA	NA	NA	NA
MN-64562	Yes	MIPs	AKT1	#N/A	No	NA	No	ASB	No	1	transitional	No	Yes	Primary	37	Female	TRAF7/PIK3	No	NA	NA	NA	NA	NA	NA	NA	NA	NA	NA	NA		NA	NA	NA	NA	NA	NA	NA	NA	NA	NA
MN-64560	Yes	MIPs	NF2	#N/A	No	Loss(QPCR) ,Loss(Genotyping/ExomeCNV)	Yes	MUL	No	2	atypical	Unknown	Yes	Primary	77	Female	NF2/Chr22	Yes (genotyped)	0.0350162	NA	22q		1	0	14q		1	0		14q	0	1	NA	NA	NA	NA	NA	NA	NA	NA
MN-64549	Yes	MIPs	Chr22_Loss	#N/A	No	Loss(QPCR) ,Focal Loss(Genotyping/ExomeCNV)	Yes	ST_mid_post	No	1	transitional	Unknown	Yes	Primary	46	Male	NF2/Chr22	Yes (genotyped)	0.0215705	NA		20p 22q	0	2			0	0		22q	0	1	NA	NA	NA	NA	NA	NA	NA	NA
MN-64547	No	MIPs	KLF4/TRAF7	#N/A	No	NA	No	ASB_STANT	No	2	secretory	Yes	Yes	Primary	77	Male	TRAF7/KLF4	No	NA	NA	NA	NA	NA	NA	NA	NA	NA	NA	NA		NA	NA	NA	NA	NA	NA	NA	NA	NA	NA
MN-64539	Yes	Exome, MIPs		#N/A	No	Intact(QPCR) ,Intact(Genotyping/ExomeCNV)	Yes	ST_mid_post	No	2	atypical	No	Yes	Primary	33	Male	Mutation unknown	Yes (exomeCNV)	NA	0.000137115	NA	NA	NA	NA	NA	NA	NA	NA	NA		NA	NA						0	0	0
MN-64532	Yes	MIPs	AKT1/TRAF7	#N/A	No	NA	No	falcotent	No	1	meningothelial	No	Yes	Primary	72	Female	TRAF7/PIK3	No	NA	NA	NA	NA	NA	NA	NA	NA	NA	NA	NA		NA	NA	NA	NA	NA	NA	NA	NA	NA	NA
MN-64530	Yes	MIPs	NF2	#N/A	No	Loss(QPCR) ,Loss(Genotyping/ExomeCNV)	Yes	ST_mid_ant	No	2	atypical	Unknown	Yes	Primary	54	Male	NF2/Chr22	Yes (genotyped)	0.241178	NA	1p 1q 4p 4q 6p 6q 14q 22q		8	0	20p 20q		2	0		16p	0	1	NA	NA	NA	NA	NA	NA	NA	NA
MN-64526	Yes	MIPs	NF2, Chr3p_Loss	#N/A	No	Loss(QPCR) ,Focal Loss - LOH(Genotyping/ExomeCNV)	Yes	MSB_med	No	2	atypical	Unknown	Yes	Primary	64	Female	NF2/Chr22	Yes (genotyped)	0.218199	NA		1p 2p 2q 3p 3q 4p 4q 5p 5q 6p 6q 7p 7q 8p 8q 10p 10q 11p 11q 12p 12q 13q 14q 16p 18p 18q 21q 22q	0	28		16p	0	1	22q	20p	1	1	NA	NA	NA	NA	NA	NA	NA	NA
MN-64525	No	MIPs	NF2	#N/A	No	NA	No	ST_mid_ant	No	2	meningothelial	Yes	Yes	Primary	63	Female	NF2/Chr22	No	NA	NA	NA	NA	NA	NA	NA	NA	NA	NA	NA		NA	NA	NA	NA	NA	NA	NA	NA	NA	NA
MN-64499	No	MIPs		#N/A	No	Borderline Loss (QPCR), Intact (Genotyping)(QPCR)	Yes	ST_mid_post	No	1	transitional	No	Yes	Primary	33	Female	Mutation unknown	Yes (genotyped)	0.0102039	NA			0	0			0	0			0	0	NA	NA	NA	NA	NA	NA	NA	NA
MN-64491	Yes	MIPs	NF2	#N/A	No	NA	No	ST_mid_ant	No	1	meningothelial	No	Yes	Primary	75	Female	NF2/Chr22	No	NA	NA	NA	NA	NA	NA	NA	NA	NA	NA	NA		NA	NA	NA	NA	NA	NA	NA	NA	NA	NA
MN-64490	Yes	MIPs	Chr22_Loss	#N/A	No	Loss(QPCR)	No	MSB_lat	No	2	atypical	No	Yes	Primary	68	Male	NF2/Chr22	No	NA	NA	NA	NA	NA	NA	NA	NA	NA	NA	NA		NA	NA	NA	NA	NA	NA	NA	NA	NA	NA
MN-64479	Yes	MIPs		#N/A	No	Intact(QPCR) ,Focal Loss-LOH(Genotyping/ExomeCNV)	Yes	ST_post	No	2	atypical	No	Yes	Primary	43	Female	possible NF2/chr22loss	Yes (genotyped)	0.00891589	NA		22q	0	1			0	0	22q		1	0	NA	NA	NA	NA	NA	NA	NA	NA
MN-64448	No	Exome, MIPs	Chr3p_Loss	#N/A	No	Intact(QPCR) ,Intact(Genotyping/ExomeCNV)	Yes	ST_ant	No	2	chordoid	No	Yes	Primary	71	Male	Mutation unknown	Yes (exomeCNV)	NA	0.0791293	NA	NA	NA	NA	NA	NA	NA	NA	NA		NA	NA	1p 3p 6q 19p				9q	4	0	1
MN-64408	Yes	MIPs		#N/A	No	Intact(QPCR) ,Intact(Genotyping/ExomeCNV)	Yes	MSB_med	No	1	meningothelial	No	Yes	Primary	37	Female	Mutation unknown	Yes (genotyped)	0.0217644	NA		2q	0	1			0	0			0	0	NA	NA	NA	NA	NA	NA	NA	NA
MN-64368	Yes	MIPs		#N/A	No	Intact(QPCR) ,Intact(Genotyping/ExomeCNV)	Yes	ST_ant	No	2	atypical	No	Yes	Primary	60	Female	Mutation unknown	Yes (genotyped)	0.30515	NA	2q 4q 6p 6q 7p 7q 10p 10q 16q 17q 18q 19p 19q 21q	1p 16p	14	2			0	0	1p 3p 3q 5p 5q 8p 8q 9p 9q 11p 11q 12p 12q 13q 14q 15q 16p 20p 20q		19	0	NA	NA	NA	NA	NA	NA	NA	NA
MN-64359	No	MIPs	AKT1	#N/A	No	NA	No	MSB_med	No	2	microcystic+clearcell	Yes	Yes	Primary	47	Female	TRAF7/PIK3	No	NA	NA	NA	NA	NA	NA	NA	NA	NA	NA	NA		NA	NA	NA	NA	NA	NA	NA	NA	NA	NA
MN-64353	Yes	MIPs	NF2	#N/A	No	LOH(QPCR) ,Focal LOH(Genotyping/ExomeCNV)	Yes	ST_post	No	2	atypical	No	Yes	Primary	41	Female	NF2/Chr22	Yes (genotyped)	0.0156808	NA			0	0		22q	0	1		22q	0	1	NA	NA	NA	NA	NA	NA	NA	NA
MN-64347	Yes	MIPs		#N/A	No	Loss/LOH(QPCR) ,Loss/LOH(Genotyping/ExomeCNV)	Yes	MUL	No	1	transitional	No	Yes	Primary	69	Female	possible NF2/chr22loss	Yes (genotyped)	0.111909	NA	1p 3p 7p 22q		4	0	7q		1	0			0	0	NA	NA	NA	NA	NA	NA	NA	NA
MN-64330	Yes	MIPs	Chr22_Loss	#N/A	No	Loss(QPCR)	No	ST_mid_post	No	1	psammomatous	No	Yes	Primary	56	Female	NF2/Chr22	No	NA	NA	NA	NA	NA	NA	NA	NA	NA	NA	NA		NA	NA	NA	NA	NA	NA	NA	NA	NA	NA
MN-64317	No	MIPs	AKT1/TRAF7	#N/A	No	NA	No	ASB	No	2	meningothelial	Yes	Yes	Primary	41	Male	TRAF7/PIK3	No	NA	NA	NA	NA	NA	NA	NA	NA	NA	NA	NA		NA	NA	NA	NA	NA	NA	NA	NA	NA	NA
MN-64316	Yes	MIPs	PIK3CA	#N/A	No	NA	No	MSB_med	No	1	meningothelial	No	Yes	Primary	54	Female	TRAF7/PIK3	No	NA	NA	NA	NA	NA	NA	NA	NA	NA	NA	NA		NA	NA	NA	NA	NA	NA	NA	NA	NA	NA
MN-64315	Yes	MIPs		#N/A	No	Intact(QPCR) ,Intact(Genotyping/ExomeCNV)	Yes	MSB_lat	No	1	meningothelial	No	Yes	Primary	51	Female	Mutation unknown	Yes (genotyped)	0.00352767	NA			0	0			0	0			0	0	NA	NA	NA	NA	NA	NA	NA	NA
MN-64273	Yes	Exome, MIPs	POLR2A	#N/A	No	Intact(QPCR) ,Intact(Genotyping/ExomeCNV)	Yes	MSB_mid	No	1	meningothelial	Unknown	Yes	Primary	77	Male	POLR2A	Yes (exomeCNV)	NA	0.000323827	NA	NA	NA	NA	NA	NA	NA	NA	NA		NA	NA						0	0	0
MN-64266	Yes	Exome, MIPs	Chr*Amp/Chr*Loss	#N/A	No	Intact(QPCR) ,Intact(Genotyping/ExomeCNV)	Yes	MSB_med	No	1	meningothelial	No	Yes	Primary	46	Female	Mutation unknown	Yes (exomeCNV)	NA	0.118831	NA	NA	NA	NA	NA	NA	NA	NA	NA		NA	NA			2q 3q 5p 6q 9p 12p	6p 7q 18q	7q 9q 10p 17p 17q 18p 20p	0	6	7
MN-64243	Yes	MIPs	NF2	#N/A	No	Loss(QPCR) ,Loss(Genotyping/ExomeCNV)	Yes	ST_ant	No	2	atypical	Unknown	Yes	Primary	86	Male	NF2/Chr22	Yes (genotyped)	0.150871	NA	1p 4p 4q 6q 18p 18q 22q		7	0	7p		1	0			0	0	NA	NA	NA	NA	NA	NA	NA	NA
MN-64224	Yes	MIPs	KLF4/TRAF7	#N/A	No	NA	No	MSB_med	No	1	secretory	No	Yes	Primary	47	Female	TRAF7/KLF4	No	NA	NA	NA	NA	NA	NA	NA	NA	NA	NA	NA		NA	NA	NA	NA	NA	NA	NA	NA	NA	NA
MN-64190	Yes	MIPs	NF2	#N/A	No	NA	No	Spinal	No	1	psammomatous	No	Yes	Primary	46	Female	NF2/Chr22	No	NA	NA	NA	NA	NA	NA	NA	NA	NA	NA	NA		NA	NA	NA	NA	NA	NA	NA	NA	NA	NA
MN-64182	No	MIPs	Chr22_Loss	#N/A	No	Loss(QPCR)	No	MSB_mid	Unknown	2	atypical	Unknown	Yes	Unknown	44	Male	NF2/Chr22	No	NA	NA	NA	NA	NA	NA	NA	NA	NA	NA	NA		NA	NA	NA	NA	NA	NA	NA	NA	NA	NA
MN-64167	Yes	MIPs	NF2	#N/A	No	Loss(QPCR) ,Loss(Genotyping/ExomeCNV)	Yes	ST_post	No	1	transitional	Unknown	Yes	Primary	58	Female	NF2/Chr22	Yes (genotyped)	0.0124075	NA	22q		1	0			0	0			0	0	NA	NA	NA	NA	NA	NA	NA	NA
MN-64161	No	MIPs	AKT1/TRAF7	#N/A	No	NA	No	ASB_STANT	No	2	psammomatous	Yes	Yes	Primary	31	Female	TRAF7/PIK3	No	NA	NA	NA	NA	NA	NA	NA	NA	NA	NA	NA		NA	NA	NA	NA	NA	NA	NA	NA	NA	NA
MN-64147	No	MIPs	NF2	#N/A	No	Loss(QPCR) ,Loss(Genotyping/ExomeCNV)	Yes	ST_mid_ant	No	1	meningothelial	Unknown	Yes	Recurrent	57	Male	NF2/Chr22	Yes (genotyped)	0.132682	NA	1p 6q 10q 12p 13q 22q	14q	6	1			0	0		16p	0	1	NA	NA	NA	NA	NA	NA	NA	NA
MN-64142	No	MIPs	NF2	#N/A	No	NA	No	ASB	No	2	transitional	Yes	Yes	Primary	70	Female	NF2/Chr22	No	NA	NA	NA	NA	NA	NA	NA	NA	NA	NA	NA		NA	NA	NA	NA	NA	NA	NA	NA	NA	NA
MN-64136	Yes	MIPs	SMARCB1/NF2	#N/A	No	Loss(QPCR) ,Loss(Genotyping/ExomeCNV)	Yes	ST_mid_ant	No	1	fibrous	Unknown	Yes	Primary	61	Female	NF2/Chr22/SMARCB1	Yes (genotyped)	0.0111883	NA	22q		1	0			0	0			0	0	NA	NA	NA	NA	NA	NA	NA	NA
MN-64103	Yes	MIPs		#N/A	No	Loss/LOH(QPCR) ,Loss/LOH(Genotyping/ExomeCNV)	Yes	ASB	No	1	transitional	No	Yes	Primary	76	Female	possible NF2/chr22loss	Yes (genotyped)	0.0112637	NA	22q		1	0			0	0			0	0	NA	NA	NA	NA	NA	NA	NA	NA
MN-64101	No	MIPs		#N/A	Yes	NA	No	MUL	No	2	transitional	No	Yes	Primary	41	Male	Mutation unknown	No	NA	NA	NA	NA	NA	NA	NA	NA	NA	NA	NA		NA	NA	NA	NA	NA	NA	NA	NA	NA	NA
MN-64098	Yes	MIPs		#N/A	No	Intact(QPCR) ,Intact(Genotyping/ExomeCNV)	Yes	ASB	No	1	psammomatous	No	Yes	Primary	36	Male	Mutation unknown	Yes (genotyped)	0.0458884	NA			0	0			0	0			0	0	NA	NA	NA	NA	NA	NA	NA	NA
MN-64084	No	MIPs		#N/A	No	NA	No	MUL	No	2	psammomatous	Yes	Yes	Primary	51	Male	Mutation unknown	No	NA	NA	NA	NA	NA	NA	NA	NA	NA	NA	NA		NA	NA	NA	NA	NA	NA	NA	NA	NA	NA
MN-64081	No	MIPs	NF2	#N/A	No	NA	No	ST_mid_ant	No	2	transitional	Yes	Yes	Primary	61	Female	NF2/Chr22	No	NA	NA	NA	NA	NA	NA	NA	NA	NA	NA	NA		NA	NA	NA	NA	NA	NA	NA	NA	NA	NA
MN-64049	Yes	MIPs	AKT1	#N/A	No	NA	No	ST_mid_tent	No	1	meningothelial	No	Yes	Primary	51	Male	TRAF7/PIK3	No	NA	NA	NA	NA	NA	NA	NA	NA	NA	NA	NA		NA	NA	NA	NA	NA	NA	NA	NA	NA	NA
MN-64037	Yes	MIPs	NF2	#N/A	No	NA	No	Tentorial	No	1	transitional	No	Yes	Primary	60	Male	NF2/Chr22	No	NA	NA	NA	NA	NA	NA	NA	NA	NA	NA	NA		NA	NA	NA	NA	NA	NA	NA	NA	NA	NA
MN-64031	Yes	Exome, MIPs	Chr22_Loss	#N/A	No	Loss(QPCR) ,LOH(Genotyping/ExomeCNV)	Yes	ST_ant	No	2	atypical	No	Yes	Primary	56	Male	NF2/Chr22	Yes (exomeCNV)	NA	0	NA	NA	NA	NA	NA	NA	NA	NA	NA		NA	NA					22q	0	0	1
MN-64009	No	Exome, MIPs	Chr3p_Loss	#N/A	No	Intact(QPCR) ,Intact(Genotyping/ExomeCNV)	Yes	MSB	No	2	chordoid	No	Yes	Primary	79	Female	Mutation unknown	Yes (exomeCNV); Yes (genotyped)	0.0629779	0.0467919	1p 3p		2	0			0	0		16p	0	1	1p 3p					2	0	0
MN-64003	No	MIPs	AKT1/TRAF7	#N/A	No	NA	No	MSB_med	No	2	transitional	Yes	Yes	Primary	40	Female	TRAF7/PIK3	No	NA	NA	NA	NA	NA	NA	NA	NA	NA	NA	NA		NA	NA	NA	NA	NA	NA	NA	NA	NA	NA
MN-63999	Yes	MIPs		#N/A	No	Intact(QPCR) ,Intact(Genotyping/ExomeCNV)	Yes	ST_mid_ant	No	1	angiomatous	No	Yes	Primary	71	Female	Mutation unknown	Yes (genotyped)	0.00533218	NA		1p 3p	0	2			0	0	1p 3p	16p	2	1	NA	NA	NA	NA	NA	NA	NA	NA
MN-63991	Yes	MIPs	SMARCB1	#N/A	No	Loss(QPCR) ,Loss(Genotyping/ExomeCNV)	Yes	ST_mid_post	No	1	transitional	Unknown	Yes	Primary	66	Female	NF2/Chr22/SMARCB1	Yes (genotyped)	0.0284183	NA	22q	19p	1	1			0	0			0	0	NA	NA	NA	NA	NA	NA	NA	NA
MN-63985	No	MIPs	Chr22_Loss	#N/A	No	Loss(QPCR)	No	MSB_lat	Unknown	2	atypical	Unknown	Yes	Unknown	56	Female	NF2/Chr22	No	NA	NA	NA	NA	NA	NA	NA	NA	NA	NA	NA		NA	NA	NA	NA	NA	NA	NA	NA	NA	NA
MN-63974	Yes	MIPs	NF2	#N/A	No	NA	No	MSB_med	No	1	meningothelial	No	Yes	Primary	65	Female	NF2/Chr22	No	NA	NA	NA	NA	NA	NA	NA	NA	NA	NA	NA		NA	NA	NA	NA	NA	NA	NA	NA	NA	NA
MN-63959	Yes	MIPs	SMO L412F	#N/A	No	NA	No	ASB	No	1	meningothelial	No	Yes	Primary	43	Female	Hedgehog	No	NA	NA	NA	NA	NA	NA	NA	NA	NA	NA	NA		NA	NA	NA	NA	NA	NA	NA	NA	NA	NA
MN-63957	Yes	MIPs		#N/A	No	Intact(QPCR) ,LOH(Genotyping/ExomeCNV)	Yes	ST_mid_ant	No	1	secretory	No	Yes	Primary	41	Female	possible NF2/chr22loss	Yes (genotyped)	0.0209707	NA	14q		1	0			0	0	11p 11q 17p 17q 19p 20q 22q	19q 20p	7	2	NA	NA	NA	NA	NA	NA	NA	NA
MN-63956	Yes	MIPs	SMO L464F	#N/A	No	NA	No	MSB_lat	No	1	meningothelial	No	Yes	Primary	60	Male	Hedgehog	No	NA	NA	NA	NA	NA	NA	NA	NA	NA	NA	NA		NA	NA	NA	NA	NA	NA	NA	NA	NA	NA
MN-63949	Yes	MIPs		#N/A	No	Intact(QPCR) ,Intact(Genotyping/ExomeCNV)	Yes	MSB_med	No	1	transitional	No	Yes	Primary	51	Female	Mutation unknown	Yes (genotyped)	0.00198019	NA			0	0			0	0			0	0	NA	NA	NA	NA	NA	NA	NA	NA
MN-63929	Yes	MIPs	PIK3CA/TRAF7	#N/A	No	NA	No	ASB	No	1	meningothelial	No	Yes	Primary	37	Female	TRAF7/PIK3	No	NA	NA	NA	NA	NA	NA	NA	NA	NA	NA	NA		NA	NA	NA	NA	NA	NA	NA	NA	NA	NA
MN-63914	No	MIPs	Chr22_Loss	#N/A	No	Loss(QPCR)	No	ST_post	No	2	meningothelial	Yes	Yes	Primary	67	Female	NF2/Chr22	No	NA	NA	NA	NA	NA	NA	NA	NA	NA	NA	NA		NA	NA	NA	NA	NA	NA	NA	NA	NA	NA
MN-63911	Yes	MIPs	SMO L412F	#N/A	No	NA	No	MUL	No	1	psammomatous	No	Yes	Primary	68	Female	Hedgehog	No	NA	NA	NA	NA	NA	NA	NA	NA	NA	NA	NA		NA	NA	NA	NA	NA	NA	NA	NA	NA	NA
MN-63898	No	MIPs		#N/A	No	Borderline Loss (QPCR), Intact (Genotyping)(QPCR)	Yes	ST_mid_post	No	1	angiomatous	No	Yes	Primary	46	Male	Mutation unknown	Yes (genotyped)	0.0842699	NA			0	0	6q	6p 12p 13q 18p	1	4	6p 11p 11q 12q 13q 15q 16p 16q 17p 17q 18p 18q 19p 19q	6q 12p	14	2	NA	NA	NA	NA	NA	NA	NA	NA
MN-63886	Yes	MIPs	SMO L412F	#N/A	No	NA	No	MSB_mid	No	1	fibrous	No	Yes	Primary	46	Male	Hedgehog	No	NA	NA	NA	NA	NA	NA	NA	NA	NA	NA	NA		NA	NA	NA	NA	NA	NA	NA	NA	NA	NA
MN-63868	No	MIPs		#N/A	No	NA	No	ST_mid_ant	No	2	meningothelial	Yes	Yes	Primary	73	Male	NF2	No	NA	NA	NA	NA	NA	NA	NA	NA	NA	NA	NA		NA	NA	NA	NA	NA	NA	NA	NA	NA	NA
MN-63866	Yes	Exome, MIPs	POLR2A	#N/A	No	Intact(QPCR) ,Intact(Genotyping/ExomeCNV)	Yes	Tentorial	No	1	meningothelial	Unknown	Yes	Primary	42	Female	POLR2A	Yes (genotyped) (exomeCNV)	0.000225957	9.04e-06			0	0			0	0	1p 1q 3p 3q 4p 4q 6p 6q 7p 7q 8p 8q 9p 9q 10p 10q 13q 15q 16p 16q 17p 17q 18p 18q		24	0					1p 1q 3p 3q 4p 4q 6p 6q 7p 7q 8p 8q 9p 9q 10p 10q 13q 15q 16p 16q 17p 17q 18p 18q	0	0	24
MN-63858	Yes	MIPs	NF2	#N/A	No	NA	No	ST_mid_post	No	1	meningothelial	No	Yes	Primary	78	Female	NF2/Chr22	No	NA	NA	NA	NA	NA	NA	NA	NA	NA	NA	NA		NA	NA	NA	NA	NA	NA	NA	NA	NA	NA
MN-63856	Yes	MIPs	NF2	#N/A	No	NA	No	ST_mid_tent	No	1	meningothelial	No	Yes	Primary	60	Female	NF2/Chr22	No	NA	NA	NA	NA	NA	NA	NA	NA	NA	NA	NA		NA	NA	NA	NA	NA	NA	NA	NA	NA	NA
MN-63853	No	MIPs	AKT1/TRAF7	#N/A	No	NA	No	ASB_STANT	Unknown	1	unknown	Unknown	Yes	Unknown	68	Female	TRAF7/PIK3	No	NA	NA	NA	NA	NA	NA	NA	NA	NA	NA	NA		NA	NA	NA	NA	NA	NA	NA	NA	NA	NA
MN-63844	Yes	MIPs	AKT1/TRAF7	#N/A	No	Intact(QPCR) ,Intact(Genotyping/ExomeCNV)	Yes	ASB	No	2	atypical	No	Yes	Primary	72	Female	TRAF7/PIK3	Yes (genotyped)	0.00169444	NA			0	0			0	0			0	0	NA	NA	NA	NA	NA	NA	NA	NA
MN-63840	Yes	MIPs	AKT1/TRAF7	#N/A	No	NA	No	ASB_STANT	No	1	meningothelial	Unknown	Yes	Primary	72	Male	TRAF7/PIK3	No	NA	NA	NA	NA	NA	NA	NA	NA	NA	NA	NA		NA	NA	NA	NA	NA	NA	NA	NA	NA	NA
MN-63830	No	MIPs	Chr22_Loss	#N/A	No	Loss(QPCR)	No	ST_mid	Yes	2	atypical	No	Yes	Primary	20	Female	NF2/Chr22	No	NA	NA	NA	NA	NA	NA	NA	NA	NA	NA	NA		NA	NA	NA	NA	NA	NA	NA	NA	NA	NA
MN-63811	Yes	MIPs	NF2	#N/A	No	Loss(QPCR) ,Loss(Genotyping/ExomeCNV)	Yes	ST_ant	No	2	atypical	Unknown	Yes	Primary	68	Male	NF2/Chr22	Yes (genotyped)	0.104242	NA	1p 8p 8q 14q 22q		5	0			0	0			0	0	NA	NA	NA	NA	NA	NA	NA	NA
MN-63796	No	MIPs		#N/A	No	Borderline Loss (QPCR), Intact (Genotyping)(QPCR)	Yes	ST_ant	No	1	angiomatous	No	Yes	Primary	44	Female	Mutation unknown	Yes (genotyped)	0.00481818	NA			0	0		19p	0	1	6p 6q 9p 9q 10p 10q 11q 13q 16p 16q 17p 17q 18q 19p 19q 21q	11p	16	1	NA	NA	NA	NA	NA	NA	NA	NA
MN-63795	No	MIPs	NF2	#N/A	No	NA	No	ST_mid_post	No	2	transitional	Yes	Yes	Primary	77	Female	NF2/Chr22	No	NA	NA	NA	NA	NA	NA	NA	NA	NA	NA	NA		NA	NA	NA	NA	NA	NA	NA	NA	NA	NA
MN-63788	No	MIPs	NF2	#N/A	No	NA	No	ASB_STANT	No	2	transitional	Yes	Yes	Primary	66	Male	NF2/Chr22	No	NA	NA	NA	NA	NA	NA	NA	NA	NA	NA	NA		NA	NA	NA	NA	NA	NA	NA	NA	NA	NA
MN-63779	Yes	Exome, MIPs		#N/A	No	Intact(QPCR) ,Intact(Genotyping/ExomeCNV)	Yes	MSB_lat	No	2	atypical	Unknown	Yes	Primary	74	Female	Mutation unknown	Yes (exomeCNV)	NA	1.16e-07	NA	NA	NA	NA	NA	NA	NA	NA	NA		NA	NA					9q	0	0	1
MN-63776	Yes	MIPs		#N/A	No	Intact(QPCR) ,Intact(Genotyping/ExomeCNV)	Yes	ST_mid_ant	No	1	secretory+microcystic	No	Yes	Primary	55	Male	Mutation unknown	Yes (genotyped) (exomeCNV)	0.175301	0.0471968	2q 8p 8q 21q	10q 11q 14q	4	3			0	0	1p 1q 5q 6p 6q 7q 11p 12q 13q 16p 16q 17p 17q 19p 19q 20p 20q	7p 11q	17	2	8p 8q				1p 1q 11p 11q 16p 16q 21q	2	0	7
MN-63774	Yes	MIPs	NF2	#N/A	No	NA	No	Spinal	No	1	transitional	No	Yes	Primary	54	Male	NF2/Chr22	No	NA	NA	NA	NA	NA	NA	NA	NA	NA	NA	NA		NA	NA	NA	NA	NA	NA	NA	NA	NA	NA
MN-63770	Yes	MIPs	KLF4/TRAF7	#N/A	No	NA	No	MSB_mid	No	1	secretory	Unknown	Yes	Primary	48	Female	TRAF7/KLF4	No	NA	NA	NA	NA	NA	NA	NA	NA	NA	NA	NA		NA	NA	NA	NA	NA	NA	NA	NA	NA	NA
MN-63758	Yes	MIPs	KLF4/TRAF7	#N/A	No	NA	No	ASB_STANT	No	1	secretory	No	Yes	Primary	88	Female	TRAF7/KLF4	No	NA	NA	NA	NA	NA	NA	NA	NA	NA	NA	NA		NA	NA	NA	NA	NA	NA	NA	NA	NA	NA
MN-63753	Yes	MIPs	TRAF7	#N/A	No	NA	No	ASB	No	1	fibrous	No	Yes	Primary	53	Female	TRAF7	No	NA	NA	NA	NA	NA	NA	NA	NA	NA	NA	NA		NA	NA	NA	NA	NA	NA	NA	NA	NA	NA
MN-63752	No	MIPs		#N/A	No	NA	No	ST_mid_ant	No	2	atypical	No	Yes	Primary	57	Female	Mutation unknown	No	NA	NA	NA	NA	NA	NA	NA	NA	NA	NA	NA		NA	NA	NA	NA	NA	NA	NA	NA	NA	NA
MN-63735	Yes	MIPs	TRAF7	#N/A	No	NA	No	ASB	No	1	meningothelial	No	Yes	Primary	72	Female	TRAF7	No	NA	NA	NA	NA	NA	NA	NA	NA	NA	NA	NA		NA	NA	NA	NA	NA	NA	NA	NA	NA	NA
MN-63733	Yes	MIPs	TRAF7	#N/A	No	NA	No	MSB_med	No	1	transitional	No	Yes	Primary	39	Female	TRAF7	No	NA	NA	NA	NA	NA	NA	NA	NA	NA	NA	NA		NA	NA	NA	NA	NA	NA	NA	NA	NA	NA
MN-63730	No	MIPs	AKT1/TRAF7	#N/A	No	NA	No	MSB_med	Unknown	1	unknown	Unknown	Yes	Unknown	66	Female	TRAF7/PIK3	No	NA	NA	NA	NA	NA	NA	NA	NA	NA	NA	NA		NA	NA	NA	NA	NA	NA	NA	NA	NA	NA
MN-63720	No	MIPs		#N/A	No	NA	No	Spinal	No	2	transitional	No	Yes	Primary	61	Female	Mutation unknown	No	NA	NA	NA	NA	NA	NA	NA	NA	NA	NA	NA		NA	NA	NA	NA	NA	NA	NA	NA	NA	NA
MN-63716	Yes	MIPs		#N/A	No	LOH(QPCR) ,LOH(Genotyping/ExomeCNV)	Yes	ST_mid_ant	No	1	meningothelial	No	Yes	Primary	45	Female	possible NF2/chr22loss	Yes (genotyped)	0.242686	NA	1p 2p 2q 4p 7p 7q 8p 11p 13q 18p 18q	8q	11	1			0	0	1p 21q 22q	7p	3	1	NA	NA	NA	NA	NA	NA	NA	NA
MN-63711	Yes	MIPs	NF2	#N/A	No	Loss(QPCR) ,Loss(Genotyping/ExomeCNV)	Yes	ST_*	No	1	angiomatous	Unknown	Yes	Primary	78	Female	NF2/Chr22	Yes (genotyped)	0.142185	NA	1p 3p 6q 14q 22q		5	0		17q	0	1			0	0	NA	NA	NA	NA	NA	NA	NA	NA
MN-63676	Yes	MIPs	KLF4/TRAF7	#N/A	No	NA	No	ASB_STANT	No	1	secretory	Unknown	Yes	Primary	70	Female	TRAF7/KLF4	No	NA	NA	NA	NA	NA	NA	NA	NA	NA	NA	NA		NA	NA	NA	NA	NA	NA	NA	NA	NA	NA
MN-63670	Yes	Genome, Exome, MIPs	POLR2A	#N/A	No	Intact(QPCR) ,Intact(Genotyping/ExomeCNV)	Yes	MSB_mid	No	1	psammomatous	Unknown	Yes	Primary	42	Female	POLR2A	Yes (exomeCNV)	NA	1.3e-05	NA	NA	NA	NA	NA	NA	NA	NA	NA		NA	NA						0	0	0
MN-63661	Yes	MIPs	KLF4/TRAF7	#N/A	No	NA	No	ASB_STANT	No	1	secretory	No	Yes	Primary	83	Female	TRAF7/KLF4	No	NA	NA	NA	NA	NA	NA	NA	NA	NA	NA	NA		NA	NA	NA	NA	NA	NA	NA	NA	NA	NA
MN-63654	Yes	MIPs	SMO L412F	#N/A	No	NA	No	ASB	No	1	meningothelial	No	Yes	Primary	40	Female	Hedgehog	No	NA	NA	NA	NA	NA	NA	NA	NA	NA	NA	NA		NA	NA	NA	NA	NA	NA	NA	NA	NA	NA
MN-63636	No	MIPs	NF2	#N/A	No	NA	No	ST_post	No	2	meningothelial	No	Yes	Primary	38	Female	NF2/Chr22	No	NA	NA	NA	NA	NA	NA	NA	NA	NA	NA	NA		NA	NA	NA	NA	NA	NA	NA	NA	NA	NA
MN-63632	Yes	MIPs	KLF4/TRAF7	#N/A	No	NA	No	ST_mid_*	No	1	meningothelial	No	Yes	Primary	60	Male	TRAF7/KLF4	No	NA	NA	NA	NA	NA	NA	NA	NA	NA	NA	NA		NA	NA	NA	NA	NA	NA	NA	NA	NA	NA
MN-63624	No	MIPs		#N/A	No	NA	No	ST_post	No	2	atypical	No	Yes	Primary	70	Male	Mutation unknown	No	NA	NA	NA	NA	NA	NA	NA	NA	NA	NA	NA		NA	NA	NA	NA	NA	NA	NA	NA	NA	NA
MN-63578	No	MIPs	NF2	#N/A	No	NA	No	ST_mid_ant	No	2	clearcell	No	Yes	Primary	46	Female	NF2/Chr22	No	NA	NA	NA	NA	NA	NA	NA	NA	NA	NA	NA		NA	NA	NA	NA	NA	NA	NA	NA	NA	NA
MN-63571	Yes	MIPs	AKT1/TRAF7/SMO H361P	#N/A	No	NA	No	MSB_med	No	1	meningothelial	No	Yes	Primary	71	Male	TRAF7/PIK3	No	NA	NA	NA	NA	NA	NA	NA	NA	NA	NA	NA		NA	NA	NA	NA	NA	NA	NA	NA	NA	NA
MN-63570	Yes	MIPs	NF2	#N/A	No	Loss(QPCR) ,Loss(Genotyping/ExomeCNV)	Yes	ST_post	No	1	transitional	Unknown	Yes	Primary	66	Female	NF2/Chr22	Yes (genotyped)	0.0112954	NA	22q		1	0			0	0			0	0	NA	NA	NA	NA	NA	NA	NA	NA
MN-63565	Yes	Exome, MIPs		#N/A	No	Intact(QPCR) ,Intact(Genotyping/ExomeCNV)	Yes	MSB_mid	No	1	meningothelial	Unknown	Yes	Primary	59	Male	Mutation unknown	Yes (exomeCNV); Yes (genotyped)	0.0447389	6.98e-05			0	0			0	0			0	0						0	0	0
MN-63549	Yes	MIPs	SMO A524P	#N/A	No	NA	No	ASB	No	1	meningothelial	No	Yes	Primary	49	Female	Hedgehog	No	NA	NA	NA	NA	NA	NA	NA	NA	NA	NA	NA		NA	NA	NA	NA	NA	NA	NA	NA	NA	NA
MN-63525	Yes	MIPs	NF2	#N/A	No	Loss(QPCR) ,Loss(Genotyping/ExomeCNV)	Yes	ST_mid_tent	No	1	transitional	Unknown	Yes	Primary	38	Female	NF2/Chr22	Yes (genotyped)	0.0948136	NA	1p 4p 7p 11q 22q		5	0		16p	0	1			0	0	NA	NA	NA	NA	NA	NA	NA	NA
MN-63496	Yes	MIPs	KLF4/TRAF7	#N/A	No	NA	No	MSB_med	No	1	meningothelial	No	Yes	Primary	59	Female	TRAF7/KLF4	No	NA	NA	NA	NA	NA	NA	NA	NA	NA	NA	NA		NA	NA	NA	NA	NA	NA	NA	NA	NA	NA
MN-63492	Yes	MIPs	SUFU	#N/A	No	Intact(QPCR) ,Intact(Genotyping/ExomeCNV)	Yes	MSB_mid	No	1	meningothelial	Unknown	Yes	Primary	42	Male	Hedgehog	Yes (genotyped)	0.129325	NA	1p 2p 8p 8q 10q		5	0			0	0			0	0	NA	NA	NA	NA	NA	NA	NA	NA
MN-63486	Yes	MIPs	AKT1/TRAF7	#N/A	No	NA	No	MSB_med	No	1	meningothelial	No	Yes	Primary	27	Male	TRAF7/PIK3	No	NA	NA	NA	NA	NA	NA	NA	NA	NA	NA	NA		NA	NA	NA	NA	NA	NA	NA	NA	NA	NA
MN-63473	Yes	MIPs	NF2	#N/A	No	NA	No	MUL	No	1	meningothelial	No	Yes	Primary	67	Female	NF2/Chr22	No	NA	NA	NA	NA	NA	NA	NA	NA	NA	NA	NA		NA	NA	NA	NA	NA	NA	NA	NA	NA	NA
MN-63464	Yes	MIPs	PIK3CA	#N/A	No	NA	No	MSB_med	No	1	meningothelial	No	Yes	Primary	52	Female	TRAF7/PIK3	No	NA	NA	NA	NA	NA	NA	NA	NA	NA	NA	NA		NA	NA	NA	NA	NA	NA	NA	NA	NA	NA
MN-63460	Yes	Exome, MIPs		#N/A	No	Intact(QPCR) ,Intact(Genotyping/ExomeCNV)	Yes	ASB	No	1	meningothelial	Unknown	Yes	Primary	53	Female	Mutation unknown	Yes (exomeCNV)	NA	0.000297857	NA	NA	NA	NA	NA	NA	NA	NA	NA		NA	NA						0	0	0
MN-63442	Yes	MIPs	NF2	#N/A	No	LOH(QPCR) ,LOH(Genotyping/ExomeCNV)	Yes	ST_post	No	2	atypical	No	Yes	Primary	45	Female	NF2/Chr22	Yes (genotyped)	0.0617609	NA	4p 16q		2	0			0	0	1p 19q 22q	12p	3	1	NA	NA	NA	NA	NA	NA	NA	NA
MN-63439	No	MIPs		#N/A	No	Intact(QPCR) ,Intact(Genotyping/ExomeCNV)	Yes	ST_mid_ant	No	2	transitional	Yes	Yes	Primary	84	Female	Mutation unknown	Yes (genotyped)	0.0187772	NA			0	0	19p	22q	1	1		19p 22q	0	2	NA	NA	NA	NA	NA	NA	NA	NA
MN-63438	Yes	MIPs	SMO W535L	#N/A	No	NA	No	MSB_mid	No	1	meningothelial	No	Yes	Primary	45	Male	Hedgehog	No	NA	NA	NA	NA	NA	NA	NA	NA	NA	NA	NA		NA	NA	NA	NA	NA	NA	NA	NA	NA	NA
MN-63431	Yes	MIPs	TRAF7	#N/A	No	NA	No	MSB_mid	No	1	meningothelial	No	Yes	Primary	30	Male	TRAF7	No	NA	NA	NA	NA	NA	NA	NA	NA	NA	NA	NA		NA	NA	NA	NA	NA	NA	NA	NA	NA	NA
MN-63401	Yes	MIPs		#N/A	No	Intact(QPCR) ,Intact(Genotyping/ExomeCNV)	Yes	MSB_mid	No	1	meningothelial	No	Yes	Primary	51	Female	Mutation unknown	Yes (genotyped)	0.0473544	NA	1p 15q		2	0		1q	0	1	19p	10q 12p 12q	1	3	NA	NA	NA	NA	NA	NA	NA	NA
MN-63380	Yes	MIPs		#N/A	No	Intact(QPCR) ,Intact(Genotyping/ExomeCNV)	Yes	ST_mid_ant	No	1	meningothelial	No	Yes	Primary	83	Female	Mutation unknown	Yes (genotyped)	0.141322	NA	1p 3p 4p 6q 7p	5q	5	1			0	0			0	0	NA	NA	NA	NA	NA	NA	NA	NA
MN-63370	Yes	MIPs	NF2	#N/A	No	Loss(QPCR) ,Loss(Genotyping/ExomeCNV)	Yes	ST_iv	No	1	fibrous	Unknown	Yes	Primary	62	Female	NF2/Chr22	Yes (genotyped)	0.00907577	NA	22q		1	0			0	0			0	0	NA	NA	NA	NA	NA	NA	NA	NA
MN-63361	No	MIPs		#N/A	No	Intact(QPCR) ,Intact(Genotyping/ExomeCNV)	Yes	ASB	Unknown	1	unknown	Unknown	Yes	Unknown	74	Female	Mutation unknown	Yes (genotyped)	0.000933806	NA			0	0			0	0			0	0	NA	NA	NA	NA	NA	NA	NA	NA
MN-63345	Yes	Genome, Exome, MIPs	POLR2A	#N/A	No	Intact(QPCR) ,Intact(Genotyping/ExomeCNV)	Yes	ASB	No	1	meningothelial	Unknown	Yes	Primary	71	Female	POLR2A	Yes (genotyped) (exomeCNV)	0.00217333	0.000103815			0	0			0	0		16p	0	1						0	0	0
MN-63342	Yes	MIPs	AKT1/TRAF7	#N/A	No	NA	No	ASB	No	1	meningothelial	No	Yes	Primary	35	Female	TRAF7/PIK3	No	NA	NA	NA	NA	NA	NA	NA	NA	NA	NA	NA		NA	NA	NA	NA	NA	NA	NA	NA	NA	NA
MN-63340	Yes	MIPs	PIK3CA/TRAF7	#N/A	No	NA	No	MSB_lat	No	1	transitional	No	Yes	Primary	43	Female	TRAF7/PIK3	No	NA	NA	NA	NA	NA	NA	NA	NA	NA	NA	NA		NA	NA	NA	NA	NA	NA	NA	NA	NA	NA
MN-63338	No	MIPs	TRAF7	#N/A	No	Loss(QPCR) ,Loss(Genotyping/ExomeCNV)	Yes	ST_mid_ant	No	2	atypical	No	Yes	Primary	30	Female	TRAF7/chr22	Yes (genotyped)	0.226757	NA	22q		1	0	3p 3q 5p 5q 12q 13q 14q 15q 18p 18q 20p	10p 12p 17p 17q	11	4	5p 8p 8q 12p 12q 15q 17p 17q 20q	3p 5q 10q 13q 14q 20p	9	6	NA	NA	NA	NA	NA	NA	NA	NA
MN-63325	Yes	MIPs	AKT1/TRAF7	#N/A	No	NA	No	ASB	No	1	psammomatous	No	Yes	Primary	55	Male	TRAF7/PIK3	No	NA	NA	NA	NA	NA	NA	NA	NA	NA	NA	NA		NA	NA	NA	NA	NA	NA	NA	NA	NA	NA
MN-63320	Yes	MIPs	PIK3CA/TRAF7	#N/A	No	NA	No	MSB_med	No	1	transitional	No	Yes	Primary	56	Female	TRAF7/PIK3	No	NA	NA	NA	NA	NA	NA	NA	NA	NA	NA	NA		NA	NA	NA	NA	NA	NA	NA	NA	NA	NA
MN-63318	Yes	MIPs	TRAF7	#N/A	No	NA	No	MSB_lat	No	1	meningothelial	No	Yes	Primary	53	Male	TRAF7	No	NA	NA	NA	NA	NA	NA	NA	NA	NA	NA	NA		NA	NA	NA	NA	NA	NA	NA	NA	NA	NA
MN-63297	No	MIPs		#N/A	No	Borderline Loss (QPCR)	No	ST_ant	Yes	2	transitional	Yes	Yes	Primary	70	Male	Mutation unknown	No	NA	NA	NA	NA	NA	NA	NA	NA	NA	NA	NA		NA	NA	NA	NA	NA	NA	NA	NA	NA	NA
MN-63295	Yes	MIPs	NF2	#N/A	No	NA	No	ST_mid_tent	No	1	angiomatous	No	Yes	Primary	38	Female	NF2/Chr22	No	NA	NA	NA	NA	NA	NA	NA	NA	NA	NA	NA		NA	NA	NA	NA	NA	NA	NA	NA	NA	NA
MN-63291	Yes	Exome, MIPs	POLR2A	#N/A	No	Intact(QPCR) ,Intact(Genotyping/ExomeCNV)	Yes	MSB_med	No	1	meningothelial	Unknown	Yes	Primary	50	Female	POLR2A	Yes (exomeCNV)	NA	5.44e-05	NA	NA	NA	NA	NA	NA	NA	NA	NA		NA	NA						0	0	0
MN-63285	Yes	MIPs		#N/A	No	Intact(QPCR) ,Intact(Genotyping/ExomeCNV)	Yes	MSB_med	No	1	meningothelial	No	Yes	Primary	63	Male	Mutation unknown	Yes (genotyped)	0.0458058	NA			0	0			0	0			0	0	NA	NA	NA	NA	NA	NA	NA	NA
MN-63235	No	MIPs	KLF4/TRAF7	#N/A	No	NA	No	ASB	No	2	meningothelial	Yes	Yes	Primary	82	Female	TRAF7/KLF4	No	NA	NA	NA	NA	NA	NA	NA	NA	NA	NA	NA		NA	NA	NA	NA	NA	NA	NA	NA	NA	NA
MN-63218	Yes	MIPs	SMO R400H	#N/A	No	NA	No	PF_antmed	No	1	transitional	No	Yes	Primary	56	Male	Hedgehog	No	NA	NA	NA	NA	NA	NA	NA	NA	NA	NA	NA		NA	NA	NA	NA	NA	NA	NA	NA	NA	NA
MN-63213	Yes	MIPs	NF2	#N/A	No	NA	No	Tentorial	No	1	transitional	No	Yes	Primary	60	Female	NF2/Chr22	No	NA	NA	NA	NA	NA	NA	NA	NA	NA	NA	NA		NA	NA	NA	NA	NA	NA	NA	NA	NA	NA
MN-63208	Yes	MIPs	TRAF7	#N/A	No	NA	No	ASB	No	1	transitional	No	Yes	Primary	55	Female	TRAF7	No	NA	NA	NA	NA	NA	NA	NA	NA	NA	NA	NA		NA	NA	NA	NA	NA	NA	NA	NA	NA	NA
MN-63197	Yes	MIPs		#N/A	No	Intact(QPCR) ,Gain -noisy sample(Genotyping/ExomeCNV)	Yes	ST_ant	No	2	atypical	No	Yes	Primary	37	Male	Mutation unknown	Yes (genotyped)	0.11555	NA		16q	0	1	11q 17p 17q 22q	10q 11p	4	2	3p 3q 4p 4q 5p 5q 9p 9q 10p 10q 11p 13q 14q 15q 16p 18p 18q 21q	11q 16q	18	2	NA	NA	NA	NA	NA	NA	NA	NA
MN-63189	Yes	MIPs	TRAF7	#N/A	No	NA	No	MSB_med	No	1	meningothelial	No	Yes	Primary	55	Female	TRAF7	No	NA	NA	NA	NA	NA	NA	NA	NA	NA	NA	NA		NA	NA	NA	NA	NA	NA	NA	NA	NA	NA
MN-63184	No	MIPs	KLF4/TRAF7	#N/A	No	NA	No	ASB	No	2	meningothelial	No	Yes	Primary	54	Female	TRAF7/KLF4	No	NA	NA	NA	NA	NA	NA	NA	NA	NA	NA	NA		NA	NA	NA	NA	NA	NA	NA	NA	NA	NA
MN-63156	Yes	MIPs	TRAF7	#N/A	No	NA	No	MSB_med	No	1	meningothelial	No	Yes	Primary	70	Male	TRAF7	No	NA	NA	NA	NA	NA	NA	NA	NA	NA	NA	NA		NA	NA	NA	NA	NA	NA	NA	NA	NA	NA
MN-63119	No	MIPs		#N/A	No	Intact(QPCR) ,Intact(Genotyping/ExomeCNV)	Yes	ASB	No	2	fibrous	No	Yes	Primary	23	Female	Mutation unknown	Yes (genotyped)	0.023827	NA		2q	0	1		7q	0	1		16p	0	1	NA	NA	NA	NA	NA	NA	NA	NA
MN-63055	Yes	MIPs	AKT1/TRAF7	#N/A	No	NA	No	ASB	No	1	meningothelial	No	Yes	Primary	82	Male	TRAF7/PIK3	No	NA	NA	NA	NA	NA	NA	NA	NA	NA	NA	NA		NA	NA	NA	NA	NA	NA	NA	NA	NA	NA
MN-63051	Yes	MIPs	KLF4	#N/A	No	NA	No	MSB	No	1	transitional	No	Yes	Primary	42	Male	TRAF7/KLF4	No	NA	NA	NA	NA	NA	NA	NA	NA	NA	NA	NA		NA	NA	NA	NA	NA	NA	NA	NA	NA	NA
MN-62983	No	MIPs	NF2	#N/A	No	Loss(QPCR) ,Loss(Genotyping/ExomeCNV)	Yes	ASB_STANT	No	2	transitional	Yes	Yes	Primary	76	Male	NF2/Chr22	Yes (genotyped)	0.0459873	NA	14q 22q	16p	2	1			0	0			0	0	NA	NA	NA	NA	NA	NA	NA	NA
MN-62964	Yes	MIPs		#N/A	No	LOH(QPCR) ,LOH(Genotyping/ExomeCNV)	Yes	MUL	No	2	atypical	No	Yes	Primary	71	Female	possible NF2/chr22loss	Yes (genotyped)	0.000404119	NA			0	0			0	0	22q		1	0	NA	NA	NA	NA	NA	NA	NA	NA
MN-62956	No	MIPs	PRKAR1A	#N/A	No	NA	No	ST_ant	No	2	unknown	Yes	Yes	Primary	61	Male	Hedgehog	No	NA	NA	NA	NA	NA	NA	NA	NA	NA	NA	NA		NA	NA	NA	NA	NA	NA	NA	NA	NA	NA
MN-62946	No	MIPs	Chr22_Loss	#N/A	No	Loss(QPCR)	No	ST_ant	No	2	unknown	Yes	Yes	Primary	59	Male	NF2/Chr22	No	NA	NA	NA	NA	NA	NA	NA	NA	NA	NA	NA		NA	NA	NA	NA	NA	NA	NA	NA	NA	NA
MN-62942	Yes	Exome, MIPs		#N/A	No	Intact(QPCR) ,Intact(Genotyping/ExomeCNV)	Yes	ASB	No	1	meningothelial	No	Yes	Primary	76	Female	Mutation unknown	Yes (exomeCNV)	NA	0.000279916	NA	NA	NA	NA	NA	NA	NA	NA	NA		NA	NA						0	0	0
MN-62939	No	MIPs		#N/A	No	NA	No	ST_iv	No	2	atypical	No	Yes	Primary	75	Female	Mutation unknown	No	NA	NA	NA	NA	NA	NA	NA	NA	NA	NA	NA		NA	NA	NA	NA	NA	NA	NA	NA	NA	NA
MN-62938	Yes	MIPs	NF2	#N/A	No	NA	No	MSB_lat	No	1	meningothelial	No	Yes	Primary	76	Male	NF2/Chr22	No	NA	NA	NA	NA	NA	NA	NA	NA	NA	NA	NA		NA	NA	NA	NA	NA	NA	NA	NA	NA	NA
MN-62937	No	MIPs	KLF4/PIK3CA/TRAF7	#N/A	No	NA	No	MSB_lat	No	2	meningothelial	Yes	Yes	Primary	63	Female	Multiple	No	NA	NA	NA	NA	NA	NA	NA	NA	NA	NA	NA		NA	NA	NA	NA	NA	NA	NA	NA	NA	NA
MN-62936	No	MIPs	NF2	#N/A	No	Loss(QPCR) ,Loss(Genotyping/ExomeCNV)	Yes	MSB_lat	No	2	fibrous	Yes	Yes	Primary	66	Female	NF2/Chr22	Yes (genotyped)	0.0474848	NA	1p 9p 12p 19p 22q		5	0			0	0			0	0	NA	NA	NA	NA	NA	NA	NA	NA
MN-62926	Yes	MIPs	NF2	#N/A	No	NA	No	ST_mid_post	No	1	meningothelial	No	Yes	Primary	49	Female	NF2/Chr22	No	NA	NA	NA	NA	NA	NA	NA	NA	NA	NA	NA		NA	NA	NA	NA	NA	NA	NA	NA	NA	NA
MN-62902	Yes	MIPs		#N/A	No	Loss(QPCR) ,Loss(Genotyping/ExomeCNV)	Yes	MSB_lat	No	2	atypical	No	Yes	Primary	51	Female	possible NF2/chr22loss	Yes (genotyped)	0.158089	NA	1p 1q 8p 8q 10p 10q 22q		7	0			0	0			0	0	NA	NA	NA	NA	NA	NA	NA	NA
MN-62857	Yes	MIPs	NF2	#N/A	No	Loss(QPCR) ,Loss(Genotyping/ExomeCNV)	Yes	ST_mid_post	No	2	atypical	Unknown	Yes	Primary	53	Male	NF2/Chr22	Yes (genotyped)	0.0610322	NA	7p 22q		2	0	7q		1	0		5p 16p	0	2	NA	NA	NA	NA	NA	NA	NA	NA
MN-62847	No	MIPs	NF2	#N/A	No	NA	No	ST_ant	No	2	meningothelial	Yes	Yes	Primary	73	Female	NF2/Chr22	No	NA	NA	NA	NA	NA	NA	NA	NA	NA	NA	NA		NA	NA	NA	NA	NA	NA	NA	NA	NA	NA
MN-62844	No	MIPs	PIK3CA/TRAF7	#N/A	No	Intact(QPCR) ,Intact(Genotyping/ExomeCNV)	Yes	ASB	No	2	meningothelial	Yes	Yes	Primary	76	Female	TRAF7/PIK3	Yes (genotyped)	0.00282133	NA			0	0			0	0			0	0	NA	NA	NA	NA	NA	NA	NA	NA
MN-62843	No	MIPs	SMO L412F	#N/A	No	NA	No	MSB_med	No	2	meningothelial	No	Yes	Primary	39	Female	Hedgehog	No	NA	NA	NA	NA	NA	NA	NA	NA	NA	NA	NA		NA	NA	NA	NA	NA	NA	NA	NA	NA	NA
MN-62836	No	MIPs	PIK3CA/TRAF7	#N/A	No	Intact(QPCR) ,Intact(Genotyping/ExomeCNV)	Yes	ASB	No	2	meningothelial	Yes	Yes	Primary	44	Male	TRAF7/PIK3	Yes (genotyped)	0.00245622	NA			0	0			0	0			0	0	NA	NA	NA	NA	NA	NA	NA	NA
MN-62822	Yes	MIPs		#N/A	No	Loss(QPCR) ,Loss(Genotyping/ExomeCNV)	Yes	ST_ant	No	2	atypical	No	Yes	Primary	75	Female	possible NF2/chr22loss	Yes (genotyped)	0.147809	NA	1p 6q 11p 14q 22q	21q	5	1	13q	1q	1	1		3p 19p	0	2	NA	NA	NA	NA	NA	NA	NA	NA
MN-62802	No	MIPs		#N/A	No	Intact(QPCR) ,Intact(Genotyping/ExomeCNV)	Yes	Spinal	No	2	clearcell	No	Yes	Primary	65	Male	Mutation unknown	Yes (genotyped)	0.0823789	NA		19q	0	1	5p 5q 20p	19q	3	1	17q		1	0	NA	NA	NA	NA	NA	NA	NA	NA
MN-62770	Yes	MIPs	NF2	#N/A	No	NA	No	ST_iv	No	1	transitional	No	Yes	Primary	78	Female	NF2/Chr22	No	NA	NA	NA	NA	NA	NA	NA	NA	NA	NA	NA		NA	NA	NA	NA	NA	NA	NA	NA	NA	NA
MN-62769	Yes	MIPs	AKT1/TRAF7	#N/A	No	NA	No	ASB	No	1	meningothelial	No	Yes	Primary	51	Female	TRAF7/PIK3	No	NA	NA	NA	NA	NA	NA	NA	NA	NA	NA	NA		NA	NA	NA	NA	NA	NA	NA	NA	NA	NA
MN-62761	No	MIPs	PIK3CA/TRAF7	#N/A	No	Intact(QPCR) ,Intact(Genotyping/ExomeCNV)	Yes	ASB	No	2	meningothelial	Yes	Yes	Primary	32	Male	TRAF7/PIK3	Yes (genotyped)	0.00590492	NA			0	0			0	0			0	0	NA	NA	NA	NA	NA	NA	NA	NA
MN-62758	No	MIPs	SMARCB1/NF2	#N/A	No	NA	No	PF_*	No	2	meningothelial	Yes	Yes	Primary	65	Male	NF2/Chr22/SMARCB1	No	NA	NA	NA	NA	NA	NA	NA	NA	NA	NA	NA		NA	NA	NA	NA	NA	NA	NA	NA	NA	NA
MN-62754	Yes	MIPs	NF2	#N/A	No	NA	No	MSB_mid	No	1	meningothelial	No	Yes	Primary	74	Male	NF2/Chr22	No	NA	NA	NA	NA	NA	NA	NA	NA	NA	NA	NA		NA	NA	NA	NA	NA	NA	NA	NA	NA	NA
MN-62738	No	MIPs	KLF4/TRAF7	#N/A	No	NA	No	MSB_lat	No	2	meningothelial	Yes	Yes	Primary	75	Female	TRAF7/KLF4	No	NA	NA	NA	NA	NA	NA	NA	NA	NA	NA	NA		NA	NA	NA	NA	NA	NA	NA	NA	NA	NA
MN-62714	Yes	MIPs		#N/A	No	Loss(QPCR) ,Loss(Genotyping/ExomeCNV)	Yes	ST_post	No	1	meningothelial	No	Yes	Primary	71	Male	possible NF2/chr22loss	Yes (genotyped)	0.222829	NA	1p 7p 22q		3	0	5p 5q 10p 10q 12q 17p 17q	14q	7	1	17p		1	0	NA	NA	NA	NA	NA	NA	NA	NA
MN-62704	No	MIPs		#N/A	No	Intact(QPCR) ,Focal Loss(Genotyping/ExomeCNV)	Yes	ST_mid_ant	No	2	meningothelial	Yes	Yes	Primary	64	Female	possible NF2/chr22loss	Yes (genotyped)	0.0773069	NA	1p 3p 7p	17q 22q	3	2		1p	0	1			0	0	NA	NA	NA	NA	NA	NA	NA	NA
MN-62703	Yes	MIPs	NF2	#N/A	No	NA	No	ASB_STANT	No	1	fibrous	No	Yes	Primary	41	Female	NF2/Chr22	No	NA	NA	NA	NA	NA	NA	NA	NA	NA	NA	NA		NA	NA	NA	NA	NA	NA	NA	NA	NA	NA
MN-62695	No	MIPs	SMO L412F	#N/A	No	NA	No	ASB	No	1	meningothelial	No	Yes	Recurrent	43	Female	Hedgehog	No	NA	NA	NA	NA	NA	NA	NA	NA	NA	NA	NA		NA	NA	NA	NA	NA	NA	NA	NA	NA	NA
MN-62688	Yes	MIPs	Chr22_Loss	#N/A	Yes	Loss(QPCR)	No	MUL	No	1	meningothelial	No	Yes	Primary	49	Female	NF2/Chr22	No	NA	NA	NA	NA	NA	NA	NA	NA	NA	NA	NA		NA	NA	NA	NA	NA	NA	NA	NA	NA	NA
MN-62677	Yes	MIPs	PIK3CA/TRAF7	#N/A	No	Intact(QPCR) ,Intact(Genotyping/ExomeCNV)	Yes	MSB_med	No	1	meningothelial	Unknown	Yes	Primary	65	Female	TRAF7/PIK3	Yes (genotyped)	7.89e-05	NA			0	0			0	0			0	0	NA	NA	NA	NA	NA	NA	NA	NA
MN-62672	Yes	MIPs		#N/A	No	Intact(QPCR) ,Intact(Genotyping/ExomeCNV)	Yes	MSB_lat	No	1	meningothelial	No	Yes	Primary	76	Female	Mutation unknown	Yes (genotyped)	0.030926	NA			0	0	16p 16q 19p 22q	19q	4	1	6p 6q 11p 11q 12p 12q 13q 17p 17q 19q		10	0	NA	NA	NA	NA	NA	NA	NA	NA
MN-62665	Yes	MIPs	TRAF7	#N/A	No	NA	No	MSB_med	No	1	meningothelial	No	Yes	Primary	62	Female	TRAF7	No	NA	NA	NA	NA	NA	NA	NA	NA	NA	NA	NA		NA	NA	NA	NA	NA	NA	NA	NA	NA	NA
MN-62658	No	MIPs	AKT1/TRAF7	#N/A	No	NA	No	ASB_STANT	No	2	transitional	No	Yes	Primary	64	Female	TRAF7/PIK3	No	NA	NA	NA	NA	NA	NA	NA	NA	NA	NA	NA		NA	NA	NA	NA	NA	NA	NA	NA	NA	NA
MN-62657	No	MIPs		#N/A	No	Intact(QPCR) ,Intact(Genotyping/ExomeCNV)	Yes	MSB_lat	No	1	psammomatous	No	Yes	Primary	67	Male	CREBBP	Yes (genotyped)	0.0445085	NA			0	0			0	0			0	0	NA	NA	NA	NA	NA	NA	NA	NA
MN-62644	Yes	MIPs	SMO G529V	#N/A	No	Intact(QPCR) ,Intact(Genotyping/ExomeCNV)	Yes	ST_post	No	2	atypical	No	Yes	Primary	52	Female	Mutation unknown	Yes (genotyped)	0.00109914	NA			0	0			0	0			0	0	NA	NA	NA	NA	NA	NA	NA	NA
MN-62641	Yes	MIPs	TRAF7	#N/A	No	NA	No	ASB	No	1	meningothelial	No	Yes	Primary	73	Female	TRAF7	No	NA	NA	NA	NA	NA	NA	NA	NA	NA	NA	NA		NA	NA	NA	NA	NA	NA	NA	NA	NA	NA
MN-62622	No	Exome, MIPs		#N/A	No	Intact(QPCR) ,Intact(Genotyping/ExomeCNV)	Yes	ASB_STANT	No	2	meningothelial	Yes	Yes	Primary	35	Female	Mutation unknown	Yes (exomeCNV)	NA	3.37e-05	NA	NA	NA	NA	NA	NA	NA	NA	NA		NA	NA						0	0	0
MN-62594	Yes	MIPs	NF2	#N/A	No	NA	No	MUL	No	1	meningothelial	No	Yes	Primary	70	Female	NF2/Chr22	No	NA	NA	NA	NA	NA	NA	NA	NA	NA	NA	NA		NA	NA	NA	NA	NA	NA	NA	NA	NA	NA
MN-62584	No	MIPs	NF2	#N/A	No	NA	No	ST_post	No	2	fibrous	No	Yes	Primary	42	Female	NF2/Chr22	No	NA	NA	NA	NA	NA	NA	NA	NA	NA	NA	NA		NA	NA	NA	NA	NA	NA	NA	NA	NA	NA
MN-62576	Yes	MIPs	AKT1	#N/A	No	NA	No	ASB	No	1	transitional	Yes	Yes	Primary	68	Male	TRAF7/PIK3	No	NA	NA	NA	NA	NA	NA	NA	NA	NA	NA	NA		NA	NA	NA	NA	NA	NA	NA	NA	NA	NA
MN-62573	No	MIPs	Chr22_Loss	#N/A	No	Loss(QPCR)	No	ST_mid_ant	No	2	fibrous	No	Yes	Primary	85	Female	NF2/Chr22	No	NA	NA	NA	NA	NA	NA	NA	NA	NA	NA	NA		NA	NA	NA	NA	NA	NA	NA	NA	NA	NA
MN-62564	Yes	MIPs		#N/A	No	LOH(QPCR) ,LOH(Genotyping/ExomeCNV)	Yes	ST_mid_ant	No	1	meningothelial	No	Yes	Primary	68	Female	possible NF2/chr22loss	Yes (genotyped)	0.000908516	NA			0	0			0	0	22q		1	0	NA	NA	NA	NA	NA	NA	NA	NA
MN-62561	Yes	MIPs	PIK3CA	#N/A	No	NA	No	MSB_mid	No	1	meningothelial	No	Yes	Primary	51	Male	TRAF7/PIK3	No	NA	NA	NA	NA	NA	NA	NA	NA	NA	NA	NA		NA	NA	NA	NA	NA	NA	NA	NA	NA	NA
MN-62553	Yes	MIPs	AKT1/TRAF7	#N/A	No	Intact(QPCR) ,Intact(Genotyping/ExomeCNV)	Yes	ASB	No	2	atypical	No	Yes	Primary	63	Female	TRAF7/PIK3	Yes (genotyped)	8.54e-05	NA			0	0			0	0			0	0	NA	NA	NA	NA	NA	NA	NA	NA
MN-62530	Yes	MIPs	NF2	#N/A	No	Loss(QPCR) ,Loss(Genotyping/ExomeCNV)	Yes	MSB_lat	No	1	transitional	Unknown	Yes	Primary	52	Male	NF2/Chr22	Yes (genotyped)	0.0921881	NA	22q		1	0	7p 7q 13q		3	0			0	0	NA	NA	NA	NA	NA	NA	NA	NA
MN-62525	Yes	MIPs	Chr22_Loss	#N/A	No	Loss(QPCR) ,Loss(Genotyping/ExomeCNV)	Yes	ST_ant	No	2	atypical	No	Yes	Primary	64	Female	NF2/Chr22	Yes (genotyped)	0.0118968	NA	22q		1	0			0	0			0	0	NA	NA	NA	NA	NA	NA	NA	NA
MN-62492	No	MIPs		#N/A	No	Borderline Loss (QPCR), Loss (Genotyping)(QPCR)	Yes	ST_mid_post	No	2	meningothelial	Yes	Yes	Primary	56	Female	possible NF2/chr22loss	Yes (genotyped)	0.015933	NA	19p 22q		2	0			0	0		16p	0	1	NA	NA	NA	NA	NA	NA	NA	NA
MN-62469	Yes	MIPs	NF2	#N/A	No	LOH(QPCR) ,LOH(Genotyping/ExomeCNV)	Yes	ST_mid_ant	No	2	atypical	No	Yes	Primary	70	Male	NF2/Chr22	Yes (genotyped)	0.0472499	NA			0	0			0	0	14q 19p 19q 22q		4	0	NA	NA	NA	NA	NA	NA	NA	NA
MN-62444	Yes	MIPs	AKT1/TRAF7	#N/A	No	NA	No	ASB_STANT	No	1	meningothelial	No	Yes	Primary	59	Female	TRAF7/PIK3	No	NA	NA	NA	NA	NA	NA	NA	NA	NA	NA	NA		NA	NA	NA	NA	NA	NA	NA	NA	NA	NA
MN-62438	Yes	MIPs	NF2	#N/A	No	Loss(QPCR) ,Loss(Genotyping/ExomeCNV)	Yes	MSB_lat	No	2	atypical	Yes	Yes	Primary	59	Female	NF2/Chr22	Yes (genotyped)	0.0741695	NA	1p 3p 9p 22q		4	0			0	0			0	0	NA	NA	NA	NA	NA	NA	NA	NA
MN-62433	Yes	MIPs	TRAF7	#N/A	No	NA	No	MSB_med	No	1	meningothelial	Yes	Yes	Primary	59	Female	TRAF7	No	NA	NA	NA	NA	NA	NA	NA	NA	NA	NA	NA		NA	NA	NA	NA	NA	NA	NA	NA	NA	NA
MN-62432	Yes	MIPs	SMARCB1/NF2	#N/A	No	NA	No	ST_mid_*	No	1	meningothelial	Unknown	Yes	Primary	61	Female	NF2/Chr22/SMARCB1	No	NA	NA	NA	NA	NA	NA	NA	NA	NA	NA	NA		NA	NA	NA	NA	NA	NA	NA	NA	NA	NA
MN-62409	Yes	Exome, MIPs	POLR2A	#N/A	No	Intact(QPCR) ,Intact(Genotyping/ExomeCNV)	Yes	PF_antmed	No	1	meningothelial	Unknown	Yes	Primary	71	Female	POLR2A	Yes (exomeCNV)	NA	1.16e-07	NA	NA	NA	NA	NA	NA	NA	NA	NA		NA	NA						0	0	0
MN-62404	Yes	MIPs	NF2	#N/A	No	NA	No	ST_mid_ant	No	1	meningothelial	No	Yes	Primary	60	Female	NF2/Chr22	No	NA	NA	NA	NA	NA	NA	NA	NA	NA	NA	NA		NA	NA	NA	NA	NA	NA	NA	NA	NA	NA
MN-62399	Yes	MIPs	KLF4/TRAF7	#N/A	No	NA	No	MSB_lat	No	1	secretory	Unknown	Yes	Primary	83	Female	TRAF7/KLF4	No	NA	NA	NA	NA	NA	NA	NA	NA	NA	NA	NA		NA	NA	NA	NA	NA	NA	NA	NA	NA	NA
MN-62392	Yes	MIPs		#N/A	No	Intact(QPCR) ,Intact(Genotyping/ExomeCNV)	Yes	ST_*	No	2	atypical	No	Yes	Primary	69	Male	Mutation unknown	Yes (genotyped)	0.207141	NA	1p 2p 2q 3p 11p 11q 15q 19p	3q 9q	8	2		19p	0	1			0	0	NA	NA	NA	NA	NA	NA	NA	NA
MN-62381	No	MIPs	AKT1/TRAF7	#N/A	No	NA	No	ASB	No	2	meningothelial	Yes	Yes	Primary	45	Male	TRAF7/PIK3	No	NA	NA	NA	NA	NA	NA	NA	NA	NA	NA	NA		NA	NA	NA	NA	NA	NA	NA	NA	NA	NA
MN-62379	Yes	MIPs	SUFU	#N/A	No	Intact(QPCR) ,Intact(Genotyping/ExomeCNV)	Yes	ASB_STANT	No	1	meningothelial	Unknown	Yes	Primary	39	Female	Hedgehog	Yes (genotyped)	0.00967881	NA			0	0			0	0		10q	0	1	NA	NA	NA	NA	NA	NA	NA	NA
MN-62360	Yes	MIPs	NF2	#N/A	No	NA	No	ST_ant	No	1	fibrous	No	Yes	Primary	81	Male	NF2/Chr22	No	NA	NA	NA	NA	NA	NA	NA	NA	NA	NA	NA		NA	NA	NA	NA	NA	NA	NA	NA	NA	NA
MN-62358	No	MIPs	NF2	#N/A	No	NA	No	Tentorial	No	1	meningothelial	No	Yes	Recurrent	73	Female	NF2/Chr22	No	NA	NA	NA	NA	NA	NA	NA	NA	NA	NA	NA		NA	NA	NA	NA	NA	NA	NA	NA	NA	NA
MN-62342	No	MIPs	PIK3CA/TRAF7	#N/A	No	NA	No	ST_mid_ant	No	2	psammomatous	Yes	Yes	Primary	55	Female	TRAF7/PIK3	No	NA	NA	NA	NA	NA	NA	NA	NA	NA	NA	NA		NA	NA	NA	NA	NA	NA	NA	NA	NA	NA
MN-62339	Yes	MIPs	PIK3CA/TRAF7	#N/A	No	NA	No	ASB	No	1	transitional	No	Yes	Primary	68	Female	TRAF7/PIK3	No	NA	NA	NA	NA	NA	NA	NA	NA	NA	NA	NA		NA	NA	NA	NA	NA	NA	NA	NA	NA	NA
MN-62301	No	MIPs		#N/A	No	Intact(QPCR) ,Intact(Genotyping/ExomeCNV)	Yes	ST_mid_*	Unknown	1	secretory	Unknown	Yes	Unknown	64	Female	Mutation unknown	Yes (genotyped)	0	NA			0	0			0	0			0	0	NA	NA	NA	NA	NA	NA	NA	NA
MN-62300	Yes	MIPs	NF2	#N/A	No	NA	No	ST_mid_ant	No	2	atypical	No	Yes	Primary	62	Male	NF2/Chr22	No	NA	NA	NA	NA	NA	NA	NA	NA	NA	NA	NA		NA	NA	NA	NA	NA	NA	NA	NA	NA	NA
MN-62299	Yes	MIPs	SMO L412F	#N/A	No	NA	No	MSB_med	No	1	meningothelial	No	Yes	Primary	68	Female	Hedgehog	No	NA	NA	NA	NA	NA	NA	NA	NA	NA	NA	NA		NA	NA	NA	NA	NA	NA	NA	NA	NA	NA
MN-62297	Yes	MIPs	PIK3R1T110A	#N/A	No	NA	No	ST_ant	No	1	meningothelial	No	Yes	Primary	48	Male	TRAF7/PIK3	No	NA	NA	NA	NA	NA	NA	NA	NA	NA	NA	NA		NA	NA	NA	NA	NA	NA	NA	NA	NA	NA
MN-62296	Yes	MIPs	SMARCB1	#N/A	No	Loss(QPCR) ,Loss(Genotyping/ExomeCNV)	Yes	ASB_STANT	No	1	psammomatous	Unknown	Yes	Primary	68	Female	NF2/Chr22/SMARCB1	Yes (genotyped)	0.031115	NA	22q	16p 19p	1	2			0	0			0	0	NA	NA	NA	NA	NA	NA	NA	NA
MN-62294	Yes	MIPs	NF2	#N/A	No	Loss(QPCR) ,Loss(Genotyping/ExomeCNV)	Yes	MSB_lat	No	1	meningothelial	Unknown	Yes	Primary	73	Male	NF2/Chr22	Yes (genotyped)	0.0388417	NA	14q 22q		2	0			0	0			0	0	NA	NA	NA	NA	NA	NA	NA	NA
MN-62292	Yes	MIPs	NF2	#N/A	No	LOH(QPCR) ,LOH(Genotyping/ExomeCNV)	Yes	ST_mid_ant	No	2	atypical	No	Yes	Primary	47	Male	NF2/Chr22	Yes (genotyped)	0.0638852	NA	19p 19q		2	0			0	0	22q		1	0	NA	NA	NA	NA	NA	NA	NA	NA
MN-62287	Yes	MIPs	NF2	#N/A	No	Loss(QPCR) ,Loss(Genotyping/ExomeCNV)	Yes	Spinal	No	2	atypical	No	Yes	Primary	60	Female	NF2/Chr22	Yes (genotyped)	0.0122189	NA	22q		1	0			0	0			0	0	NA	NA	NA	NA	NA	NA	NA	NA
MN-62278	Yes	MIPs		#N/A	No	Intact(QPCR) ,Intact(Genotyping/ExomeCNV)	Yes	MUL	No	1	meningothelial	No	Yes	Primary	69	Female	Mutation unknown	Yes (genotyped)	0.00183062	NA			0	0			0	0			0	0	NA	NA	NA	NA	NA	NA	NA	NA
MN-62263	No	MIPs		#N/A	No	NA	No	MSB_mid	No	2	fibrous	No	Yes	Primary	31	Female	Mutation unknown	No	NA	NA	NA	NA	NA	NA	NA	NA	NA	NA	NA		NA	NA	NA	NA	NA	NA	NA	NA	NA	NA
MN-62240	Yes	MIPs	AKT1	#N/A	No	NA	No	MSB_med	No	1	psammomatous	No	Yes	Primary	63	Female	TRAF7/PIK3	No	NA	NA	NA	NA	NA	NA	NA	NA	NA	NA	NA		NA	NA	NA	NA	NA	NA	NA	NA	NA	NA
MN-62228	No	MIPs	NF2	#N/A	No	NA	No	ASB_STANT	No	2	transitional	Unknown	Yes	Primary	77	Male	NF2/Chr22	No	NA	NA	NA	NA	NA	NA	NA	NA	NA	NA	NA		NA	NA	NA	NA	NA	NA	NA	NA	NA	NA
MN-62218	Yes	MIPs	NF2	#N/A	No	NA	No	MSB_med	No	1	transitional	Yes	Yes	Primary	81	Female	NF2/Chr22	No	NA	NA	NA	NA	NA	NA	NA	NA	NA	NA	NA		NA	NA	NA	NA	NA	NA	NA	NA	NA	NA
MN-62215	Yes	Exome, MIPs	Chr3p_Loss	#N/A	No	Intact(QPCR) ,Intact(Genotyping/ExomeCNV)	Yes	ST_ant	No	1	meningothelial	No	Yes	Primary	71	Male	Mutation unknown	Yes (exomeCNV); Yes (genotyped)	0.0460429	0.0448103	3p 7p		2	0			0	0		1p	0	1	3p 7p					2	0	0
MN-62203	Yes	MIPs	NF2	#N/A	No	Loss(QPCR) ,Loss(Genotyping/ExomeCNV)	Yes	ST_mid_ant	No	2	atypical	Yes	Yes	Primary	64	Male	NF2/Chr22	Yes (genotyped)	0.186224	NA	1p 6p 6q 14q 19p 22q		6	0			0	0			0	0	NA	NA	NA	NA	NA	NA	NA	NA
MN-62200	No	MIPs	NF2	#N/A	No	NA	No	ST_post	No	2	fibrous	No	Yes	Primary	57	Male	NF2/Chr22	No	NA	NA	NA	NA	NA	NA	NA	NA	NA	NA	NA		NA	NA	NA	NA	NA	NA	NA	NA	NA	NA
MN-62140	Yes	MIPs	AKT1	#N/A	No	NA	No	ASB	No	1	meningothelial	No	Yes	Primary	65	Female	TRAF7/PIK3	No	NA	NA	NA	NA	NA	NA	NA	NA	NA	NA	NA		NA	NA	NA	NA	NA	NA	NA	NA	NA	NA
MN-62121	No	MIPs	Chr22_Loss	#N/A	No	Loss(QPCR)	No	MSB_lat	Unknown	1	unknown	Unknown	Yes	Unknown	59	Male	NF2/Chr22	No	NA	NA	NA	NA	NA	NA	NA	NA	NA	NA	NA		NA	NA	NA	NA	NA	NA	NA	NA	NA	NA
MN-62113	Yes	MIPs	NF2	#N/A	No	Loss(QPCR) ,Loss(Genotyping/ExomeCNV)	Yes	ST_post	No	1	transitional	Unknown	Yes	Primary	64	Male	NF2/Chr22	Yes (genotyped)	0.0330428	NA	22q	16p	1	1			0	0			0	0	NA	NA	NA	NA	NA	NA	NA	NA
MN-62108	Yes	MIPs	SMARCB1/NF2	#N/A	No	NA	No	ST_mid_ant	No	1	transitional	Unknown	Yes	Primary	73	Female	NF2/Chr22/SMARCB1	No	NA	NA	NA	NA	NA	NA	NA	NA	NA	NA	NA		NA	NA	NA	NA	NA	NA	NA	NA	NA	NA
MN-62105	Yes	Exome, MIPs		#N/A	No	Intact(QPCR) ,Intact(Genotyping/ExomeCNV)	Yes	MSB_med	No	1	meningothelial	Unknown	Yes	Primary	66	Female	Mutation unknown	Yes (exomeCNV)	NA	0	NA	NA	NA	NA	NA	NA	NA	NA	NA		NA	NA						0	0	0
MN-62102	Yes	MIPs	SMARCB1/NF2	#N/A	No	NA	No	ST_mid_ant	No	1	transitional	Unknown	Yes	Primary	56	Female	NF2/Chr22/SMARCB1	No	NA	NA	NA	NA	NA	NA	NA	NA	NA	NA	NA		NA	NA	NA	NA	NA	NA	NA	NA	NA	NA
MN-62093	Yes	Exome, MIPs		#N/A	No	Intact(QPCR) ,Intact(Genotyping/ExomeCNV)	Yes	MSB_med	No	1	meningothelial	No	Yes	Primary	67	Male	Mutation unknown	Yes (genotyped)(exomeCNV)	0.0448148	0.000508			0	0			0	0			0	0	NA	NA	NA	NA	NA	0	0	NA
MN-62017	Yes	MIPs	PIK3CA	#N/A	No	NA	No	ASB	No	1	transitional	No	Yes	Primary	56	Female	TRAF7/PIK3	No	NA	NA	NA	NA	NA	NA	NA	NA	NA	NA	NA		NA	NA	NA	NA	NA	NA	NA	NA	NA	NA
MN-62009	Yes	Exome, MIPs	POLR2A	#N/A	No	Intact(QPCR) ,Intact(Genotyping/ExomeCNV)	Yes	ST_post	No	1	meningothelial	Unknown	Yes	Primary	58	Female	POLR2A	Yes (genotyped) (exomeCNV)	0.0837374	0.090459	1p 18p 18q		3	0		1q	0	1			0	0	1p 18p 18q		1q			3	1	0
MN-62	Yes	Amplicon	POLR2A	#N/A	No	Intact(QPCR) ,Intact(Genotyping/ExomeCNV)	Yes	MSB_lat	No	1	meningothelial+angiomatous	Unknown	No	Primary	35	Female	POLR2A	Yes (genotyped)	0.00276847	NA			0	0			0	0			0	0	NA	NA	NA	NA	NA	NA	NA	NA
MN-61987	Yes	MIPs		#N/A	No	Intact(QPCR) ,Intact(Genotyping/ExomeCNV)	Yes	ST_ant	No	2	atypical	No	Yes	Primary	54	Female	Mutation unknown	Yes (genotyped)	0	NA			0	0			0	0			0	0	NA	NA	NA	NA	NA	NA	NA	NA
MN-61984	No	MIPs		#N/A	No	NA	No	Tentorial	No	2	atypical	No	Yes	Recurrent	61	Male	Mutation unknown	No	NA	NA	NA	NA	NA	NA	NA	NA	NA	NA	NA		NA	NA	NA	NA	NA	NA	NA	NA	NA	NA
MN-61983	Yes	MIPs		#N/A	No	Intact(QPCR) ,Intact(Genotyping/ExomeCNV)	Yes	MSB_med	No	1	meningothelial	No	Yes	Primary	54	Male	Mutation unknown	Yes (genotyped)	0.0468862	NA			0	0			0	0			0	0	NA	NA	NA	NA	NA	NA	NA	NA
MN-61982	Yes	MIPs	AKT1	#N/A	No	NA	No	MSB_med	No	1	psammomatous	Unknown	Yes	Primary	59	Female	TRAF7/PIK3	No	NA	NA	NA	NA	NA	NA	NA	NA	NA	NA	NA		NA	NA	NA	NA	NA	NA	NA	NA	NA	NA
MN-61974	Yes	Exome, MIPs	Chr3p_Loss	#N/A	No	Intact(QPCR) ,Intact(Genotyping/ExomeCNV)	Yes	MSB_lat	No	1	meningothelial	No	Yes	Primary	64	Female	Mutation unknown	Yes (exomeCNV)	NA	0.047698	NA	NA	NA	NA	NA	NA	NA	NA	NA	NA	NA	NA	3p 7p					2	0	0
MN-61960	Yes	MIPs	TRAF7	#N/A	No	NA	No	ASB	No	1	transitional	Yes	Yes	Primary	39	Male	TRAF7	No	NA	NA	NA	NA	NA	NA	NA	NA	NA	NA	NA		NA	NA	NA	NA	NA	NA	NA	NA	NA	NA
MN-61949	Yes	MIPs	NF2	#N/A	No	Loss(QPCR) ,Loss(Genotyping/ExomeCNV)	Yes	ST_mid_post	No	2	atypical	No	Yes	Primary	69	Male	NF2/Chr22	Yes (genotyped)	0.0743783	NA	1p 18p 18q 22q		4	0			0	0			0	0	NA	NA	NA	NA	NA	NA	NA	NA
MN-61925	Yes	MIPs	TRAF7	#N/A	No	NA	No	MSB_mid	No	1	transitional	No	Yes	Primary	46	Female	TRAF7	No	NA	NA	NA	NA	NA	NA	NA	NA	NA	NA	NA		NA	NA	NA	NA	NA	NA	NA	NA	NA	NA
MN-61910	Yes	MIPs	NF2	#N/A	No	NA	No	MSB_med	No	1	fibrous	No	Yes	Primary	63	Female	NF2/Chr22	No	NA	NA	NA	NA	NA	NA	NA	NA	NA	NA	NA		NA	NA	NA	NA	NA	NA	NA	NA	NA	NA
MN-61902	Yes	MIPs		#N/A	No	Intact(QPCR) ,Intact(Genotyping/ExomeCNV)	Yes	ST_ant	No	1	angiomatous	No	Yes	Primary	42	Male	Mutation unknown	Yes (genotyped)	0.0464445	NA			0	0			0	0	6p 9q 11p 11q 12q 17p 17q 19p 19q 20p 20q	5q 13q	11	2	NA	NA	NA	NA	NA	NA	NA	NA
MN-61896	Yes	MIPs	NF2	#N/A	No	Loss(QPCR) ,Loss(Genotyping/ExomeCNV)	Yes	ST_ant	No	2	atypical	No	Yes	Primary	71	Female	NF2/Chr22	Yes (genotyped)	0.0335379	NA	22q	19p	1	1			0	0			0	0	NA	NA	NA	NA	NA	NA	NA	NA
MN-61891	Yes	Exome, MIPs		#N/A	No	Intact(QPCR) ,Intact(Genotyping/ExomeCNV)	Yes	ASB	No	1	transitional	Unknown	Yes	Primary	63	Female	Mutation unknown	Yes (genotyped) (exomeCNV)	0	0.000749855			0	0			0	0		17p	0	1						0	0	0
MN-61887	Yes	MIPs	NF2	#N/A	No	Loss(QPCR) ,Loss(Genotyping/ExomeCNV)	Yes	ST_post	No	1	fibrous	Unknown	Yes	Primary	43	Female	NF2/Chr22	Yes (genotyped)	0.0113362	NA	22q		1	0			0	0			0	0	NA	NA	NA	NA	NA	NA	NA	NA
MN-61885	No	MIPs	NF2	#N/A	No	NA	No	MSB_lat	No	2	atypical	No	Yes	Recurrent	61	Male	NF2/Chr22	No	NA	NA	NA	NA	NA	NA	NA	NA	NA	NA	NA		NA	NA	NA	NA	NA	NA	NA	NA	NA	NA
MN-61872	Yes	MIPs	KLF4/TRAF7	#N/A	No	NA	No	MSB_med	No	1	transitional	No	Yes	Primary	52	Female	TRAF7/KLF4	No	NA	NA	NA	NA	NA	NA	NA	NA	NA	NA	NA		NA	NA	NA	NA	NA	NA	NA	NA	NA	NA
MN-61846	No	MIPs	Chr22_Loss	#N/A	No	Loss(QPCR)	No	ASB_STANT	Unknown	1	unknown	Unknown	Yes	Unknown	72	Female	NF2/Chr22	No	NA	NA	NA	NA	NA	NA	NA	NA	NA	NA	NA		NA	NA	NA	NA	NA	NA	NA	NA	NA	NA
MN-61840	Yes	MIPs	PIK3CA	#N/A	No	NA	No	ASB	No	1	transitional	No	Yes	Primary	68	Male	TRAF7/PIK3	No	NA	NA	NA	NA	NA	NA	NA	NA	NA	NA	NA		NA	NA	NA	NA	NA	NA	NA	NA	NA	NA
MN-61839	Yes	MIPs	AKT1	#N/A	No	NA	No	ASB	No	1	meningothelial	No	Yes	Primary	54	Female	TRAF7/PIK3	No	NA	NA	NA	NA	NA	NA	NA	NA	NA	NA	NA		NA	NA	NA	NA	NA	NA	NA	NA	NA	NA
MN-61838	Yes	MIPs	KLF4/TRAF7	#N/A	No	NA	No	MSB_lat	No	1	secretory	No	Yes	Primary	71	Male	TRAF7/KLF4	No	NA	NA	NA	NA	NA	NA	NA	NA	NA	NA	NA		NA	NA	NA	NA	NA	NA	NA	NA	NA	NA
MN-61804	Yes	MIPs	AKT1	#N/A	No	NA	No	ST_mid_*	No	1	transitional	No	Yes	Primary	81	Female	TRAF7/PIK3	No	NA	NA	NA	NA	NA	NA	NA	NA	NA	NA	NA		NA	NA	NA	NA	NA	NA	NA	NA	NA	NA
MN-61797	Yes	MIPs	SMARCB1/NF2	#N/A	No	NA	No	Spinal	No	1	fibrous	Unknown	Yes	Primary	64	Female	NF2/Chr22/SMARCB1	No	NA	NA	NA	NA	NA	NA	NA	NA	NA	NA	NA		NA	NA	NA	NA	NA	NA	NA	NA	NA	NA
MN-61791	Yes	MIPs	AKT1/TRAF7	#N/A	No	NA	No	ASB	No	1	transitional	No	Yes	Primary	67	Male	TRAF7/PIK3	No	NA	NA	NA	NA	NA	NA	NA	NA	NA	NA	NA		NA	NA	NA	NA	NA	NA	NA	NA	NA	NA
MN-61785	Yes	MIPs	AKT1/TRAF7	#N/A	No	NA	No	ASB	No	1	transitional	No	Yes	Primary	68	Female	TRAF7/PIK3	No	NA	NA	NA	NA	NA	NA	NA	NA	NA	NA	NA		NA	NA	NA	NA	NA	NA	NA	NA	NA	NA
MN-61766	Yes	MIPs		#N/A	No	Borderline Loss (QPCR), LOH (Genotyping)(QPCR)	Yes	ST_ant	No	2	atypical	No	Yes	Primary	70	Male	possible NF2/chr22loss	Yes (genotyped)	0.0576084	NA	19q	19p	1	1			0	0	19p 22q		2	0	NA	NA	NA	NA	NA	NA	NA	NA
MN-61764	Yes	MIPs	KLF4/TRAF7	#N/A	No	NA	No	MSB_lat	No	1	secretory	Unknown	Yes	Primary	50	Female	TRAF7/KLF4	No	NA	NA	NA	NA	NA	NA	NA	NA	NA	NA	NA		NA	NA	NA	NA	NA	NA	NA	NA	NA	NA
MN-61741	Yes	MIPs		#N/A	No	Intact(QPCR) ,Intact(Genotyping/ExomeCNV)	Yes	MSB_med	No	2	atypical	No	Yes	Primary	72	Female	Mutation unknown	Yes (genotyped)	0.0519899	NA	8p	4p	1	1			0	0	2p 2q 7p 7q 9p 11p 11q 12p 12q 13q 16p 16q 17p 17q 19p 19q 20p 20q 21q	1p	19	1	NA	NA	NA	NA	NA	NA	NA	NA
MN-61725	Yes	MIPs		#N/A	No	LOH(QPCR) ,LOH(Genotyping/ExomeCNV)	Yes	Tentorial	No	1	meningothelial	No	Yes	Primary	49	Female	possible NF2/chr22loss	Yes (genotyped)	0.00017928	NA			0	0			0	0	22q		1	0	NA	NA	NA	NA	NA	NA	NA	NA
MN-61708	No	MIPs	TRAF7	#N/A	No	NA	No	MSB_med	No	1	meningothelial	No	Yes	Recurrent	60	Female	TRAF7	No	NA	NA	NA	NA	NA	NA	NA	NA	NA	NA	NA		NA	NA	NA	NA	NA	NA	NA	NA	NA	NA
MN-61690	Yes	MIPs	KLF4/TRAF7	#N/A	No	NA	No	ASB	No	1	secretory	Unknown	Yes	Primary	73	Female	TRAF7/KLF4	No	NA	NA	NA	NA	NA	NA	NA	NA	NA	NA	NA		NA	NA	NA	NA	NA	NA	NA	NA	NA	NA
MN-61675	No	MIPs		#N/A	No	NA	No	ST_mid_post	No	2	atypical	No	Yes	Primary	60	Female	Mutation unknown	No	NA	NA	NA	NA	NA	NA	NA	NA	NA	NA	NA		NA	NA	NA	NA	NA	NA	NA	NA	NA	NA
MN-61652	Yes	MIPs	NF2	#N/A	No	NA	No	ST_mid_ant	No	1	transitional	No	Yes	Primary	49	Female	NF2/Chr22	No	NA	NA	NA	NA	NA	NA	NA	NA	NA	NA	NA		NA	NA	NA	NA	NA	NA	NA	NA	NA	NA
MN-61632	No	MIPs	AKT1/TRAF7	#N/A	No	NA	No	ASB	No	2	meningothelial	Yes	Yes	Primary	70	Male	TRAF7/PIK3	No	NA	NA	NA	NA	NA	NA	NA	NA	NA	NA	NA		NA	NA	NA	NA	NA	NA	NA	NA	NA	NA
MN-61624	Yes	MIPs	NF2	#N/A	No	Loss(QPCR) ,Loss(Genotyping/ExomeCNV)	Yes	ST_post	No	2	atypical	No	Yes	Primary	69	Male	NF2/Chr22	Yes (genotyped)	0.127279	NA	1p 6q 22q	18p	3	1		22q	0	1	18p 18q		2	0	NA	NA	NA	NA	NA	NA	NA	NA
MN-61620	No	MIPs	SMO A524P	#N/A	No	Intact(QPCR)	No	ASB	Unknown	1	unknown	Unknown	Yes	Unknown	46	Female	Hedgehog	No	NA	NA	NA	NA	NA	NA	NA	NA	NA	NA	NA		NA	NA	NA	NA	NA	NA	NA	NA	NA	NA
MN-61616	Yes	MIPs	SMO A524P	#N/A	No	NA	No	MSB_mid	No	1	meningothelial	No	Yes	Primary	67	Male	Hedgehog	No	NA	NA	NA	NA	NA	NA	NA	NA	NA	NA	NA		NA	NA	NA	NA	NA	NA	NA	NA	NA	NA
MN-61599	Yes	MIPs	NF2	#N/A	No	Loss(QPCR) ,Loss(Genotyping/ExomeCNV)	Yes	ST_mid_ant	No	2	atypical	No	Yes	Primary	83	Female	NF2/Chr22	Yes (genotyped)	0.199333	NA	1p 4p 6q 10p 10q 14q 18q 22q		8	0	13q		1	0	1q		1	0	NA	NA	NA	NA	NA	NA	NA	NA
MN-61581	Yes	MIPs	AKT1/TRAF7	#N/A	No	NA	No	MSB_lat	No	1	meningothelial	No	Yes	Primary	60	Female	TRAF7/PIK3	No	NA	NA	NA	NA	NA	NA	NA	NA	NA	NA	NA		NA	NA	NA	NA	NA	NA	NA	NA	NA	NA
MN-61529	Yes	MIPs	TRAF7	#N/A	No	NA	No	ASB	No	1	psammomatous	No	Yes	Primary	71	Male	TRAF7	No	NA	NA	NA	NA	NA	NA	NA	NA	NA	NA	NA		NA	NA	NA	NA	NA	NA	NA	NA	NA	NA
MN-61514	Yes	MIPs	NF2	#N/A	No	Loss(QPCR) ,Loss(Genotyping/ExomeCNV)	Yes	MSB_lat	No	1	transitional	Unknown	Yes	Primary	55	Female	NF2/Chr22	Yes (genotyped)	0.0111722	NA	22q		1	0			0	0			0	0	NA	NA	NA	NA	NA	NA	NA	NA
MN-61502	Yes	MIPs	TRAF7	#N/A	No	NA	No	MSB_med	No	1	meningothelial	No	Yes	Primary	60	Male	TRAF7	No	NA	NA	NA	NA	NA	NA	NA	NA	NA	NA	NA		NA	NA	NA	NA	NA	NA	NA	NA	NA	NA
MN-61498	Yes	MIPs	NF2	#N/A	No	NA	No	ST_post	No	1	fibrous	No	Yes	Primary	56	Female	NF2/Chr22	No	NA	NA	NA	NA	NA	NA	NA	NA	NA	NA	NA		NA	NA	NA	NA	NA	NA	NA	NA	NA	NA
MN-61495	Yes	MIPs	NF2	#N/A	No	NA	No	ST_mid_post	No	1	transitional	No	Yes	Primary	59	Female	NF2/Chr22	No	NA	NA	NA	NA	NA	NA	NA	NA	NA	NA	NA		NA	NA	NA	NA	NA	NA	NA	NA	NA	NA
MN-61488	Yes	MIPs	AKT1/TRAF7	#N/A	No	NA	No	ASB	No	1	meningothelial	No	Yes	Primary	58	Female	TRAF7/PIK3	No	NA	NA	NA	NA	NA	NA	NA	NA	NA	NA	NA		NA	NA	NA	NA	NA	NA	NA	NA	NA	NA
MN-61486	Yes	Exome, MIPs		#N/A	No	Intact(QPCR) ,Intact(Genotyping/ExomeCNV)	Yes	ASB	No	1	meningothelial	Unknown	Yes	Primary	69	Male	Mutation unknown	Yes (exomeCNV)	NA	0.000103228	NA	NA	NA	NA	NA	NA	NA	NA	NA		NA	NA						0	0	0
MN-61471	Yes	MIPs	PIK3CA	#N/A	No	Intact(QPCR) ,Intact(Genotyping/ExomeCNV)	Yes	MSB_med	No	1	meningothelial	Unknown	Yes	Primary	39	Female	TRAF7/PIK3	Yes (genotyped)	0.00237768	NA			0	0			0	0			0	0	NA	NA	NA	NA	NA	NA	NA	NA
MN-61470	Yes	MIPs	NF2	#N/A	No	NA	No	MSB_lat	No	1	fibrous	No	Yes	Primary	65	Female	NF2/Chr22	No	NA	NA	NA	NA	NA	NA	NA	NA	NA	NA	NA		NA	NA	NA	NA	NA	NA	NA	NA	NA	NA
MN-61445	Yes	MIPs	NF2	#N/A	No	NA	No	MSB_lat	No	1	meningothelial	Yes	Yes	Primary	72	Male	NF2/Chr22	No	NA	NA	NA	NA	NA	NA	NA	NA	NA	NA	NA		NA	NA	NA	NA	NA	NA	NA	NA	NA	NA
MN-61420	Yes	MIPs	PIK3CA/TRAF7	#N/A	No	NA	No	MSB_med	No	1	psammomatous	Unknown	Yes	Primary	52	Female	TRAF7/PIK3	No	NA	NA	NA	NA	NA	NA	NA	NA	NA	NA	NA		NA	NA	NA	NA	NA	NA	NA	NA	NA	NA
MN-61404	Yes	MIPs	NF2	#N/A	No	NA	No	ST_mid_ant	No	1	meningothelial	Yes	Yes	Primary	67	Male	NF2/Chr22	No	NA	NA	NA	NA	NA	NA	NA	NA	NA	NA	NA		NA	NA	NA	NA	NA	NA	NA	NA	NA	NA
MN-61391	Yes	MIPs	NF2	#N/A	No	Loss(QPCR) ,Loss(Genotyping/ExomeCNV)	Yes	ST_ant	No	2	atypical	No	Yes	Primary	78	Female	NF2/Chr22	Yes (genotyped)	0.131087	NA	1p 14q 16p 16q 18p 18q 22q		7	0		1q	0	1		1q 5q	0	2	NA	NA	NA	NA	NA	NA	NA	NA
MN-61373	Yes	MIPs	NF2	#N/A	No	NA	No	ST_ant	No	1	fibrous	No	Yes	Primary	72	Male	NF2/Chr22	No	NA	NA	NA	NA	NA	NA	NA	NA	NA	NA	NA		NA	NA	NA	NA	NA	NA	NA	NA	NA	NA
MN-61354	Yes	MIPs		#N/A	No	Intact(QPCR) ,Intact(Genotyping/ExomeCNV)	Yes	ST_mid_ant	No	2	atypical	No	Yes	Primary	29	Male	Mutation unknown	Yes (genotyped)	0.038936	NA			0	0			0	0			0	0	NA	NA	NA	NA	NA	NA	NA	NA
MN-61315	No	MIPs	KLF4/TRAF7	#N/A	No	NA	No	ASB_STANT	Unknown	1	secretory	Unknown	Yes	Unknown	64	Female	TRAF7/KLF4	No	NA	NA	NA	NA	NA	NA	NA	NA	NA	NA	NA		NA	NA	NA	NA	NA	NA	NA	NA	NA	NA
MN-61306	Yes	MIPs		#N/A	No	Intact(QPCR) ,Intact(Genotyping/ExomeCNV)	Yes	ASB	No	1	meningothelial	No	Yes	Primary	60	Female	Mutation unknown	Yes (genotyped)	0.00150933	NA			0	0			0	0			0	0	NA	NA	NA	NA	NA	NA	NA	NA
MN-61234	Yes	MIPs	TRAF7	#N/A	No	NA	No	MSB_lat	No	1	transitional	No	Yes	Primary	75	Male	TRAF7	No	NA	NA	NA	NA	NA	NA	NA	NA	NA	NA	NA		NA	NA	NA	NA	NA	NA	NA	NA	NA	NA
MN-61220	Yes	MIPs	KLF4/TRAF7	#N/A	No	NA	No	MSB_mid	No	1	meningothelial	No	Yes	Primary	76	Female	TRAF7/KLF4	No	NA	NA	NA	NA	NA	NA	NA	NA	NA	NA	NA		NA	NA	NA	NA	NA	NA	NA	NA	NA	NA
MN-61215	Yes	MIPs	SMARCB1	#N/A	No	Loss(QPCR) ,Loss(Genotyping/ExomeCNV)	Yes	ASB_STANT	No	1	transitional	Unknown	Yes	Primary	75	Female	NF2/Chr22/SMARCB1	Yes (genotyped)	0.0566703	NA	8p 8q 22q		3	0			0	0			0	0	NA	NA	NA	NA	NA	NA	NA	NA
MN-61205	No	Sanger	SMARCB1	#N/A	No	NA	U	ASB	No	1	transitional, WHOÁI (2000)	Unknown	Yes	Unknown	73	Female	Mutation unknown		NA	NA			NA	NA			NA	NA			NA	NA						NA	NA	NA
MN-61204	No	MIPs		#N/A	No	Intact(QPCR) ,Intact(Genotyping/ExomeCNV)	Yes	MSB_lat	No	2	chordoid	No	Yes	Primary	59	Female	Mutation unknown	Yes (genotyped)	0.0951275	NA	1p 7p 11q 18p	11p	4	1		1q	0	1			0	0	NA	NA	NA	NA	NA	NA	NA	NA
MN-61183	Yes	MIPs	KLF4/TRAF7	#N/A	No	NA	No	MSB_med	No	1	meningothelial	No	Yes	Primary	69	Male	TRAF7/KLF4	No	NA	NA	NA	NA	NA	NA	NA	NA	NA	NA	NA		NA	NA	NA	NA	NA	NA	NA	NA	NA	NA
MN-61182	Yes	MIPs	AKT1	#N/A	No	NA	No	ASB	No	1	meningothelial	No	Yes	Primary	59	Male	TRAF7/PIK3	No	NA	NA	NA	NA	NA	NA	NA	NA	NA	NA	NA		NA	NA	NA	NA	NA	NA	NA	NA	NA	NA
MN-61140	Yes	MIPs	SMO LF12F	#N/A	No	NA	No	MSB_med	No	1	meningothelial	No	Yes	Primary	66	Female	Hedgehog	No	NA	NA	NA	NA	NA	NA	NA	NA	NA	NA	NA		NA	NA	NA	NA	NA	NA	NA	NA	NA	NA
MN-61134	Yes	MIPs		#N/A	No	Borderline Loss (QPCR), Loss (Genotyping)(QPCR)	Yes	ST_mid_post	No	2	atypical	No	Yes	Primary	44	Female	possible NF2/chr22loss	Yes (genotyped)	0.0121663	NA	22q		1	0			0	0			0	0	NA	NA	NA	NA	NA	NA	NA	NA
MN-61128	Yes	MIPs	AKT1/TRAF7	#N/A	No	NA	No	ASB_STANT	No	1	meningothelial	Unknown	Yes	Primary	62	Female	TRAF7/PIK3	No	NA	NA	NA	NA	NA	NA	NA	NA	NA	NA	NA		NA	NA	NA	NA	NA	NA	NA	NA	NA	NA
MN-61114	Yes	MIPs		#N/A	No	LOH(QPCR) ,LOH(Genotyping/ExomeCNV)	Yes	ST_post	No	1	psammomatous	No	Yes	Primary	71	Female	possible NF2/chr22loss	Yes (genotyped)	0.000509796	NA			0	0			0	0	22q		1	0	NA	NA	NA	NA	NA	NA	NA	NA
MN-61110	Yes	MIPs	SMO A459V/TRAF7	#N/A	No	Intact(QPCR)	No	ASB	No	1	meningothelial	No	Yes	Primary	62	Female	Hedgehog	No	NA	NA	NA	NA	NA	NA	NA	NA	NA	NA	NA		NA	NA	NA	NA	NA	NA	NA	NA	NA	NA
MN-61103	Yes	MIPs	NF2	#N/A	No	NA	No	Spinal	No	1	fibrous	No	Yes	Primary	75	Female	NF2/Chr22	No	NA	NA	NA	NA	NA	NA	NA	NA	NA	NA	NA		NA	NA	NA	NA	NA	NA	NA	NA	NA	NA
MN-61102	No	MIPs		#N/A	No	Intact(QPCR) ,Intact(Genotyping/ExomeCNV)	Yes	ST_mid_post	No	1	meningothelial	No	Yes	Primary	62	Female	CREBBP	Yes (genotyped)	0.0339366	NA		1p 12q	0	2		12q	0	1			0	0	NA	NA	NA	NA	NA	NA	NA	NA
MN-61101	Yes	MIPs	KLF4/TRAF7	#N/A	No	NA	No	ASB_STANT	No	1	secretory	Unknown	Yes	Primary	55	Female	TRAF7/KLF4	No	NA	NA	NA	NA	NA	NA	NA	NA	NA	NA	NA		NA	NA	NA	NA	NA	NA	NA	NA	NA	NA
MN-61094	Yes	MIPs	SMO L412F	#N/A	No	NA	No	MSB_med	No	1	meningothelial	No	Yes	Primary	58	Male	Hedgehog	No	NA	NA	NA	NA	NA	NA	NA	NA	NA	NA	NA		NA	NA	NA	NA	NA	NA	NA	NA	NA	NA
MN-61085	Yes	MIPs		#N/A	No	Borderline Loss (QPCR), LOH (Genotyping)(QPCR)	Yes	ST_ant	No	1	meningothelial	No	Yes	Primary	57	Female	possible NF2/chr22loss	Yes (genotyped)	0.00168099	NA			0	0			0	0	19p 22q		2	0	NA	NA	NA	NA	NA	NA	NA	NA
MN-61075	Yes	MIPs	SMARCB1/NF2	#N/A	No	NA	No	ST_mid_ant	No	1	transitional	Unknown	Yes	Primary	51	Female	NF2/Chr22/SMARCB1	No	NA	NA	NA	NA	NA	NA	NA	NA	NA	NA	NA		NA	NA	NA	NA	NA	NA	NA	NA	NA	NA
MN-61074	Yes	MIPs	KLF4/TRAF7	#N/A	No	NA	No	MSB_med	No	1	metaplastic	No	Yes	Primary	60	Female	TRAF7/KLF4	No	NA	NA	NA	NA	NA	NA	NA	NA	NA	NA	NA		NA	NA	NA	NA	NA	NA	NA	NA	NA	NA
MN-61063	Yes	Exome, MIPs		#N/A	No	Intact(QPCR) ,Intact(Genotyping/ExomeCNV)	Yes	ASB	No	1	meningothelial	Unknown	Yes	Primary	54	Male	Mutation unknown	Yes (exomeCNV)	NA	0.00614988	NA	NA	NA	NA	NA	NA	NA	NA	NA		NA	NA		7p				0	0	0
MN-61027	Yes	MIPs	NF2	#N/A	No	Loss(QPCR) ,Loss(Genotyping/ExomeCNV)	Yes	ST_ant	No	2	atypical	No	Yes	Primary	69	Male	NF2/Chr22	Yes (genotyped)	0.057577	NA	22q		1	0			0	0			0	0	NA	NA	NA	NA	NA	NA	NA	NA
MN-61021	Yes	MIPs	NF2	#N/A	No	NA	No	ST_post	No	1	fibrous	No	Yes	Primary	56	Male	NF2/Chr22	No	NA	NA	NA	NA	NA	NA	NA	NA	NA	NA	NA		NA	NA	NA	NA	NA	NA	NA	NA	NA	NA
MN-60999	Yes	MIPs	NF2	#N/A	No	NA	No	ASB_STANT	No	1	meningothelial	No	Yes	Primary	55	Male	NF2/Chr22	No	NA	NA	NA	NA	NA	NA	NA	NA	NA	NA	NA		NA	NA	NA	NA	NA	NA	NA	NA	NA	NA
MN-60993	Yes	Exome, MIPs	NF2/Chr22_Loss	#N/A	No	Loss(QPCR) ,LOH(Genotyping/ExomeCNV)	Yes	ST_mid_ant	No	2	atypical	No	Yes	Primary	50	Male	NF2/Chr22	Yes (exomeCNV)	NA	0.00888013	NA	NA	NA	NA	NA	NA	NA	NA	NA		NA	NA		1q			22q	0	0	1
MN-60982	No	MIPs	SMO L412F	#N/A	No	NA	No	ASB	Unknown	1	unknown	Unknown	Yes	Unknown	73	Female	Hedgehog	No	NA	NA	NA	NA	NA	NA	NA	NA	NA	NA	NA		NA	NA	NA	NA	NA	NA	NA	NA	NA	NA
MN-60974	Yes	MIPs	SMO L412F	#N/A	No	NA	No	ASB	No	1	meningothelial	No	Yes	Primary	27	Male	Hedgehog	No	NA	NA	NA	NA	NA	NA	NA	NA	NA	NA	NA		NA	NA	NA	NA	NA	NA	NA	NA	NA	NA
MN-60945	Yes	MIPs	AKT1	#N/A	No	NA	No	ST_mid_ant	No	2	atypical	No	Yes	Primary	75	Female	TRAF7/PIK3	No	NA	NA	NA	NA	NA	NA	NA	NA	NA	NA	NA		NA	NA	NA	NA	NA	NA	NA	NA	NA	NA
MN-60924	Yes	MIPs		#N/A	No	Intact(QPCR) ,Intact(Genotyping/ExomeCNV)	Yes	ASB	No	1	meningothelial	No	Yes	Primary	55	Female	Mutation unknown	Yes (genotyped)	0.00285944	NA			0	0			0	0			0	0	NA	NA	NA	NA	NA	NA	NA	NA
MN-60894	Yes	MIPs	SMO L412F	#N/A	No	NA	No	MSB_med	No	1	meningothelial	No	Yes	Primary	42	Female	Hedgehog	No	NA	NA	NA	NA	NA	NA	NA	NA	NA	NA	NA		NA	NA	NA	NA	NA	NA	NA	NA	NA	NA
MN-60890	Yes	MIPs		#N/A	No	Intact(QPCR) ,Intact(Genotyping/ExomeCNV)	Yes	ST_mid_ant	No	1	transitional	No	Yes	Primary	75	Female	Mutation unknown	Yes (genotyped)	0.00328236	NA			0	0			0	0			0	0	NA	NA	NA	NA	NA	NA	NA	NA
MN-60883	Yes	MIPs	NF2	#N/A	No	NA	No	MSB_med	No	1	transitional	No	Yes	Primary	66	Female	NF2/Chr22	No	NA	NA	NA	NA	NA	NA	NA	NA	NA	NA	NA		NA	NA	NA	NA	NA	NA	NA	NA	NA	NA
MN-60868	No	MIPs	Chr22_Loss	#N/A	No	Loss(QPCR)	No	ASB	Unknown	1	unknown	Yes	Yes	Unknown	40	Female	NF2/Chr22	No	NA	NA	NA	NA	NA	NA	NA	NA	NA	NA	NA		NA	NA	NA	NA	NA	NA	NA	NA	NA	NA
MN-60847	No	MIPs	SMARCB1/NF2	#N/A	No	NA	No	ST_mid_*	No	2	atypical	No	Yes	Recurrent	59	Female	NF2/Chr22/SMARCB1	No	NA	NA	NA	NA	NA	NA	NA	NA	NA	NA	NA		NA	NA	NA	NA	NA	NA	NA	NA	NA	NA
MN-60841	Yes	MIPs	SMARCB1	#N/A	No	Loss(QPCR) ,Loss(Genotyping/ExomeCNV)	Yes	ST_mid_ant	No	2	atypical	Unknown	Yes	Primary	67	Male	NF2/Chr22/SMARCB1	Yes (genotyped)	0.0226489	NA	22q		1	0			0	0			0	0	NA	NA	NA	NA	NA	NA	NA	NA
MN-60835	Yes	MIPs	NF2	#N/A	No	Loss(QPCR) ,Loss(Genotyping/ExomeCNV)	Yes	ST_mid_post	No	1	meningothelial	Unknown	Yes	Primary	66	Male	NF2/Chr22	Yes (genotyped)	0.0109055	NA	22q		1	0			0	0		17p	0	1	NA	NA	NA	NA	NA	NA	NA	NA
MN-60831	Yes	MIPs	NF2	#N/A	No	NA	No	ST_post	No	1	meningothelial	No	Yes	Primary	53	Female	NF2/Chr22	No	NA	NA	NA	NA	NA	NA	NA	NA	NA	NA	NA		NA	NA	NA	NA	NA	NA	NA	NA	NA	NA
MN-60826	Yes	MIPs	SMO L412F	#N/A	No	NA	No	ASB	No	1	transitional	No	Yes	Primary	66	Female	Hedgehog	No	NA	NA	NA	NA	NA	NA	NA	NA	NA	NA	NA		NA	NA	NA	NA	NA	NA	NA	NA	NA	NA
MN-60822	Yes	Exome, MIPs		#N/A	No	Intact(QPCR) ,Intact(Genotyping/ExomeCNV)	Yes	ST_mid_ant	No	1	transitional	No	Yes	Primary	68	Male	Mutation unknown	Yes (exomeCNV)	NA	0	NA	NA	NA	NA	NA	NA	NA	NA	NA	NA	NA	NA						0	0	0
MN-60806	Yes	MIPs	NF2	#N/A	No	NA	No	ST_mid_ant	No	1	fibrous	No	Yes	Primary	78	Female	NF2/Chr22	No	NA	NA	NA	NA	NA	NA	NA	NA	NA	NA	NA		NA	NA	NA	NA	NA	NA	NA	NA	NA	NA
MN-60805	Yes	MIPs	KLF4/TRAF7	#N/A	No	NA	No	MSB	No	1	secretory	No	Yes	Primary	60	Female	TRAF7/KLF4	No	NA	NA	NA	NA	NA	NA	NA	NA	NA	NA	NA		NA	NA	NA	NA	NA	NA	NA	NA	NA	NA
MN-60804	Yes	MIPs	NF2	#N/A	No	NA	No	ASB	No	1	psammomatous	No	Yes	Primary	56	Male	NF2/Chr22	No	NA	NA	NA	NA	NA	NA	NA	NA	NA	NA	NA		NA	NA	NA	NA	NA	NA	NA	NA	NA	NA
MN-60763	No	MIPs		#N/A	No	NA	No	ST_ant	No	2	atypical	No	Yes	Primary	65	Female	Mutation unknown	No	NA	NA	NA	NA	NA	NA	NA	NA	NA	NA	NA		NA	NA	NA	NA	NA	NA	NA	NA	NA	NA
MN-60748	Yes	MIPs	NF2	#N/A	No	NA	No	Spinal	No	1	transitional	No	Yes	Primary	56	Female	NF2/Chr22	No	NA	NA	NA	NA	NA	NA	NA	NA	NA	NA	NA		NA	NA	NA	NA	NA	NA	NA	NA	NA	NA
MN-60725	Yes	MIPs		#N/A	No	Intact(QPCR) ,Intact(Genotyping/ExomeCNV)	Yes	ST_mid_ant	No	2	atypical	No	Yes	Primary	72	Female	Mutation unknown	Yes (genotyped)	0.000751595	NA			0	0			0	0			0	0	NA	NA	NA	NA	NA	NA	NA	NA
MN-60720	No	MIPs		#N/A	No	Intact(QPCR) ,Intact(Genotyping/ExomeCNV)	Yes	ASB	Unknown	1	unknown	Unknown	Yes	Unknown	57	Female	TRAF7	Yes (genotyped)	0.000853471	NA			0	0			0	0			0	0	NA	NA	NA	NA	NA	NA	NA	NA
MN-60706	No	Exome, MIPs	Chr3p_Loss	#N/A	No	Intact(QPCR) ,Intact(Genotyping/ExomeCNV)	Yes	ST_mid_ant	No	1	meningothelial	No	Yes	Recurrent	74	Female	Mutation unknown	Yes (exomeCNV)	NA	0.191844	NA	NA	NA	NA	NA	NA	NA	NA	NA	NA	NA	NA	1p 3p 6q 7p	19p	3q 7q			4	2	0
MN-60702	Yes	MIPs	NF2	#N/A	No	NA	No	ST_post	No	2	atypical	No	Yes	Primary	61	Female	NF2/Chr22		NA	NA	NA	NA	NA	NA	NA	NA	NA	NA	NA		NA	NA	NA	NA	NA	NA	NA	NA	NA	NA
MN-60697	Yes	Exome, MIPs		#N/A	No	Intact(QPCR) ,Intact(Genotyping/ExomeCNV)	Yes	ASB	No	2	atypical	Unknown	Yes	Primary	58	Female	Mutation unknown	Yes (exomeCNV); Yes (genotyped)	0.0021286	0			0	0			0	0		16p	0	1						0	0	0
MN-60678	Yes	MIPs	PIK3CA/TRAF7	#N/A	No	NA	No	ST_mid_ant	No	1	meningothelial	No	Yes	Primary	54	Female	TRAF7/PIK3	No	NA	NA	NA	NA	NA	NA	NA	NA	NA	NA	NA		NA	NA	NA	NA	NA	NA	NA	NA	NA	NA
MN-60676	No	MIPs	NF2	#N/A	Yes	NA	No	MUL	No	1	transitional	Unknown	Yes	Recurrent	41	Female	NF2/Chr22	No	NA	NA	NA	NA	NA	NA	NA	NA	NA	NA	NA		NA	NA	NA	NA	NA	NA	NA	NA	NA	NA
MN-60672	Yes	MIPs	AKT1/TRAF7	#N/A	No	NA	No	MSB_med	No	1	psammomatous	Unknown	Yes	Primary	57	Female	TRAF7/PIK3	No	NA	NA	NA	NA	NA	NA	NA	NA	NA	NA	NA		NA	NA	NA	NA	NA	NA	NA	NA	NA	NA
MN-60668	No	MIPs		#N/A	No	NA	No	Unknown	No	2	atypical	No	Yes	Recurrent	82	Female	Mutation unknown	No	NA	NA	NA	NA	NA	NA	NA	NA	NA	NA	NA		NA	NA	NA	NA	NA	NA	NA	NA	NA	NA
MN-60661	Yes	MIPs	NF2	#N/A	No	NA	No	ST_post	No	1	meningothelial	No	Yes	Primary	78	Female	NF2/Chr22	No	NA	NA	NA	NA	NA	NA	NA	NA	NA	NA	NA		NA	NA	NA	NA	NA	NA	NA	NA	NA	NA
MN-60654	Yes	MIPs	PIK3CA/TRAF7	#N/A	No	NA	No	ASB	No	1	psammomatous	No	Yes	Primary	68	Female	TRAF7/PIK3	No	NA	NA	NA	NA	NA	NA	NA	NA	NA	NA	NA		NA	NA	NA	NA	NA	NA	NA	NA	NA	NA
MN-60650	Yes	MIPs	AKT1/TRAF7	#N/A	No	NA	No	ST_mid_ant	No	1	transitional	No	Yes	Primary	39	Female	TRAF7/PIK3	No	NA	NA	NA	NA	NA	NA	NA	NA	NA	NA	NA		NA	NA	NA	NA	NA	NA	NA	NA	NA	NA
MN-60649	Yes	MIPs	SMO L412F	#N/A	No	NA	No	MSB_mid	No	1	meningothelial	No	Yes	Primary	46	Female	Hedgehog	No	NA	NA	NA	NA	NA	NA	NA	NA	NA	NA	NA		NA	NA	NA	NA	NA	NA	NA	NA	NA	NA
MN-60639	Yes	MIPs	NF2	#N/A	No	NA	No	ST_mid_ant	No	1	transitional	No	Yes	Primary	64	Female	NF2/Chr22	No	NA	NA	NA	NA	NA	NA	NA	NA	NA	NA	NA		NA	NA	NA	NA	NA	NA	NA	NA	NA	NA
MN-60636	Yes	MIPs	AKT1/TRAF7	#N/A	No	NA	No	ST_post	No	2	atypical	No	Yes	Primary	44	Female	TRAF7/PIK3	No	NA	NA	NA	NA	NA	NA	NA	NA	NA	NA	NA		NA	NA	NA	NA	NA	NA	NA	NA	NA	NA
MN-60593	Yes	MIPs	NF2	#N/A	No	NA	No	ST_mid_ant	No	1	fibrous	No	Yes	Primary	64	Female	NF2/Chr22	No	NA	NA	NA	NA	NA	NA	NA	NA	NA	NA	NA		NA	NA	NA	NA	NA	NA	NA	NA	NA	NA
MN-60590	Yes	MIPs	NF2	#N/A	No	Loss(QPCR) ,Loss(Genotyping/ExomeCNV)	Yes	MSB_lat	No	2	atypical	Unknown	Yes	Primary	63	Female	NF2/Chr22	Yes (genotyped)	0.0395965	NA	14q 22q		2	0			0	0	11p 19q		2	0	NA	NA	NA	NA	NA	NA	NA	NA
MN-60581	Yes	MIPs	NF2	#N/A	No	NA	No	Tentorial	No	1	transitional	No	Yes	Primary	73	Female	NF2/Chr22	No	NA	NA	NA	NA	NA	NA	NA	NA	NA	NA	NA		NA	NA	NA	NA	NA	NA	NA	NA	NA	NA
MN-60575	Yes	MIPs	NF2	#N/A	No	NA	No	ST_mid_ant	No	2	atypical	No	Yes	Primary	62	Male	NF2/Chr22	No	NA	NA	NA	NA	NA	NA	NA	NA	NA	NA	NA		NA	NA	NA	NA	NA	NA	NA	NA	NA	NA
MN-60543	Yes	MIPs	NF2	#N/A	No	NA	No	ASB	No	1	psammomatous	No	Yes	Primary	48	Male	NF2/Chr22	No	NA	NA	NA	NA	NA	NA	NA	NA	NA	NA	NA		NA	NA	NA	NA	NA	NA	NA	NA	NA	NA
MN-60496	Yes	MIPs	Chr22_Loss	#N/A	No	Loss(QPCR)	No	ST_mid_ant	No	1	meningothelial	No	Yes	Primary	56	Female	NF2/Chr22	No	NA	NA	NA	NA	NA	NA	NA	NA	NA	NA	NA		NA	NA	NA	NA	NA	NA	NA	NA	NA	NA
MN-60465	Yes	MIPs		#N/A	No	Intact(QPCR) ,Intact(Genotyping/ExomeCNV)	Yes	ST_mid_ant	No	1	transitional	No	Yes	Primary	70	Female	Mutation unknown	Yes (genotyped)	0.00145499	NA			0	0			0	0			0	0	NA	NA	NA	NA	NA	NA	NA	NA
MN-60459	Yes	MIPs	SMO L412F	#N/A	No	NA	No	ASB	No	1	meningothelial	No	Yes	Primary	49	Female	Hedgehog	No	NA	NA	NA	NA	NA	NA	NA	NA	NA	NA	NA		NA	NA	NA	NA	NA	NA	NA	NA	NA	NA
MN-60439	Yes	MIPs	SMARCB1/NF2	#N/A	No	Loss(QPCR) ,Loss(Genotyping/ExomeCNV)	Yes	Tentorial	No	2	atypical	Unknown	Yes	Primary	72	Male	NF2/Chr22/SMARCB1	Yes (genotyped)	0.0574066	NA	22q		1	0			0	0			0	0	NA	NA	NA	NA	NA	NA	NA	NA
MN-60417	Yes	MIPs	NF2	#N/A	No	NA	No	ST_mid_ant	No	2	atypical	No	Yes	Primary	38	Female	NF2/Chr22	No	NA	NA	NA	NA	NA	NA	NA	NA	NA	NA	NA		NA	NA	NA	NA	NA	NA	NA	NA	NA	NA
MN-60413	Yes	MIPs	NF2	#N/A	No	NA	No	MSB_mid	No	1	meningothelial	No	Yes	Primary	75	Female	NF2/Chr22	No	NA	NA	NA	NA	NA	NA	NA	NA	NA	NA	NA		NA	NA	NA	NA	NA	NA	NA	NA	NA	NA
MN-60409	No	MIPs	NF2	#N/A	No	Loss(QPCR) ,Loss(Genotyping/ExomeCNV)	Yes	ST_mid_post	Yes	2	atypical	Unknown	Yes	Primary	24	Female	NF2/Chr22	Yes (genotyped)	0.163112	NA	1p 7p 9p 10q 16p 22q	3q 15q	6	2	20q	8q 9p 14q 20p	1	4		3q 16p	0	2	NA	NA	NA	NA	NA	NA	NA	NA
MN-60405	Yes	MIPs	PIK3CA	#N/A	No	NA	No	ASB	No	1	meningothelial	No	Yes	Primary	80	Male	TRAF7/PIK3	No	NA	NA	NA	NA	NA	NA	NA	NA	NA	NA	NA		NA	NA	NA	NA	NA	NA	NA	NA	NA	NA
MN-60400	Yes	MIPs	NF2	#N/A	No	Loss(QPCR) ,Loss(Genotyping/ExomeCNV)	Yes	ST_mid_post	No	1	fibrous	Unknown	Yes	Primary	76	Female	NF2/Chr22	Yes (genotyped)	0.0165082	NA	20p 22q		2	0			0	0			0	0	NA	NA	NA	NA	NA	NA	NA	NA
MN-60393	No	MIPs		#N/A	No	Borderline Loss (QPCR), Intact (Genotyping)(QPCR)	Yes	ST_mid_ant	No	1	transitional	No	Yes	Primary	64	Female	Mutation unknown	Yes (genotyped)	0.182374	NA			0	0	3p 3q 4p 4q 5q 9q 12q 13q 15q	12p	9	1	5p 12p 20p 20q	4p 5q 9q 12q 13q 15q	4	6	NA	NA	NA	NA	NA	NA	NA	NA
MN-60387	No	MIPs		#N/A	No	NA	No	ST_mid_ant	No	2	atypical	No	Yes	Primary	75	Female	Mutation unknown	No	NA	NA	NA	NA	NA	NA	NA	NA	NA	NA	NA	NA	NA	NA	NA	NA	NA	NA	NA	NA	NA	NA
MN-60375	Yes	MIPs	Chr22_Loss	#N/A	Yes	Loss(QPCR) ,Loss(Genotyping/ExomeCNV)	Yes	MUL	No	2	atypical	No	Yes	Primary	61	Female	NF2/Chr22	Yes (genotyped)	0.187669	NA	1p 3p 4p 6q 7p 18q 19p 22q		8	0	7q	6p	1	1			0	0	NA	NA	NA	NA	NA	NA	NA	NA
MN-60370	Yes	Exome, MIPs		#N/A	No	Intact(QPCR) ,Intact(Genotyping/ExomeCNV)	Yes	ASB	No	1	transitional	Unknown	Yes	Primary	70	Female	Mutation unknown	Yes (exomeCNV); Yes (genotyped)	0.000864884	0.000445192			0	0			0	0			0	0						0	0	0
MN-60367	No	Exome, MIPs		#N/A	No	Intact(QPCR) ,Intact(Genotyping/ExomeCNV)	Yes	ASB	Unknown	1	unknown	Unknown	Yes	Unknown	51	Male	Mutation unknown	Yes (exomeCNV)	NA	0.000317483	NA	NA	NA	NA	NA	NA	NA	NA	NA		NA	NA						0	0	0
MN-60364	Yes	MIPs	TRAF7	#N/A	No	NA	No	ASB	No	1	transitional	No	Yes	Primary	57	Female	TRAF7	No	NA	NA	NA	NA	NA	NA	NA	NA	NA	NA	NA		NA	NA	NA	NA	NA	NA	NA	NA	NA	NA
MN-60360	Yes	Exome, MIPs		#N/A	No	Intact(QPCR) ,Intact(Genotyping/ExomeCNV)	Yes	MSB_med	No	1	transitional	Unknown	Yes	Primary	73	Female	Mutation unknown	Yes (exomeCNV)	NA	0.000548127	NA	NA	NA	NA	NA	NA	NA	NA	NA		NA	NA						0	0	0
MN-60355	Yes	Genome, Exome, MIPs	POLR2A	#N/A	No	Intact(QPCR) ,Intact(Genotyping/ExomeCNV)	Yes	MSB_med	No	1	meningothelial	Unknown	Yes	Primary	67	Female	POLR2A	Yes (exomeCNV)	NA	0	NA	NA	NA	NA	NA	NA	NA	NA	NA		NA	NA						0	0	0
MN-60320	No	MIPs		#N/A	No	Loss(QPCR) ,Loss(Genotyping/ExomeCNV)	Yes	ST_mid_ant	No	2	meningothelial	No	Yes	Primary	47	Female	possible NF2/chr22loss	Yes (genotyped)	0.186303	NA	1p 1q 6p 6q 14q 18p 18q 22q		8	0			0	0		16p	0	1	NA	NA	NA	NA	NA	NA	NA	NA
MN-60319	Yes	MIPs	TRAF7	#N/A	No	NA	No	MSB_med	No	1	transitional	No	Yes	Primary	46	Female	TRAF7	No	NA	NA	NA	NA	NA	NA	NA	NA	NA	NA	NA		NA	NA	NA	NA	NA	NA	NA	NA	NA	NA
MN-60314	No	MIPs	SMARCB1/NF2	#N/A	No	Loss(QPCR) ,Loss(Genotyping/ExomeCNV)	Yes	ST_mid_ant	No	2	fibrous	Unknown	Yes	Primary	49	Female	NF2/Chr22/SMARCB1	Yes (genotyped)	0.0113732	NA	22q		1	0			0	0			0	0	NA	NA	NA	NA	NA	NA	NA	NA
MN-60300	Yes	MIPs	Chr22_Loss	#N/A	No	Loss(QPCR)	No	Spinal	No	1	transitional	No	Yes	Primary	48	Male	NF2/Chr22	No	NA	NA	NA	NA	NA	NA	NA	NA	NA	NA	NA		NA	NA	NA	NA	NA	NA	NA	NA	NA	NA
MN-60282	Yes	MIPs		#N/A	No	Intact(QPCR) ,Intact(Genotyping/ExomeCNV)	Yes	ST_mid_ant	No	1	angiomatous	Yes	Yes	Primary	70	Male	Mutation unknown	Yes (genotyped)	0.118066	NA	1p 2p 3p	16p 21q	3	2			0	0			0	0	NA	NA	NA	NA	NA	NA	NA	NA
MN-60265	Yes	MIPs		#N/A	Yes	Intact(QPCR) ,Intact(Genotyping/ExomeCNV)	Yes	MUL	No	1	transitional	No	Yes	Primary	79	Male	Mutation unknown	Yes (genotyped)	0.0754467	NA	2q		1	0	20p		1	0		20p	0	1	NA	NA	NA	NA	NA	NA	NA	NA
MN-60232	Yes	MIPs	NF2	#N/A	No	NA	No	ST_mid_ant	No	1	psammomatous	No	Yes	Primary	77	Female	NF2/Chr22	No	NA	NA	NA	NA	NA	NA	NA	NA	NA	NA	NA		NA	NA	NA	NA	NA	NA	NA	NA	NA	NA
MN-60225	Yes	MIPs	KLF4/TRAF7	#N/A	No	NA	No	MSB_lat	No	1	secretory	No	Yes	Primary	48	Female	TRAF7/KLF4	No	NA	NA	NA	NA	NA	NA	NA	NA	NA	NA	NA		NA	NA	NA	NA	NA	NA	NA	NA	NA	NA
MN-60203	Yes	MIPs	NF2	#N/A	No	NA	No	ASB	No	1	transitional	No	Yes	Primary	47	Female	NF2/Chr22	No	NA	NA	NA	NA	NA	NA	NA	NA	NA	NA	NA		NA	NA	NA	NA	NA	NA	NA	NA	NA	NA
MN-60201	No	MIPs	AKT1/TRAF7	#N/A	No	NA	No	ASB	Unknown	1	unknown	Unknown	Yes	Unknown	61	Female	TRAF7/PIK3	No	NA	NA	NA	NA	NA	NA	NA	NA	NA	NA	NA		NA	NA	NA	NA	NA	NA	NA	NA	NA	NA
MN-60192	Yes	MIPs	Chr22_Loss	#N/A	No	Loss(QPCR)	No	ST_mid_*	No	1	meningothelial	No	Yes	Primary	63	Male	NF2/Chr22	No	NA	NA	NA	NA	NA	NA	NA	NA	NA	NA	NA		NA	NA	NA	NA	NA	NA	NA	NA	NA	NA
MN-60185	Yes	MIPs	KLF4/TRAF7	#N/A	No	NA	No	MSB_lat	No	1	meningothelial	No	Yes	Primary	73	Female	TRAF7/KLF4	No	NA	NA	NA	NA	NA	NA	NA	NA	NA	NA	NA		NA	NA	NA	NA	NA	NA	NA	NA	NA	NA
MN-60183	Yes	MIPs		#N/A	No	Intact(QPCR) ,Intact(Genotyping/ExomeCNV)	Yes	MSB_lat	No	1	transitional	No	Yes	Primary	52	Male	Mutation unknown	Yes (genotyped)	0.0453751	NA			0	0			0	0			0	0	NA	NA	NA	NA	NA	NA	NA	NA
MN-60181	No	Exome, MIPs		#N/A	No	Intact(QPCR) ,Intact(Genotyping/ExomeCNV)	Yes	MSB_mid	No	1	meningothelial	Unknown	Yes	Recurrent	62	Female	Mutation unknown	Yes (exomeCNV)	NA	0	NA	NA	NA	NA	NA	NA	NA	NA	NA		NA	NA						0	0	0
MN-60174	No	MIPs	NF2	#N/A	No	Loss(QPCR) ,Loss(Genotyping/ExomeCNV)	Yes	MSB_lat	No	1	meningiothelial+transitional	Unknown	Yes	Recurrent	66	Female	NF2/Chr22	Yes (genotyped)	0.0250885	NA	8p 19p 22q		3	0		19p	0	1		1p	0	1	NA	NA	NA	NA	NA	NA	NA	NA
MN-60160	Yes	MIPs		#N/A	No	Intact(QPCR) ,Intact(Genotyping/ExomeCNV)	Yes	ST_ant	No	1	psammomatous	No	Yes	Primary	75	Female	Mutation unknown	Yes (genotyped)	0.102214	NA	1p 2p	2q	2	1	5p 5q		2	0		16p	0	1	NA	NA	NA	NA	NA	NA	NA	NA
MN-60153	Yes	MIPs	NF2	#N/A	No	NA	No	ST_iv	No	1	transitional	No	Yes	Primary	53	Female	NF2/Chr22	No	NA	NA	NA	NA	NA	NA	NA	NA	NA	NA	NA		NA	NA	NA	NA	NA	NA	NA	NA	NA	NA
MN-60113	Yes	MIPs	PIK3CA/TRAF7	#N/A	No	NA	No	ASB_STANT	No	1	transitional	Unknown	Yes	Primary	44	Male	TRAF7/PIK3	No	NA	NA	NA	NA	NA	NA	NA	NA	NA	NA	NA		NA	NA	NA	NA	NA	NA	NA	NA	NA	NA
MN-60106	Yes	MIPs	NF2	#N/A	No	LOH(QPCR) ,LOH(Genotyping/ExomeCNV)	Yes	ST_ant	No	2	atypical	No	Yes	Primary	76	Male	NF2/Chr22	Yes (genotyped)	0.120882	NA	1q 6p 9q 16p 16q	1p 3p 3q 8p 9p 11p 14q 21q	5	8			0	0	1p 2p 3p 3q 6q 8p 8q 9p 11p 14q 21q 22q	2q 6p 9q	12	3	NA	NA	NA	NA	NA	NA	NA	NA
MN-60101	No	MIPs	Chr22_Loss	#N/A	No	Loss(QPCR)	No	ST_post	No	1	meningothelial	No	Yes	Recurrent	52	Female	NF2/Chr22	No	NA	NA	NA	NA	NA	NA	NA	NA	NA	NA	NA		NA	NA	NA	NA	NA	NA	NA	NA	NA	NA
MN-60084	Yes	MIPs	NF2	#N/A	No	NA	No	ST_mid_post	No	1	meningothelial	No	Yes	Primary	84	Female	NF2/Chr22	No	NA	NA	NA	NA	NA	NA	NA	NA	NA	NA	NA		NA	NA	NA	NA	NA	NA	NA	NA	NA	NA
MN-60083	No	MIPs	NF2	#N/A	No	Loss(QPCR) ,Loss(Genotyping/ExomeCNV)	Yes	MSB_lat	No	2	atypical	Unknown	Yes	Recurrent	56	Male	NF2/Chr22	Yes (genotyped)	0.212267	NA	1p 7p 9p 10p 10q 14q 18q 22q		8	0	1q	3q	1	1			0	0	NA	NA	NA	NA	NA	NA	NA	NA
MN-60064	No	MIPs	NF2	#N/A	No	Loss(QPCR) ,Loss(Genotyping/ExomeCNV)	Yes	ST_mid_ant	Yes	1	transitional	Unknown	Yes	Recurrent	55	Male	NF2/Chr22	Yes (genotyped)	0.131375	NA	1p 8p 12p 16p 18p 18q 22q	9p	7	1		1q	0	1			0	0	NA	NA	NA	NA	NA	NA	NA	NA
MN-60042	Yes	MIPs	TRAF7	#N/A	No	NA	No	MSB_med	No	1	meningothelial	No	Yes	Primary	54	Female	TRAF7	No	NA	NA	NA	NA	NA	NA	NA	NA	NA	NA	NA		NA	NA	NA	NA	NA	NA	NA	NA	NA	NA
MN-60	No	Amplicon	NF2/Chr22_Loss, Chr3p_Loss	#N/A	No	Loss(QPCR) ,Loss(Genotyping/ExomeCNV)	Yes	PF*	No	1	fibrous	Unknown	No	Recurrent	50	Female	NF2/Chr22	Yes (genotyped)	0.145478	NA	1p 3p 6q 10q 18q 19p 22q		7	0			0	0	5q 7p 12p 18p		4	0	NA	NA	NA	NA	NA	NA	NA	NA
MN-6	No	Amplicon	NF2/SMO _R113Q/Chr22_Loss	#N/A	No	Loss(QPCR)	No	ST_ant	No	2	atypical	Unknown	No	Recurrent	47	Female	NF2/Chr22/SMARCB1	No	NA	NA	NA	NA	NA	NA	NA	NA	NA	NA	NA	NA	NA	NA	NA	NA	NA	NA	NA	NA	NA	NA
MN-59	Yes	Amplicon		#N/A	No	Intact(QPCR) ,Intact(Genotyping/ExomeCNV)	Yes	PF*	No	1	meningothelial	Unknown	No	Primary	63	Female	Mutation unknown	Yes (genotyped)	0.00598855	NA		17p 19p	0	2			0	0		12q	0	1	NA	NA	NA	NA	NA	NA	NA	NA
MN-57	Yes	Amplicon	KLF4/TRAF7	#N/A	No	Intact(QPCR)	No	PF_antmed	No	1	transitional	Unknown	No	Primary	65	Female	TRAF7/KLF4	No	NA	NA	NA	NA	NA	NA	NA	NA	NA	NA	NA	NA	NA	NA	NA	NA	NA	NA	NA	NA	NA	NA
MN-56	Yes	Amplicon	NF2/SMARCB1/Chr22_Loss	#N/A	No	Loss(QPCR) ,Loss(Genotyping/ExomeCNV)	Yes	PF*	No	1	transitional	Unknown	No	Primary	51	Female	NF2/Chr22/SMARCB1	Yes (genotyped)	0.0277577	NA	22q	16p 20q	1	2			0	0		3p 12p 12q	0	3	NA	NA	NA	NA	NA	NA	NA	NA
MN-54	Yes	Exome	NF2/Chr22_Loss	#N/A	No	Loss(QPCR) ,Loss(Genotyping/ExomeCNV)	Yes	Ventricular	No	2	atypical	Unknown	Yes	Primary	56	Male	NF2/Chr22	Yes (genotyped) (exomeCNV)	0.0505355	0.0396758	1p 18q 19p 22q		4	0			0	0			0	0	1p 19p 22q	18q 19q			18q	3	0	1
MN-52	Yes	Exome	NF2/Chr22_Loss	#N/A	No	Loss(QPCR) ,Loss(Genotyping/ExomeCNV)	Yes	Spinal	No	1	psammomatous	Unknown	No	Primary	46	Female	NF2/Chr22	Yes (genotyped) (exomeCNV)	0.0116099	0.0133561	22q		1	0			0	0			0	0	22q			18p		1	0	0
MN-5	Yes	Amplicon	Chr22_Loss	#N/A	No	Loss(QPCR) ,Loss(Genotyping/ExomeCNV)	Yes	PF_antmed	No	1	meningothelial	Unknown	No	Primary	48	Male	NF2/Chr22	Yes (genotyped)	0.0885268	NA	1p 6q 19p 22q		4	0		17q	0	1	17p		1	0	NA	NA	NA	NA	NA	NA	NA	NA
MN-4996	No	Amplicon	NF2/Chr22_Loss	#N/A	No	Loss(QPCR)	No	Unknown	Yes	3	anaplastic	Unknown	Yes	Recurrent	41	Male	NF2/Chr22	No	NA	NA	NA	NA	NA	NA	NA	NA	NA	NA	NA		NA	NA	NA	NA	NA	NA	NA	NA	NA	NA
MN-4991	Yes	Amplicon	NF2/Chr22_Loss	#N/A	No	Loss(QPCR) ,Loss(Genotyping/ExomeCNV)	Yes	Multiple	No	1	unknown	Unknown	Yes	Primary	57	Female	NF2/Chr22	Yes (genotyped)	0.0111983	NA	22q		1	0			0	0			0	0	NA	NA	NA	NA	NA	NA	NA	NA
MN-4962	Yes	Amplicon	KLF4/TRAF7	#N/A	No	Intact(QPCR)	No	Multiple	No	1	unknown	Unknown	Yes	Primary	69	Female	TRAF7/KLF4	No	NA	NA	NA	NA	NA	NA	NA	NA	NA	NA	NA		NA	NA	NA	NA	NA	NA	NA	NA	NA	NA
MN-4947	No	Amplicon	NF2/Chr22_Loss	243	No	Loss(QPCR)	No	MUL	Yes	2	atypical	Unknown	Yes	Recurrent	59	Female	NF2/Chr22	No	NA	NA	NA	NA	NA	NA	NA	NA	NA	NA	NA		NA	NA	NA	NA	NA	NA	NA	NA	NA	NA
MN-4923	Yes	Amplicon	NF2/Chr22_Loss	#N/A	No	Loss(QPCR)	No	ST_post	No	2	atypical	Unknown	Yes	Primary	42	Female	NF2/Chr22	No	NA	NA	NA	NA	NA	NA	NA	NA	NA	NA	NA		NA	NA	NA	NA	NA	NA	NA	NA	NA	NA
MN-4912	Yes	Amplicon	KLF4/TRAF7	#N/A	No	Intact(QPCR)	No	MSB_mid	No	1	unknown	Unknown	Yes	Primary	47	Female	TRAF7/KLF4	No	NA	NA	NA	NA	NA	NA	NA	NA	NA	NA	NA		NA	NA	NA	NA	NA	NA	NA	NA	NA	NA
MN-4900	Yes	Amplicon		#N/A	No	Intact(QPCR)	No	MSB_mid	No	1	unknown	Unknown	Yes	Primary	47	Female	Mutation unknown	No	NA	NA	NA	NA	NA	NA	NA	NA	NA	NA	NA		NA	NA	NA	NA	NA	NA	NA	NA	NA	NA
MN-49	No	Amplicon	TRAF7	#N/A	No	Intact(QPCR)	No	ST_post	No	1	meningothelial	Unknown	No	Recurrent	36	Female	TRAF7	No	NA	NA	NA	NA	NA	NA	NA	NA	NA	NA	NA		NA	NA	NA	NA	NA	NA	NA	NA	NA	NA
MN-4847	Yes	Amplicon	NF2/Chr22_Loss	#N/A	No	Loss(QPCR)	No	ST_mid_post	No	1	unknown	Unknown	Yes	Primary	70	Female	NF2/Chr22	No	NA	NA	NA	NA	NA	NA	NA	NA	NA	NA	NA		NA	NA	NA	NA	NA	NA	NA	NA	NA	NA
MN-4845	Yes	Amplicon	NF2/SMARCB1/Chr22_Loss	#N/A	No	Loss(QPCR)	No	MSB_lat	No	1	unknown	Unknown	Yes	Primary	81	Female	NF2/Chr22/SMARCB1	No	NA	NA	NA	NA	NA	NA	NA	NA	NA	NA	NA		NA	NA	NA	NA	NA	NA	NA	NA	NA	NA
MN-4836	Yes	Amplicon	NF2/Chr22_Loss	#N/A	No	Loss(QPCR)	No	ST_mid_ant	No	2	atypical	Unknown	Yes	Primary	72	Female	NF2/Chr22	No	NA	NA	NA	NA	NA	NA	NA	NA	NA	NA	NA		NA	NA	NA	NA	NA	NA	NA	NA	NA	NA
MN-4801	No	Amplicon	Chr22_Loss	#N/A	No	Loss(QPCR)	No	Unknown	Yes	1	unknown	Unknown	Yes	Primary	53	Female	NF2/Chr22	No	NA	NA	NA	NA	NA	NA	NA	NA	NA	NA	NA		NA	NA	NA	NA	NA	NA	NA	NA	NA	NA
MN-4786	Yes	Amplicon		#N/A	No	Intact(QPCR)	No	ST_mid_ant	No	1	unknown	Unknown	Yes	Primary	43	Male	Mutation unknown	No	NA	NA	NA	NA	NA	NA	NA	NA	NA	NA	NA		NA	NA	NA	NA	NA	NA	NA	NA	NA	NA
MN-4764	No	Amplicon	TRAF7/SMO L412F	#N/A	No	Intact(QPCR) ,Intact(Genotyping/ExomeCNV)	Yes	ASB	No	1	unknown	Unknown	Yes	Primary	51	Female	Multiple	Yes (genotyped)	0.000140021	NA			0	0			0	0		16p	0	1	NA	NA	NA	NA	NA	NA	NA	NA
MN-4757	Yes	Amplicon	POLR2A	#N/A	No	Intact(QPCR)	No	PF_antmed	No	1	unknown	Unknown	No	Primary	40	Female	POLR2A	No	NA	NA	NA	NA	NA	NA	NA	NA	NA	NA	NA		NA	NA	NA	NA	NA	NA	NA	NA	NA	NA
MN-4752	Yes	Exome, Amplicon, MIPS	POLR2A	#N/A	No	Intact(QPCR) ,Intact(Genotyping/ExomeCNV)	Yes	MSB_lat	No	1	unknown	Unknown	Yes	Primary	47	Female	POLR2A	Yes (exomeCNV)	NA	0	NA	NA	NA	NA	NA	NA	NA	NA	NA		NA	NA						0	0	0
MN-4747	Yes	Exome, Amplicon	PIK3CA/TRAF7	#N/A	No	Intact(QPCR) ,Intact(Genotyping/ExomeCNV)	Yes	ASB	No	1	unknown	Unknown	Yes	Primary	48	Female	TRAF7/PIK3	Yes (exomeCNV)	NA	0	NA	NA	NA	NA	NA	NA	NA	NA	NA		NA	NA						0	0	0
MN-4711	Yes	Exome, Amplicon	AKT1/TRAF7	#N/A	No	Intact(QPCR) ,Intact(Genotyping/ExomeCNV)	Yes	ST_mid_ant	No	1	unknown	Unknown	Yes	Primary	57	Female	TRAF7/PIK3	Yes (exomeCNV)	NA	0	NA	NA	NA	NA	NA	NA	NA	NA	NA		NA	NA						0	0	0
MN-47	Yes	Exome	NF2/Chr22_Loss	#N/A	No	Loss(QPCR) ,Loss(Genotyping/ExomeCNV)	Yes	ST_ant	No	1	oncocytic	Unknown	Yes	Primary	55	Female	NF2/Chr22	Yes (genotyped) (exomeCNV)	0.203987	0.225673	1p 6p 8p 8q 22q		5	0	10p 10q 13q 20p 20q		5	0	1q		1	0	1p 6p 8p 8q 22q		1q 10p 10q 13q 20p 20q			5	6	0
MN-4693	No	Amplicon	NF2/Chr22_Loss	133	No	Loss(QPCR)	No	ST_ant	No	2	atypical	Unknown	Yes	Recurrent	88	Female	NF2/Chr22	No	NA	NA	NA	NA	NA	NA	NA	NA	NA	NA	NA		NA	NA	NA	NA	NA	NA	NA	NA	NA	NA
MN-4692	Yes	Amplicon	Chr22_Loss	#N/A	No	Loss(QPCR)	No	ST_mid_ant	No	2	atypical	Unknown	Yes	Primary	78	Female	NF2/Chr22	No	NA	NA	NA	NA	NA	NA	NA	NA	NA	NA	NA		NA	NA	NA	NA	NA	NA	NA	NA	NA	NA
MN-4691	Yes	Amplicon	AKT1/TRAF7	#N/A	No	Intact(QPCR)	No	ASB	No	1	unknown	Unknown	Yes	Primary	59	Female	TRAF7/PIK3	No	NA	NA	NA	NA	NA	NA	NA	NA	NA	NA	NA		NA	NA	NA	NA	NA	NA	NA	NA	NA	NA
MN-4686	Yes	Exome, Amplicon	AKT1	#N/A	No	Intact(QPCR) ,Intact(Genotyping/ExomeCNV)	Yes	MSB_mid	No	1	unknown	Unknown	Yes*	Primary	79	Male	TRAF7/PIK3	Yes (exomeCNV)	NA	0.000693549	NA	NA	NA	NA	NA	NA	NA	NA	NA		NA	NA						0	0	0
MN-4677	Yes	Amplicon	NF2/Chr22_Loss	#N/A	No	Loss(QPCR)	No	Multiple	No	1	unknown	Unknown	Yes	Primary	79	Female	NF2/Chr22	No	NA	NA	NA	NA	NA	NA	NA	NA	NA	NA	NA		NA	NA	NA	NA	NA	NA	NA	NA	NA	NA
MN-4675	Yes	Amplicon		#N/A	No	Intact(QPCR)	No	ST_ant	No	1	unknown	Unknown	Yes	Primary	60	Female	Mutation unknown	No	NA	NA	NA	NA	NA	NA	NA	NA	NA	NA	NA		NA	NA	NA	NA	NA	NA	NA	NA	NA	NA
MN-4669	Yes	Amplicon	KLF4/TRAF7	#N/A	No	Intact(QPCR)	No	MSB_lat	No	1	unknown	Unknown	Yes	Primary	69	Male	TRAF7/KLF4	No	NA	NA	NA	NA	NA	NA	NA	NA	NA	NA	NA		NA	NA	NA	NA	NA	NA	NA	NA	NA	NA
MN-4663	Yes	Amplicon	NF2/Chr22_Loss	#N/A	No	Loss(QPCR)	No	ST_mid_post	No	2	atypical	Unknown	Yes	Primary	65	Male	NF2/Chr22	No	NA	NA	NA	NA	NA	NA	NA	NA	NA	NA	NA		NA	NA	NA	NA	NA	NA	NA	NA	NA	NA
MN-4662	Yes	Amplicon	NF2/Chr22_Loss	#N/A	No	Loss(QPCR)	No	ST_post	No	2	atypical	Unknown	Yes	Primary	59	Male	NF2/Chr22	No	NA	NA	NA	NA	NA	NA	NA	NA	NA	NA	NA		NA	NA	NA	NA	NA	NA	NA	NA	NA	NA
MN-4644	No	Amplicon	AKT1/TRAF7/Chr22_Loss	#N/A	No	Loss(QPCR)	No	ST_ant	No	1	unknown	Unknown	Yes	Primary	68	Female	Multiple	No	NA	NA	NA	NA	NA	NA	NA	NA	NA	NA	NA		NA	NA	NA	NA	NA	NA	NA	NA	NA	NA
MN-4625	No	Amplicon		191	No	Intact(QPCR)	No	Unknown	Yes	2	atypical	Unknown	Yes	Recurrent	65	Male	Mutation unknown	No	NA	NA	NA	NA	NA	NA	NA	NA	NA	NA	NA		NA	NA	NA	NA	NA	NA	NA	NA	NA	NA
MN-4607	No	Amplicon		#N/A	No	NA	No	Unknown	No	1	unknown	Unknown	Yes	Primary	53	Male	Mutation unknown	No	NA	NA	NA	NA	NA	NA	NA	NA	NA	NA	NA		NA	NA	NA	NA	NA	NA	NA	NA	NA	NA
MN-4601	No	Amplicon	NF2/Chr22_Loss	72	No	Loss(QPCR)	No	ST_mid_post	No	2	atypical	Unknown	No	Recurrent	60	Male	NF2/Chr22	No	NA	NA	NA	NA	NA	NA	NA	NA	NA	NA	NA		NA	NA	NA	NA	NA	NA	NA	NA	NA	NA
MN-4597	Yes	Amplicon		#N/A	No	Intact(QPCR)	No	Multiple	No	1	unknown	Unknown	Yes	Primary	73	Female	Mutation unknown	No	NA	NA	NA	NA	NA	NA	NA	NA	NA	NA	NA		NA	NA	NA	NA	NA	NA	NA	NA	NA	NA
MN-4591	Yes	Amplicon	NF2/Chr22_Loss	#N/A	No	Loss(QPCR)	No	Multiple	No	1	unknown	Unknown	No	Primary	78	Female	NF2/Chr22	No	NA	NA	NA	NA	NA	NA	NA	NA	NA	NA	NA		NA	NA	NA	NA	NA	NA	NA	NA	NA	NA
MN-4584	Yes	Amplicon	NF2/SMARCB1/Chr22_Loss	#N/A	No	Loss(QPCR)	No	ST_mid_ant	No	1	unknown	Unknown	Yes	Primary	54	Female	NF2/Chr22/SMARCB1	No	NA	NA	NA	NA	NA	NA	NA	NA	NA	NA	NA		NA	NA	NA	NA	NA	NA	NA	NA	NA	NA
MN-4574	Yes	Amplicon	Chr22_Loss	#N/A	No	Loss(QPCR)	No	PF_postlat	No	1	unknown	Unknown	Yes	Primary	50	Female	NF2/Chr22	No	NA	NA	NA	NA	NA	NA	NA	NA	NA	NA	NA		NA	NA	NA	NA	NA	NA	NA	NA	NA	NA
MN-4563	Yes	Amplicon	Chr22_Loss	#N/A	No	Loss(QPCR)	No	PF_postlat	No	1	unknown	Unknown	Yes	Primary	52	Female	NF2/Chr22	No	NA	NA	NA	NA	NA	NA	NA	NA	NA	NA	NA		NA	NA	NA	NA	NA	NA	NA	NA	NA	NA
MN-4560	Yes	Amplicon	NF2/Chr22_Loss	#N/A	No	Loss(QPCR)	No	ST_post	No	1	unknown	Unknown	Yes	Primary	83	Female	NF2/Chr22	No	NA	NA	NA	NA	NA	NA	NA	NA	NA	NA	NA		NA	NA	NA	NA	NA	NA	NA	NA	NA	NA
MN-4541	Yes	Amplicon		#N/A	No	Intact(QPCR)	No	ST_ant	No	1	unknown	Unknown	Yes	Primary	65	Male	Mutation unknown	No	NA	NA	NA	NA	NA	NA	NA	NA	NA	NA	NA		NA	NA	NA	NA	NA	NA	NA	NA	NA	NA
MN-4527	Yes	Amplicon	NF2/Chr22_Loss	#N/A	No	Loss(QPCR)	No	ST_post	No	2	atypical	Unknown	No	Primary	65	Female	NF2/Chr22	No	NA	NA	NA	NA	NA	NA	NA	NA	NA	NA	NA		NA	NA	NA	NA	NA	NA	NA	NA	NA	NA
MN-4521	Yes	Amplicon		#N/A	No	Intact(QPCR)	No	ST_post	No	1	unknown	Unknown	Yes	Primary	54	Female	Mutation unknown	No	NA	NA	NA	NA	NA	NA	NA	NA	NA	NA	NA		NA	NA	NA	NA	NA	NA	NA	NA	NA	NA
MN-4517	No	Amplicon	NF2/Chr22_Loss/SMO K564R	79	No	Loss(QPCR)	No	Unknown	Yes	2	atypical	Unknown	No	Recurrent	68	Male	Multiple	No	NA	NA	NA	NA	NA	NA	NA	NA	NA	NA	NA		NA	NA	NA	NA	NA	NA	NA	NA	NA	NA
MN-4515	Yes	Amplicon	Chr22_Loss	#N/A	No	Loss(QPCR)	No	ST_mid_ant	No	1	unknown	Unknown	Yes	Primary	49	Female	NF2/Chr22	No	NA	NA	NA	NA	NA	NA	NA	NA	NA	NA	NA		NA	NA	NA	NA	NA	NA	NA	NA	NA	NA
MN-4500	Yes	Amplicon	NF2/SMARCB1/Chr22_Loss	#N/A	No	Loss(QPCR)	No	ST_ant	No	2	atypical	Unknown	No	Primary	64	Female	NF2/Chr22/SMARCB1	No	NA	NA	NA	NA	NA	NA	NA	NA	NA	NA	NA		NA	NA	NA	NA	NA	NA	NA	NA	NA	NA
MN-4488	Yes	Exome, Amplicon		#N/A	No	Intact(QPCR) ,Intact(Genotyping/ExomeCNV)	Yes	ASB	No	1	unknown	Unknown	No	Primary	47	Female	Mutation unknown	Yes (exomeCNV)	NA	0.00341413	NA	NA	NA	NA	NA	NA	NA	NA	NA		NA	NA						0	0	0
MN-4479	No	Amplicon	Chr22_Loss	#N/A	No	Loss(QPCR)	No	Unknown	Yes	1	unknown	Unknown	No	Primary	35	Male	NF2/Chr22	No	NA	NA	NA	NA	NA	NA	NA	NA	NA	NA	NA		NA	NA	NA	NA	NA	NA	NA	NA	NA	NA
MN-4468	No	Amplicon	Chr22_Loss	28	No	Loss(QPCR)	No	Unknown	Yes	2	atypical	Unknown	No	Recurrent	78	Male	NF2/Chr22	No	NA	NA	NA	NA	NA	NA	NA	NA	NA	NA	NA		NA	NA	NA	NA	NA	NA	NA	NA	NA	NA
MN-4464	Yes	Amplicon		#N/A	No	Intact(QPCR)	No	Multiple	No	1	unknown	Unknown	No	Primary	80	Female	Mutation unknown	No	NA	NA	NA	NA	NA	NA	NA	NA	NA	NA	NA		NA	NA	NA	NA	NA	NA	NA	NA	NA	NA
MN-4456	Yes	Amplicon	Chr22_Loss	#N/A	No	Loss(QPCR)	No	Multiple	No	1	unknown	Unknown	No	Primary	59	Male	NF2/Chr22	No	NA	NA	NA	NA	NA	NA	NA	NA	NA	NA	NA		NA	NA	NA	NA	NA	NA	NA	NA	NA	NA
MN-4441	Yes	Amplicon		#N/A	No	Intact(QPCR)	No	ST_ant	No	2	atypical	Unknown	No	Primary	48	Male	Mutation unknown	No	NA	NA	NA	NA	NA	NA	NA	NA	NA	NA	NA		NA	NA	NA	NA	NA	NA	NA	NA	NA	NA
MN-4431	Yes	Amplicon	KLF4/TRAF7	#N/A	No	Intact(QPCR)	No	MSB_lat	No	1	unknown	Unknown	No	Primary	58	Female	TRAF7/KLF4	No	NA	NA	NA	NA	NA	NA	NA	NA	NA	NA	NA		NA	NA	NA	NA	NA	NA	NA	NA	NA	NA
MN-4399	Yes	Amplicon	NF2/Chr22_Loss	#N/A	No	Loss(QPCR)	No	ST_post	No	1	unknown	Unknown	No	Primary	63	Male	NF2/Chr22	No	NA	NA	NA	NA	NA	NA	NA	NA	NA	NA	NA		NA	NA	NA	NA	NA	NA	NA	NA	NA	NA
MN-4374	No	Amplicon	Chr22_Loss	#N/A	No	Loss(QPCR)	No	ST_post	No	2	meningothelial	Unknown	No	Primary	76	Male	NF2/Chr22	No	NA	NA	NA	NA	NA	NA	NA	NA	NA	NA	NA		NA	NA	NA	NA	NA	NA	NA	NA	NA	NA
MN-4366	No	Amplicon	Chr22_Loss	356	No	Loss(QPCR)	No	ST_mid_post	Yes	2	atypical	Unknown	No	Recurrent	55	Female	NF2/Chr22	No	NA	NA	NA	NA	NA	NA	NA	NA	NA	NA	NA		NA	NA	NA	NA	NA	NA	NA	NA	NA	NA
MN-4333	Yes	Amplicon	NF2/Chr22_Loss	#N/A	No	Loss(QPCR)	No	ST_mid_ant	No	1	unknown	Unknown	No	Primary	77	Female	NF2/Chr22	No	NA	NA	NA	NA	NA	NA	NA	NA	NA	NA	NA		NA	NA	NA	NA	NA	NA	NA	NA	NA	NA
MN-4297	Yes	Amplicon		#N/A	No	Intact(QPCR)	No	ST_post	No	2	atypical	Unknown	No	Primary	47	Female	Mutation unknown	No	NA	NA	NA	NA	NA	NA	NA	NA	NA	NA	NA		NA	NA	NA	NA	NA	NA	NA	NA	NA	NA
MN-4293	No	Amplicon	NF2/Chr22_Loss	#N/A	No	Loss(QPCR)	No	ST_ant	No	2	chordoid	Unknown	No	Primary	47	Male	NF2/Chr22	No	NA	NA	NA	NA	NA	NA	NA	NA	NA	NA	NA		NA	NA	NA	NA	NA	NA	NA	NA	NA	NA
MN-42130	Yes	Amplicon	Chr22_Loss	#N/A	No	Loss(QPCR)	No	ST_mid_ant	No	1	unknown	Unknown	Yes	Primary	47	Female	NF2/Chr22	No	NA	NA	NA	NA	NA	NA	NA	NA	NA	NA	NA		NA	NA	NA	NA	NA	NA	NA	NA	NA	NA
MN-42121	Yes	Amplicon	NF2/Chr22_Loss	#N/A	No	Loss(QPCR)	No	ST_mid_ant	No	1	unknown	Unknown	Yes	Primary	57	Male	NF2/Chr22	No	NA	NA	NA	NA	NA	NA	NA	NA	NA	NA	NA		NA	NA	NA	NA	NA	NA	NA	NA	NA	NA
MN-42107	Yes	Amplicon	Chr22_Loss	#N/A	No	Loss(QPCR)	No	Multiple	No	1	unknown	Unknown	Yes	Primary	78	Male	NF2/Chr22	No	NA	NA	NA	NA	NA	NA	NA	NA	NA	NA	NA		NA	NA	NA	NA	NA	NA	NA	NA	NA	NA
MN-42103	No	Exome, Amplicon	AKT1/NF2	#N/A	No	Intact(QPCR) ,Intact(Genotyping/ExomeCNV)	Yes	MSB_mid	No	1	unknown	Unknown	Yes*	Primary	75	Female	Multiple	Yes (exomeCNV)	NA	0.00292902	NA	NA	NA	NA	NA	NA	NA	NA	NA		NA	NA						0	0	0
MN-42100	Yes	Amplicon	KLF4/TRAF7	#N/A	No	Intact(QPCR)	No	ASB	No	1	secretory	Unknown	Yes	Primary	74	Female	TRAF7/KLF4	No	NA	NA	NA	NA	NA	NA	NA	NA	NA	NA	NA		NA	NA	NA	NA	NA	NA	NA	NA	NA	NA
MN-42089	Yes	Amplicon	SMO L412F	#N/A	No	Intact(QPCR)	No	ASB	No	1	unknown	Unknown	Yes	Primary	54	Female	Hedgehog	No	NA	NA	NA	NA	NA	NA	NA	NA	NA	NA	NA		NA	NA	NA	NA	NA	NA	NA	NA	NA	NA
MN-42088	Yes	Amplicon	NF2/Chr22_Loss	#N/A	No	Loss(QPCR)	No	PF_postlat	No	1	unknown	Unknown	Yes	Primary	75	Female	NF2/Chr22	No	NA	NA	NA	NA	NA	NA	NA	NA	NA	NA	NA		NA	NA	NA	NA	NA	NA	NA	NA	NA	NA
MN-42070	Yes	Amplicon	NF2/Chr22_Loss	#N/A	No	Loss(QPCR)	No	MSB_lat	No	2	atypical	Unknown	Yes	Primary	85	Female	NF2/Chr22	No	NA	NA	NA	NA	NA	NA	NA	NA	NA	NA	NA		NA	NA	NA	NA	NA	NA	NA	NA	NA	NA
MN-42065	No	Amplicon	NF2/Chr22_Loss	#N/A	No	Loss(QPCR)	No	ST_mid_ant	No	1	unknown	Unknown	Yes	Recurrent	77	Female	NF2/Chr22	No	NA	NA	NA	NA	NA	NA	NA	NA	NA	NA	NA		NA	NA	NA	NA	NA	NA	NA	NA	NA	NA
MN-42050	No	Amplicon	Chr22_Loss	#N/A	No	Loss(QPCR)	No	ST_mid_post	Yes	2	atypical	Unknown	Yes	Recurrent	59	Male	NF2/Chr22	No	NA	NA	NA	NA	NA	NA	NA	NA	NA	NA	NA		NA	NA	NA	NA	NA	NA	NA	NA	NA	NA
MN-42047	Yes	Amplicon	NF2/Chr22_Loss	#N/A	No	Loss(QPCR)	No	ST_ant	No	2	atypical	Unknown	Yes	Primary	72	Female	NF2/Chr22	No	NA	NA	NA	NA	NA	NA	NA	NA	NA	NA	NA		NA	NA	NA	NA	NA	NA	NA	NA	NA	NA
MN-42045	Yes	Amplicon	NF2/Chr22_Loss	#N/A	No	Loss(QPCR)	No	MSB_lat	No	1	unknown	Unknown	Yes	Primary	78	Female	NF2/Chr22	No	NA	NA	NA	NA	NA	NA	NA	NA	NA	NA	NA		NA	NA	NA	NA	NA	NA	NA	NA	NA	NA
MN-42029	Yes	Exome, Amplicon	AKT1/TRAF7	#N/A	No	Intact(QPCR) ,Intact(Genotyping/ExomeCNV)	Yes	ASB	No	1	unknown	Unknown	Yes*	Primary	55	Female	TRAF7/PIK3	Yes (exomeCNV)	NA	0.00042465	NA	NA	NA	NA	NA	NA	NA	NA	NA		NA	NA						0	0	0
MN-42026	Yes	Amplicon	NF2/Chr22_Loss	#N/A	No	Loss(QPCR) ,Loss(Genotyping/ExomeCNV)	Yes	ST_mid_post	No	1	unknown	Unknown	Yes	Primary	63	Female	NF2/Chr22	Yes (genotyped)	0.0833157	NA	1p 14q 22q	1q 19q	3	2			0	0	12p	1p 16p	1	2	NA	NA	NA	NA	NA	NA	NA	NA
MN-42025	No	Amplicon	Chr22_Loss	#N/A	No	Loss(QPCR)	No	ST_mid_ant	Yes	2	atypical	Unknown	Yes	Recurrent	65	Male	NF2/Chr22	No	NA	NA	NA	NA	NA	NA	NA	NA	NA	NA	NA		NA	NA	NA	NA	NA	NA	NA	NA	NA	NA
MN-42020	Yes	Amplicon	NF2/Chr22_Loss	#N/A	No	Loss(QPCR)	No	PF_postlat	No	1	unknown	Unknown	Yes	Primary	63	Female	NF2/Chr22	No	NA	NA	NA	NA	NA	NA	NA	NA	NA	NA	NA		NA	NA	NA	NA	NA	NA	NA	NA	NA	NA
MN-42	Yes	Amplicon	Chr22_Loss	#N/A	No	Loss(QPCR) ,LOH(Genotyping/ExomeCNV)	Yes	ST_mid_ant	No	1	meningothelial	Unknown	No	Primary	65	Female	NF2/Chr22	Yes (genotyped)	0.0222427	NA	19p	17p 19q	1	2			0	0	8p 8q 9p 9q 12p 12q 13q 15q 17p 17q 18p 18q 22q	19q	13	1	NA	NA	NA	NA	NA	NA	NA	NA
MN-4198	Yes	Amplicon		#N/A	No	Intact(QPCR)	No	ST_ant	No	2	atypical	Unknown	No	Primary	42	Male	Mutation unknown	No	NA	NA	NA	NA	NA	NA	NA	NA	NA	NA	NA		NA	NA	NA	NA	NA	NA	NA	NA	NA	NA
MN-41227	Yes	Amplicon	NF2/Chr22_Loss	#N/A	No	Loss(QPCR)	No	ST_mid_ant	No	1	unknown	Unknown	Yes	Primary	58	Female	NF2/Chr22	No	NA	NA	NA	NA	NA	NA	NA	NA	NA	NA	NA		NA	NA	NA	NA	NA	NA	NA	NA	NA	NA
MN-41219	Yes	Amplicon	KLF4/TRAF7	#N/A	No	Intact(QPCR)	No	ASB	No	1	unknown	Unknown	Yes	Primary	47	Female	TRAF7/KLF4	No	NA	NA	NA	NA	NA	NA	NA	NA	NA	NA	NA		NA	NA	NA	NA	NA	NA	NA	NA	NA	NA
MN-41215	Yes	Exome, Amplicon	AKT1/TRAF7	#N/A	No	Intact(QPCR) ,Intact(Genotyping/ExomeCNV)	Yes	ASB	No	1	unknown	Unknown	Yes	Primary	59	Male	TRAF7/PIK3	Yes (exomeCNV)	NA	0	NA	NA	NA	NA	NA	NA	NA	NA	NA		NA	NA						0	0	0
MN-41208	Yes	Amplicon	KLF4/TRAF7	#N/A	No	Intact(QPCR)	No	ASB	No	1	secretory	Unknown	Yes	Primary	35	Female	TRAF7/KLF4	No	NA	NA	NA	NA	NA	NA	NA	NA	NA	NA	NA		NA	NA	NA	NA	NA	NA	NA	NA	NA	NA
MN-41193	Yes	Amplicon	NF2/Chr22_Loss	#N/A	No	Loss(QPCR)	No	ST_mid_ant	No	1	unknown	Unknown	Yes	Primary	52	Male	NF2/Chr22	No	NA	NA	NA	NA	NA	NA	NA	NA	NA	NA	NA		NA	NA	NA	NA	NA	NA	NA	NA	NA	NA
MN-41180	Yes	Amplicon	NF2/Chr22_Loss	#N/A	No	Loss(QPCR)	No	PF_postlat	No	1	unknown	Unknown	Yes	Primary	74	Female	NF2/Chr22	No	NA	NA	NA	NA	NA	NA	NA	NA	NA	NA	NA		NA	NA	NA	NA	NA	NA	NA	NA	NA	NA
MN-41175	Yes	Amplicon		#N/A	No	Intact(QPCR)	No	ST_post	No	1	unknown	Unknown	Yes	Primary	60	Female	Mutation unknown	No	NA	NA	NA	NA	NA	NA	NA	NA	NA	NA	NA		NA	NA	NA	NA	NA	NA	NA	NA	NA	NA
MN-41172	Yes	Amplicon	NF2/Chr22_Loss	#N/A	No	Loss(QPCR)	No	ST_mid_ant	No	2	atypical	Unknown	Yes	Primary	57	Male	NF2/Chr22	No	NA	NA	NA	NA	NA	NA	NA	NA	NA	NA	NA		NA	NA	NA	NA	NA	NA	NA	NA	NA	NA
MN-41170	Yes	Amplicon	Chr22_Loss	#N/A	No	Loss(QPCR)	No	ST_mid_ant	No	1	unknown	Unknown	Yes	Primary	44	Female	NF2/Chr22	No	NA	NA	NA	NA	NA	NA	NA	NA	NA	NA	NA		NA	NA	NA	NA	NA	NA	NA	NA	NA	NA
MN-41152	Yes	Amplicon	NF2/Chr22_Loss	#N/A	No	Loss(QPCR)	No	ST_ant	No	1	unknown	Unknown	Yes	Primary	80	Female	NF2/Chr22	No	NA	NA	NA	NA	NA	NA	NA	NA	NA	NA	NA		NA	NA	NA	NA	NA	NA	NA	NA	NA	NA
MN-41151	Yes	Amplicon	AKT1/TRAF7	34	No	Intact(QPCR)	No	ST_mid_ant	No	1	meningothelial	Unknown	Yes	Primary	43	Female	TRAF7/PIK3	No	NA	NA	NA	NA	NA	NA	NA	NA	NA	NA	NA		NA	NA	NA	NA	NA	NA	NA	NA	NA	NA
MN-41147	No	Amplicon	NF2/Chr22_Loss	47	No	Loss(QPCR)	No	Unknown	Yes	2	atypical	Unknown	Yes	Recurrent	77	Male	NF2/Chr22	No	NA	NA	NA	NA	NA	NA	NA	NA	NA	NA	NA		NA	NA	NA	NA	NA	NA	NA	NA	NA	NA
MN-41144	Yes	Amplicon	Chr22_Loss	#N/A	No	Loss(QPCR)	No	ST_ant	No	2	atypical	Unknown	Yes	Primary	49	Female	NF2/Chr22	No	NA	NA	NA	NA	NA	NA	NA	NA	NA	NA	NA		NA	NA	NA	NA	NA	NA	NA	NA	NA	NA
MN-41133	Yes	Amplicon	AKT1/TRAF7	#N/A	No	Intact(QPCR)	No	MSB_mid	No	1	unknown	Unknown	Yes	Primary	37	Female	TRAF7/PIK3	No	NA	NA	NA	NA	NA	NA	NA	NA	NA	NA	NA		NA	NA	NA	NA	NA	NA	NA	NA	NA	NA
MN-41131	Yes	Amplicon	NF2/Chr22_Loss	#N/A	No	Loss(QPCR)	No	Multiple	No	1	unknown	Unknown	Yes	Primary	83	Female	NF2/Chr22	No	NA	NA	NA	NA	NA	NA	NA	NA	NA	NA	NA		NA	NA	NA	NA	NA	NA	NA	NA	NA	NA
MN-41093	No	Amplicon		#N/A	No	Borderline Loss (QPCR)	No	ST_post	No	1	unknown	Unknown	Yes	Primary	45	Female	Mutation unknown	No	NA	NA	NA	NA	NA	NA	NA	NA	NA	NA	NA		NA	NA	NA	NA	NA	NA	NA	NA	NA	NA
MN-41083	No	Amplicon		27	No	Intact(QPCR)	No	ST_mid_ant	Yes	2	atypical	Unknown	Yes	Recurrent	72	Male	Mutation unknown	No	NA	NA	NA	NA	NA	NA	NA	NA	NA	NA	NA		NA	NA	NA	NA	NA	NA	NA	NA	NA	NA
MN-41075	Yes	Amplicon	NF2/Chr22_Loss	#N/A	No	Loss(QPCR)	No	Multiple	No	1	unknown	Unknown	Yes	Primary	45	Female	NF2/Chr22	No	NA	NA	NA	NA	NA	NA	NA	NA	NA	NA	NA		NA	NA	NA	NA	NA	NA	NA	NA	NA	NA
MN-41063	Yes	Amplicon	Chr22_Loss	#N/A	No	Loss(QPCR)	No	ST_ant	No	2	atypical	Unknown	Yes	Primary	38	Female	NF2/Chr22	No	NA	NA	NA	NA	NA	NA	NA	NA	NA	NA	NA		NA	NA	NA	NA	NA	NA	NA	NA	NA	NA
MN-41053	Yes	Amplicon	Chr22_Loss	#N/A	No	Loss(QPCR)	No	ST_mid_ant	No	1	angiomatous	Unknown	Yes	Primary	63	Female	NF2/Chr22	No	NA	NA	NA	NA	NA	NA	NA	NA	NA	NA	NA		NA	NA	NA	NA	NA	NA	NA	NA	NA	NA
MN-41049	Yes	Exome, Amplicon		#N/A	No	Intact(QPCR) ,Intact(Genotyping/ExomeCNV)	Yes	ASB	No	1	unknown	Unknown	Yes	Primary	63	Male	Mutation unknown	Yes (exomeCNV)	NA	0.00144874	NA	NA	NA	NA	NA	NA	NA	NA	NA		NA	NA						0	0	0
MN-41034	No	Amplicon		343	No	Intact(QPCR)	No	ST_mid_ant	Yes	2	atypical	Unknown	Yes	Recurrent	65	Female	Mutation unknown	No	NA	NA	NA	NA	NA	NA	NA	NA	NA	NA	NA		NA	NA	NA	NA	NA	NA	NA	NA	NA	NA
MN-41027	No	Amplicon	NF2/Chr22_Loss	69	No	Loss(QPCR)	No	ST_mid_ant	Yes	2	atypical	Unknown	Yes	Recurrent	62	Female	NF2/Chr22	No	NA	NA	NA	NA	NA	NA	NA	NA	NA	NA	NA		NA	NA	NA	NA	NA	NA	NA	NA	NA	NA
MN-41018	Yes	Amplicon	AKT1/TRAF7	#N/A	No	Intact(QPCR)	No	ST_ant	No	1	unknown	Unknown	Yes	Primary	58	Female	TRAF7/PIK3	No	NA	NA	NA	NA	NA	NA	NA	NA	NA	NA	NA		NA	NA	NA	NA	NA	NA	NA	NA	NA	NA
MN-41008	Yes	Amplicon		#N/A	No	Intact(QPCR)	No	MSB_lat	No	1	unknown	Unknown	Yes	Primary	66	Female	Mutation unknown	No	NA	NA	NA	NA	NA	NA	NA	NA	NA	NA	NA		NA	NA	NA	NA	NA	NA	NA	NA	NA	NA
MN-41	Yes	Amplicon	NF2/Chr22_Loss	#N/A	No	Loss(QPCR) ,Loss(Genotyping/ExomeCNV)	Yes	MSB_mid	No	1	psammomatous	Unknown	No	Primary	Unknown	Female	NF2/Chr22	Yes (genotyped)	0.0274336	NA	22q	4p 9p	1	2			0	0	20p	4p 9p	1	2	NA	NA	NA	NA	NA	NA	NA	NA
MN-4	No	Amplicon	Chr22_Loss	#N/A	No	Loss(QPCR)	No	ST_post	No	2	transitional+angiomatous	Unknown	No	Recurrent	48	Male	NF2/Chr22	No	NA	NA	NA	NA	NA	NA	NA	NA	NA	NA	NA		NA	NA	NA	NA	NA	NA	NA	NA	NA	NA
MN-39	Yes	Amplicon	AKT1/TRAF7	#N/A	No	Intact(QPCR) ,Intact(Genotyping/ExomeCNV)	Yes	MSB_mid	No	1	meningothelial	Unknown	No	Primary	37	Female	TRAF7/PIK3	Yes (genotyped)	0.0105303	NA			0	0			0	0		12p	0	1	NA	NA	NA	NA	NA	NA	NA	NA
MN-37	Yes	Exome, Amplicon	PRKAR1A	#N/A	No	Intact(QPCR) ,Intact(Genotyping/ExomeCNV)	Yes	ASB	No	1	transitional	Unknown	No	Primary	65	Male	Hedgehog	Yes (genotyped) (exomeCNV)	0.0109351	0.0102042		17q	0	1			0	0		17p 17q	0	2				20q		0	0	0
MN-36	Yes	Amplicon	Chr*loss, Chr3p_Loss	#N/A	No	Intact(QPCR) ,Intact(Genotyping/ExomeCNV)	Yes	MSB_med	No	1	meningothelial	Unknown	No	Primary	39	Female	Mutation unknown	Yes (genotyped)	0.0605618	NA	1p 3p 19p		3	0		19p	0	1			0	0	NA	NA	NA	NA	NA	NA	NA	NA
MN-3513	Yes	Amplicon	NF2/Chr22_Loss	#N/A	No	Loss(QPCR)	No	ST_mid_ant	No	1	transitional	Unknown	Yes	Primary	50	Female	NF2/Chr22	No	NA	NA	NA	NA	NA	NA	NA	NA	NA	NA	NA	NA	NA	NA	NA	NA	NA	NA	NA	NA	NA	NA
MN-3507	No	Amplicon		#N/A	No	Borderline Loss (QPCR)	No	ST_ant	No	1	fibrous	Unknown	Yes	Primary	86	Female	Mutation unknown	No	NA	NA	NA	NA	NA	NA	NA	NA	NA	NA	NA	NA	NA	NA	NA	NA	NA	NA	NA	NA	NA	NA
MN-3484	Yes	Amplicon	NF2/Chr22_Loss	#N/A	No	Loss(QPCR)	No	PF_postlat	No	1	transitional	Unknown	Yes	Primary	36	Female	NF2/Chr22	No	NA	NA	NA	NA	NA	NA	NA	NA	NA	NA	NA	NA	NA	NA	NA	NA	NA	NA	NA	NA	NA	NA
MN-3481	Yes	Amplicon	AKT1/TRAF7	#N/A	No	Intact(QPCR) ,Intact(Genotyping/ExomeCNV)	Yes	ST_mid_post	No	2	atypical	Unknown	Yes	Primary	41	Female	TRAF7/PIK3	Yes (genotyped)	0.00112239	NA			0	0			0	0			0	0	NA	NA	NA	NA	NA	NA	NA	NA
MN-3479	Yes	Exome, Amplicon		#N/A	No	Intact(QPCR) ,Intact(Genotyping/ExomeCNV)	Yes	ASB	No	1	meningothelial	Unknown	Yes	Primary	61	Female	Mutation unknown	Yes (exomeCNV)	NA	0.0143828	NA	NA	NA	NA	NA	NA	NA	NA	NA	NA	NA	NA	19p		17q			1	1	0
MN-3470	Yes	Amplicon	NF2/Chr22_Loss	#N/A	No	Loss(QPCR)	No	PF_postlat	No	1	fibrous	Unknown	No	Primary	66	Female	NF2/Chr22	No	NA	NA	NA	NA	NA	NA	NA	NA	NA	NA	NA	NA	NA	NA	NA	NA	NA	NA	NA	NA	NA	NA
MN-3462	Yes	Amplicon	NF2	#N/A	No	Borderline Loss (QPCR)	No	ST_mid_ant	No	1	meningothelial	Unknown	Yes	Primary	52	Male	NF2/Chr22	No	NA	NA	NA	NA	NA	NA	NA	NA	NA	NA	NA	NA	NA	NA	NA	NA	NA	NA	NA	NA	NA	NA
MN-3453	Yes	Amplicon	NF2/Chr22_Loss	#N/A	No	Loss(QPCR)	No	Spinal	No	1	psammomatous	Unknown	Yes	Primary	50	Female	NF2/Chr22	No	NA	NA	NA	NA	NA	NA	NA	NA	NA	NA	NA	NA	NA	NA	NA	NA	NA	NA	NA	NA	NA	NA
MN-3445	Yes	Exome, Amplicon	AKT1	#N/A	No	Intact(QPCR) ,Intact(Genotyping/ExomeCNV)	Yes	ASB	No	1	meningothelial	Unknown	Yes	Primary	53	Male	TRAF7/PIK3	Yes (exomeCNV)	NA	0.000377286	NA	NA	NA	NA	NA	NA	NA	NA	NA	NA	NA	NA						0	0	0
MN-3426	Yes	Amplicon	NF2/Chr22_Loss	#N/A	No	Loss(QPCR)	No	PF_postlat	No	1	meningothelial	Unknown	Yes	Primary	66	Female	NF2/Chr22	No	NA	NA	NA	NA	NA	NA	NA	NA	NA	NA	NA	NA	NA	NA	NA	NA	NA	NA	NA	NA	NA	NA
MN-3415	Yes	Amplicon	SMO L522V/Chr22_Loss	#N/A	No	Loss(QPCR)	No	PF_postlat	No	1	psammomatous	Unknown	No	Primary	44	Female	NF2/Chr22	No	NA	NA	NA	NA	NA	NA	NA	NA	NA	NA	NA	NA	NA	NA	NA	NA	NA	NA	NA	NA	NA	NA
MN-34	Yes	Amplicon	Chr22_Loss	#N/A	No	Loss(QPCR) ,Loss(Genotyping/ExomeCNV)	Yes	MSB_med	No	2	atypical	Unknown	No	Primary	57	Male	NF2/Chr22	Yes (genotyped)	0.254989	NA	1p 10p 10q 11p 12p 12q 14q 17p 22q	15q	9	1		1q 17q 22q	0	3			0	0	NA	NA	NA	NA	NA	NA	NA	NA
MN-3384	No	Amplicon		#N/A	No	Borderline Loss (QPCR)	No	PF_postlat	No	2	atypical	Unknown	Yes	Primary	70	Male	Mutation unknown	No	NA	NA	NA	NA	NA	NA	NA	NA	NA	NA	NA	NA	NA	NA	NA	NA	NA	NA	NA	NA	NA	NA
MN-3379	Yes	Amplicon	NF2/Chr22_Loss	#N/A	No	Loss(QPCR)	No	ST_ant	No	1	meningothelial	Unknown	Yes	Primary	54	Female	NF2/Chr22	No	NA	NA	NA	NA	NA	NA	NA	NA	NA	NA	NA	NA	NA	NA	NA	NA	NA	NA	NA	NA	NA	NA
MN-3371	Yes	Amplicon	NF2/Chr22_Loss	#N/A	No	Loss(QPCR)	No	Spinal	No	1	psammomatous	Unknown	Yes	Primary	43	Female	NF2/Chr22	No	NA	NA	NA	NA	NA	NA	NA	NA	NA	NA	NA	NA	NA	NA	NA	NA	NA	NA	NA	NA	NA	NA
MN-3363	Yes	Amplicon	Chr22_Loss	#N/A	No	Loss(QPCR)	No	ST_mid_post	No	1	transitional	Unknown	Yes	Primary	74	Female	NF2/Chr22	No	NA	NA	NA	NA	NA	NA	NA	NA	NA	NA	NA	NA	NA	NA	NA	NA	NA	NA	NA	NA	NA	NA
MN-3358	Yes	Amplicon	NF2/Chr22_Loss	#N/A	No	Loss(QPCR)	No	ST_ant	No	1	meningothelial	Unknown	No	Primary	56	Female	NF2/Chr22	No	NA	NA	NA	NA	NA	NA	NA	NA	NA	NA	NA	NA	NA	NA	NA	NA	NA	NA	NA	NA	NA	NA
MN-3341	Yes	Amplicon	NF2/Chr22_Loss	#N/A	No	Loss(QPCR)	No	ST_mid_ant	No	1	meningothelial	Unknown	Yes	Primary	59	Male	NF2/Chr22	No	NA	NA	NA	NA	NA	NA	NA	NA	NA	NA	NA	NA	NA	NA	NA	NA	NA	NA	NA	NA	NA	NA
MN-3338	Yes	Amplicon		#N/A	No	Intact(QPCR)	No	MSB_mid	No	1	meningothelial	Unknown	No	Primary	68	Female	Mutation unknown	No	NA	NA	NA	NA	NA	NA	NA	NA	NA	NA	NA	NA	NA	NA	NA	NA	NA	NA	NA	NA	NA	NA
MN-3331	Yes	Amplicon	Chr22_Loss	#N/A	No	Loss(QPCR)	No	Ventricular	No	1	fibrous	Unknown	Yes	Primary	24	Female	NF2/Chr22	No	NA	NA	NA	NA	NA	NA	NA	NA	NA	NA	NA	NA	NA	NA	NA	NA	NA	NA	NA	NA	NA	NA
MN-3324	Yes	Amplicon	NF2/Chr22_Loss	#N/A	No	Loss(QPCR)	No	PF_postlat	No	1	transitional	Unknown	No	Primary	34	Female	NF2/Chr22	No	NA	NA	NA	NA	NA	NA	NA	NA	NA	NA	NA	NA	NA	NA	NA	NA	NA	NA	NA	NA	NA	NA
MN-3322	Yes	Amplicon	NF2/Chr22_Loss	#N/A	No	Loss(QPCR)	No	PF_postlat	No	1	transitional	Unknown	Yes	Primary	55	Male	NF2/Chr22	No	NA	NA	NA	NA	NA	NA	NA	NA	NA	NA	NA	NA	NA	NA	NA	NA	NA	NA	NA	NA	NA	NA
MN-3320	Yes	Amplicon	Chr22_Loss	#N/A	No	Loss(QPCR)	No	MSB_lat	No	1	microcystic	Unknown	Yes	Primary	49	Female	NF2/Chr22	No	NA	NA	NA	NA	NA	NA	NA	NA	NA	NA	NA	NA	NA	NA	NA	NA	NA	NA	NA	NA	NA	NA
MN-3317	Yes	Amplicon		#N/A	No	Intact(QPCR) ,Intact(Genotyping/ExomeCNV)	Yes	MSB_lat	No	1	angiomatous	Unknown	Yes	Primary	58	Female	Mutation unknown	Yes (genotyped)	0.0665495	NA	1p 3p 7p		3	0	17q		1	0	1p		1	0	NA	NA	NA	NA	NA	NA	NA	NA
MN-3315	No	Amplicon	Chr22_Loss	#N/A	No	Loss(QPCR)	No	ST_mid_post	Yes	2	atypical	Unknown	No	Recurrent	81	Male	NF2/Chr22	No	NA	NA	NA	NA	NA	NA	NA	NA	NA	NA	NA	NA	NA	NA	NA	NA	NA	NA	NA	NA	NA	NA
MN-3302	Yes	Amplicon	AKT1/TRAF7	#N/A	No	Intact(QPCR)	No	MSB_med	No	1	meningothelial	Unknown	No	Primary	36	Male	TRAF7/PIK3	No	NA	NA	NA	NA	NA	NA	NA	NA	NA	NA	NA	NA	NA	NA	NA	NA	NA	NA	NA	NA	NA	NA
MN-33	Yes	Amplicon	NF2/Chr22_Loss	#N/A	No	Loss(QPCR)	No	ST_mid_post	No	1	fibrous	Unknown	No	Primary	49	Female	NF2/Chr22	No	NA	NA	NA	NA	NA	NA	NA	NA	NA	NA	NA		NA	NA	NA	NA	NA	NA	NA	NA	NA	NA
MN-3293	Yes	Amplicon	Chr22_Loss	#N/A	No	Loss(QPCR)	No	ST_mid_post	No	1	microcystic	Unknown	Yes	Primary	81	Female	NF2/Chr22	No	NA	NA	NA	NA	NA	NA	NA	NA	NA	NA	NA	NA	NA	NA	NA	NA	NA	NA	NA	NA	NA	NA
MN-3288	Yes	Amplicon	Chr22_Loss	#N/A	No	LOH(QPCR) ,LOH(Genotyping/ExomeCNV)	Yes	ST_mid_ant	No	2	atypical	Unknown	Yes	Primary	54	Male	NF2/Chr22	Yes (genotyped)	0.122913	NA	1p 10q 14q	8q	3	1		22q	0	1	1p 22q	10q	2	1	NA	NA	NA	NA	NA	NA	NA	NA
MN-3285	No	Exome, Amplicon	KLF4/chr1p_Loss	#N/A	No	Intact(QPCR) ,Intact(Genotyping/ExomeCNV)	Yes	MSB_lat	No	2	chordoid	Unknown	No	Primary	51	Female	TRAF7/KLF4	Yes (exomeCNV)	NA	0.0434063	NA	NA	NA	NA	NA	NA	NA	NA	NA	NA	NA	NA		1p	1q			0	1	0
MN-3284	Yes	Amplicon	KLF4/TRAF7	#N/A	No	Intact(QPCR)	No	MSB_mid	No	1	meningothelial	Unknown	Yes	Primary	57	Female	TRAF7/KLF4	No	NA	NA	NA	NA	NA	NA	NA	NA	NA	NA	NA	NA	NA	NA	NA	NA	NA	NA	NA	NA	NA	NA
MN-3240	No	Amplicon	Chr22_Loss	#N/A	No	Loss(QPCR)	No	ST_ant	No	2	chordoid	Unknown	No	Primary	37y 10m	Female	NF2/Chr22	No	NA	NA	NA	NA	NA	NA	NA	NA	NA	NA	NA	NA	NA	NA	NA	NA	NA	NA	NA	NA	NA	NA
MN-3239	Yes	Amplicon		#N/A	No	Intact(QPCR) ,Intact(Genotyping/ExomeCNV)	Yes	ST_ant	No	1	meningothelial	Unknown	Yes	Primary	70y 1m	Male	Mutation unknown	Yes (genotyped)	0.13158	NA	1p 3p 7p 19p		4	0	19p		1	0			0	0	NA	NA	NA	NA	NA	NA	NA	NA
MN-3237	Yes	Amplicon	NF2/Chr22_Loss	#N/A	No	Loss(QPCR)	No	ST_mid_ant	No	1	transitional	Unknown	Yes	Primary	56y 8m	Female	NF2/Chr22	No	NA	NA	NA	NA	NA	NA	NA	NA	NA	NA	NA	NA	NA	NA	NA	NA	NA	NA	NA	NA	NA	NA
MN-3219	Yes	Amplicon	KLF4/TRAF7	#N/A	No	Intact(QPCR)	No	MSB_lat	No	1	meningothelial	Unknown	Yes	Primary	40y 4m	Male	TRAF7/KLF4	No	NA	NA	NA	NA	NA	NA	NA	NA	NA	NA	NA	NA	NA	NA	NA	NA	NA	NA	NA	NA	NA	NA
MN-3212	Yes	Amplicon	AKT1/TRAF7	#N/A	No	Intact(QPCR)	No	ST_ant	No	1	meningothelial	No	Yes	Primary	79y 3m	Female	TRAF7/PIK3	No	NA	NA	NA	NA	NA	NA	NA	NA	NA	NA	NA	NA	NA	NA	NA	NA	NA	NA	NA	NA	NA	NA
MN-3210	Yes	Amplicon	AKT1/TRAF7	#N/A	No	Intact(QPCR)	No	MSB_mid	No	1	meningothelial	Unknown	Yes	Primary	52y 10m	Male	TRAF7/PIK3	No	NA	NA	NA	NA	NA	NA	NA	NA	NA	NA	NA	NA	NA	NA	NA	NA	NA	NA	NA	NA	NA	NA
MN-3208	Yes	Amplicon	NF2/Chr22_Loss	#N/A	No	Loss(QPCR)	No	Spinal	No	1	psammomatous	No	No	Primary	62y 8m	Female	NF2/Chr22	No	NA	NA	NA	NA	NA	NA	NA	NA	NA	NA	NA	NA	NA	NA	NA	NA	NA	NA	NA	NA	NA	NA
MN-3199	No	Amplicon	NF2/Chr22_Loss	#N/A	No	Loss(QPCR)	No	MSB_lat	No	2	atypical	Yes	No	Recurrent	42y 4m	Male	NF2/Chr22	No	NA	NA	NA	NA	NA	NA	NA	NA	NA	NA	NA	NA	NA	NA	NA	NA	NA	NA	NA	NA	NA	NA
MN-3191	Yes	Amplicon	NF2/Chr22_Loss	#N/A	No	Loss(QPCR)	No	PF_postlat	No	1	fibrous	Unknown	Yes	Primary	52y 1m	Female	NF2/Chr22	No	NA	NA	NA	NA	NA	NA	NA	NA	NA	NA	NA	NA	NA	NA	NA	NA	NA	NA	NA	NA	NA	NA
MN-3189	Yes	Amplicon	KLF4/TRAF7	#N/A	No	Intact(QPCR)	No	MSB_mid	No	1	secretory	Unknown	Yes	Primary	47y 7m	Female	TRAF7/KLF4	No	NA	NA	NA	NA	NA	NA	NA	NA	NA	NA	NA	NA	NA	NA	NA	NA	NA	NA	NA	NA	NA	NA
MN-3183	No	Amplicon	AKT1/NF2/Chr22_Loss	#N/A	No	Loss(QPCR)	No	ST_post	No	1	meningothelial	Unknown	Yes	Primary	53y 7m	Female	Multiple	No	NA	NA	NA	NA	NA	NA	NA	NA	NA	NA	NA	NA	NA	NA	NA	NA	NA	NA	NA	NA	NA	NA
MN-3174	Yes	Amplicon, MIPS	POLR2A	#N/A	No	Intact(QPCR)	No	PF_antmed	No	1	meningothelial	Unknown	Yes	Primary	61y 2m	Female	POLR2A	No	NA	NA	NA	NA	NA	NA	NA	NA	NA	NA	NA	NA	NA	NA	NA	NA	NA	NA	NA	NA	NA	NA
MN-3167	Yes	Amplicon	NF2/Chr22_Loss	#N/A	No	Loss(QPCR)	No	ST_ant	No	1	angiomatous	Yes	Yes	Primary	49y 2m	Female	NF2/Chr22	No	NA	NA	NA	NA	NA	NA	NA	NA	NA	NA	NA	NA	NA	NA	NA	NA	NA	NA	NA	NA	NA	NA
MN-3164	Yes	Amplicon	NF2/Chr22_Loss	#N/A	No	Loss(QPCR)	No	MSB_lat	No	1	transitional	Unknown	No	Primary	72y 1m	Female	NF2/Chr22	No	NA	NA	NA	NA	NA	NA	NA	NA	NA	NA	NA	NA	NA	NA	NA	NA	NA	NA	NA	NA	NA	NA
MN-3159	Yes	Amplicon	NF2/Chr22_Loss	#N/A	No	Loss(QPCR)	No	ST_post	No	1	meningothelial	No	Yes	Primary	55y 11m	Female	NF2/Chr22	No	NA	NA	NA	NA	NA	NA	NA	NA	NA	NA	NA	NA	NA	NA	NA	NA	NA	NA	NA	NA	NA	NA
MN-3158	Yes	Amplicon	NF2/Chr22_Loss	#N/A	No	Loss(QPCR)	No	ST_post	No	1	meningothelial	Unknown	No	Primary	76y 7m	Male	NF2/Chr22	No	NA	NA	NA	NA	NA	NA	NA	NA	NA	NA	NA	NA	NA	NA	NA	NA	NA	NA	NA	NA	NA	NA
MN-3142	Yes	Amplicon		#N/A	No	Intact(QPCR) ,Gain -noisy sample(Genotyping/ExomeCNV)	Yes	ST_ant	No	1	meningothelial	Unknown	Yes	Primary	49y 8m	Female	Mutation unknown	Yes (genotyped)	0.356136	NA	3p 3q 4p 4q 6q 8q 9p 11p 18q 21q	1p 2q 6p 7p 8p 9q 10q 11q 14q 18p	10	10	1p 7q 17q 22q	4p 7p 11q 16p 16q 19p	4	6	1q 2p 3p 6p 7p 8p 9q 10p 10q 11p 14q 15q 16p 17p 18p	1p 2q 7q 8q 9p 11q 16q 17q 18q 21q	15	10	NA	NA	NA	NA	NA	NA	NA	NA
MN-3122	Yes	Exome, Amplicon	AKT1/TRAF7	#N/A	No	Intact(QPCR) ,Intact(Genotyping/ExomeCNV)	Yes	ST_mid_post	No	1	meningothelial	Unknown	Yes	Primary	54y 3m	Female	TRAF7/PIK3	Yes (exomeCNV)	NA	0	NA	NA	NA	NA	NA	NA	NA	NA	NA	NA	NA	NA						0	0	0
MN-3098	No	Amplicon		#N/A	No	Intact(QPCR)	No	Unknown	Yes	1	meningothelial	Unknown	No	Recurrent	42	Female	Mutation unknown	No	NA	NA	NA	NA	NA	NA	NA	NA	NA	NA	NA	NA	NA	NA	NA	NA	NA	NA	NA	NA	NA	NA
MN-3097	Yes	Exome, Amplicon	PIK3CA/TRAF7	#N/A	No	Intact(QPCR) ,Intact(Genotyping/ExomeCNV)	Yes	ASB	No	1	meningothelial	Unknown	Yes	Primary	48	Male	TRAF7/PIK3	Yes (exomeCNV)	NA	0	NA	NA	NA	NA	NA	NA	NA	NA	NA	NA	NA	NA						0	0	0
MN-3085	Yes	Amplicon	TRAF7	#N/A	No	Intact(QPCR)	No	PF_antmed	No	1	meningothelial	Unknown	Yes	Primary	38	Female	TRAF7	No	NA	NA	NA	NA	NA	NA	NA	NA	NA	NA	NA	NA	NA	NA	NA	NA	NA	NA	NA	NA	NA	NA
MN-3084	No	Amplicon		#N/A	No	Intact(QPCR)	No	ST_mid_ant	No	3	anaplastic	Unknown	Yes	Recurrent	54	Female	Mutation unknown	No	NA	NA	NA	NA	NA	NA	NA	NA	NA	NA	NA	NA	NA	NA	NA	NA	NA	NA	NA	NA	NA	NA
MN-3081	No	Amplicon	NF2/Chr22_Loss	204	No	Loss(QPCR)	No	ST_ant	No	2	atypical	Unknown	Yes	Recurrent	60	Male	NF2/Chr22	No	NA	NA	NA	NA	NA	NA	NA	NA	NA	NA	NA	NA	NA	NA	NA	NA	NA	NA	NA	NA	NA	NA
MN-308	Yes	Amplicon	NF2/Chr22_Loss	#N/A	No	Loss(QPCR)	No	ST_mid_post	No	1	fibrous+psammomatous	Unknown	Yes	Primary	Unknown	Female	NF2/Chr22	No	NA	NA	NA	NA	NA	NA	NA	NA	NA	NA	NA		NA	NA	NA	NA	NA	NA	NA	NA	NA	NA
MN-3075	Yes	Amplicon	KLF4/TRAF7	#N/A	No	Intact(QPCR)	No	MSB_med	No	1	secretory	Unknown	Yes	Primary	57	Female	TRAF7/KLF4	No	NA	NA	NA	NA	NA	NA	NA	NA	NA	NA	NA	NA	NA	NA	NA	NA	NA	NA	NA	NA	NA	NA
MN-307	No	Exome, Amplicon	AKT1/NF2/Chr22_Loss	#N/A	No	Loss(QPCR) ,Loss(Genotyping/ExomeCNV)	Yes	MSB_mid	No	1	fibrous+psammomatos	Unknown	Yes	Recurrent	Unknown	Female	Multiple	Yes (exomeCNV)	NA	0.011294	NA	NA	NA	NA	NA	NA	NA	NA	NA		NA	NA	22q					1	0	0
MN-3068	Yes	Amplicon	NF2/Chr22_Loss	#N/A	No	Loss(QPCR)	No	ST_mid_post	No	1	meningothelial	Unknown	Yes	Primary	66	Female	NF2/Chr22	No	NA	NA	NA	NA	NA	NA	NA	NA	NA	NA	NA	NA	NA	NA	NA	NA	NA	NA	NA	NA	NA	NA
MN-306	Yes	Exome	NF2/Chr22_Loss	#N/A	No	Loss(QPCR) ,Loss(Genotyping/ExomeCNV)	Yes	MSB_mid	No	1	fibrous	Unknown	Yes	Primary	58	Female	NF2/Chr22	Yes (genotyped) (exomeCNV)	0.00706062	0.0112587		22q	0	1			0	0		22q	0	1	22q					1	0	0
MN-3052	No	Amplicon		#N/A	No	Borderline Loss (QPCR)	No	ST_mid_ant	No	1	microcystic	Unknown	Yes	Primary	33	Male	Mutation unknown	No	NA	NA	NA	NA	NA	NA	NA	NA	NA	NA	NA	NA	NA	NA	NA	NA	NA	NA	NA	NA	NA	NA
MN-305	Yes	Exome	TRAF7	#N/A	No	Intact(QPCR) ,Intact(Genotyping/ExomeCNV)	Yes	ASB	No	1	transitional	Unknown	Yes	Primary	18	Male	TRAF7	Yes (genotyped) (exomeCNV)	0.00153502	0.000139049			0	0			0	0			0	0						0	0	0
MN-3042	Yes	Amplicon	TRAF7	#N/A	No	Intact(QPCR)	No	MSB_mid	No	1	meningothelial	Unknown	No	Primary	27	Female	TRAF7	No	NA	NA	NA	NA	NA	NA	NA	NA	NA	NA	NA	NA	NA	NA	NA	NA	NA	NA	NA	NA	NA	NA
MN-304	Yes	Exome	TRAF7	#N/A	No	Intact(QPCR) ,Intact(Genotyping/ExomeCNV)	Yes	MSB_mid	No	1	psammomatous	Unknown	Yes	Primary	36	Male	TRAF7	Yes (genotyped) (exomeCNV)	0.000187339	0.000147556			0	0			0	0			0	0						0	0	0
MN-3038	Yes	Amplicon	NF2/Chr22_Loss	#N/A	No	Loss(QPCR) ,Loss(Genotyping/ExomeCNV)	Yes	ST_post	No	1	microcystic / transitional	Unknown	Yes	Primary	54	Female	NF2/Chr22	Yes (exomeCNV)	NA	0.0607087	NA	NA	NA	NA	NA	NA	NA	NA	NA	NA	NA	NA		1q 7q 11p 14q 22q		19p 20p 22q		0	0	0
MN-303	Yes	Exome	TRAF7/PIK3R1	#N/A	No	Intact(QPCR) ,Intact(Genotyping/ExomeCNV)	Yes	ASB	No	1	meningothelial	Unknown	Yes	Primary	Unknown	Female	TRAF7/PIK3	Yes (genotyped) (exomeCNV)	0.0181297	0.0116116			0	0		12q	0	1		12q	0	1			12q			0	1	0
MN-302	Yes	Amplicon		#N/A	No	Intact(QPCR) ,Intact(Genotyping/ExomeCNV)	Yes	ST_mid_ant	No	1	transitional	Unknown	Yes	Primary	Unknown	Male	Mutation unknown	Yes (genotyped)	0.0458325	NA			0	0			0	0		8p 11p 19q	0	3	NA	NA	NA	NA	NA	NA	NA	NA
MN-301	Yes	Exome	NF2/SMARCB1/Chr22_Loss	#N/A	No	Loss(QPCR) ,Loss(Genotyping/ExomeCNV)	Yes	ST_mid_ant	No	1	psammomatous	Unknown	Yes	Primary	58	Female	NF2/Chr22/SMARCB1	Yes (genotyped) (exomeCNV)	0.0111615	0.0112846	22q		1	0			0	0			0	0	22q					1	0	0
MN-3001	Yes	Amplicon	NF2/Chr22_Loss	#N/A	No	Loss(QPCR)	No	ST_ant	No	1	transitional	Yes	No	Primary	31y 9m	Female	NF2/Chr22	No	NA	NA	NA	NA	NA	NA	NA	NA	NA	NA	NA	NA	NA	NA	NA	NA	NA	NA	NA	NA	NA	NA
MN-300	Yes	Exome		#N/A	No	Intact(QPCR) ,Intact(Genotyping/ExomeCNV)	Yes	MSB_mid	No	1	fibrous	Unknown	Yes	Primary	60	Female	Mutation unknown	Yes (genotyped) (exomeCNV)	0.00447776	0.000141066			0	0			0	0		4p	0	1						0	0	0
MN-299	Yes	Exome		#N/A	No	Intact(QPCR) ,Intact(Genotyping/ExomeCNV)	Yes	ASB	No	1	transitional	Unknown	Yes	Primary	56	Female	Mutation unknown	Yes (genotyped) (exomeCNV)	0.00292278	0			0	0			0	0			0	0						0	0	0
MN-298	Yes	Exome	NF2/Chr22_Loss	#N/A	No	Loss(QPCR) ,Loss(Genotyping/ExomeCNV)	Yes	PF_postlat	No	2	atypical	Unknown	Yes	Primary	23	Female	NF2/Chr22	Yes (genotyped) (exomeCNV)	0.0381763	0.0393198	1p 12p 22q		3	0			0	0			0	0	1p 12p 22q					3	0	0
MN-297	Yes	Exome	NF2/Chr22_Loss	#N/A	No	Loss(QPCR) ,Loss(Genotyping/ExomeCNV)	Yes	ST_ant	No	1	fibrous	Unknown	Yes	Primary	47	Female	NF2/Chr22	Yes (genotyped) (exomeCNV)	0.132089	0.121269	1p 2p 6q 7p 22q		5	0	6p	18q	1	1			0	0	1p 2p 6q 7p 22q		6p			5	1	0
MN-296	Yes	Exome	POLR2A	#N/A	No	Intact(QPCR) ,Intact(Genotyping/ExomeCNV)	Yes	PF_postlat	No	1	meningothelial	Unknown	Yes	Primary	47	Female	POLR2A	Yes (genotyped) (exomeCNV)	0.00122051	7.67e-05			0	0			0	0			0	0						0	0	0
MN-295	Yes	Exome	NF2/SMARCB1/Chr22_Loss	#N/A	No	Loss(QPCR) ,Loss(Genotyping/ExomeCNV)	Yes	ST_mid_ant	No	2	atypical	Unknown	Yes	Primary	70	Female	NF2/Chr22/SMARCB1	Yes (genotyped) (exomeCNV)	0.0175491	0.0160882	22q		1	0	8p		1	0			0	0	22q		8p			1	1	0
MN-294	Yes	Exome	NF2/Chr22_Loss	#N/A	No	Loss(QPCR) ,Loss(Genotyping/ExomeCNV)	Yes	ST_ant	No	1	fibrous+psammomatous+microcystic	Unknown	Yes	Primary	47	Female	NF2/Chr22	Yes (genotyped) (exomeCNV)	0.019151	0.137998	8p 22q		2	0			0	0	8p		1	0	12p 12q 14q 21q	1p 3p 3q 4q 5p 5q 6p 6q 7q 8p 10p 13q 17q 18p 19p		22q	22q	4	0	1
MN-293	Yes	Exome	NF2/Chr22_Loss	#N/A	No	Loss(QPCR) ,LOH(Genotyping/ExomeCNV)	Yes	ST_ant	No	1	unknown	Unknown	Yes	Primary	58	Male	NF2/Chr22	Yes (genotyped) (exomeCNV)	0.00177828	0.00627991		19p	0	1			0	0	19p 19q 22q	15q	3	1		19p 19q			19p 19q 22q	0	0	3
MN-292	Yes	Exome	AKT1/TRAF7	#N/A	No	Intact(QPCR) ,Intact(Genotyping/ExomeCNV)	Yes	ASB	No	1	transitional	Unknown	Yes	Primary	55	Female	TRAF7/PIK3	Yes (genotyped) (exomeCNV)	0.000841558	0.00053156			0	0			0	0			0	0						0	0	0
MN-291	Yes	Exome	NF2/Chr22_Loss	#N/A	No	Loss(QPCR) ,Loss(Genotyping/ExomeCNV)	Yes	ST_ant	No	1	fibrous	Unknown	Yes	Primary	38	Female	NF2/Chr22	Yes (genotyped) (exomeCNV)	0.0112084	0.0112595	22q		1	0			0	0			0	0	22q					1	0	0
MN-290	Yes	Exome	Chr22_Loss	#N/A	No	Loss(QPCR) ,Loss(Genotyping/ExomeCNV)	Yes	PF_postlat	No	1	fibrous	Unknown	Yes	Primary	56	Female	NF2/Chr22	Yes (genotyped) (exomeCNV)	0.00996486	0.010829	22q		1	0			0	0			0	0	22q					1	0	0
MN-289	No	Exome	NF2/PIK3CA/Chr*amp/OtherChrLoss	#N/A	No	Intact(QPCR) ,Intact(Genotyping/ExomeCNV)	Yes	MSB_lat	No	1	fibrous	Unknown	Yes	Primary	52	Male	Multiple	Yes (genotyped) (exomeCNV)	0.192367	0.295794			0	0	3p 3q 4p 4q 5p 5q 9p 12p 12q 15q	9q	10	1	3p 9q	4p 5q 9p 12p 12q 15q	2	6			3p 3q 4p 4q 5p 5q 9p 9q 12p 12q 15q			0	11	0
MN-288	Yes	Exome	NF2/Chr22_Loss	#N/A	No	Loss(QPCR) ,Loss(Genotyping/ExomeCNV)	Yes	Ventricular	No	1	transitional	Unknown	Yes	Primary	51	Female	NF2/Chr22	Yes (genotyped) (exomeCNV)	0.107683	0.121934	1p 6q 22q	5p 5q	3	2	15q	5p 17q	1	2		17q	0	1	1p 6q 22q	5p 5q	15q 17q	5p		3	2	0
MN-281	No	Amplicon	Chr22_Loss	#N/A	No	Loss(QPCR)	No	ST_ant	No	2	atypical	Unknown	No	Recurrent	Unknown	Male	NF2/Chr22	No	NA	NA	NA	NA	NA	NA	NA	NA	NA	NA	NA		NA	NA	NA	NA	NA	NA	NA	NA	NA	NA
MN-279	No	Amplicon		#N/A	No	Intact(QPCR)	No	MSB_med	No	2	atypical	Unknown	No	Recurrent	67	Female	Mutation unknown	No	NA	NA	NA	NA	NA	NA	NA	NA	NA	NA	NA		NA	NA	NA	NA	NA	NA	NA	NA	NA	NA
MN-27	Yes	Amplicon	Chr22_Loss	#N/A	No	Loss(QPCR) ,Loss(Genotyping/ExomeCNV)	Yes	ST_ant	No	1	fibrous	Unknown	No	Primary	44	Female	NF2/Chr22	Yes (genotyped)	0.0112614	NA	22q		1	0			0	0	8p	11q	1	1	NA	NA	NA	NA	NA	NA	NA	NA
MN-265	Yes	Amplicon	TRAF7	#N/A	No	Intact(QPCR)	No	ASB	No	2	atypical	Unknown	No	Primary	70	Female	TRAF7	No	NA	NA	NA	NA	NA	NA	NA	NA	NA	NA	NA		NA	NA	NA	NA	NA	NA	NA	NA	NA	NA
MN-263	Yes	Amplicon	NF2/SMARCB1/Chr22_Loss	#N/A	No	Loss(QPCR)	No	ST_mid_ant	No	1	lymphoplasmacyterich	Unknown	No	Primary	58	Female	NF2/Chr22/SMARCB1	No	NA	NA	NA	NA	NA	NA	NA	NA	NA	NA	NA		NA	NA	NA	NA	NA	NA	NA	NA	NA	NA
MN-26	Yes	Exome	AKT1/TRAF7	#N/A	No	Intact(QPCR) ,Intact(Genotyping/ExomeCNV)	Yes	PF_antmed	No	1	psammomatous	Unknown	Yes	Primary	74	Male	TRAF7/PIK3	Yes (genotyped) (exomeCNV)	0.000950368	0.00066864			0	0			0	0			0	0						0	0	0
MN-249	Yes	Exome	KLF4/TRAF7	#N/A	No	Intact(QPCR) ,Intact(Genotyping/ExomeCNV)	Yes	ASB	No	1	secretory	Unknown	Yes	Primary	53	Female	TRAF7/KLF4	Yes (genotyped) (exomeCNV)	0.000297468	9.66e-05			0	0			0	0			0	0						0	0	0
MN-24	Yes	Amplicon	SMO L412F	#N/A	No	Intact(QPCR) ,Intact(Genotyping/ExomeCNV)	Yes	ASB	No	1	meningothelial	Unknown	No	Primary	Unknown	Male	Hedgehog	Yes (genotyped)	0.0108748	NA		16p	0	1			0	0			0	0	NA	NA	NA	NA	NA	NA	NA	NA
MN-237	Yes	Amplicon	AKT1/TRAF7	#N/A	No	Intact(QPCR)	No	ASB	No	1	meningothelial	Unknown	No	Primary	50	Female	TRAF7/PIK3	No	NA	NA	NA	NA	NA	NA	NA	NA	NA	NA	NA		NA	NA	NA	NA	NA	NA	NA	NA	NA	NA
MN-23	Yes	Amplicon	AKT1/TRAF7/Chr*loss	#N/A	No	Intact(QPCR) ,Intact(Genotyping/ExomeCNV)	Yes	ASB	No	1	meningothelial	Unknown	No	Primary	52	Female	TRAF7/PIK3	Yes (genotyped)	0.000152752	NA			0	0			0	0	12p	1p 6q	1	2	NA	NA	NA	NA	NA	NA	NA	NA
MN-22	Yes	Exome	NF2/Chr22_Loss	#N/A	No	Loss(QPCR) ,Loss(Genotyping/ExomeCNV)	Yes	ST_post	No	2	atypical	Unknown	Yes	Primary	50	Female	NF2/Chr22	Yes (genotyped) (exomeCNV)	0.013796	0.0114053	22q		1	0			0	0		16p	0	1	22q					1	0	0
MN-213	Yes	Amplicon	AKT1	#N/A	No	Borderline Loss (QPCR)	No	ST_ant	No	1	metaplastic	Unknown	No	Primary	48	Female	TRAF7/PIK3	No	NA	NA	NA	NA	NA	NA	NA	NA	NA	NA	NA		NA	NA	NA	NA	NA	NA	NA	NA	NA	NA
MN-21	Yes	Amplicon		#N/A	No	Intact(QPCR) ,Intact(Genotyping/ExomeCNV)	Yes	MSB_mid	No	1	meningothelial	Unknown	No	Primary	43	Female	Mutation unknown	Yes (genotyped)	0.00430004	NA			0	0			0	0		16p	0	1	NA	NA	NA	NA	NA	NA	NA	NA
MN-208	Yes	Amplicon	NF2/Chr22_Loss	#N/A	No	Loss(QPCR)	No	ST_mid_post	No	2	atypical	Unknown	No	Primary	60	Male	NF2/Chr22	No	NA	NA	NA	NA	NA	NA	NA	NA	NA	NA	NA		NA	NA	NA	NA	NA	NA	NA	NA	NA	NA
MN-206	Yes	Exome	TRAF7	#N/A	No	Intact(QPCR) ,Intact(Genotyping/ExomeCNV)	Yes	ASB	No	1	meningothelial	Unknown	No	Primary	68	Female	TRAF7	Yes (genotyped) (exomeCNV)	0.00196596	0.00347881			0	0			0	0		11p	0	1						0	0	0
MN-201	Yes	Exome	KLF4/TRAF7	#N/A	No	Intact(QPCR) ,Intact(Genotyping/ExomeCNV)	Yes	PF_antmed	No	1	secretory	Unknown	No	Primary	54	Female	TRAF7/KLF4	Yes (genotyped) (exomeCNV)	0.000854309	0.0026397			0	0			0	0			0	0						0	0	0
MN-20	Yes	Amplicon	NF2/Chr22_Loss	#N/A	No	Loss(QPCR) ,Loss(Genotyping/ExomeCNV)	Yes	Spinal	No	1	transitional	Unknown	No	Primary	43	Female	NF2/Chr22	Yes (genotyped)	0.0121972	NA	22q		1	0			0	0			0	0	NA	NA	NA	NA	NA	NA	NA	NA
MN-199	Yes	Amplicon		#N/A	No	Intact(QPCR)	No	MSB_mid	No	1	transitional	Unknown	No	Primary	61	Male	Mutation unknown	No	NA	NA	NA	NA	NA	NA	NA	NA	NA	NA	NA		NA	NA	NA	NA	NA	NA	NA	NA	NA	NA
MN-198	Yes	Amplicon	NF2/Chr22_Loss	#N/A	No	Loss(QPCR)	No	PF_postlat	No	1	transitional	Unknown	No	Primary	44	Female	NF2/Chr22	No	NA	NA	NA	NA	NA	NA	NA	NA	NA	NA	NA		NA	NA	NA	NA	NA	NA	NA	NA	NA	NA
MN-191	Yes	Exome	KLF4/TRAF7	#N/A	No	Intact(QPCR) ,Intact(Genotyping/ExomeCNV)	Yes	ST_ant	No	1	secretory	Unknown	No	Primary	57	Male	TRAF7/KLF4	Yes (genotyped) (exomeCNV)	8.41e-05	0.00492214			0	0			0	0			0	0						0	0	0
MN-18	Yes	Amplicon	TRAF7	#N/A	No	Intact(QPCR) ,Intact(Genotyping/ExomeCNV)	Yes	ASB	No	1	meningothelial+psammomatous	Unknown	No	Primary	Unknown	Female	TRAF7	Yes (genotyped)	0.00226105	NA			0	0			0	0			0	0	NA	NA	NA	NA	NA	NA	NA	NA
MN-171	Yes	Exome	NF2/Chr22_Loss	#N/A	No	Loss(QPCR) ,Loss(Genotyping/ExomeCNV)	Yes	ST_mid_ant	No	2	atypical	Unknown	No	Primary	53	Female	NF2/Chr22	Yes (genotyped) (exomeCNV)	0.193937	0.132792	1p 10p 10q 14q 18p 18q 22q		7	0	13q	1q	1	1			0	0	1p 10p 10q 18p 18q 22q	14q	1q 13q			6	2	0
MN-17	Yes	Amplicon	NF2/Chr22_Loss	#N/A	No	Loss(QPCR)	No	ST_mid_ant	No	1	meningothelial	Unknown	No	Primary	50	Female	NF2/Chr22	No	NA	NA	NA	NA	NA	NA	NA	NA	NA	NA	NA		NA	NA	NA	NA	NA	NA	NA	NA	NA	NA
MN-169	Yes	Exome	NF2/Chr22_Loss	#N/A	No	Loss(QPCR) ,Loss(Genotyping/ExomeCNV)	Yes	ST_post	No	1	fibrous+psammomatous	Unknown	Yes	Primary	60	Female	NF2/Chr22	Yes (genotyped) (exomeCNV)	0.0112147	0.0112042	22q		1	0			0	0			0	0	22q					1	0	0
MN-164	No	Exome	NF/Chr22_Loss	#N/A	No	Loss(QPCR) ,Loss(Genotyping/ExomeCNV)	Yes	ST_mid_ant	No	2	chordoid	Unknown	No	Primary	45	Female	NF2/Chr22	Yes (genotyped) (exomeCNV)	0.3186	0.278466	1p 2p 7p 7q 18p 18q 22q		7	0	3p 3q 5p 5q 8p 8q 9p 20p	9q	8	1	6p 6q 15q 16p 16q 20q 21q	9q 20p	7	2	1p 2p 7p 7q 18p 18q 22q		3p 3q 5p 5q 6q 8p 8q 9p 9q 20p 20q	6p 15q 16q		7	11	0
MN-163	Yes	Amplicon	AKT1/TRAF7	#N/A	No	Intact(QPCR) ,Intact(Genotyping/ExomeCNV)	Yes	ASB	No	1	meningothelial	Unknown	No	Primary	45	Female	TRAF7/PIK3	Yes (genotyped)	0.000569809	NA			0	0			0	0			0	0	NA	NA	NA	NA	NA	NA	NA	NA
MN-16	No	Exome	AKT1/TRAF7/Chr22_Loss	#N/A	No	Loss(QPCR) ,Loss(Genotyping/ExomeCNV)	Yes	PF_antmed	No	2	chordoid	Unknown	No	Primary	45	Female	Multiple	Yes (genotyped) (exomeCNV)	0.0867444	0.0524019	1p 11p 19p 22q	16p 20q	4	2			0	0	20p	4p 20q	1	2	11p 19p 22q	1p 19q		13q		3	0	0
MN-155	No	Amplicon	NF2/Chr22_Loss	#N/A	No	Loss(QPCR)	No	ST_mid_ant	No	2	atypical	Unknown	No	Recurrent	59	Female	NF2/Chr22	No	NA	NA	NA	NA	NA	NA	NA	NA	NA	NA	NA		NA	NA	NA	NA	NA	NA	NA	NA	NA	NA
MN-153	Yes	Amplicon	NF2/Chr22_Loss	#N/A	No	Loss(QPCR)	No	ST_ant	No	1	transitional	Unknown	No	Primary	47	Male	NF2/Chr22	No	NA	NA	NA	NA	NA	NA	NA	NA	NA	NA	NA		NA	NA	NA	NA	NA	NA	NA	NA	NA	NA
MN-152	Yes	Exome	OtherChrLoss	#N/A	No	Intact(QPCR) ,Intact(Genotyping/ExomeCNV)	Yes	MSB_mid	No	1	meningothelial	Unknown	Yes	Primary	52	Female	Mutation unknown	Yes (genotyped) (exomeCNV)	0.00187858	9.58e-05			0	0			0	0	5p 21q	12q	2	1						0	0	0
MN-142	Yes	Amplicon	TRAF7	#N/A	No	Intact(QPCR) ,Intact(Genotyping/ExomeCNV)	Yes	ASB	No	1	transitional	Unknown	No	Primary	50	Female	TRAF7	Yes (genotyped)	0.00031809	NA			0	0			0	0			0	0	NA	NA	NA	NA	NA	NA	NA	NA
MN-141	No	Amplicon	NF2/Chr22_Loss	#N/A	No	Loss(QPCR)	No	ST_mid_post	No	2	atypical	Unknown	No	Recurrent	62	Male	NF2/Chr22	No	NA	NA	NA	NA	NA	NA	NA	NA	NA	NA	NA		NA	NA	NA	NA	NA	NA	NA	NA	NA	NA
MN-14	Yes	Amplicon	KLF4/TRAF7	#N/A	No	Intact(QPCR) ,Intact(Genotyping/ExomeCNV)	Yes	MSB_mid	No	1	transitional	Unknown	No	Primary	50	Female	TRAF7/KLF4	Yes (genotyped)	0.000135811	NA			0	0			0	0			0	0	NA	NA	NA	NA	NA	NA	NA	NA
MN-138	No	Amplicon		#N/A	No	Borderline Loss (QPCR)	No	MSB_mid	No	2	atypical	Unknown	No	Recurrent	47	Male	Mutation unknown	No	NA	NA	NA	NA	NA	NA	NA	NA	NA	NA	NA		NA	NA	NA	NA	NA	NA	NA	NA	NA	NA
MN-1358	No	MIPs		#N/A	No	NA	No	Unknown	Unknown	3	unknown	Unknown	No	Unknown	Unknown	Female	Mutation unknown	No	NA	NA	NA	NA	NA	NA	NA	NA	NA	NA	NA	NA	NA	NA	NA	NA	NA	NA	NA	NA	NA	NA
MN-134	Yes	Amplicon	AKT1	#N/A	No	Intact(QPCR)	No	PF_postlat	No	1	meningothelial	Unknown	No	Primary	Unknown	Male	TRAF7/PIK3	No	NA	NA	NA	NA	NA	NA	NA	NA	NA	NA	NA		NA	NA	NA	NA	NA	NA	NA	NA	NA	NA
MN-13	Yes	Amplicon	TRAF7	#N/A	No	Intact(QPCR) ,Intact(Genotyping/ExomeCNV)	Yes	MSB_mid	No	1	meningothelial	Unknown	No	Primary	46	Female	TRAF7	Yes (genotyped)	0.000296638	NA			0	0			0	0		2q 16p 17p	0	3	NA	NA	NA	NA	NA	NA	NA	NA
MN-1299	No	MIPs	TRAF7	#N/A	No	NA	No	Olfactory groove	Unknown	U	unknown	Unknown	unknown	unknown	unknown	unknown	Mutation unknown	No	NA	NA	NA	NA	NA	NA	NA	NA	NA	NA	NA	NA	NA	NA	NA	NA	NA	NA	NA	NA	NA	NA
MN-1298	No	MIPs	NF2	#N/A	No	NA	No	Intracranial- Parietal, Left	Unknown	U	unknown	Unknown	unknown	unknown	unknown	unknown	Mutation unknown	No	NA	NA	NA	NA	NA	NA	NA	NA	NA	NA	NA	NA	NA	NA	NA	NA	NA	NA	NA	NA	NA	NA
MN-1297	No	MIPs	PIK3CA/TRAF7	#N/A	No	NA	No	Intracranial- Anterior Clinoid, Left	Unknown	U	unknown	Unknown	unknown	unknown	unknown	unknown	Mutation unknown	No	NA	NA	NA	NA	NA	NA	NA	NA	NA	NA	NA	NA	NA	NA	NA	NA	NA	NA	NA	NA	NA	NA
MN-1295	No	MIPs	Chr22_Loss	#N/A	No	Loss(QPCR)	No	Unknown	Unknown	1	Transitional	Unknown	Yes	Unknown	45y 5m	Female	NF2/Chr22	No	NA	NA	NA	NA	NA	NA	NA	NA	NA	NA	NA	NA	NA	NA	NA	NA	NA	NA	NA	NA	NA	NA
MN-1294	No	MIPs	NF2	#N/A	No	NA	No	Brain- Frontal, Right	Unknown	U	unknown	Unknown	unknown	unknown	unknown	unknown	Mutation unknown	No	NA	NA	NA	NA	NA	NA	NA	NA	NA	NA	NA	NA	NA	NA	NA	NA	NA	NA	NA	NA	NA	NA
MN-1293	No	MIPs		#N/A	No	NA	No	Bifrontal	Unknown	2	Atypical (unconfirmed)	Unknown	Yes	Unknown	67y 3m	Male	NF2	No	NA	NA	NA	NA	NA	NA	NA	NA	NA	NA	NA	NA	NA	NA	NA	NA	NA	NA	NA	NA	NA	NA
MN-129	No	Amplicon		#N/A	No	Borderline Loss (QPCR)	No	ST_post	No	2	chordoid	Unknown	No	Primary	40	Female	Mutation unknown	No	NA	NA	NA	NA	NA	NA	NA	NA	NA	NA	NA		NA	NA	NA	NA	NA	NA	NA	NA	NA	NA
MN-1279	No	MIPs	NF2	#N/A	No	NA	No	Brain- Frontal, Right	Unknown	U	unknown	Unknown	unknown	unknown	unknown	unknown	Mutation unknown	No	NA	NA	NA	NA	NA	NA	NA	NA	NA	NA	NA	NA	NA	NA	NA	NA	NA	NA	NA	NA	NA	NA
MN-1274	No	MIPs	KLF4/TRAF7	#N/A	No	NA	No	Unknown	Unknown	1	secretory	Unknown	Yes	Unknown	72y 4m	Male	TRAF7/KLF4	No	NA	NA	NA	NA	NA	NA	NA	NA	NA	NA	NA	NA	NA	NA	NA	NA	NA	NA	NA	NA	NA	NA
MN-1273	No	MIPs	NF2	#N/A	No	NA	No	Unknown	Unknown	1	unknown	Unknown	No	Unknown	Unknown	Female	NF2/Chr22	No	NA	NA	NA	NA	NA	NA	NA	NA	NA	NA	NA	NA	NA	NA	NA	NA	NA	NA	NA	NA	NA	NA
MN-1268	No	MIPs	AKT1/TRAF7	#N/A	No	NA	No	Unknown	Unknown	1	unknown	Unknown	Yes	Unknown	61y 2m	Male	TRAF7/PIK3	No	NA	NA	NA	NA	NA	NA	NA	NA	NA	NA	NA	NA	NA	NA	NA	NA	NA	NA	NA	NA	NA	NA
MN-1263	No	MIPs	NF2	#N/A	No	NA	No	Unknown	Unknown	2	atypical	Unknown	Yes	Unknown	39y 9m	Male	NF2/Chr22	No	NA	NA	NA	NA	NA	NA	NA	NA	NA	NA	NA	NA	NA	NA	NA	NA	NA	NA	NA	NA	NA	NA
MN-126	Yes	Amplicon	AKT1/TRAF7	#N/A	No	Intact(QPCR) ,Intact(Genotyping/ExomeCNV)	Yes	ASB	No	1	meningothelial	Unknown	No	Primary	56	Female	TRAF7/PIK3	Yes (genotyped)	0	NA			0	0			0	0			0	0	NA	NA	NA	NA	NA	NA	NA	NA
MN-1255	No	MIPs	NF2	#N/A	No	NA	No	Unknown	Unknown	2	atypical	Unknown	Yes	Unknown	66y 9m	Female	NF2/Chr22	No	NA	NA	NA	NA	NA	NA	NA	NA	NA	NA	NA	NA	NA	NA	NA	NA	NA	NA	NA	NA	NA	NA
MN-1254	No	MIPs	NF2	#N/A	No	NA	No	Unknown	Unknown	2	atypical	Unknown	Yes	Unknown	46y 10m	Female	NF2/Chr22	No	NA	NA	NA	NA	NA	NA	NA	NA	NA	NA	NA	NA	NA	NA	NA	NA	NA	NA	NA	NA	NA	NA
MN-1253	No	MIPs	NF2	#N/A	No	NA	No	Brain- Frontal, Left (need path report to confirm)	Yes	3	rhabdoid	Unknown	Yes	Unknown	59y 11m	Male	NF2/Chr22	No	NA	NA	NA	NA	NA	NA	NA	NA	NA	NA	NA	NA	NA	NA	NA	NA	NA	NA	NA	NA	NA	NA
MN-1251	No	MIPs	SMARCB1	#N/A	No	NA	No	Brain- parietal (need path report to confirm)	Unknown	2	unknown	Unknown	Yes	Unknown	29y 11m	Female	NF2/Chr22/SMARCB1	No	NA	NA	NA	NA	NA	NA	NA	NA	NA	NA	NA	NA	NA	NA	NA	NA	NA	NA	NA	NA	NA	NA
MN-125	Yes	Amplicon	KLF4/TRAF7	#N/A	No	Intact(QPCR)	No	ASB	No	1	transitional	Unknown	No	Primary	50	Female	TRAF7/KLF4	No	NA	NA	NA	NA	NA	NA	NA	NA	NA	NA	NA		NA	NA	NA	NA	NA	NA	NA	NA	NA	NA
MN-1238	No	MIPs	Chr22_Loss	78.5	No	Loss(QPCR)	No	ST_ant	Unknown	2	atypical	Unknown	No	Unknown	Unknown	Female	NF2/Chr22	No	NA	NA	NA	NA	NA	NA	NA	NA	NA	NA	NA	NA	NA	NA	NA	NA	NA	NA	NA	NA	NA	NA
MN-1237	No	MIPs	NF2	#N/A	No	Loss(QPCR) ,Loss(Genotyping/ExomeCNV)	Yes	ST_post	Unknown	1	unknown	Unknown	Yes	Unknown	68y 2m	Female	NF2/Chr22	Yes (genotyped)	0.0111177	NA	22q		1	0			0	0			0	0	NA	NA	NA	NA	NA	NA	NA	NA
MN-1236	No	MIPs	NF2	#N/A	No	Loss(QPCR) ,Loss(Genotyping/ExomeCNV)	Yes	Extracranial- Infratemporal fossa, Right	Unknown	1	unknown	No	No	Unknown	Unknown	Male	NF2/Chr22	Yes (genotyped)	0.0339995	NA	1p 22q		2	0			0	0			0	0	NA	NA	NA	NA	NA	NA	NA	NA
MN-1234	No	MIPs	Chr22_Loss	#N/A	No	Loss(QPCR) ,Loss(Genotyping/ExomeCNV)	Yes	MSB_med	Unknown	1	transitional	Unknown	Yes	Unknown	70y 6m	Female	NF2/Chr22	Yes (genotyped)	0.0416279	NA	1p 22q		2	0			0	0			0	0	NA	NA	NA	NA	NA	NA	NA	NA
MN-1231	No	MIPs		#N/A	No	LOH(QPCR) ,LOH(Genotyping/ExomeCNV)	Yes	ST_ant; Brain- Frontal "Dura", Left; Frontal (Tumor Medial & Tumor Lateral), Left	Unknown	1	transitional	No	Yes	Unknown	62y 10m	Male	possible NF2/chr22loss	Yes (genotyped)	0.0439244	NA			0	0			0	0	22q		1	0	NA	NA	NA	NA	NA	NA	NA	NA
MN-1227	No	MIPs	NF2	#N/A	No	NA	No	Unknown	Unknown	1	meningothelial	Unknown	Yes	Unknown	58y 10m	Male	NF2/Chr22	No	NA	NA	NA	NA	NA	NA	NA	NA	NA	NA	NA	NA	NA	NA	NA	NA	NA	NA	NA	NA	NA	NA
MN-1226	No	MIPs	KLF4	#N/A	No	NA	No	Unknown	Unknown	1	meningothelial	Unknown	Yes	Unknown	80y 3m	Female	TRAF7/KLF4	No	NA	NA	NA	NA	NA	NA	NA	NA	NA	NA	NA	NA	NA	NA	NA	NA	NA	NA	NA	NA	NA	NA
MN-122	Yes	Amplicon	NF2/Chr22_Loss	#N/A	No	Loss(QPCR)	No	PF_postlat	No	1	fibrous	Unknown	No	Primary	65	Male	NF2/Chr22	No	NA	NA	NA	NA	NA	NA	NA	NA	NA	NA	NA		NA	NA	NA	NA	NA	NA	NA	NA	NA	NA
MN-1210	No	Amplicon	KLF4/TRAF7	#N/A	No	NA	No	Multiple	No	1	meningothelial	Unknown	Yes	Recurrent	55y 2m	Female	TRAF7/KLF4		NA	NA	NA	NA	NA	NA	NA	NA	NA	NA	NA	NA	NA	NA	NA	NA	NA	NA	NA	NA	NA	NA
MN-1209	Yes	Amplicon	KLF4/TRAF7	#N/A	No	Intact(QPCR)	No	ST_ant	No	1	meningothelial	Unknown	Yes	Primary	78y 4m	Female	TRAF7/KLF4	No	NA	NA	NA	NA	NA	NA	NA	NA	NA	NA	NA	NA	NA	NA	NA	NA	NA	NA	NA	NA	NA	NA
MN-1207	No	MIPs	Chr22_Loss	#N/A	No	Loss(QPCR)	No	Unknown	Unknown	1	meningothelial	Unknown	No	Unknown	Unknown	Male	NF2/Chr22	No	NA	NA	NA	NA	NA	NA	NA	NA	NA	NA	NA	NA	NA	NA	NA	NA	NA	NA	NA	NA	NA	NA
MN-1200	Yes	Amplicon	KLF4/TRAF7	#N/A	No	Intact(QPCR) ,Intact(Genotyping/ExomeCNV)	Yes	PF_antmed	No	1	transitional	Unknown	Yes	Primary	48y 2m	Female	TRAF7/KLF4	Yes (genotyped)	0	NA			0	0			0	0			0	0	NA	NA	NA	NA	NA	NA	NA	NA
MN-12	Yes	Amplicon	POLR2A	#N/A	No	Intact(QPCR) ,Intact(Genotyping/ExomeCNV)	Yes	PF_antmed	No	1	meningothelial	Unknown	No	Primary	40	Female	POLR2A	Yes (genotyped)	0.00147406	NA			0	0			0	0		16p	0	1	NA	NA	NA	NA	NA	NA	NA	NA
MN-1198	No	Exome, MIPs	TRAF7	#N/A	No	Intact(QPCR) ,Intact(Genotyping/ExomeCNV)	Yes	Unknown	Unknown	1	meningothelial	Unknown	Yes	Unknown	45y 7m	Female	TRAF7	Yes (exomeCNV)	NA	0.000452	NA	NA	NA	NA	NA	NA	NA	NA	NA	NA	NA	NA	NA	NA	NA	NA	NA	0	0	NA
MN-1197	Yes	Amplicon, MIPS	PIK3CA/TRAF7	#N/A	No	Intact(QPCR)	No	ST_mid_ant	No	1	transitional	Unknown	Yes	Primary	64y 8m	Female	TRAF7/PIK3	No	NA	NA	NA	NA	NA	NA	NA	NA	NA	NA	NA	NA	NA	NA	NA	NA	NA	NA	NA	NA	NA	NA
MN-119	No	Amplicon		#N/A	No	Borderline Loss (QPCR)	No	ST_mid_post	No	2	atypical	Unknown	No	Primary	51	Male	Mutation unknown	No	NA	NA	NA	NA	NA	NA	NA	NA	NA	NA	NA		NA	NA	NA	NA	NA	NA	NA	NA	NA	NA
MN-1187	Yes	Amplicon	TRAF7	#N/A	No	Intact(QPCR) ,Intact(Genotyping/ExomeCNV)	Yes	MSB_med	No	1	transitional	Unknown	Yes	Primary	38y 4m	Female	TRAF7	Yes (genotyped)	0.00331762	NA			0	0			0	0		10p	0	1	NA	NA	NA	NA	NA	NA	NA	NA
MN-1183	No	Amplicon	Chr*loss	21.4	No	Intact(QPCR) ,Intact(Genotyping/ExomeCNV)	Yes	Brain- Temporal, Right	Yes	2	atypical	Unknown	Yes	Recurrent	53 y 2m	Female	Mutation unknown	Yes (genotyped)	0.1003	NA	1p 2p 7p 7q 18q		5	0			0	0			0	0	NA	NA	NA	NA	NA	NA	NA	NA
MN-1182	Yes	Amplicon, MIPs	Chr*loss, Chr3p_Loss	#N/A	No	Intact(QPCR) ,Intact(Genotyping/ExomeCNV)	Yes	ST_ant	No	1	transitional	Unknown	Yes	Primary	47y 5m	Female	Mutation unknown	Yes (genotyped)	0.0436257	NA	3p 4p		2	0			0	0			0	0	NA	NA	NA	NA	NA	NA	NA	NA
MN-1169	No	MIPs		#N/A	No	NA	No	Unknown	Unknown	1	meningothelial	Unknown	No	Unknown	Unknown	Unknown	Mutation unknown	No	NA	NA	NA	NA	NA	NA	NA	NA	NA	NA	NA	NA	NA	NA	NA	NA	NA	NA	NA	NA	NA	NA
MN-1168	No	MIPs	NF2	#N/A	No	NA	No	Unknown	Unknown	2	unknown	Unknown	No	Unknown	Unknown	Female	NF2/Chr22	No	NA	NA	NA	NA	NA	NA	NA	NA	NA	NA	NA	NA	NA	NA	NA	NA	NA	NA	NA	NA	NA	NA
MN-1161	Yes	Amplicon	NF2/Chr22_Loss	#N/A	No	Loss(QPCR) ,Loss(Genotyping/ExomeCNV)	Yes	ST_mid_ant	No	1	meningothelial	No	Yes	Primary	62y 2m	Male	NF2/Chr22	Yes (genotyped)	0.140424	NA	1p 6p 6q 14q 22q	5q	5	1			0	0			0	0	NA	NA	NA	NA	NA	NA	NA	NA
MN-1149	Yes	Amplicon, MIPS		#N/A	No	Intact(QPCR) ,Intact(Genotyping/ExomeCNV)	Yes	MSB_med	No	1	meningothelial	Unknown	Yes	Primary	55y 2m	Male	Mutation unknown	Yes (genotyped)	0.045466	NA			0	0			0	0			0	0	NA	NA	NA	NA	NA	NA	NA	NA
MN-1145	No	MIPs		#N/A	No	NA	No	Unknown	Unknown	1	transitional	Unknown	No	Unknown	Unknown	Female	Mutation unknown	No	NA	NA	NA	NA	NA	NA	NA	NA	NA	NA	NA	NA	NA	NA	NA	NA	NA	NA	NA	NA	NA	NA
MN-1144	No	Exome	TRAF7/CREBBP/Chr22_Loss	#N/A	No	Loss(QPCR) ,Loss(Genotyping/ExomeCNV)	Yes	ST_mid_ant	No	2	chordoid	Unknown	Yes	Primary	45y 0m	Female	TRAF7,Chr22,CREBBP		NA	NA	NA	NA	NA	NA	NA	NA	NA	NA	NA	NA	NA	NA	NA	NA	NA	NA	NA	NA	NA	NA
MN-1137	Yes	Exome	Chr22_Loss	#N/A	No	Loss(QPCR) ,Loss(Genotyping/ExomeCNV)	Yes	Ventricular	No	1	unknown	Unknown	Yes	Primary	62y 4m	Female	NF2/Chr22	Yes (genotyped) (exomeCNV)	0.0121402	0.0112632	22q		1	0			0	0			0	0	22q					1	0	0
MN-1133	Yes	Exome	NF2/Chr22_Loss/3p	#N/A	No	Loss(QPCR) ,Loss(Genotyping/ExomeCNV)	Yes	MSB_med	No	1	transitional	Unknown	Yes	Primary	67y 11m	Female	NF2/Chr22	Yes (genotyped) (exomeCNV)	0.241534	0.238913	1p 2p 3p 4p 6q 7p 7q 12p 18p 18q 19p 20p 22q		13	0	17q	1q	1	1	3p	1q	1	1	1p 2p 3p 4p 6q 7p 7q 12p 18p 18q 19p 20p 22q		1q 17q		3p	13	2	1
MN-1132	Yes	Exome	SMO W535L	#N/A	No	Intact(QPCR) ,Intact(Genotyping/ExomeCNV)	Yes	ASB	No	1	transitional	Unknown	Yes	Primary	50y 0m	Female	Hedgehog	Yes (genotyped) (exomeCNV)	0	0			0	0			0	0			0	0						0	0	0
MN-112	Yes	Amplicon	NF2/Chr22_Loss	#N/A	No	Loss(QPCR)	No	MSB_lat	No	1	meningothelial	Unknown	No	Primary	63	Male	NF2/Chr22	No	NA	NA	NA	NA	NA	NA	NA	NA	NA	NA	NA		NA	NA	NA	NA	NA	NA	NA	NA	NA	NA
MN-11	Yes	Amplicon	Chr22_Loss	#N/A	No	Loss(QPCR)	No	MSB_lat	No	1	angiomatous	Unknown	No	Primary	32	Female	NF2/Chr22	No	NA	NA	NA	NA	NA	NA	NA	NA	NA	NA	NA		NA	NA	NA	NA	NA	NA	NA	NA	NA	NA
MN-1091	Yes	Exome	NF2/Chr22_Loss	#N/A	No	Loss(QPCR) ,Loss(Genotyping/ExomeCNV)	Yes	ST_ant	No	1	Transitional	Unknown	Yes	Primary	73y 10m	Male	NF2/Chr22	Yes (genotyped) (exomeCNV)	0.0577298	0.058195	1p 14q 22q		3	0			0	0			0	0	1p 14q 22q					3	0	0
MN-109	Yes	Amplicon		#N/A	No	Intact(QPCR)	No	ST_ant	No	1	microcystic	Unknown	No	Primary	50	Male	Mutation unknown	No	NA	NA	NA	NA	NA	NA	NA	NA	NA	NA	NA		NA	NA	NA	NA	NA	NA	NA	NA	NA	NA
MN-1086	No	Exome	hypermutated	#N/A	No	Intact(QPCR) ,Intact(Genotyping/ExomeCNV)	Yes	Brain- Parietal, Left	Yes	U	unknown	Unknown	Yes	Unknown	52y 5m	Female	Mutation unknown	Yes (exomeCNV), Excluded	NA	NA	NA	NA	NA	NA	NA	NA	NA	NA	NA	NA	NA	NA	NA	NA	NA	NA	NA	NA	NA	NA
MN-1085	Yes	Exome, Amplicon	SUFU	#N/A	No	Intact(QPCR) ,Intact(Genotyping/ExomeCNV)	Yes	ASB	No	1	meningothelial	Unknown	No	Primary	66	Female	Hedgehog	Yes (genotyped) (exomeCNV)	0	0.00857841			0	0			0	0		16p 22q	0	2				16q		0	0	0
MN-1083	No	Amplicon	Chr22_Loss	#N/A	No	Loss(QPCR) ,Loss(Genotyping/ExomeCNV)	Yes	Multiple	No	2	atypical	Unknown	No	Recurrent	Unknown	Female	NF2/Chr22	Yes (genotyped)	0.163519	NA	1p 6q 11p 14q 22q		5	0	1q 20p 20q		3	0		17q	0	1	NA	NA	NA	NA	NA	NA	NA	NA
MN-1082	No	MIPs		#N/A	No	NA	No	Unknown	Unknown	1	transitional	Unknown	Yes	Unknown	65y 8m	Female	TRAF7/PIK3CA	No	NA	NA	NA	NA	NA	NA	NA	NA	NA	NA	NA	NA	NA	NA	NA	NA	NA	NA	NA	NA	NA	NA
MN-1081	No	MIPs	NF2	#N/A	No	NA	No	Unknown	Unknown	1	fibrous	Unknown	No	Unknown	Unknown	Female	NF2/Chr22	No	NA	NA	NA	NA	NA	NA	NA	NA	NA	NA	NA	NA	NA	NA	NA	NA	NA	NA	NA	NA	NA	NA
MN-1080	No	MIPs	KLF4/TRAF7	#N/A	No	NA	No	Unknown	Unknown	1	meningothelial	Unknown	No	Unknown	Unknown	Female	TRAF7/KLF4	No	NA	NA	NA	NA	NA	NA	NA	NA	NA	NA	NA	NA	NA	NA	NA	NA	NA	NA	NA	NA	NA	NA
MN-108	Yes	Amplicon	KLF4/TRAF7	#N/A	No	Intact(QPCR)	No	PF_antmed	No	1	secretory+meningothelial	Unknown	No	Primary	46	Female	TRAF7/KLF4	No	NA	NA	NA	NA	NA	NA	NA	NA	NA	NA	NA		NA	NA	NA	NA	NA	NA	NA	NA	NA	NA
MN-1079	No	MIPs	NF2	#N/A	No	NA	No	Unknown	Unknown	1	meningothelial	Unknown	Yes	Unknown	62y 8m	Male	NF2/Chr22	No	NA	NA	NA	NA	NA	NA	NA	NA	NA	NA	NA	NA	NA	NA	NA	NA	NA	NA	NA	NA	NA	NA
MN-1078	No	MIPs	Chr22_Loss	#N/A	No	Loss(QPCR)	No	MUL	Yes	2	atypical	Unknown	No	Recurrent	47	Female	NF2/Chr22	No	NA	NA	NA	NA	NA	NA	NA	NA	NA	NA	NA	NA	NA	NA	NA	NA	NA	NA	NA	NA	NA	NA
MN-1077	No	MIPs	NF2	#N/A	No	NA	No	Unknown	Unknown	2	atypical	Unknown	No	Unknown	Unknown	Female	NF2/Chr22	No	NA	NA	NA	NA	NA	NA	NA	NA	NA	NA	NA	NA	NA	NA	NA	NA	NA	NA	NA	NA	NA	NA
MN-1076	Yes	Amplicon	KLF4/TRAF7	#N/A	No	Intact(QPCR) ,Intact(Genotyping/ExomeCNV)	Yes	MSB_lat	No	1	meningothelial	Unknown	No	Primary	78	Female	TRAF7/KLF4	Yes (genotyped)	8.67e-05	NA			0	0			0	0			0	0	NA	NA	NA	NA	NA	NA	NA	NA
MN-1075	Yes	Amplicon	NF2/Chr22_Loss	#N/A	No	Loss(QPCR)	No	ST_mid_ant	No	2	atypical	Yes	No	Primary	42	Male	NF2/Chr22	No	NA	NA	NA	NA	NA	NA	NA	NA	NA	NA	NA	NA	NA	NA	NA	NA	NA	NA	NA	NA	NA	NA
MN-1074	No	Amplicon	TRAF7/NF2/Chr22_Loss	#N/A	No	Loss(QPCR) ,Loss(Genotyping/ExomeCNV)	Yes	Unknown	Yes	2	atypical	Unknown	No	Recurrent	Unknown	Female	Multiple	Yes (genotyped)	0.141758	NA	1p 2p 6q 22q		4	0	1q	20q	1	1			0	0	NA	NA	NA	NA	NA	NA	NA	NA
MN-1073	Yes	Amplicon	SMO P647S/Chr22_Loss	#N/A	No	Loss(QPCR)	No	Ventricular	No	1	transitional	Unknown	No	Primary	26	Female	NF2/Chr22	No	NA	NA	NA	NA	NA	NA	NA	NA	NA	NA	NA	NA	NA	NA	NA	NA	NA	NA	NA	NA	NA	NA
MN-1072	Yes	Amplicon	NF2/Chr22_Loss	#N/A	No	Loss(QPCR) ,Loss(Genotyping/ExomeCNV)	Yes	ST_mid_post	No	1	transitional	Unknown	No	Primary	54	Female	NF2/Chr22	Yes (genotyped)	0.0136436	NA	22q		1	0			0	0	1p		1	0	NA	NA	NA	NA	NA	NA	NA	NA
MN-1071	No	Amplicon	NF2/Chr22_Loss	#N/A	No	Loss(QPCR) ,Loss(Genotyping/ExomeCNV)	Yes	Multiple	Unknown	U	unknown	Unknown	unknown	unknown	unknown	unknown	Mutation unknown	No	NA	NA	NA	NA	NA	NA	NA	NA	NA	NA	NA	NA	NA	NA	NA	NA	NA	NA	NA	NA	NA	NA
MN-1069	Yes	Amplicon, MIPS		#N/A	No	Intact(QPCR)	No	ST_ant	No	1	meningothelial	Unknown	No	Primary	69	Female	Mutation unknown	No	NA	NA	NA	NA	NA	NA	NA	NA	NA	NA	NA	NA	NA	NA	NA	NA	NA	NA	NA	NA	NA	NA
MN-1068	No	MIPs	KLF4/TRAF7	#N/A	No	NA	No	Unknown	Unknown	1	unknown	Unknown	No	Unknown	Unknown	Male	TRAF7/KLF4	No	NA	NA	NA	NA	NA	NA	NA	NA	NA	NA	NA	NA	NA	NA	NA	NA	NA	NA	NA	NA	NA	NA
MN-1067	No	Amplicon	Chr22_Loss, Chr3p_Loss	#N/A	No	Loss(QPCR) ,Loss(Genotyping/ExomeCNV)	Yes	Multiple	No	2	atypical	Unknown	No	Recurrent	39	Female	NF2/Chr22	Yes (genotyped)	0.106764	NA	1p 3p 8p 8q 9p 19p 22q		7	0			0	0			0	0	NA	NA	NA	NA	NA	NA	NA	NA
MN-1066	Yes	Exome	KLF4/TRAF7	#N/A	No	Intact(QPCR) ,Intact(Genotyping/ExomeCNV)	Yes	MSB_lat	No	1	unknown	Unknown	Yes	Primary	75	Female	TRAF7/KLF4	Yes (genotyped) (exomeCNV)	0	0			0	0			0	0			0	0						0	0	0
MN-1057	No	Exome	NF2/Chr22_Loss	#N/A	No	Loss(QPCR) ,Loss(Genotyping/ExomeCNV)	Yes	Unknown	Yes	2	unknown	Yes	Yes	Unknown	77y 8m	Male	NF2/Chr22_Loss- exome excluded	Yes (genotyped) (exomeCNV)	0.259653	0.307916	1p 11p 14q 22q		4	0	5p 5q 7q 12q 13q 17p 17q 20p 20q		9	0	3p 3q		2	0	1p 11p 14q 22q		5p 5q 7p 7q 12p 12q 13q 17p 17q 20p 20q		3p 3q	4	11	2
MN-1055	Yes	Amplicon, MIPS	POLR2A	#N/A	No	Intact(QPCR)	No	MSB_mid	No	1	meningothelial	Unknown	Yes	Primary	41	Female	POLR2A	No	NA	NA	NA	NA	NA	NA	NA	NA	NA	NA	NA	NA	NA	NA	NA	NA	NA	NA	NA	NA	NA	NA
MN-1054	Yes	Exome	NF2/Chr22_Loss/3p	#N/A	No	Loss(QPCR) ,Loss(Genotyping/ExomeCNV)	Yes	ST_ant	No	2	atypical	Unknown	Yes	Primary	62	Female	NF2/Chr22	Yes (genotyped) (exomeCNV)	0.130373	0.136561	1p 2q 3p 6q 22q	4q	5	1			0	0			0	0	1p 2q 3p 6q 22q	1q 4q				5	0	0
MN-1053	Yes	Exome	TRAF7	#N/A	No	Intact(QPCR) ,Intact(Genotyping/ExomeCNV)	Yes	ASB	No	1	transitional	Unknown	Yes	Primary	53y 8m	Female	TRAF7	Yes (genotyped) (exomeCNV)	0	0			0	0			0	0			0	0						0	0	0
MN-1052	Yes	Amplicon, MIPS		#N/A	No	Intact(QPCR) ,Intact(Genotyping/ExomeCNV)	Yes	ST_ant	No	1	transitional	Unknown	Yes	Primary	74	Female	Mutation unknown	Yes (genotyped)	0.0922756	NA	1p 3p 7p		3	0		1q	0	1			0	0	NA	NA	NA	NA	NA	NA	NA	NA
MN-1051	Yes	Amplicon, MIPS	PRKAR1A Failed	#N/A	No	Intact(QPCR)	No	ST_mid_ant	No	1	metaplastic	Unknown	Yes	Primary	42y 5m	Female	Mutation unknown	No	NA	NA	NA	NA	NA	NA	NA	NA	NA	NA	NA	NA	NA	NA	NA	NA	NA	NA	NA	NA	NA	NA
MN-1050	No	Exome	NF2/Chr22_Loss	#N/A	No	Loss(QPCR) ,Loss(Genotyping/ExomeCNV)	Yes	Brain- Parietal	Yes	2	unknown	Yes	Yes	Recurrent	Unknown	Male	NF2/Chr22_Loss- exome excluded	Yes (genotyped) (exomeCNV)	0.210136	0.181975	1p 4p 4q 6q 12p 19p 22q	7p 9q	7	2	15q 20p	1q 20q	2	2		20p 20q	0	2	1p 4p 6q 12p 19p 22q	1q	1q 15q 20p 20q		4p 4q	6	4	2
MN-105	Yes	Exome	AKT1/TRAF7	#N/A	No	Intact(QPCR) ,Intact(Genotyping/ExomeCNV)	Yes	ASB	No	1	transitional	Unknown	Yes	Primary	35	Female	TRAF7/PIK3	Yes (genotyped) (exomeCNV)	0	0.00671824			0	0			0	0			0	0						0	0	0
MN-1049	No	Amplicon, MIPS	NF2/Chr22_Loss	#N/A	No	Loss(QPCR)	No	ST_ant	Yes	3	rhabdoid	Yes	Yes	Recurrent	58y 9m	Male	NF2/Chr22	No	NA	NA	NA	NA	NA	NA	NA	NA	NA	NA	NA	NA	NA	NA	NA	NA	NA	NA	NA	NA	NA	NA
MN-1048	No	MIPs	AKT1/TRAF7	#N/A	No	NA	No	Unknown	Unknown	1	meningothelial	Unknown	Yes	Unknown	41y 5m	Male	TRAF7/PIK3	No	NA	NA	NA	NA	NA	NA	NA	NA	NA	NA	NA	NA	NA	NA	NA	NA	NA	NA	NA	NA	NA	NA
MN-1047	Yes	Exome	Chr22_Loss	#N/A	No	Loss(QPCR) ,Loss(Genotyping/ExomeCNV)	Yes	ST_mid_ant	No	1	transitional	Unknown	Yes	Primary	44	Female	NF2/Chr22	Yes (genotyped) (exomeCNV)	0.0717525	0.0678553	13q 22q	1p 8p	2	2		1q 7q 8p	0	3			0	0	13q 22q	1p 8p	1q 7q	8p		2	2	0
MN-1046	Yes	Exome, Amplicon	SUFU	#N/A	No	Intact(QPCR) ,Intact(Genotyping/ExomeCNV)	Yes	ASB	No	1	meningothelial	Unknown	No	Primary	73	Female	Hedgehog	Yes (genotyped) (exomeCNV)	0.00189801	0.00303074			0	0			0	0			0	0						0	0	0
MN-1045	Yes	Exome	SMO L412F	#N/A	No	Intact(QPCR) ,Intact(Genotyping/ExomeCNV)	Yes	ASB	No	1	unknown	Unknown	Yes	Primary	52	Female	Hedgehog	Yes (genotyped) (exomeCNV)	4.05e-05	0			0	0			0	0			0	0						0	0	0
MN-1044	No	Amplicon	SMO L412F	144	No	Intact(QPCR) ,Intact(Genotyping/ExomeCNV)	Yes	ASB	No	1	meningothelial	Unknown	No	Recurrent	38y 6m	Female	Hedgehog	Yes (genotyped)	0	NA			0	0			0	0			0	0	NA	NA	NA	NA	NA	NA	NA	NA
MN-1043	No	MIPs	NF2	#N/A	No	NA	No	Parafalcine	Unknown	U	unknown	Unknown	unknown	unknown	unknown	unknown	Mutation unknown	No	NA	NA	NA	NA	NA	NA	NA	NA	NA	NA	NA	NA	NA	NA	NA	NA	NA	NA	NA	NA	NA	NA
MN-1042	Yes	Amplicon	NF2/Chr22_Loss	#N/A	No	Loss(QPCR)	No	PF_postlat	No	1	meningothelial	Unknown	No	Primary	53	Female	NF2/Chr22	No	NA	NA	NA	NA	NA	NA	NA	NA	NA	NA	NA	NA	NA	NA	NA	NA	NA	NA	NA	NA	NA	NA
MN-1041	Yes	Exome	Chr22_Loss	#N/A	No	Loss(QPCR) ,Loss(Genotyping/ExomeCNV)	Yes	ST_post	No	1	meningothelial	Unknown	Yes	Primary	46	Male	NF2/Chr22	Yes (genotyped) (exomeCNV)	0.0146661	0.0145603	19p 22q		2	0			0	0			0	0	19p 22q					2	0	0
MN-1040	No	Amplicon	Chr22_Loss	50.1	No	Loss(QPCR)	No	Brain- Intraventricular, Left	Yes	1	meningothelial	Unknown	Yes	Recurrent	Unknown	Male	NF2/Chr22	No	NA	NA	NA	NA	NA	NA	NA	NA	NA	NA	NA	NA	NA	NA	NA	NA	NA	NA	NA	NA	NA	NA
MN-1039	Yes	Amplicon	NF2/Chr22_Loss	#N/A	No	Loss(QPCR)	No	PF_postlat	No	1	meningothelial+psammomatous	Unknown	Yes	Primary	42	Female	NF2/Chr22	No	NA	NA	NA	NA	NA	NA	NA	NA	NA	NA	NA	NA	NA	NA	NA	NA	NA	NA	NA	NA	NA	NA
MN-1038	No	Amplicon	Chr22_Loss	#N/A	No	Loss(QPCR)	No	Brain- Temporal, Left	Yes	3	anaplastic	Unknown	No	Recurrent	Unknown	Female	NF2/Chr22	No	NA	NA	NA	NA	NA	NA	NA	NA	NA	NA	NA	NA	NA	NA	NA	NA	NA	NA	NA	NA	NA	NA
MN-1037	Yes	Amplicon	AKT1/TRAF7	#N/A	No	Intact(QPCR) ,Intact(Genotyping/ExomeCNV)	Yes	ASB	No	1	meningothelial	Unknown	No	Primary	43	Female	TRAF7/PIK3	Yes (genotyped)	9.98e-05	NA			0	0			0	0		16p	0	1	NA	NA	NA	NA	NA	NA	NA	NA
MN-1036	Yes	Amplicon, MIPS	PIK3CA	#N/A	No	Intact(QPCR)	No	ST_ant	No	2	atypical	Unknown	Yes	Primary	51y 5m	Female	TRAF7/PIK3	No	NA	NA	NA	NA	NA	NA	NA	NA	NA	NA	NA	NA	NA	NA	NA	NA	NA	NA	NA	NA	NA	NA
MN-1035	No	MIPs	NF2	#N/A	No	NA	No	ASB_STANT	Yes	3	rhabdoid	Unknown	Yes	Unknown	57y 10m	Male	NF2/Chr22	No	NA	NA	NA	NA	NA	NA	NA	NA	NA	NA	NA	NA	NA	NA	NA	NA	NA	NA	NA	NA	NA	NA
MN-1034	No	MIPs		#N/A	No	NA	No	Unknown	Unknown	1	meningothelial	Unknown	No	Unknown	Unknown	Female	Mutation unknown	No	NA	NA	NA	NA	NA	NA	NA	NA	NA	NA	NA	NA	NA	NA	NA	NA	NA	NA	NA	NA	NA	NA
MN-1033	Yes	Amplicon	NF2/Chr22_Loss	45.4	No	Loss(QPCR) ,Loss(Genotyping/ExomeCNV)	Yes	MSB_lat	No	1	fibrous	Unknown	No	Primary	55	Female	NF2/Chr22	Yes (genotyped)	0.123717	NA	1p 2p 7p 8p 16p 19p 22q		7	0		22q	0	1			0	0	NA	NA	NA	NA	NA	NA	NA	NA
MN-1025	Yes	Exome	KLF4/TRAF7	#N/A	No	Intact(QPCR) ,Intact(Genotyping/ExomeCNV)	Yes	MSB_med	No	1	meningothelial	Unknown	Yes	Primary	54y 10m	Female	TRAF7/KLF4	Yes (genotyped) (exomeCNV)	0.000267341	0.000257722			0	0			0	0			0	0						0	0	0
MN-1	Yes	Amplicon	AKT1	#N/A	No	Intact(QPCR) ,Intact(Genotyping/ExomeCNV)	Yes	MSB_mid	No	1	fibrous	Unknown	No	Primary	53	Female	TRAF7/PIK3	Yes (genotyped)	0.000939437	NA			0	0			0	0			0	0	NA	NA	NA	NA	NA	NA	NA	NA

## Sheet: TableS1B
Average depth of coverage for MIPS
Sample ID	MIPS Coverage	Subgroup
MN-1034	225.717	Mutation unknown
MN-1035	3903.58	NF2/Chr22
MN-1036	2654.62	TRAF7/PIK3
MN-1043	2147.84	Mutation unknown
MN-1048	1049.08	TRAF7/PIK3
MN-1049	3239.86	NF2/Chr22
MN-1051	394.699	Mutation unknown
MN-1052	885.401	Mutation unknown
MN-1055	961.573	POLR2A
MN-1068	693.746	TRAF7/KLF4
MN-1069	342.688	Mutation unknown
MN-1077	1231.53	NF2/Chr22
MN-1078	634.541	NF2/Chr22
MN-1079	1175.7	NF2/Chr22
MN-1080	736.384	TRAF7/KLF4
MN-1081	1194.72	NF2/Chr22
MN-1082	37.3226	TRAF7/PIK3CA
MN-1145	479.165	Mutation unknown
MN-1149	657.376	Mutation unknown
MN-1168	714.839	NF2/Chr22
MN-1169	211.659	Mutation unknown
MN-1182	2289.63	Mutation unknown
MN-1197	1256.79	TRAF7/PIK3
MN-1207	481.262	NF2/Chr22
MN-1226	470.208	TRAF7/KLF4
MN-1227	371.681	NF2/Chr22
MN-1231	1750.14	possible NF2/chr22loss
MN-1234	921.824	NF2/Chr22
MN-1236	1828.92	NF2/Chr22
MN-1237	719.434	NF2/Chr22
MN-1238	323.771	NF2/Chr22
MN-1251	311.305	NF2/Chr22/SMARCB1
MN-1253	2431.57	NF2/Chr22
MN-1254	2022.49	NF2/Chr22
MN-1255	3296.71	NF2/Chr22
MN-1263	3608.16	NF2/Chr22
MN-1268	1332.16	TRAF7/PIK3
MN-1273	774.122	NF2/Chr22
MN-1274	7486.2	TRAF7/KLF4
MN-1279	1877.1	Mutation unknown
MN-1293	407.244	NF2
MN-1294	2124.82	Mutation unknown
MN-1295	1466.36	NF2/Chr22
MN-1297	632.444	Mutation unknown
MN-1298	614.778	Mutation unknown
MN-1299	1408.59	Mutation unknown
MN-1358	2875.82	Mutation unknown
MN-3174	1634.5	POLR2A
MN-60042	427.961	TRAF7
MN-60064	2473.13	NF2/Chr22
MN-60083	190.724	NF2/Chr22
MN-60084	1324.29	NF2/Chr22
MN-60101	5765.26	NF2/Chr22
MN-60106	491.964	NF2/Chr22
MN-60113	1430.25	TRAF7/PIK3
MN-60153	5202	NF2/Chr22
MN-60160	4493.88	Mutation unknown
MN-60174	342.828	NF2/Chr22
MN-60183	462.391	Mutation unknown
MN-60185	660.011	TRAF7/KLF4
MN-60192	7671.14	NF2/Chr22
MN-60201	397.785	TRAF7/PIK3
MN-60203	976.204	NF2/Chr22
MN-60225	325.487	TRAF7/KLF4
MN-60232	839.62	NF2/Chr22
MN-60265	2436.12	Mutation unknown
MN-60282	1294.51	Mutation unknown
MN-60300	13996.7	NF2/Chr22
MN-60314	104.599	NF2/Chr22/SMARCB1
MN-60319	959.247	TRAF7
MN-60320	257.24	possible NF2/chr22loss
MN-60364	683.477	TRAF7
MN-60375	12407.7	NF2/Chr22
MN-60387	3956.21	Mutation unknown
MN-60393	4762.6	Mutation unknown
MN-60400	1442.63	NF2/Chr22
MN-60405	421.323	TRAF7/PIK3
MN-60409	4062.04	NF2/Chr22
MN-60413	545.76	NF2/Chr22
MN-60417	4552.18	NF2/Chr22
MN-60439	1962.29	NF2/Chr22/SMARCB1
MN-60459	342.971	Hedgehog
MN-60465	6636.26	Mutation unknown
MN-60496	2346.1	NF2/Chr22
MN-60543	1224.16	NF2/Chr22
MN-60575	2250.24	NF2/Chr22
MN-60581	9070.72	NF2/Chr22
MN-60590	191.226	NF2/Chr22
MN-60593	601.229	NF2/Chr22
MN-60636	451.147	TRAF7/PIK3
MN-60639	2145	NF2/Chr22
MN-60649	118.1	Hedgehog
MN-60650	1659.59	TRAF7/PIK3
MN-60654	664.677	TRAF7/PIK3
MN-60661	4691.51	NF2/Chr22
MN-60668	382.419	Mutation unknown
MN-60672	187.849	TRAF7/PIK3
MN-60676	1085.86	NF2/Chr22
MN-60678	3167.08	TRAF7/PIK3
MN-60702	524.914	NF2/Chr22
MN-60706	3795	Mutation unknown
MN-60720	486.086	TRAF7
MN-60725	366.215	Mutation unknown
MN-60748	8379.01	NF2/Chr22
MN-60763	314.892	Mutation unknown
MN-60804	3685.95	NF2/Chr22
MN-60805	1260.87	TRAF7/KLF4
MN-60806	4645.41	NF2/Chr22
MN-60822	5455.72	Mutation unknown
MN-60826	728.595	Hedgehog
MN-60831	1006.67	NF2/Chr22
MN-60835	976.778	NF2/Chr22
MN-60841	303.842	NF2/Chr22/SMARCB1
MN-60847	12150	NF2/Chr22/SMARCB1
MN-60868	1067.52	NF2/Chr22
MN-60883	674.047	NF2/Chr22
MN-60890	2210.68	Mutation unknown
MN-60894	561.595	Hedgehog
MN-60924	585.323	Mutation unknown
MN-60945	366.81	TRAF7/PIK3
MN-60974	403.143	Hedgehog
MN-60982	605.373	Hedgehog
MN-60999	1011.89	NF2/Chr22
MN-61021	730.842	NF2/Chr22
MN-61027	10095	NF2/Chr22
MN-61074	533.47	TRAF7/KLF4
MN-61075	946.703	NF2/Chr22/SMARCB1
MN-61085	5526.58	possible NF2/chr22loss
MN-61094	525.394	Hedgehog
MN-61101	1457.8	TRAF7/KLF4
MN-61102	4370.16	CREBBP
MN-61103	78673.5	NF2/Chr22
MN-61110	919.903	Hedgehog
MN-61114	1030.15	possible NF2/chr22loss
MN-61128	414.179	TRAF7/PIK3
MN-61134	6280.86	possible NF2/chr22loss
MN-61140	492.541	Hedgehog
MN-61182	766.699	TRAF7/PIK3
MN-61183	399.86	TRAF7/KLF4
MN-61204	536.638	Mutation unknown
MN-61215	1089.2	NF2/Chr22/SMARCB1
MN-61220	450.778	TRAF7/KLF4
MN-61234	472.545	TRAF7
MN-61306	1304.41	Mutation unknown
MN-61315	863.706	TRAF7/KLF4
MN-61354	1860.6	Mutation unknown
MN-61373	896.839	NF2/Chr22
MN-61391	8077.86	NF2/Chr22
MN-61404	2187.53	NF2/Chr22
MN-61420	107.681	TRAF7/PIK3
MN-61445	221.498	NF2/Chr22
MN-61470	194.986	NF2/Chr22
MN-61471	2187.28	TRAF7/PIK3
MN-61488	994.065	TRAF7/PIK3
MN-61495	1753.75	NF2/Chr22
MN-61498	910.799	NF2/Chr22
MN-61502	1563.47	TRAF7
MN-61514	306.832	NF2/Chr22
MN-61529	953.656	TRAF7
MN-61581	260.907	TRAF7/PIK3
MN-61599	983.362	NF2/Chr22
MN-61616	221.301	Hedgehog
MN-61620	1227.67	Hedgehog
MN-61624	1989.95	NF2/Chr22
MN-61632	819.839	TRAF7/PIK3
MN-61652	2286.19	NF2/Chr22
MN-61675	742.47	Mutation unknown
MN-61690	306.742	TRAF7/KLF4
MN-61708	238.57	TRAF7
MN-61725	4047.38	possible NF2/chr22loss
MN-61741	260.921	Mutation unknown
MN-61764	189.495	TRAF7/KLF4
MN-61766	1177.51	possible NF2/chr22loss
MN-61785	1065.44	TRAF7/PIK3
MN-61791	714.659	TRAF7/PIK3
MN-61797	435.946	NF2/Chr22/SMARCB1
MN-61804	982.115	TRAF7/PIK3
MN-61838	199.233	TRAF7/KLF4
MN-61839	3331.47	TRAF7/PIK3
MN-61840	2534.86	TRAF7/PIK3
MN-61846	1354.98	NF2/Chr22
MN-61872	184.477	TRAF7/KLF4
MN-61885	593.129	NF2/Chr22
MN-61887	1158.96	NF2/Chr22
MN-61891	1197.16	Mutation unknown
MN-61896	409.742	NF2/Chr22
MN-61902	3283.68	Mutation unknown
MN-61910	446.047	NF2/Chr22
MN-61925	629.556	TRAF7
MN-61949	512.254	NF2/Chr22
MN-61960	1325.25	TRAF7
MN-61974	677.201	Mutation unknown
MN-61982	283.667	TRAF7/PIK3
MN-61983	554.254	Mutation unknown
MN-61984	1412.93	Mutation unknown
MN-61987	13527.2	Mutation unknown
MN-62017	1033.13	TRAF7/PIK3
MN-62102	976.799	NF2/Chr22/SMARCB1
MN-62108	2215.91	NF2/Chr22/SMARCB1
MN-62113	1299.14	NF2/Chr22
MN-62121	466.817	NF2/Chr22
MN-62140	1214.1	TRAF7/PIK3
MN-62200	3744.59	NF2/Chr22
MN-62203	2185.39	NF2/Chr22
MN-62215	1949.25	Mutation unknown
MN-62218	267.896	NF2/Chr22
MN-62228	182.369	NF2/Chr22
MN-62240	283.079	TRAF7/PIK3
MN-62278	3296.3	Mutation unknown
MN-62287	2955.11	NF2/Chr22
MN-62292	2544.79	NF2/Chr22
MN-62294	541.756	NF2/Chr22
MN-62296	1327.8	NF2/Chr22/SMARCB1
MN-62297	3552.66	TRAF7/PIK3
MN-62299	847.473	Hedgehog
MN-62300	3456.07	NF2/Chr22
MN-62301	491.86	Mutation unknown
MN-62339	987.918	TRAF7/PIK3
MN-62342	457.649	TRAF7/PIK3
MN-62358	17041.9	NF2/Chr22
MN-62360	1225.06	NF2/Chr22
MN-62379	860.143	Hedgehog
MN-62381	896.882	TRAF7/PIK3
MN-62392	876.394	Mutation unknown
MN-62399	833.828	TRAF7/KLF4
MN-62404	2301.29	NF2/Chr22
MN-62432	1495.05	NF2/Chr22/SMARCB1
MN-62433	712.62	TRAF7
MN-62438	730.161	NF2/Chr22
MN-62444	1613.38	TRAF7/PIK3
MN-62469	412.563	NF2/Chr22
MN-62492	480.093	possible NF2/chr22loss
MN-62525	126.652	NF2/Chr22
MN-62530	1093.6	NF2/Chr22
MN-62553	2774.58	TRAF7/PIK3
MN-62561	515.613	TRAF7/PIK3
MN-62564	4962.93	possible NF2/chr22loss
MN-62573	225.606	NF2/Chr22
MN-62576	1838.51	TRAF7/PIK3
MN-62584	5144.52	NF2/Chr22
MN-62594	2567.58	NF2/Chr22
MN-62641	247.753	TRAF7
MN-62644	4235.67	Mutation unknown
MN-62657	1271.49	CREBBP
MN-62658	482.62	TRAF7/PIK3
MN-62665	2715.87	TRAF7
MN-62672	634.197	Mutation unknown
MN-62677	700.964	TRAF7/PIK3
MN-62688	2573.03	NF2/Chr22
MN-62695	348.591	Hedgehog
MN-62703	558.882	NF2/Chr22
MN-62704	2607.01	possible NF2/chr22loss
MN-62714	4529.88	possible NF2/chr22loss
MN-62738	406.735	TRAF7/KLF4
MN-62754	576.079	NF2/Chr22
MN-62758	3518.5	NF2/Chr22/SMARCB1
MN-62761	293.52	TRAF7/PIK3
MN-62769	623.9	TRAF7/PIK3
MN-62770	15875.8	NF2/Chr22
MN-62802	918.513	Mutation unknown
MN-62822	2957.92	possible NF2/chr22loss
MN-62836	93.8387	TRAF7/PIK3
MN-62843	1256.1	Hedgehog
MN-62847	3234.2	NF2/Chr22
MN-62857	1061.86	NF2/Chr22
MN-62902	1119.8	possible NF2/chr22loss
MN-62926	1849.95	NF2/Chr22
MN-62936	963.129	NF2/Chr22
MN-62937	695.581	Multiple
MN-62938	858.197	NF2/Chr22
MN-62939	204.29	Mutation unknown
MN-62942	2609.69	Mutation unknown
MN-62946	217.602	NF2/Chr22
MN-62956	3597.15	Hedgehog
MN-62964	8246.49	possible NF2/chr22loss
MN-62983	420.95	NF2/Chr22
MN-63051	1071.72	TRAF7/KLF4
MN-63055	1094.84	TRAF7/PIK3
MN-63119	3966.36	Mutation unknown
MN-63156	3501.85	TRAF7
MN-63184	3015.87	TRAF7/KLF4
MN-63189	2455.99	TRAF7
MN-63197	3559.03	Mutation unknown
MN-63208	108.867	TRAF7
MN-63213	10073.2	NF2/Chr22
MN-63218	3850.94	Hedgehog
MN-63235	241.817	TRAF7/KLF4
MN-63285	381.663	Mutation unknown
MN-63295	1677.7	NF2/Chr22
MN-63297	4889.26	Mutation unknown
MN-63318	320.627	TRAF7
MN-63320	235.781	TRAF7/PIK3
MN-63325	380.849	TRAF7/PIK3
MN-63338	1778.5	TRAF7/chr22
MN-63340	271.351	TRAF7/PIK3
MN-63342	496.226	TRAF7/PIK3
MN-63345	384.964	POLR2A
MN-63361	380.047	Mutation unknown
MN-63370	1004.1	NF2/Chr22
MN-63380	801.713	Mutation unknown
MN-63401	84.6093	Mutation unknown
MN-63431	214.186	TRAF7
MN-63438	286.097	Hedgehog
MN-63439	1955.15	Mutation unknown
MN-63442	487.699	NF2/Chr22
MN-63460	264.19	Mutation unknown
MN-63464	351.014	TRAF7/PIK3
MN-63473	1663.05	NF2/Chr22
MN-63486	159.735	TRAF7/PIK3
MN-63492	394.441	Hedgehog
MN-63496	359.538	TRAF7/KLF4
MN-63525	1887.36	NF2/Chr22
MN-63549	261.219	Hedgehog
MN-63570	2045	NF2/Chr22
MN-63571	226.595	TRAF7/PIK3
MN-63578	913.81	NF2/Chr22
MN-63624	794.079	Mutation unknown
MN-63632	1191.47	TRAF7/KLF4
MN-63636	2035.7	NF2/Chr22
MN-63654	3834.25	Hedgehog
MN-63661	101.441	TRAF7/KLF4
MN-63676	324.004	TRAF7/KLF4
MN-63711	1771.04	NF2/Chr22
MN-63716	3577	possible NF2/chr22loss
MN-63720	1922.33	Mutation unknown
MN-63730	482.495	TRAF7/PIK3
MN-63733	256.287	TRAF7
MN-63735	210.287	TRAF7
MN-63752	10833.5	Mutation unknown
MN-63753	384.136	TRAF7
MN-63758	389.86	TRAF7/KLF4
MN-63770	620.183	TRAF7/KLF4
MN-63774	583.323	NF2/Chr22
MN-63776	1829.81	Mutation unknown
MN-63788	239.703	NF2/Chr22
MN-63795	9045.69	NF2/Chr22
MN-63796	4562.77	Mutation unknown
MN-63811	7322.22	NF2/Chr22
MN-63830	4431.52	NF2/Chr22
MN-63840	139.391	TRAF7/PIK3
MN-63844	465.875	TRAF7/PIK3
MN-63853	492.989	TRAF7/PIK3
MN-63856	2109.39	NF2/Chr22
MN-63858	1445.11	NF2/Chr22
MN-63868	2140.36	NF2
MN-63886	415.075	Hedgehog
MN-63898	3819.81	Mutation unknown
MN-63911	989.075	Hedgehog
MN-63914	6275.47	NF2/Chr22
MN-63929	573.642	TRAF7/PIK3
MN-63949	277.502	Mutation unknown
MN-63956	667.362	Hedgehog
MN-63957	7602.22	possible NF2/chr22loss
MN-63959	457.283	Hedgehog
MN-63974	599.427	NF2/Chr22
MN-63985	522.767	NF2/Chr22
MN-63991	2516.78	NF2/Chr22/SMARCB1
MN-63999	8077.46	Mutation unknown
MN-64003	2950.82	TRAF7/PIK3
MN-64037	18061.4	NF2/Chr22
MN-64049	1360.59	TRAF7/PIK3
MN-64081	1674.49	NF2/Chr22
MN-64084	870.301	Mutation unknown
MN-64098	2045.2	Mutation unknown
MN-64101	1618	Mutation unknown
MN-64103	203.226	possible NF2/chr22loss
MN-64136	1795.42	NF2/Chr22/SMARCB1
MN-64142	294.226	NF2/Chr22
MN-64147	2424.03	NF2/Chr22
MN-64161	442.996	TRAF7/PIK3
MN-64167	2003.57	NF2/Chr22
MN-64190	868.172	NF2/Chr22
MN-64224	513.835	TRAF7/KLF4
MN-64243	23338.7	NF2/Chr22
MN-64266	457.935	Mutation unknown
MN-64273	602.183	POLR2A
MN-64316	544.699	TRAF7/PIK3
MN-64317	666.276	TRAF7/PIK3
MN-64330	2778.92	NF2/Chr22
MN-64347	1792.65	possible NF2/chr22loss
MN-64353	24345.7	NF2/Chr22
MN-64359	95.1649	TRAF7/PIK3
MN-64368	16869.9	Mutation unknown
MN-64479	4377.59	possible NF2/chr22loss
MN-64490	326.19	NF2/Chr22
MN-64491	1339.58	NF2/Chr22
MN-64499	1404.65	Mutation unknown
MN-64525	12417.5	NF2/Chr22
MN-64526	302.789	NF2/Chr22
MN-64530	6328.37	NF2/Chr22
MN-64532	1626.33	TRAF7/PIK3
MN-64547	384.068	TRAF7/KLF4
MN-64549	2224.68	NF2/Chr22
MN-64560	3272.98	NF2/Chr22
MN-64562	170.505	TRAF7/PIK3
MN-64569	2984.8	Mutation unknown
MN-64610	613.1	Mutation unknown
MN-64627	29924.5	NF2/Chr22
MN-64629	3735.45	TRAF7/PIK3
MN-64636	6098.43	POLR2A
MN-64670	282.986	TRAF7/KLF4
MN-64678	464.136	NF2/Chr22
MN-64681	2030.43	TRAF7/PIK3
MN-64683	22478.5	NF2/Chr22
MN-64698	694.975	Hedgehog
MN-64705	12068.4	NF2/Chr22
MN-64760	7196.59	NF2/Chr22
MN-64764	605.814	NF2/Chr22
MN-64767	375.355	Mutation unknown
MN-64816	6703.74	TRAF7/PIK3
MN-64846	6215.87	NF2/Chr22
MN-80090	2865.27	Hedgehog
MN-80101	1806.36	TRAF7/PIK3
MN-80204	2798.99	TRAF7/PIK3
MN-80212	1400.72	POLR2A
MN-80274	1310.43	Hedgehog
MN-80283	1476.64	Mutation unknown
MN-80377	209.896	TRAF7/KLF4
MN-80447	2470.86	NF2/Chr22
MN-80628	1393.99	TRAF7/PIK3
MN-80631	1830.48	Hedgehog
MN-80685	1750.71	POLR2A
MN-80690	1609.31	POLR2A
MN-80751	1076.58	TRAF7/PIK3
MN-80754	1520.42	NF2/Chr22
MN-80920	455.086	Hedgehog
MN-81028	2874.75	NF2/Chr22
MN-81172	649.19	Hedgehog
MN-81220	723.276	POLR2A
MN-81595	1043.75	Mutation unknown
MN-81944	911.599	POLR2A
MN-81977	902.62	POLR2A
MN-82127	1583.73	TRAF7/PIK3
MN-82152	196.054	POLR2A
MN-82336	1487.5	TRAF7
MN-82511	1714.46	TRAF7
MN-82569	710.265	TRAF7
MN-82749	1287.53	TRAF7/PIK3
MN-82835	2565.11	NF2/Chr22/SMARCB1
MN-83019	448.724	Hedgehog
MN-83110	1245.53	Hedgehog
MN-83121	414.262	POLR2A
MN-83234	1455.15	Hedgehog
MN-83264	1133.25	TRAF7
MN-83286	1964.28	Hedgehog
MN-83330	527.896	Hedgehog
MN-83369	1195.38	NF2/Chr22/SMARCB1
MN-83398	869.33	TRAF7
MN-83889	538.082	POLR2A

## Sheet: TableS1C
	Benign	Atypical	Total		Ratio Atypical/Total
NF2	169	61	230	NF2	0.265217
TRAF7/PI3K-KLF4	161	8	169	TRAF7/PI3K-KLF4	0.0473373
				Relative Risk	5.60272
	Benign	%	Atypical	%	Total	% Total		Ratio Atypical/Total
NF2	180	0.384615	66	0.75	246	0.442446	NF2:	0.268293
TRAF7/PI3K-KLF4	162	0.346154	8	0.0909091	170	0.305755	non-NF2:	0.0709677
Hedgehog	34	0.0726496	0	0	34	0.0611511
POLR2A	25	0.0534188	0	0	25	0.044964
Mutation Negative	67	0.143162	14	0.159091	81	0.145683
TOTAL	468		88		556		Relative Risk	3.78049
