# Supplementary material for: Integrated genomic analyses of de novo pathways underlying atypical meningiomas
Source: Nat Commun. 2017 Feb 14;8:14433. doi: 10.1038/ncomms14433 (PMC5316884; doi:10.1038/ncomms14433)
Supplement: Supplementary Data 3 — Genotyping cohort: Sample information for 208 genotyping samples (3a). Table for assesing relative risk for chromosomal events and atypia (3b). Significantly deleted CNV events associated with atypical NF2 samples (3c). [file ncomms14433-s4.xlsx]

## Sheet: Table S3A
Supplementary Data 3. Genotyping cohort
Sample ID	Subgroup	Atypical vs Benign	PercentageOfAlteredGenome (Genotyping)	CNV-status	LargeScaleDel(Genotyping)	FocalDel (Genotyping)	LargeScaleNum(Genotyping)	FocalDelNum(Genotyping)	LargeScaleAmp (Genotyping)	FocalAmp (Genotyping)	LargeScaleAmpNum(Genotyping)	FocalAmpNum (Genotyping)	LargeScaleCNLOH (Genotyping)	FocalCNLOH (Genotyping)
MN-61134	NF2/Chr22	Atypical	0.0121663	CNV-low	1	0			0	0			0	0
MN-64846	NF2/Chr22	Atypical	0.013041	CNV-low	1	0			0	0	7p	7q 14q	1	2
MN-22	NF2/Chr22	Atypical	0.013796	CNV-low	1	0			0	0		16p	0	1
MN-295	NF2/Chr22/SMARCB1	Atypical	0.0175491	CNV-low	1	0	8p		1	0			0	0
MN-60841	NF2/Chr22/SMARCB1	Atypical	0.0226489	CNV-low	1	0			0	0			0	0
MN-64560	NF2/Chr22	Atypical	0.0350162	CNV-low	1	0	14q		1	0		14q	0	1
MN-298	NF2/Chr22	Atypical	0.0381763	CNV-low	3	0			0	0			0	0
MN-60590	NF2/Chr22	Atypical	0.0395965	CNV-low	2	0			0	0	11p 19q		2	0
MN-54	NF2/Chr22	Atypical	0.0505355	CNV-high	4	0			0	0			0	0
MN-62857	NF2/Chr22	Atypical	0.0610322	CNV-high	2	0	7q		1	0		5p 16p	0	2
MN-63811	NF2/Chr22	Atypical	0.104242	CNV-high	5	0			0	0			0	0
MN-64705	NF2/Chr22	Atypical	0.127674	CNV-high	5	0			0	0			0	0
MN-1054	NF2/Chr22	Atypical	0.130373	CNV-high	5	1			0	0			0	0
MN-64243	NF2/Chr22	Atypical	0.150871	CNV-high	7	0	7p		1	0			0	0
MN-96	NF2/Chr22	Atypical	0.1765	CNV-high	8	1	10p	9q	1	1	8p	8q 10p 10q 14q 19p	1	5
MN-97	NF2/Chr22	Atypical	0.183403	CNV-high	8	0			0	0	2p 11p	10q 19p	2	2
MN-171	NF2/Chr22	Atypical	0.193937	CNV-high	7	0	13q	1q	1	1			0	0
MN-64760	NF2/Chr22	Atypical	0.21413	CNV-high	7	1	1q 13q	17q	2	1		16p	0	1
MN-64530	NF2/Chr22	Atypical	0.241178	CNV-high	8	0	20p 20q		2	0		16p	0	1
MN-1085	Hedgehog	Benign	0	CNV-low	0	0			0	0		16p 22q	0	2
MN-1132	Hedgehog	Benign	0	CNV-low	0	0			0	0			0	0
MN-82152	POLR2A	Benign	0	CNV-low	0	0			0	0		16p	0	1
MN-1053	TRAF7	Benign	0	CNV-low	0	0			0	0			0	0
MN-1066	TRAF7/KLF4	Benign	0	CNV-low	0	0			0	0			0	0
MN-1200	TRAF7/KLF4	Benign	0	CNV-low	0	0			0	0			0	0
MN-105	TRAF7/PIK3	Benign	0	CNV-low	0	0			0	0			0	0
MN-1045	Hedgehog	Benign	4.05e-05	CNV-low	0	0			0	0			0	0
MN-62677	TRAF7/PIK3	Benign	7.89e-05	CNV-low	0	0			0	0			0	0
MN-191	TRAF7/KLF4	Benign	8.41e-05	CNV-low	0	0			0	0			0	0
MN-1076	TRAF7/KLF4	Benign	8.67e-05	CNV-low	0	0			0	0			0	0
MN-1037	TRAF7/PIK3	Benign	9.98e-05	CNV-low	0	0			0	0		16p	0	1
MN-83019	Hedgehog	Benign	0.000124928	CNV-low	0	0			0	0		6p 16p	0	2
MN-14	TRAF7/KLF4	Benign	0.000135811	CNV-low	0	0			0	0			0	0
MN-23	TRAF7/PIK3	Benign	0.000152752	CNV-low	0	0			0	0	12p	1p 6q	1	2
MN-304	TRAF7	Benign	0.000187339	CNV-low	0	0			0	0			0	0
MN-63866	POLR2A	Benign	0.000225957	CNV-low	0	0			0	0	1p 1q 3p 3q 4p 4q 6p 6q 7p 7q 8p 8q 9p 9q 10p 10q 13q 15q 16p 16q 17p 17q 18p 18q		24	0
MN-1025	TRAF7/KLF4	Benign	0.000267341	CNV-low	0	0			0	0			0	0
MN-13	TRAF7	Benign	0.000296638	CNV-low	0	0			0	0		2q 16p 17p	0	3
MN-249	TRAF7/KLF4	Benign	0.000297468	CNV-low	0	0			0	0			0	0
MN-142	TRAF7	Benign	0.00031809	CNV-low	0	0			0	0			0	0
MN-83	TRAF7/KLF4	Benign	0.000425098	CNV-low	0	0			0	0			0	0
MN-81944	POLR2A	Benign	0.000442391	CNV-low	0	0			0	0			0	0
MN-163	TRAF7/PIK3	Benign	0.000569809	CNV-low	0	0			0	0			0	0
MN-81172	Hedgehog	Benign	0.000684506	CNV-low	0	0			0	0		16p	0	1
MN-292	TRAF7/PIK3	Benign	0.000841558	CNV-low	0	0			0	0			0	0
MN-201	TRAF7/KLF4	Benign	0.000854309	CNV-low	0	0			0	0			0	0
MN-1	TRAF7/PIK3	Benign	0.000939437	CNV-low	0	0			0	0			0	0
MN-26	TRAF7/PIK3	Benign	0.000950368	CNV-low	0	0			0	0			0	0
MN-296	POLR2A	Benign	0.00122051	CNV-low	0	0			0	0			0	0
MN-72	TRAF7/KLF4	Benign	0.00148848	CNV-low	0	0			0	0			0	0
MN-305	TRAF7	Benign	0.00153502	CNV-low	0	0			0	0			0	0
MN-293	NF2/Chr22	Benign	0.00177828	CNV-low	0	1			0	0	19p 19q 22q	15q	3	1
MN-84	TRAF7/KLF4	Benign	0.00180817	CNV-low	0	0			0	0			0	0
MN-1046	Hedgehog	Benign	0.00189801	CNV-low	0	0			0	0			0	0
MN-206	TRAF7	Benign	0.00196596	CNV-low	0	0			0	0		11p	0	1
MN-63345	POLR2A	Benign	0.00217333	CNV-low	0	0			0	0		16p	0	1
MN-18	TRAF7	Benign	0.00226105	CNV-low	0	0			0	0			0	0
MN-81220	POLR2A	Benign	0.00234715	CNV-low	0	0			0	0			0	0
MN-61471	TRAF7/PIK3	Benign	0.00237768	CNV-low	0	0			0	0			0	0
MN-79	Hedgehog	Benign	0.00243528	CNV-low	0	1			0	0		16p	0	1
MN-1187	TRAF7	Benign	0.00331762	CNV-low	0	0			0	0		10p	0	1
MN-81977	POLR2A	Benign	0.00378598	CNV-low	0	0			0	0			0	0
MN-73	TRAF7/PIK3	Benign	0.00388199	CNV-low	0	0			0	0		16p	0	1
MN-306	NF2/Chr22	Benign	0.00706062	CNV-low	0	1			0	0		22q	0	1
MN-63370	NF2/Chr22	Benign	0.00907577	CNV-low	1	0			0	0			0	0
MN-62379	Hedgehog	Benign	0.00967881	CNV-low	0	0			0	0		10q	0	1
MN-290	NF2/Chr22	Benign	0.00996486	CNV-low	1	0			0	0			0	0
MN-39	TRAF7/PIK3	Benign	0.0105303	CNV-low	0	0			0	0		12p	0	1
MN-24	Hedgehog	Benign	0.0108748	CNV-low	0	1			0	0			0	0
MN-60835	NF2/Chr22	Benign	0.0109055	CNV-low	1	0			0	0		17p	0	1
MN-37	Hedgehog	Benign	0.0109351	CNV-low	0	1			0	0		17p 17q	0	2
MN-301	NF2/Chr22/SMARCB1	Benign	0.0111615	CNV-low	1	0			0	0			0	0
MN-61514	NF2/Chr22	Benign	0.0111722	CNV-low	1	0			0	0			0	0
MN-64136	NF2/Chr22/SMARCB1	Benign	0.0111883	CNV-low	1	0			0	0			0	0
MN-81	NF2/Chr22	Benign	0.0111952	CNV-low	1	0			0	0			0	0
MN-4991	NF2/Chr22	Benign	0.0111983	CNV-low	1	0			0	0			0	0
MN-291	NF2/Chr22	Benign	0.0112084	CNV-low	1	0			0	0			0	0
MN-169	NF2/Chr22	Benign	0.0112147	CNV-low	1	0			0	0			0	0
MN-71	NF2/Chr22	Benign	0.0112329	CNV-low	1	0			0	0			0	0
MN-27	NF2/Chr22	Benign	0.0112614	CNV-low	1	0			0	0	8p	11q	1	1
MN-63570	NF2/Chr22	Benign	0.0112954	CNV-low	1	0			0	0			0	0
MN-61887	NF2/Chr22	Benign	0.0113362	CNV-low	1	0			0	0			0	0
MN-52	NF2/Chr22	Benign	0.0116099	CNV-low	1	0			0	0			0	0
MN-1137	NF2/Chr22	Benign	0.0121402	CNV-low	1	0			0	0			0	0
MN-20	NF2/Chr22	Benign	0.0121972	CNV-low	1	0			0	0			0	0
MN-7	NF2/Chr22	Benign	0.0123201	CNV-low	1	0			0	0			0	0
MN-64167	NF2/Chr22	Benign	0.0124075	CNV-low	1	0			0	0			0	0
MN-1072	NF2/Chr22	Benign	0.0136436	CNV-low	1	0			0	0	1p		1	0
MN-86	TRAF7/PIK3	Benign	0.0136471	CNV-low	1	0			0	0			0	0
MN-1041	NF2/Chr22	Benign	0.0146661	CNV-low	2	0			0	0			0	0
MN-60400	NF2/Chr22	Benign	0.0165082	CNV-low	2	0			0	0			0	0
MN-303	TRAF7/PIK3	Benign	0.0181297	CNV-low	0	0		12q	0	1		12q	0	1
MN-294	NF2/Chr22	Benign	0.019151	CNV-low	2	0			0	0	8p		1	0
MN-64549	NF2/Chr22	Benign	0.0215705	CNV-low	0	2			0	0		22q	0	1
MN-42	NF2/Chr22	Benign	0.0222427	CNV-low	1	2			0	0	8p 8q 9p 9q 12p 12q 13q 15q 17p 17q 18p 18q 22q	19q	13	1
MN-69	TRAF7/KLF4	Benign	0.0225843	CNV-low	0	0	5q		1	0			0	0
MN-41	NF2/Chr22	Benign	0.0274336	CNV-low	1	2			0	0	20p	4p 9p	1	2
MN-56	NF2/Chr22/SMARCB1	Benign	0.0277577	CNV-low	1	2			0	0		3p 12p 12q	0	3
MN-63991	NF2/Chr22/SMARCB1	Benign	0.0284183	CNV-low	1	1			0	0			0	0
MN-62296	NF2/Chr22/SMARCB1	Benign	0.031115	CNV-low	1	2			0	0			0	0
MN-62113	NF2/Chr22	Benign	0.0330428	CNV-low	1	1			0	0			0	0
MN-62294	NF2/Chr22	Benign	0.0388417	CNV-low	2	0			0	0			0	0
MN-61215	NF2/Chr22/SMARCB1	Benign	0.0566703	CNV-high	3	0			0	0			0	0
MN-1091	NF2/Chr22	Benign	0.0577298	CNV-high	3	0			0	0			0	0
MN-1047	NF2/Chr22	Benign	0.0717525	CNV-high	2	2		1q 7q 8p	0	3			0	0
MN-42026	NF2/Chr22	Benign	0.0833157	CNV-high	3	2			0	0	12p	1p 16p	1	2
MN-62009	POLR2A	Benign	0.0837374	CNV-high	3	0		1q	0	1			0	0
MN-95	NF2/Chr22	Benign	0.0866928	CNV-high	4	1	17q	1p	1	1	18p 18q	9q 11p 11q 14q 19p 20p 20q	2	7
MN-5	NF2/Chr22	Benign	0.0885268	CNV-high	4	0		17q	0	1	17p		1	0
MN-62530	NF2/Chr22	Benign	0.0921881	CNV-high	1	0	7p 7q 13q		3	0			0	0
MN-63525	NF2/Chr22	Benign	0.0948136	CNV-high	5	0		16p	0	1			0	0
MN-288	NF2/Chr22	Benign	0.107683	CNV-high	3	2	15q	5p 17q	1	2		17q	0	1
MN-64636	POLR2A	Benign	0.108124	CNV-high	2	1	1q 15q 17q		3	0			0	0
MN-1033	NF2/Chr22	Benign	0.123717	CNV-high	7	0		22q	0	1			0	0
MN-63492	Hedgehog	Benign	0.129325	CNV-high	5	0			0	0			0	0
MN-297	NF2/Chr22	Benign	0.132089	CNV-high	5	0	6p	18q	1	1			0	0
MN-1161	NF2/Chr22	Benign	0.140424	CNV-high	5	1			0	0			0	0
MN-63711	NF2/Chr22	Benign	0.142185	CNV-high	5	0		17q	0	1			0	0
MN-47	NF2/Chr22	Benign	0.203987	CNV-high	5	0	10p 10q 13q 20p 20q		5	0	1q		1	0
MN-1133	NF2/Chr22	Benign	0.241534	CNV-high	13	0	17q	1q	1	1	3p	1q	1	1
MN-61987	Mutation unknown	Atypical	0	CNV-low	0	0			0	0			0	0
MN-60725	Mutation unknown	Atypical	0.000751595	CNV-low	0	0			0	0			0	0
MN-62644	Mutation unknown	Atypical	0.00109914	CNV-low	0	0			0	0			0	0
MN-60697	Mutation unknown	Atypical	0.0021286	CNV-low	0	0			0	0		16p	0	1
MN-61354	Mutation unknown	Atypical	0.038936	CNV-low	0	0			0	0			0	0
MN-61741	Mutation unknown	Atypical	0.0519899	CNV-high	1	1			0	0	2p 2q 7p 7q 9p 11p 11q 12p 12q 13q 16p 16q 17p 17q 19p 19q 20p 20q 21q	1p	19	1
MN-63197	Mutation unknown	Atypical	0.11555	CNV-high	0	1	11q 17p 17q 22q	10q 11p	4	2	3p 3q 4p 4q 5p 5q 9p 9q 10p 10q 11p 13q 14q 15q 16p 18p 18q 21q	11q 16q	18	2
MN-62392	Mutation unknown	Atypical	0.207141	CNV-high	8	2		19p	0	1			0	0
MN-64368	Mutation unknown	Atypical	0.30515	CNV-high	14	2			0	0	1p 3p 3q 5p 5q 8p 8q 9p 9q 11p 11q 12p 12q 13q 14q 15q 16p 20p 20q		19	0
MN-62964	NF2/Chr22	Atypical	0.000404119	CNV-low	0	0			0	0	22q		1	0
MN-64479	NF2/Chr22	Atypical	0.00891589	CNV-low	0	1			0	0	22q		1	0
MN-62525	NF2/Chr22	Atypical	0.0118968	CNV-low	1	0			0	0			0	0
MN-62287	NF2/Chr22	Atypical	0.0122189	CNV-low	1	0			0	0			0	0
MN-64353	NF2/Chr22	Atypical	0.0156808	CNV-low	0	0		22q	0	1		22q	0	1
MN-61896	NF2/Chr22	Atypical	0.0335379	CNV-low	1	1			0	0			0	0
MN-62469	NF2/Chr22	Atypical	0.0472499	CNV-low	0	0			0	0	14q 19p 19q 22q		4	0
MN-61027	NF2/Chr22	Atypical	0.057577	CNV-high	1	0			0	0			0	0
MN-61766	NF2/Chr22	Atypical	0.0576084	CNV-high	1	1			0	0	19p 22q		2	0
MN-63442	NF2/Chr22	Atypical	0.0617609	CNV-high	2	0			0	0	1p 19q 22q	12p	3	1
MN-62292	NF2/Chr22	Atypical	0.0638852	CNV-high	2	0			0	0	22q		1	0
MN-62438	NF2/Chr22	Atypical	0.0741695	CNV-high	4	0			0	0			0	0
MN-61949	NF2/Chr22	Atypical	0.0743783	CNV-high	4	0			0	0			0	0
MN-60106	NF2/Chr22	Atypical	0.120882	CNV-high	5	8			0	0	1p 2p 3p 3q 6q 8p 8q 9p 11p 14q 21q 22q	2q 6p 9q	12	3
MN-3288	NF2/Chr22	Atypical	0.122913	CNV-high	3	1		22q	0	1	1p 22q	10q	2	1
MN-61624	NF2/Chr22	Atypical	0.127279	CNV-high	3	1		22q	0	1	18p 18q		2	0
MN-61391	NF2/Chr22	Atypical	0.131087	CNV-high	7	0		1q	0	1		1q 5q	0	2
MN-62822	NF2/Chr22	Atypical	0.147809	CNV-high	5	1	13q	1q	1	1		3p 19p	0	2
MN-62902	NF2/Chr22	Atypical	0.158089	CNV-high	7	0			0	0			0	0
MN-62203	NF2/Chr22	Atypical	0.186224	CNV-high	6	0			0	0			0	0
MN-60375	NF2/Chr22	Atypical	0.187669	CNV-high	8	0	7q	6p	1	1			0	0
MN-61599	NF2/Chr22	Atypical	0.199333	CNV-high	8	0	13q		1	0	1q		1	0
MN-34	NF2/Chr22	Atypical	0.254989	CNV-high	9	1		1q 17q 22q	0	3			0	0
MN-60439	NF2/Chr22/SMARCB1	Atypical	0.0574066	CNV-high	1	0			0	0			0	0
MN-62553	TRAF7/PIK3	Atypical	8.54e-05	CNV-low	0	0			0	0			0	0
MN-3481	TRAF7/PIK3	Atypical	0.00112239	CNV-low	0	0			0	0			0	0
MN-63844	TRAF7/PIK3	Atypical	0.00169444	CNV-low	0	0			0	0			0	0
MN-61891	Mutation unknown	Benign	0	CNV-low	0	0			0	0		17p	0	1
MN-60370	Mutation unknown	Benign	0.000864884	CNV-low	0	0			0	0			0	0
MN-64811	Mutation unknown	Benign	0.0011902	CNV-low	0	0			0	0			0	0
MN-60465	Mutation unknown	Benign	0.00145499	CNV-low	0	0			0	0			0	0
MN-61306	Mutation unknown	Benign	0.00150933	CNV-low	0	0			0	0			0	0
MN-62278	Mutation unknown	Benign	0.00183062	CNV-low	0	0			0	0			0	0
MN-152	Mutation unknown	Benign	0.00187858	CNV-low	0	0			0	0	5p 21q	12q	2	1
MN-64767	Mutation unknown	Benign	0.00191907	CNV-low	0	0			0	0			0	0
MN-63949	Mutation unknown	Benign	0.00198019	CNV-low	0	0			0	0			0	0
MN-60924	Mutation unknown	Benign	0.00285944	CNV-low	0	0			0	0			0	0
MN-299	Mutation unknown	Benign	0.00292278	CNV-low	0	0			0	0			0	0
MN-60890	Mutation unknown	Benign	0.00328236	CNV-low	0	0			0	0			0	0
MN-64315	Mutation unknown	Benign	0.00352767	CNV-low	0	0			0	0			0	0
MN-21	Mutation unknown	Benign	0.00430004	CNV-low	0	0			0	0		16p	0	1
MN-300	Mutation unknown	Benign	0.00447776	CNV-low	0	0			0	0		4p	0	1
MN-63999	Mutation unknown	Benign	0.00533218	CNV-low	0	2			0	0	1p 3p	16p	2	1
MN-59	Mutation unknown	Benign	0.00598855	CNV-low	0	2			0	0		12q	0	1
MN-64408	Mutation unknown	Benign	0.0217644	CNV-low	0	1			0	0			0	0
MN-62672	Mutation unknown	Benign	0.030926	CNV-low	0	0	16p 16q 19p 22q	19q	4	1	6p 6q 11p 11q 12p 12q 13q 17p 17q 19q		10	0
MN-1182	Mutation unknown	Benign	0.0436257	CNV-low	2	0			0	0			0	0
MN-63565	Mutation unknown	Benign	0.0447389	CNV-low	0	0			0	0			0	0
MN-62093	Mutation unknown	Benign	0.0448148	CNV-low	0	0			0	0			0	0
MN-60183	Mutation unknown	Benign	0.0453751	CNV-low	0	0			0	0			0	0
MN-1149	Mutation unknown	Benign	0.045466	CNV-low	0	0			0	0			0	0
MN-63285	Mutation unknown	Benign	0.0458058	CNV-low	0	0			0	0			0	0
MN-302	Mutation unknown	Benign	0.0458325	CNV-low	0	0			0	0		8p 11p 19q	0	3
MN-64098	Mutation unknown	Benign	0.0458884	CNV-low	0	0			0	0			0	0
MN-62215	Mutation unknown	Benign	0.0460429	CNV-low	2	0			0	0		1p	0	1
MN-61902	Mutation unknown	Benign	0.0464445	CNV-low	0	0			0	0	6p 9q 11p 11q 12q 17p 17q 19p 19q 20p 20q	5q 13q	11	2
MN-61983	Mutation unknown	Benign	0.0468862	CNV-low	0	0			0	0			0	0
MN-63401	Mutation unknown	Benign	0.0473544	CNV-low	2	0		1q	0	1	19p	10q 12p 12q	1	3
MN-36	Mutation unknown	Benign	0.0605618	CNV-high	3	0		19p	0	1			0	0
MN-3317	Mutation unknown	Benign	0.0665495	CNV-high	3	0	17q		1	0	1p		1	0
MN-60265	Mutation unknown	Benign	0.0754467	CNV-high	1	0	20p		1	0		20p	0	1
MN-1052	Mutation unknown	Benign	0.0922756	CNV-high	3	0		1q	0	1			0	0
MN-60160	Mutation unknown	Benign	0.102214	CNV-high	2	1	5p 5q		2	0		16p	0	1
MN-60282	Mutation unknown	Benign	0.118066	CNV-high	3	2			0	0			0	0
MN-3239	Mutation unknown	Benign	0.13158	CNV-high	4	0	19p		1	0			0	0
MN-63380	Mutation unknown	Benign	0.141322	CNV-high	5	1			0	0			0	0
MN-63776	Mutation unknown	Benign	0.175301	CNV-high	4	3			0	0	1p 1q 5q 6p 6q 7q 11p 12q 13q 16p 16q 17p 17q 19p 19q 20p 20q	7p 11q	17	2
MN-3142	Mutation unknown	Benign	0.356136	CNV-high	10	10	1p 7q 17q 22q	4p 7p 11q 16p 16q 19p	4	6	1q 2p 3p 6p 7p 8p 9q 10p 10q 11p 14q 15q 16p 17p 18p	1p 2q 7q 8q 9p 11q 16q 17q 18q 21q	15	10
MN-61725	NF2/Chr22	Benign	0.00017928	CNV-low	0	0			0	0	22q		1	0
MN-61114	NF2/Chr22	Benign	0.000509796	CNV-low	0	0			0	0	22q		1	0
MN-62564	NF2/Chr22	Benign	0.000908516	CNV-low	0	0			0	0	22q		1	0
MN-61085	NF2/Chr22	Benign	0.00168099	CNV-low	0	0			0	0	19p 22q		2	0
MN-64103	NF2/Chr22	Benign	0.0112637	CNV-low	1	0			0	0			0	0
MN-63957	NF2/Chr22	Benign	0.0209707	CNV-low	1	0			0	0	11p 11q 17p 17q 19p 20q 22q	19q 20p	7	2
MN-64347	NF2/Chr22	Benign	0.111909	CNV-high	4	0	7q		1	0			0	0
MN-62714	NF2/Chr22	Benign	0.222829	CNV-high	3	0	5p 5q 10p 10q 12q 17p 17q	14q	7	1	17p		1	0
MN-63716	NF2/Chr22	Benign	0.242686	CNV-high	11	1			0	0	1p 21q 22q	7p	3	1
MN-12	POLR2A	Benign	0.00147406	CNV-low	0	0			0	0		16p	0	1
MN-62	POLR2A	Benign	0.00276847	CNV-low	0	0			0	0			0	0

## Sheet: Table S3B
	Atypical	Benign
NF2 CNV-high	28	18	0.608696
NF2 CNV-low	15	39	0.277778
		Relative Risk	2.1913

## Sheet: Table S3C
Significantly deleted genes in Atypical NF2 samples
geneName	TCGACancerGeneCensus	TumorSuppressorGenes	chrLoc	geneName	NF2.Loss.FDR	#AtypicalNF2_Loss	%AtypicalNF2_Loss	#BenignlNF2_Loss	%BenignNF2_Loss
TRIM33	yes	TSG	1p13.1	tripartite motif containing 33	0.0501791	19	0.44186	11	0.192982
FAM46C	yes	TSG	1p12	family with sequence similarity 46 member C	0.0602347	11	0.255814	3	0.0526316
NOTCH2	yes	TSG	1p13-p11	notch 2	0.0439343	9	0.209302	2	0.0350877
SPEN	yes	TSG	1p36	spen family transcriptional repressor	0.074584	23	0.534884	16	0.280702
SDHB	yes	TSG	1p36.1-p35	succinate dehydrogenase complex iron sulfur subunit B	0.0535312	22	0.511628	14	0.245614
TNFRSF14	yes	TSG	1p36.32	tumor necrosis factor receptor superfamily member 14	0.0747405	21	0.488372	14	0.245614
SFPQ	yes	TSG	1p34.3	splicing factor proline/glutamine-rich	0.0592989	21	0.488372	14	0.245614
MUTYH	yes	TSG	1p34.1	mutY DNA glycosylase	0.06568	20	0.465116	13	0.22807
CDKN2C	yes	TSG	1p32	cyclin-dependent kinase inhibitor 2C	0.0840853	20	0.465116	14	0.245614
RPL22	yes	TSG	1p36.31	ribosomal protein L22	0.0738269	21	0.488372	14	0.245614
CAMTA1	yes	TSG	1p36.31-p36.23	calmodulin binding transcription activator 1	0.0476847	22	0.511628	14	0.245614
BCL10	yes	TSG	1p22	B-cell CLL/lymphoma 10	0.0724719	18	0.418605	11	0.192982
KLF6	yes	TSG	10p15	Kruppel-like factor 6	0.0209538	6	0.139535	0	0
CCDC6	yes	TSG	10q21	coiled-coil domain containing 6	0.0538068	6	0.139535	1	0.0175439
PRF1	yes	TSG	10q22	perforin 1	0.0926205	5	0.116279	0	0
GATA3	yes	TSG	10p15	GATA binding protein 3	0.0209538	6	0.139535	0	0
BMPR1A	yes	TSG	10q22.3	bone morphogenetic protein receptor type 1A	0.074572	7	0.162791	2	0.0350877
PTEN	yes	TSG	10q23.3	phosphatase and tensin homolog	0.018691	6	0.139535	0	0
FAS	yes	TSG	10q24.1	Fas cell surface death receptor	0.0124658	7	0.162791	0	0
MAX	yes	TSG	14q23	MYC associated factor X	0.030303	15	0.348837	6	0.105263
DICER1	yes	TSG	14q32.13	dicer 1 ribonuclease III	0.0903518	13	0.302326	6	0.105263
BCL11B	yes	TSG	14q32.2	B-cell CLL/lymphoma 11B	0.0563847	12	0.27907	5	0.0877193
SMAD2	yes	TSG	18q21.1	SMAD family member 2	0.0699865	8	0.186047	2	0.0350877
PRDM1	yes	TSG	6q21	PR domain 1	0.0958345	12	0.27907	6	0.105263
PTPRK	yes	TSG	6q22.2-q22.3	protein tyrosine phosphatase, receptor type K	0.0900802	12	0.27907	6	0.105263
ESR1	yes	TSG	6q25.1	estrogen receptor 1	0.0860389	12	0.27907	6	0.105263
ARID1B	yes	TSG	6q25.1	AT-rich interaction domain 1B	0.0583997	13	0.302326	6	0.105263
KAT6B	yes	TSG	10q22.2	lysine acetyltransferase 6B	0.0209538	6	0.139535	0	0
MTOR	yes		1p36.2	mechanistic target of rapamycin	0.0548117	22	0.511628	14	0.245614
NRAS	yes		1p13.2	neuroblastoma RAS viral (v-ras) oncogene homolog	0.0192607	18	0.418605	8	0.140351
ATP1A1	yes		1p21	ATPase Na+/K+ transporting subunit alpha 1	0.0165468	15	0.348837	5	0.0877193
PRDM16	yes		1p36.32	PR domain 16	0.0756688	21	0.488372	14	0.245614
THRAP3	yes		1p34.3	thyroid hormone receptor associated protein 3	0.0680439	21	0.488372	14	0.245614
TAL1	yes		1p32	T-cell acute lymphocytic leukemia 1	0.0468804	21	0.488372	13	0.22807
STIL	yes		1p32	SCL/TAL1 interrupting locus	0.0699865	21	0.488372	13	0.22807
JAK1	yes		1p32.3-p31.3	Janus kinase 1	0.0892863	19	0.44186	13	0.22807
NT5C2	yes		10q24.32	5'-nucleotidase, cytosolic II	0.0267127	9	0.209302	2	0.0350877
VTI1A	yes		10q25.2	vesicle transport through interaction with t-SNAREs 1A	0.0358882	7	0.162791	1	0.0175439
FGFR2	yes		10q26	fibroblast growth factor receptor 2	0.0124658	7	0.162791	0	0
MLLT10	yes		10p12	myeloid/lymphoid or mixed-lineage leukemia; translocated to, 10	0.0859152	5	0.116279	1	0.0175439
KIF5B	yes		10p11.22	kinesin family member 5B	0.0358882	5	0.116279	0	0
RET	yes		10q11.2	ret proto-oncogene	0.0358882	5	0.116279	0	0
HSP90AA1	yes		14q32.33	heat shock protein 90kDa alpha family class A member 1	0.0590251	13	0.302326	6	0.105263
CCNB1IP1	yes		14q11.2	cyclin B1 interacting protein 1, E3 ubiquitin protein ligase	0.0859152	14	0.325581	7	0.122807
NKX2-1	yes		14q13	NK2 homeobox 1	0.0615978	14	0.325581	5	0.0877193
NIN	yes		14q22.1	ninein	0.0732868	14	0.325581	6	0.105263
HIF1A	yes		14q23.2	hypoxia inducible factor 1 alpha subunit	0.0467917	13	0.302326	5	0.0877193
GPHN	yes		14q23.3	gephyrin	0.0501791	15	0.348837	6	0.105263
GOLGA5	yes		14q32.12	golgin A5	0.0844712	12	0.27907	6	0.105263
TCL6	yes		14q32.1	T-cell leukemia/lymphoma 6 (non-protein coding)	0.0903518	13	0.302326	6	0.105263
SETBP1	yes		18q21.1	SET binding protein 1	0.0908925	7	0.162791	2	0.0350877
BCL2	yes		18q21.3	B-cell CLL/lymphoma 2	0.0607037	8	0.186047	2	0.0350877
ROS1	yes		6q22	ROS proto-oncogene 1 , receptor tyrosine kinase	0.0675953	13	0.302326	6	0.105263
RSPO3	yes		6q22.33	R-spondin 3	0.0870799	12	0.27907	6	0.105263
MYB	yes		6q22-q23	MYB proto-oncogene, transcription factor	0.0867238	12	0.27907	6	0.105263
ECT2L	yes		6q24.1	epithelial cell transforming 2 like	0.0735474	13	0.302326	6	0.105263
EZR	yes		6q25.3	ezrin	0.06951	13	0.302326	6	0.105263
FGFR1OP	yes		6q27	FGFR1 oncogene partner	0.0485365	13	0.302326	5	0.0877193
MLLT4	yes		6q27	myeloid/lymphoid or mixed-lineage leukemia; translocated to, 4	0.0649052	12	0.27907	5	0.0877193
HMGA1	yes		6p21	high mobility group AT-hook 1	0.0845082	7	0.162791	2	0.0350877
MPL	yes		1p34	MPL proto-oncogene, thrombopoietin receptor	0.0699865	20	0.465116	13	0.22807
TLX1	yes		10q24	T-cell leukemia homeobox 1	0.0343221	7	0.162791	1	0.0175439
RAD51B	yes		14q23-q24.2	RAD51 paralog B	0.0179703	16	0.372093	6	0.105263
