# Supplementary material for: Integrated genomic analyses of de novo pathways underlying atypical meningiomas
Source: Nat Commun. 2017 Feb 14;8:14433. doi: 10.1038/ncomms14433 (PMC5316884; doi:10.1038/ncomms14433)
Supplement: Supplementary Data 4 — mRNA gene expression cohort: Sample information for 138 gene expression samples (4a). GO Term and Pathway enrichment of atypical gene expression signature (4b-c). Gene expression signatures associated with atypical samples (4d). [file ncomms14433-s5.xlsx]

## Sheet: Table S4A
Supplementary Data 4. mRNA gene expression cohort
SampleID	Batch	ExpressionID	Atypical vs Benign	Subgroup	Genotyped or Exome CNV	CNV Status	PercentageOfAlteredGenome	LargeScaleDel (Genotyping)	FocalDel (Genotyping)	LargeScaleNum (Genotyping)	FocalDelNum (Genotyping)	LargeScaleAmp (Genotyping)	FocalAmp (Genotyping)	LargeScaleAmpNum (Genotyping)	FocalAmpNum (Genotyping)	LargeScaleCNLOH (Genotyping)	FocalCNLOH (Genotyping)	LargeScaleCNLOHNum (Genotyping)	FocalCNLOHNum (Genotyping)	LargeScaleDel (ExomeCNV)	FocalDel (ExomeCNV)	LargeScaleAmp (ExomeCNV)	FocalAmp (ExomeCNV)	LargeScaleCNLOH (ExomeCNV)	LargeScaleDelCount (ExomeCNV)	LargeScaleAmpCount (ExomeCNV)	LargeScaleCNLOHCount (ExomeCNV)
MN-1	3	7911747016_B	Benign	TRAF7/PIK3	Yes (genotyped)	CNV-low	0.000939437			0	0			0	0			0	0	NA	NA	NA	NA	NA	NA	NA	NA
MN-1037	2	7754315088_I	Benign	TRAF7/PIK3	Yes (genotyped)	CNV-low	9.98e-05			0	0			0	0		16p	0	1	NA	NA	NA	NA	NA	NA	NA	NA
MN-1041	1	7911739005_I	Benign	NF2/Chr22	Yes (genotyped) (exomeCNV)	CNV-low	0.0146661	19p 22q		2	0			0	0			0	0	19p 22q					2	0	0
MN-1045	2	7754315014_A	Benign	Hedgehog	Yes (genotyped) (exomeCNV)	CNV-low	4.05e-05			0	0			0	0			0	0						0	0	0
MN-1046	2	7754315086_I	Benign	Hedgehog	Yes (genotyped) (exomeCNV)	CNV-low	0.00189801			0	0			0	0			0	0						0	0	0
MN-1047	2	7754315014_F	Benign	NF2/Chr22	Yes (genotyped) (exomeCNV)	CNV-high	0.0717525	13q 22q	1p 8p	2	2		1q 7q 8p	0	3			0	0	13q 22q	1p 8p	1q 7q	8p		2	2	0
MN-105	2	7754315086_D	Benign	TRAF7/PIK3	Yes (genotyped) (exomeCNV)	CNV-low	0			0	0			0	0			0	0						0	0	0
MN-1066	1	7911739003_D	Benign	TRAF7/KLF4	Yes (genotyped) (exomeCNV)	CNV-low	0			0	0			0	0			0	0						0	0	0
MN-1072	2	7754315088_B	Benign	NF2/Chr22	Yes (genotyped)	CNV-low	0.0136436	22q		1	0			0	0	1p		1	0	NA	NA	NA	NA	NA	NA	NA	NA
MN-1076	2	7754315086_H	Benign	TRAF7/KLF4	Yes (genotyped)	CNV-low	8.67e-05			0	0			0	0			0	0	NA	NA	NA	NA	NA	NA	NA	NA
MN-1085	2	7754315088_C	Benign	Hedgehog	Yes (genotyped) (exomeCNV)	CNV-low	0			0	0			0	0		16p 22q	0	2				16q		0	0	0
MN-1091	2	7754315014_K	Benign	NF2/Chr22	Yes (genotyped) (exomeCNV)	CNV-high	0.0577298	1p 14q 22q		3	0			0	0			0	0	1p 14q 22q					3	0	0
MN-1132	2	7754315014_C	Benign	Hedgehog	Yes (genotyped) (exomeCNV)	CNV-low	0			0	0			0	0			0	0						0	0	0
MN-1137	15	200155180053_L	Benign	NF2/Chr22	Yes (genotyped) (exomeCNV)	CNV-low	0.0121402	22q		1	0			0	0			0	0	22q					1	0	0
MN-1161	2	7754315086_E	Benign	NF2/Chr22	Yes (genotyped)	CNV-high	0.140424	1p 6p 6q 14q 22q	5q	5	1			0	0			0	0	NA	NA	NA	NA	NA	NA	NA	NA
MN-1182	2	7754315086_A	Benign	Mutation unknown	Yes (genotyped)	CNV-low	0.0436257	3p 4p		2	0			0	0			0	0	NA	NA	NA	NA	NA	NA	NA	NA
MN-1200	6	9256760058_H	Benign	TRAF7/KLF4	Yes (genotyped)	CNV-low	0			0	0			0	0			0	0	NA	NA	NA	NA	NA	NA	NA	NA
MN-126	3	7911747016_F	Benign	TRAF7/PIK3	Yes (genotyped)	CNV-low	0			0	0			0	0			0	0	NA	NA	NA	NA	NA	NA	NA	NA
MN-13	3	7911747016_H	Benign	TRAF7	Yes (genotyped)	CNV-low	0.000296638			0	0			0	0		2q 16p 17p	0	3	NA	NA	NA	NA	NA	NA	NA	NA
MN-14	3	7911747016_J	Benign	TRAF7/KLF4	Yes (genotyped)	CNV-low	0.000135811			0	0			0	0			0	0	NA	NA	NA	NA	NA	NA	NA	NA
MN-18	4	7911747005_A	Benign	TRAF7	Yes (genotyped)	CNV-low	0.00226105			0	0			0	0			0	0	NA	NA	NA	NA	NA	NA	NA	NA
MN-21	4	7911747005_C	Benign	Mutation unknown	Yes (genotyped)	CNV-low	0.00430004			0	0			0	0		16p	0	1	NA	NA	NA	NA	NA	NA	NA	NA
MN-23	4	7911747005_E	Benign	TRAF7/PIK3	Yes (genotyped)	CNV-low	0.000152752			0	0			0	0	12p	1p 6q	1	2	NA	NA	NA	NA	NA	NA	NA	NA
MN-24	6	9256760058_I	Benign	Hedgehog	Yes (genotyped)	CNV-low	0.0108748		16p	0	1			0	0			0	0	NA	NA	NA	NA	NA	NA	NA	NA
MN-249	2	7754315086_K	Benign	TRAF7/KLF4	Yes (genotyped) (exomeCNV)	CNV-low	0.000297468			0	0			0	0			0	0						0	0	0
MN-26	2	7754315086_B	Benign	TRAF7/PIK3	Yes (genotyped) (exomeCNV)	CNV-low	0.000950368			0	0			0	0			0	0						0	0	0
MN-27	4	7911747005_I	Benign	NF2/Chr22	Yes (genotyped)	CNV-low	0.0112614	22q		1	0			0	0	8p	11q	1	1	NA	NA	NA	NA	NA	NA	NA	NA
MN-292	1	7911739003_E	Benign	TRAF7/PIK3	Yes (genotyped) (exomeCNV)	CNV-low	0.000841558			0	0			0	0			0	0						0	0	0
MN-301	1	7911739005_J	Benign	NF2/Chr22/SMARCB1	Yes (genotyped) (exomeCNV)	CNV-low	0.0111615	22q		1	0			0	0			0	0	22q					1	0	0
MN-34	15	200155180053_G	Atypical	NF2/Chr22	Yes (genotyped)	CNV-high	0.254989	1p 10p 10q 11p 12p 12q 14q 17p 22q	15q	9	1		1q 17q 22q	0	3			0	0	NA	NA	NA	NA	NA	NA	NA	NA
MN-36	4	7911747005_K	Benign	Mutation unknown	Yes (genotyped)	CNV-high	0.0605618	1p 3p 19p		3	0		19p	0	1			0	0	NA	NA	NA	NA	NA	NA	NA	NA
MN-37	4	7911739007_A	Benign	Hedgehog	Yes (genotyped) (exomeCNV)	CNV-low	0.0109351		17q	0	1			0	0		17p 17q	0	2				20q		0	0	0
MN-39	4	7911739007_C	Benign	TRAF7/PIK3	Yes (genotyped)	CNV-low	0.0105303			0	0			0	0		12p	0	1	NA	NA	NA	NA	NA	NA	NA	NA
MN-41	4	7911739007_E	Benign	NF2/Chr22	Yes (genotyped)	CNV-low	0.0274336	22q	4p 9p	1	2			0	0	20p	4p 9p	1	2	NA	NA	NA	NA	NA	NA	NA	NA
MN-41018	5	7754315062_I	Benign	TRAF7/PIK3	No			NA	NA	NA	NA	NA	NA	NA	NA	NA		NA	NA	NA	NA	NA	NA	NA	NA	NA	NA
MN-41133	5	7754315079_D	Benign	TRAF7/PIK3	No			NA	NA	NA	NA	NA	NA	NA	NA	NA		NA	NA	NA	NA	NA	NA	NA	NA	NA	NA
MN-41208	5	7754315079_F	Benign	TRAF7/KLF4	No			NA	NA	NA	NA	NA	NA	NA	NA	NA		NA	NA	NA	NA	NA	NA	NA	NA	NA	NA
MN-41219	5	7754315062_F	Benign	TRAF7/KLF4	No			NA	NA	NA	NA	NA	NA	NA	NA	NA		NA	NA	NA	NA	NA	NA	NA	NA	NA	NA
MN-42026	5	7754315062_H	Benign	NF2/Chr22	Yes (genotyped)	CNV-high	0.0833157	1p 14q 22q	1q 19q	3	2			0	0	12p	1p 16p	1	2	NA	NA	NA	NA	NA	NA	NA	NA
MN-42029	5	7754315079_C	Benign	TRAF7/PIK3	Yes (exomeCNV)	CNV-low	0.00042465	NA	NA	NA	NA	NA	NA	NA	NA	NA		NA	NA						0	0	0
MN-4500	10	9664921051_I	Atypical	NF2/Chr22/SMARCB1	No			NA	NA	NA	NA	NA	NA	NA	NA	NA		NA	NA	NA	NA	NA	NA	NA	NA	NA	NA
MN-4584	10	9664921052_C	Benign	NF2/Chr22/SMARCB1	No			NA	NA	NA	NA	NA	NA	NA	NA	NA		NA	NA	NA	NA	NA	NA	NA	NA	NA	NA
MN-4686	5	7754315089_G	Benign	TRAF7/PIK3	Yes (exomeCNV)	CNV-low	0.000693549	NA	NA	NA	NA	NA	NA	NA	NA	NA		NA	NA						0	0	0
MN-4752	10	9664921051_F	Benign	POLR2A	Yes (exomeCNV)	CNV-low	0	NA	NA	NA	NA	NA	NA	NA	NA	NA		NA	NA						0	0	0
MN-4757	10	9664921052_J	Benign	POLR2A	No			NA	NA	NA	NA	NA	NA	NA	NA	NA		NA	NA	NA	NA	NA	NA	NA	NA	NA	NA
MN-4912	5	7754315089_B	Benign	TRAF7/KLF4	No			NA	NA	NA	NA	NA	NA	NA	NA	NA		NA	NA	NA	NA	NA	NA	NA	NA	NA	NA
MN-4991	6	9256760058_F	Benign	NF2/Chr22	Yes (genotyped)	CNV-low	0.0111983	22q		1	0			0	0			0	0	NA	NA	NA	NA	NA	NA	NA	NA
MN-5	3	7911739023_B	Benign	NF2/Chr22	Yes (genotyped)	CNV-high	0.0885268	1p 6q 19p 22q		4	0		17q	0	1	17p		1	0	NA	NA	NA	NA	NA	NA	NA	NA
MN-56	3	7911739001_F	Benign	NF2/Chr22/SMARCB1	Yes (genotyped)	CNV-low	0.0277577	22q	16p 20q	1	2			0	0		3p 12p 12q	0	3	NA	NA	NA	NA	NA	NA	NA	NA
MN-60106	15	200155180053_A	Atypical	NF2/Chr22	Yes (genotyped)	CNV-high	0.120882	1q 6p 9q 16p 16q	1p 3p 3q 8p 9p 11p 14q 21q	5	8			0	0	1p 2p 3p 3q 6q 8p 8q 9p 11p 14q 21q 22q	2q 6p 9q	12	3	NA	NA	NA	NA	NA	NA	NA	NA
MN-60113	10	9664921051_H	Benign	TRAF7/PIK3	No			NA	NA	NA	NA	NA	NA	NA	NA	NA		NA	NA	NA	NA	NA	NA	NA	NA	NA	NA
MN-60160	11	9664921053_A	Benign	Mutation unknown	Yes (genotyped)	CNV-high	0.102214	1p 2p	2q	2	1	5p 5q		2	0		16p	0	1	NA	NA	NA	NA	NA	NA	NA	NA
MN-60355	9	9372962032_B	Benign	POLR2A	Yes (exomeCNV)	CNV-low	0	NA	NA	NA	NA	NA	NA	NA	NA	NA		NA	NA						0	0	0
MN-60400	9	9372962022_A	Benign	NF2/Chr22	Yes (genotyped)	CNV-low	0.0165082	20p 22q		2	0			0	0			0	0	NA	NA	NA	NA	NA	NA	NA	NA
MN-60590	9	9372962013_E	Atypical	NF2/Chr22	Yes (genotyped)	CNV-low	0.0395965	14q 22q		2	0			0	0	11p 19q		2	0	NA	NA	NA	NA	NA	NA	NA	NA
MN-60672	9	9372962008_K	Benign	TRAF7/PIK3	No			NA	NA	NA	NA	NA	NA	NA	NA	NA		NA	NA	NA	NA	NA	NA	NA	NA	NA	NA
MN-60697	12	3999888086_J	Atypical	Mutation unknown	Yes (exomeCNV); Yes (genotyped)	CNV-low	0.0021286			0	0			0	0		16p	0	1						0	0	0
MN-60835	9	9372962032_A	Benign	NF2/Chr22	Yes (genotyped)	CNV-low	0.0109055	22q		1	0			0	0		17p	0	1	NA	NA	NA	NA	NA	NA	NA	NA
MN-60841	9	9372962022_G	Atypical	NF2/Chr22/SMARCB1	Yes (genotyped)	CNV-low	0.0226489	22q		1	0			0	0			0	0	NA	NA	NA	NA	NA	NA	NA	NA
MN-60924	15	200155180053_J	Benign	Mutation unknown	Yes (genotyped)	CNV-low	0.00285944			0	0			0	0			0	0	NA	NA	NA	NA	NA	NA	NA	NA
MN-60993	11	9664921053_K	Atypical	NF2/Chr22	Yes (exomeCNV)	CNV-low	0.00888013	NA	NA	NA	NA	NA	NA	NA	NA	NA		NA	NA		1q			22q	0	0	1
MN-61027	15	200155180053_K	Atypical	NF2/Chr22	Yes (genotyped)	CNV-high	0.057577	22q		1	0			0	0			0	0	NA	NA	NA	NA	NA	NA	NA	NA
MN-61063	9	9372962007_D	Benign	Mutation unknown	Yes (exomeCNV)	CNV-low	0.00614988	NA	NA	NA	NA	NA	NA	NA	NA	NA		NA	NA		7p				0	0	0
MN-61101	9	9372962013_I	Benign	TRAF7/KLF4	No			NA	NA	NA	NA	NA	NA	NA	NA	NA		NA	NA	NA	NA	NA	NA	NA	NA	NA	NA
MN-61128	9	9372962035_I	Benign	TRAF7/PIK3	No			NA	NA	NA	NA	NA	NA	NA	NA	NA		NA	NA	NA	NA	NA	NA	NA	NA	NA	NA
MN-61215	9	9372962013_G	Benign	NF2/Chr22/SMARCB1	Yes (genotyped)	CNV-high	0.0566703	8p 8q 22q		3	0			0	0			0	0	NA	NA	NA	NA	NA	NA	NA	NA
MN-61420	9	9372962032_F	Benign	TRAF7/PIK3	No			NA	NA	NA	NA	NA	NA	NA	NA	NA		NA	NA	NA	NA	NA	NA	NA	NA	NA	NA
MN-61486	9	9372962008_B	Benign	Mutation unknown	Yes (exomeCNV)	CNV-low	0.000103228	NA	NA	NA	NA	NA	NA	NA	NA	NA		NA	NA						0	0	0
MN-61514	9	9372962008_A	Benign	NF2/Chr22	Yes (genotyped)	CNV-low	0.0111722	22q		1	0			0	0			0	0	NA	NA	NA	NA	NA	NA	NA	NA
MN-61599	15	200155180053_B	Atypical	NF2/Chr22	Yes (genotyped)	CNV-high	0.199333	1p 4p 6q 10p 10q 14q 18q 22q		8	0	13q		1	0	1q		1	0	NA	NA	NA	NA	NA	NA	NA	NA
MN-61624	15	200155180053_D	Atypical	NF2/Chr22	Yes (genotyped)	CNV-high	0.127279	1p 6q 22q	18p	3	1		22q	0	1	18p 18q		2	0	NA	NA	NA	NA	NA	NA	NA	NA
MN-61690	9	9372962007_I	Benign	TRAF7/KLF4	No			NA	NA	NA	NA	NA	NA	NA	NA	NA		NA	NA	NA	NA	NA	NA	NA	NA	NA	NA
MN-61764	9	9372962036_G	Benign	TRAF7/KLF4	No			NA	NA	NA	NA	NA	NA	NA	NA	NA		NA	NA	NA	NA	NA	NA	NA	NA	NA	NA
MN-61887	9	9372962009_C	Benign	NF2/Chr22	Yes (genotyped)	CNV-low	0.0113362	22q		1	0			0	0			0	0	NA	NA	NA	NA	NA	NA	NA	NA
MN-61891	9	9372962008_D	Benign	Mutation unknown	Yes (genotyped) (exomeCNV)	CNV-low	0			0	0			0	0		17p	0	1						0	0	0
MN-61896	15	200308380129_I	Atypical	NF2/Chr22	Yes (genotyped)	CNV-low	0.0335379	22q	19p	1	1			0	0			0	0	NA	NA	NA	NA	NA	NA	NA	NA
MN-61974	11	9664921053_H	Benign	Mutation unknown	Yes (exomeCNV)	CNV-low	0.047698	NA	NA	NA	NA	NA	NA	NA	NA	NA	NA	NA	NA	3p 7p					2	0	0
MN-61982	9	9372962007_K	Benign	TRAF7/PIK3	No			NA	NA	NA	NA	NA	NA	NA	NA	NA		NA	NA	NA	NA	NA	NA	NA	NA	NA	NA
MN-61983	11	9664921053_J	Benign	Mutation unknown	Yes (genotyped)	CNV-low	0.0468862			0	0			0	0			0	0	NA	NA	NA	NA	NA	NA	NA	NA
MN-62009	10	9664921051_K	Benign	POLR2A	Yes (genotyped) (exomeCNV)	CNV-high	0.0837374	1p 18p 18q		3	0		1q	0	1			0	0	1p 18p 18q		1q			3	1	0
MN-62108	10	9664921052_D	Benign	NF2/Chr22/SMARCB1	No			NA	NA	NA	NA	NA	NA	NA	NA	NA		NA	NA	NA	NA	NA	NA	NA	NA	NA	NA
MN-62113	9	9372962036_E	Benign	NF2/Chr22	Yes (genotyped)	CNV-low	0.0330428	22q	16p	1	1			0	0			0	0	NA	NA	NA	NA	NA	NA	NA	NA
MN-62203	15	200155180053_F	Atypical	NF2/Chr22	Yes (genotyped)	CNV-high	0.186224	1p 6p 6q 14q 19p 22q		6	0			0	0			0	0	NA	NA	NA	NA	NA	NA	NA	NA
MN-62215	11	9664921053_L	Benign	Mutation unknown	Yes (exomeCNV); Yes (genotyped)	CNV-low	0.0460429	3p 7p		2	0			0	0		1p	0	1	3p 7p					2	0	0
MN-62278	12	3999888086_C	Benign	Mutation unknown	Yes (genotyped)	CNV-low	0.00183062			0	0			0	0			0	0	NA	NA	NA	NA	NA	NA	NA	NA
MN-62287	15	200308380129_A	Atypical	NF2/Chr22	Yes (genotyped)	CNV-low	0.0122189	22q		1	0			0	0			0	0	NA	NA	NA	NA	NA	NA	NA	NA
MN-62292	15	200308380129_C	Atypical	NF2/Chr22	Yes (genotyped)	CNV-high	0.0638852	19p 19q		2	0			0	0	22q		1	0	NA	NA	NA	NA	NA	NA	NA	NA
MN-62294	9	9372962013_A	Benign	NF2/Chr22	Yes (genotyped)	CNV-low	0.0388417	14q 22q		2	0			0	0			0	0	NA	NA	NA	NA	NA	NA	NA	NA
MN-62296	9	9372962009_G	Benign	NF2/Chr22/SMARCB1	Yes (genotyped)	CNV-low	0.031115	22q	16p 19p	1	2			0	0			0	0	NA	NA	NA	NA	NA	NA	NA	NA
MN-62379	9	9372962035_D	Benign	Hedgehog	Yes (genotyped)	CNV-low	0.00967881			0	0			0	0		10q	0	1	NA	NA	NA	NA	NA	NA	NA	NA
MN-62392	12	3999888086_E	Atypical	Mutation unknown	Yes (genotyped)	CNV-high	0.207141	1p 2p 2q 3p 11p 11q 15q 19p	3q 9q	8	2		19p	0	1			0	0	NA	NA	NA	NA	NA	NA	NA	NA
MN-62399	9	9372962035_G	Benign	TRAF7/KLF4	No			NA	NA	NA	NA	NA	NA	NA	NA	NA		NA	NA	NA	NA	NA	NA	NA	NA	NA	NA
MN-62525	15	200308380129_E	Atypical	NF2/Chr22	Yes (genotyped)	CNV-low	0.0118968	22q		1	0			0	0			0	0	NA	NA	NA	NA	NA	NA	NA	NA
MN-62530	9	9372962009_A	Benign	NF2/Chr22	Yes (genotyped)	CNV-high	0.0921881	22q		1	0	7p 7q 13q		3	0			0	0	NA	NA	NA	NA	NA	NA	NA	NA
MN-62553	15	200308380129_G	Atypical	TRAF7/PIK3	Yes (genotyped)	CNV-low	8.54e-05			0	0			0	0			0	0	NA	NA	NA	NA	NA	NA	NA	NA
MN-62677	9	9372962022_F	Benign	TRAF7/PIK3	Yes (genotyped)	CNV-low	7.89e-05			0	0			0	0			0	0	NA	NA	NA	NA	NA	NA	NA	NA
MN-62942	11	9664921063_C	Benign	Mutation unknown	Yes (exomeCNV)	CNV-low	0.000279916	NA	NA	NA	NA	NA	NA	NA	NA	NA		NA	NA						0	0	0
MN-63197	11	9664921063_E	Atypical	Mutation unknown	Yes (genotyped)	CNV-high	0.11555		16q	0	1	11q 17p 17q 22q	10q 11p	4	2	3p 3q 4p 4q 5p 5q 9p 9q 10p 10q 11p 13q 14q 15q 16p 18p 18q 21q	11q 16q	18	2	NA	NA	NA	NA	NA	NA	NA	NA
MN-63345	10	9664921051_L	Benign	POLR2A	Yes (genotyped) (exomeCNV)	CNV-low	0.00217333			0	0			0	0		16p	0	1						0	0	0
MN-63370	9	9372962013_C	Benign	NF2/Chr22	Yes (genotyped)	CNV-low	0.00907577	22q		1	0			0	0			0	0	NA	NA	NA	NA	NA	NA	NA	NA
MN-63401	12	3999888086_D	Benign	Mutation unknown	Yes (genotyped)	CNV-low	0.0473544	1p 15q		2	0		1q	0	1	19p	10q 12p 12q	1	3	NA	NA	NA	NA	NA	NA	NA	NA
MN-63460	9	9372962009_D	Benign	Mutation unknown	Yes (exomeCNV)	CNV-low	0.000297857	NA	NA	NA	NA	NA	NA	NA	NA	NA		NA	NA						0	0	0
MN-63492	9	9372962007_F	Benign	Hedgehog	Yes (genotyped)	CNV-high	0.129325	1p 2p 8p 8q 10q		5	0			0	0			0	0	NA	NA	NA	NA	NA	NA	NA	NA
MN-63525	9	9372962035_A	Benign	NF2/Chr22	Yes (genotyped)	CNV-high	0.0948136	1p 4p 7p 11q 22q		5	0		16p	0	1			0	0	NA	NA	NA	NA	NA	NA	NA	NA
MN-63565	9	9372962013_D	Benign	Mutation unknown	Yes (exomeCNV); Yes (genotyped)	CNV-low	0.0447389			0	0			0	0			0	0						0	0	0
MN-63570	9	9372962008_C	Benign	NF2/Chr22	Yes (genotyped)	CNV-low	0.0112954	22q		1	0			0	0			0	0	NA	NA	NA	NA	NA	NA	NA	NA
MN-63670	9	9372962009_B	Benign	POLR2A	Yes (exomeCNV)	CNV-low	1.3e-05	NA	NA	NA	NA	NA	NA	NA	NA	NA		NA	NA						0	0	0
MN-63676	9	9372962009_I	Benign	TRAF7/KLF4	No			NA	NA	NA	NA	NA	NA	NA	NA	NA		NA	NA	NA	NA	NA	NA	NA	NA	NA	NA
MN-63711	10	9664921052_L	Benign	NF2/Chr22	Yes (genotyped)	CNV-high	0.142185	1p 3p 6q 14q 22q		5	0		17q	0	1			0	0	NA	NA	NA	NA	NA	NA	NA	NA
MN-63770	9	9372962008_I	Benign	TRAF7/KLF4	No			NA	NA	NA	NA	NA	NA	NA	NA	NA		NA	NA	NA	NA	NA	NA	NA	NA	NA	NA
MN-63779	12	3999888086_F	Atypical	Mutation unknown	Yes (exomeCNV)	CNV-low	1.16e-07	NA	NA	NA	NA	NA	NA	NA	NA	NA		NA	NA					9q	0	0	1
MN-63811	9	9372962022_C	Atypical	NF2/Chr22	Yes (genotyped)	CNV-high	0.104242	1p 8p 8q 14q 22q		5	0			0	0			0	0	NA	NA	NA	NA	NA	NA	NA	NA
MN-63840	9	9372962036_I	Benign	TRAF7/PIK3	No			NA	NA	NA	NA	NA	NA	NA	NA	NA		NA	NA	NA	NA	NA	NA	NA	NA	NA	NA
MN-63844	15	200308380129_J	Atypical	TRAF7/PIK3	Yes (genotyped)	CNV-low	0.00169444			0	0			0	0			0	0	NA	NA	NA	NA	NA	NA	NA	NA
MN-63866	10	9664921052_I	Benign	POLR2A	Yes (genotyped) (exomeCNV)	CNV-low	0.000225957			0	0			0	0	1p 1q 3p 3q 4p 4q 6p 6q 7p 7q 8p 8q 9p 9q 10p 10q 13q 15q 16p 16q 17p 17q 18p 18q		24	0					1p 1q 3p 3q 4p 4q 6p 6q 7p 7q 8p 8q 9p 9q 10p 10q 13q 15q 16p 16q 17p 17q 18p 18q	0	0	24
MN-63991	9	9372962007_G	Benign	NF2/Chr22/SMARCB1	Yes (genotyped)	CNV-low	0.0284183	22q	19p	1	1			0	0			0	0	NA	NA	NA	NA	NA	NA	NA	NA
MN-64031	11	9664921063_I	Atypical	NF2/Chr22	Yes (exomeCNV)	CNV-low	0	NA	NA	NA	NA	NA	NA	NA	NA	NA		NA	NA					22q	0	0	1
MN-64136	9	9372962032_G	Benign	NF2/Chr22/SMARCB1	Yes (genotyped)	CNV-low	0.0111883	22q		1	0			0	0			0	0	NA	NA	NA	NA	NA	NA	NA	NA
MN-64167	9	9372962007_C	Benign	NF2/Chr22	Yes (genotyped)	CNV-low	0.0124075	22q		1	0			0	0			0	0	NA	NA	NA	NA	NA	NA	NA	NA
MN-64266	11	9664921063_B	Benign	Mutation unknown	Yes (exomeCNV)	CNV-high	0.118831	NA	NA	NA	NA	NA	NA	NA	NA	NA		NA	NA			2q 3q 5p 6q 9p 12p	6p 7q 18q	7q 9q 10p 17p 17q 18p 20p	0	6	7
MN-64273	10	9664921051_G	Benign	POLR2A	Yes (exomeCNV)	CNV-low	0.000323827	NA	NA	NA	NA	NA	NA	NA	NA	NA		NA	NA						0	0	0
MN-64315	11	9664921063_D	Benign	Mutation unknown	Yes (genotyped)	CNV-low	0.00352767			0	0			0	0			0	0	NA	NA	NA	NA	NA	NA	NA	NA
MN-64479	11	9664921063_J	Atypical	NF2/Chr22	Yes (genotyped)	CNV-low	0.00891589		22q	0	1			0	0	22q		1	0	NA	NA	NA	NA	NA	NA	NA	NA
MN-64526	9	9372962032_E	Atypical	NF2/Chr22	Yes (genotyped)				1p 2p 2q 3p 3q 4p 4q 5p 5q 6p 6q 7p 7q 8p 8q 10p 10q 11p 11q 12p 12q 13q 14q 16p 18p 18q 21q 22q	0	28		16p	0	1	22q	20p	1	1	NA	NA	NA	NA	NA	NA	NA	NA
MN-64530	10	9664921051_C	Atypical	NF2/Chr22	Yes (genotyped)	CNV-high	0.241178	1p 1q 4p 4q 6p 6q 14q 22q		8	0	20p 20q		2	0		16p	0	1	NA	NA	NA	NA	NA	NA	NA	NA
MN-64560	9	9372962035_C	Atypical	NF2/Chr22	Yes (genotyped)	CNV-low	0.0350162	22q		1	0	14q		1	0		14q	0	1	NA	NA	NA	NA	NA	NA	NA	NA
MN-64636	10	9664921052_H	Benign	POLR2A	Yes (genotyped) (exomeCNV)	CNV-high	0.108124	2q 19p	1p	2	1	1q 15q 17q		3	0			0	0	2q 19p	1p	1q 15q 17q			2	3	0
MN-69	3	7911739001_B	Benign	TRAF7/KLF4	Yes (genotyped)	CNV-low	0.0225843			0	0	5q		1	0			0	0	NA	NA	NA	NA	NA	NA	NA	NA
MN-73	6	9256760058_G	Benign	TRAF7/PIK3	Yes (genotyped)	CNV-low	0.00388199			0	0			0	0		16p	0	1	NA	NA	NA	NA	NA	NA	NA	NA
MN-80204	9	9372962022_I	Benign	TRAF7/PIK3	No			NA	NA	NA	NA	NA	NA	NA	NA	NA		NA	NA	NA	NA	NA	NA	NA	NA	NA	NA
MN-80751	9	9372962032_I	Benign	TRAF7/PIK3	No			NA	NA	NA	NA	NA	NA	NA	NA	NA		NA	NA	NA	NA	NA	NA	NA	NA	NA	NA
MN-81172	9	9372962036_D	Benign	Hedgehog	Yes (genotyped)	CNV-low	0.000684506			0	0			0	0		16p	0	1	NA	NA	NA	NA	NA	NA	NA	NA
MN-81220	10	9664921051_A	Benign	POLR2A	Yes (genotyped)	CNV-low	0.00234715			0	0			0	0			0	0	NA	NA	NA	NA	NA	NA	NA	NA
MN-81944	10	9664921051_B	Benign	POLR2A	Yes (genotyped)	CNV-low	0.000442391			0	0			0	0			0	0	NA	NA	NA	NA	NA	NA	NA	NA
MN-81977	10	9664921052_A	Benign	POLR2A	Yes (genotyped)	CNV-low	0.00378598			0	0			0	0			0	0	NA	NA	NA	NA	NA	NA	NA	NA
MN-82152	10	9664921052_E	Benign	POLR2A	Yes (genotyped)	CNV-low	0			0	0			0	0		16p	0	1	NA	NA	NA	NA	NA	NA	NA	NA
MN-83019	9	9372962013_F	Benign	Hedgehog	Yes (genotyped)	CNV-low	0.000124928			0	0			0	0		6p 16p	0	2	NA	NA	NA	NA	NA	NA	NA	NA
MN-84	3	7911739023_L	Benign	TRAF7/KLF4	Yes (genotyped)	CNV-low	0.00180817			0	0			0	0			0	0	NA	NA	NA	NA	NA	NA	NA	NA

## Sheet: Table S4B
GO Term enrichment analysis
GOID	Pvalue	OddsRatio	ExpCount	Count	Size	Term	genes	FDR
GO:0007067	1.03032e-14	5.02321	9.43879	40	420	mitotic nuclear division	NDC80,TADA3,DCTN2,SPAG5,CENPF,UBE2C,CDCA5,OIP5,STRA13,STOX1,TPX2,ASPM,UBE2S,HELLS,BIRC5,KIFC1,MOS,NEK2,NUSAP1,ERCC6L,KIF15,NCAPG,AURKA,DYNLT3,TPR,TTK,CDCA3,NUF2,CCNA2,CCNB1,TIMELESS,CCNB2,AURKB,PTTG1,KNTC1,DLGAP5,CKAP5,CDK1,CDC20,KIF14	3.93222e-11
GO:0048285	1.70042e-14	4.27528	12.9896	47	578	organelle fission	NDC80,TADA3,DCTN2,SPAG5,CENPF,UBE2C,CDCA5,OIP5,STRA13,STOX1,TPX2,SUN1,ASPM,UBE2S,HELLS,BIRC5,KIFC1,MOS,MRE11A,NEK2,NUSAP1,PDE3A,GDAP1,ERCC6L,KIF15,NCAPG,C22orf41,ATG3,AURKA,DYNLT3,TPR,TTK,CDCA3,NUF2,CCNA2,CCNB1,TIMELESS,CCNB2,AURKB,PTTG1,TRIP13,KNTC1,DLGAP5,CKAP5,CDK1,CDC20,KIF14	3.93222e-11
GO:0000280	2.68619e-14	4.37367	12.1356	45	540	nuclear division	NDC80,TADA3,DCTN2,SPAG5,CENPF,UBE2C,CDCA5,OIP5,STRA13,STOX1,TPX2,SUN1,ASPM,UBE2S,HELLS,BIRC5,KIFC1,MOS,MRE11A,NEK2,NUSAP1,PDE3A,ERCC6L,KIF15,NCAPG,C22orf41,AURKA,DYNLT3,TPR,TTK,CDCA3,NUF2,CCNA2,CCNB1,TIMELESS,CCNB2,AURKB,PTTG1,TRIP13,KNTC1,DLGAP5,CKAP5,CDK1,CDC20,KIF14	4.14121e-11
GO:0051301	3.79315e-14	4.03568	14.3155	49	637	cell division	LOC646278,TUBA1B,NDC80,SPAG5,TXNIP,CENPF,UBE2C,CDCA5,OIP5,STRA13,STOX1,TPX2,ASPM,CKAP2,UBE2S,HELLS,BIRC5,KIFC1,RHOB,MOS,MYH9,NEK2,NUSAP1,PDE3A,CINP,ERCC6L,PPP1CC,CEP55,NCAPG,C22orf41,AURKA,TACC1,DYNLT3,TPR,TTK,CDCA3,NUF2,CCNA2,CCNB1,TIMELESS,CCNB2,AURKB,PTTG1,KNTC1,DLGAP5,CKAP5,CDK1,CDC20,KIF14	4.38583e-11
GO:1903047	3.41245e-13	3.44167	19.1248	56	851	mitotic cell cycle process	NDC80,TADA3,DCTN2,CENPA,SPAG5,CENPF,UBE2C,CDCA5,OIP5,TRIM71,STRA13,EYA1,EZH2,STOX1,TPX2,FOXM1,ORC6,POLA2,ASPM,CKAP2,UBE2S,HELLS,BIRC5,KIFC1,MOS,MRE11A,NEK2,NUSAP1,ERCC6L,CEP55,PSMB3,KIF15,RHOU,BCL2,NCAPG,STIL,AURKA,DYNLT3,TPR,TTK,YWHAE,CDCA3,NUF2,MCM8,CCNA2,CCNB1,TIMELESS,CCNB2,AURKB,PTTG1,KNTC1,DLGAP5,CKAP5,CDK1,CDC20,KIF14	3.15651e-10
GO:0000278	6.21032e-13	3.17605	23.0127	62	1024	mitotic cell cycle	NDC80,TADA3,DCTN2,CENPA,SPAG5,CENPF,UBE2C,CDCA5,OIP5,TRIM71,E2F2,STRA13,EYA1,EZH2,STOX1,TPX2,FOXM1,ORC6,POLA2,ASPM,CKAP2,UBE2S,HELLS,BIRC5,KIFC1,MOS,MRE11A,NEK2,NUSAP1,ERCC6L,PPP1CC,CEP55,PSMB3,KIF15,RHOU,BCL2,RFC5,NCAPG,GINS3,STIL,AURKA,DYNLT3,TIMP2,TPR,TTK,YWHAE,CENPM,CDCA3,NUF2,MCM8,CCNA2,CCNB1,TIMELESS,CCNB2,AURKB,PTTG1,KNTC1,DLGAP5,CKAP5,CDK1,CDC20,KIF14	4.78712e-10
GO:0022402	1.92212e-11	2.76372	28.8557	68	1284	cell cycle process	LOC646278,NDC80,TADA3,DCTN2,CENPA,SPAG5,CENPF,UBE2C,CDCA5,OIP5,TRIM71,STRA13,AKT2,EYA1,EZH2,STOX1,TPX2,FOXM1,SUN1,ORC6,POLA2,ASPM,CKAP2,UBE2S,GAS2L3,HELLS,BIRC5,KIFC1,RHOB,MOS,MRE11A,MYH9,NEK2,ATP2B4,NUSAP1,PDE3A,ERCC6L,CEP55,PSMB3,KIF15,RHOU,BCL2,RFC5,NCAPG,C22orf41,STIL,BRCA1,AURKA,DYNLT3,TPR,TTK,YWHAE,CDCA3,NUF2,MCM8,CCNA2,CCNB1,TIMELESS,CCNB2,AURKB,PTTG1,TRIP13,KNTC1,DLGAP5,CKAP5,CDK1,CDC20,K…	1.26997e-08
GO:0007059	2.56285e-11	5.26039	6.18016	28	275	chromosome segregation	NDC80,SPAG5,CENPF,UBE2C,CDCA5,STRA13,SUN1,BIRC5,KIFC1,MOS,MRE11A,NEK2,NUSAP1,HJURP,NCAPG,C22orf41,BRCA1,TPR,TTK,SMC6,NUF2,CCNB1,AURKB,PTTG1,TRIP13,DLGAP5,CDC20,KIF14	1.48165e-08
GO:0007049	3.63634e-11	2.48416	39.7103	83	1767	cell cycle	LOC646278,NDC80,TADA3,DCTN2,CENPA,SPAG5,TXNIP,CENPF,BLCAP,UBE2C,CDCA5,OIP5,TRIM71,DTYMK,E2F2,STRA13,AKT2,EYA1,EZH2,STOX1,TPX2,FOXM1,SUN1,ORC6,POLA2,ASPM,CKAP2,UBE2S,GAS2L3,HELLS,BIRC5,KIFC1,RHOB,TEX19,MOS,MRE11A,MYH9,NEK2,ATP2B4,NUSAP1,PDE3A,CINP,ERCC6L,PPP1CC,CEP55,HJURP,PSMB3,KIF15,PTPRK,RHOU,BCL2,RFC5,NCAPG,C22orf41,GINS3,STIL,BRCA1,SRPK2,AURKA,TACC1,DYNLT3,TIMP2,TPR,TTK,YWHAE,CENPM,CDCA3,NUF2…	1.86868e-08
GO:0098813	3.46013e-10	5.67577	4.69692	23	209	nuclear chromosome segregation	NDC80,SPAG5,CENPF,UBE2C,CDCA5,STRA13,SUN1,KIFC1,MOS,MRE11A,NEK2,NUSAP1,NCAPG,C22orf41,TPR,TTK,CCNB1,AURKB,PTTG1,TRIP13,DLGAP5,CDC20,KIF14	1.60031e-07
GO:1902589	1.35456e-09	2.12221	58.1609	103	2588	single-organism organelle organization	C17orf106,LOC646278,HUWE1,ABI2,WASF2,TUBA1B,NDC80,TADA3,DCTN2,CENPA,SPAG5,CENPF,UBE2C,CDCA5,OIP5,CLVS1,DYX1C1-CCPG1,STRA13,AKT2,EYA1,EZH2,MTIF3,STOX1,CD93,TPX2,SMG1,SUN1,FOLR1,POLA2,MTCH2,FAM21C,CNIH2,ASPM,NPHP4,CKAP2,UBE2S,GAS2L3,HELLS,BIRC5,KIF24,KLC1,KIFC1,ABLIM1,MOS,MRE11A,MYH9,NEK2,ATP1B1,MRPS7,SUV420H1,NUSAP1,MRPL27,PDE3A,GDAP1,MAGEL2,HYDIN,ERCC6L,SLX1A,ASXL2,KIF15,SLC4A5,RHOU,RAG1,BCL2,RFC…	5.69529e-07
GO:0007017	1.47962e-09	3.34232	13.2143	39	588	microtubule-based process	LOC646278,TUBA1B,NDC80,DCTN2,CENPA,SPAG5,TUBA3D,DYX1C1-CCPG1,EYA1,TPX2,CNIH2,ASPM,CKAP2,NPHP3,GAS2L3,BIRC5,KIF24,KLC1,KIFC1,MOS,MYH9,NEK2,NUSAP1,SPA17,HYDIN,KIF15,STIL,BRCA1,AURKA,TACC1,TPR,TTK,FYCO1,CCNB1,AURKB,DLGAP5,CKAP5,CDK1,KIF14	5.7027e-07
GO:0000070	4.16455e-09	6.94072	2.87658	17	128	mitotic sister chromatid segregation	NDC80,SPAG5,CENPF,UBE2C,CDCA5,KIFC1,MOS,NEK2,NUSAP1,NCAPG,TPR,TTK,CCNB1,PTTG1,DLGAP5,CDC20,KIF14	1.48162e-06
GO:0007051	5.29741e-09	6.81701	2.92153	17	130	spindle organization	NDC80,DCTN2,SPAG5,TPX2,ASPM,BIRC5,KIFC1,MOS,MYH9,NEK2,STIL,AURKA,TPR,TTK,CCNB1,AURKB,CKAP5	1.75004e-06
GO:0044770	8.69215e-09	3.41403	11.1917	34	498	cell cycle phase transition	DCTN2,CENPF,UBE2C,CDCA5,TRIM71,EZH2,STOX1,FOXM1,ORC6,POLA2,UBE2S,BIRC5,MOS,MRE11A,NEK2,ATP2B4,PSMB3,RHOU,BCL2,AURKA,TPR,TTK,YWHAE,MCM8,CCNA2,CCNB1,TIMELESS,CCNB2,KNTC1,DLGAP5,CKAP5,CDK1,CDC20,KIF14	2.68008e-06
GO:0000819	9.30982e-09	6.09632	3.41594	18	152	sister chromatid segregation	NDC80,SPAG5,CENPF,UBE2C,CDCA5,KIFC1,MOS,MRE11A,NEK2,NUSAP1,NCAPG,TPR,TTK,CCNB1,PTTG1,DLGAP5,CDC20,KIF14	2.69112e-06
GO:0051983	1.45596e-08	8.18652	2.04507	14	91	regulation of chromosome segregation	SPAG5,CENPF,UBE2C,CDCA5,MOS,NEK2,TPR,TTK,SMC6,CCNB1,AURKB,PTTG1,DLGAP5,CDC20	3.96106e-06
GO:0000226	1.79834e-08	3.61493	9.30395	30	414	microtubule cytoskeleton organization	LOC646278,TUBA1B,NDC80,DCTN2,CENPA,SPAG5,DYX1C1-CCPG1,EYA1,TPX2,ASPM,CKAP2,GAS2L3,BIRC5,KIF24,KIFC1,MOS,MYH9,NEK2,NUSAP1,HYDIN,STIL,BRCA1,AURKA,TACC1,TPR,TTK,CCNB1,AURKB,CKAP5,CDK1	4.62073e-06
GO:0044772	1.07514e-07	3.23524	10.6523	31	474	mitotic cell cycle phase transition	DCTN2,CENPF,UBE2C,CDCA5,TRIM71,EZH2,STOX1,FOXM1,ORC6,POLA2,UBE2S,BIRC5,MRE11A,NEK2,PSMB3,RHOU,BCL2,AURKA,TPR,TTK,YWHAE,MCM8,CCNA2,CCNB1,CCNB2,KNTC1,DLGAP5,CKAP5,CDK1,CDC20,KIF14	2.61711e-05
GO:0007052	2.42789e-07	7.78981	1.82034	12	81	mitotic spindle organization	NDC80,DCTN2,TPX2,BIRC5,KIFC1,NEK2,STIL,AURKA,TPR,TTK,CCNB1,AURKB	5.61451e-05
GO:0006996	3.96955e-07	1.79041	80.9938	122	3604	organelle organization	C17orf106,LOC646278,HUWE1,ABI2,WASF2,TUBA1B,NDC80,TADA3,DCTN2,CENPA,SPAG5,CENPF,UBE2C,CDCA5,OIP5,OSCP1,CLVS1,DYX1C1-CCPG1,DHX9,STRA13,AKT2,EYA1,EZH2,MTIF3,STOX1,CD93,TPX2,SMG1,EXOC7,AGTPBP1,SUN1,FOLR1,POLA2,MTCH2,FXN,FAM21C,CNIH2,ASPM,NPHP4,TIMM8B,CKAP2,NPHP3,UBE2S,GAS2L3,HELLS,BIRC5,KIF24,KLC1,KIFC1,ABLIM1,MOS,MRE11A,MYH9,RERE,NEK2,ATP1B1,MRPS7,SUV420H1,NUSAP1,MRPL27,PDE3A,GDAP1,MAGEL2,HYDIN,ERC…	8.74246e-05
GO:0051276	4.83229e-07	2.31884	24.5184	51	1091	chromosome organization	C17orf106,HUWE1,NDC80,TADA3,CENPA,SPAG5,CENPF,UBE2C,CDCA5,OIP5,DHX9,STRA13,EYA1,EZH2,SMG1,SUN1,POLA2,HELLS,KIFC1,MOS,MRE11A,RERE,NEK2,SUV420H1,NUSAP1,SLX1A,ASXL2,HJURP,ASF1B,PURA,RAG1,RFC5,NCAPG,C22orf41,BRCA1,AURKA,TPR,TTK,WHSC1,CENPM,SMC6,PIF1,HIST1H3D,CCNB1,AURKB,PTTG1,TRIP13,DLGAP5,CDK1,CDC20,KIF14	9.99989e-05
GO:0010564	4.97292e-07	2.93859	12.0232	32	535	regulation of cell cycle process	LOC646278,SPAG5,CENPF,UBE2C,CDCA5,AKT2,EZH2,STOX1,TPX2,FOXM1,BIRC5,MOS,MRE11A,NEK2,ATP2B4,NUSAP1,PDE3A,PSMB3,BCL2,BRCA1,AURKA,TPR,TTK,CCNA2,CCNB1,AURKB,PTTG1,KNTC1,DLGAP5,CDK1,CDC20,KIF14	9.99989e-05
GO:0007088	9.50707e-07	5.19264	3.25863	15	145	regulation of mitotic nuclear division	CENPF,UBE2C,CDCA5,BIRC5,MOS,NEK2,NUSAP1,AURKA,TPR,TTK,CCNB1,PTTG1,KNTC1,DLGAP5,CDC20	0.000183209
GO:0051783	1.26088e-06	4.74414	3.77552	16	168	regulation of nuclear division	CENPF,UBE2C,CDCA5,BIRC5,MOS,NEK2,NUSAP1,PDE3A,AURKA,TPR,TTK,CCNB1,PTTG1,KNTC1,DLGAP5,CDC20	0.000233263
GO:0051653	2.01551e-06	11.4562	0.876459	8	39	spindle localization	NDC80,CENPA,SPAG5,EYA1,ASPM,MOS,MYH9,NUSAP1	0.000358528
GO:0051302	5.06238e-06	3.51059	6.24758	20	278	regulation of cell division	TXNIP,CENPF,UBE2C,CDCA5,ASPM,BIRC5,MOS,NEK2,NUSAP1,PDE3A,AURKA,TPR,TTK,CCNB1,AURKB,PTTG1,KNTC1,DLGAP5,CDC20,KIF14	0.000846163
GO:0033045	5.12272e-06	7.07206	1.64055	10	73	regulation of sister chromatid segregation	CENPF,UBE2C,CDCA5,MOS,TPR,TTK,CCNB1,PTTG1,DLGAP5,CDC20	0.000846163
GO:0010965	7.12051e-06	7.84619	1.3484	9	60	regulation of mitotic sister chromatid separation	CENPF,UBE2C,MOS,TPR,TTK,CCNB1,PTTG1,DLGAP5,CDC20	0.0011356
GO:0051304	7.4136e-06	6.74931	1.70797	10	76	chromosome separation	CENPF,UBE2C,STRA13,MOS,TPR,TTK,CCNB1,PTTG1,DLGAP5,CDC20	0.00114293
GO:1901987	8.5773e-06	3.37741	6.47231	20	288	regulation of cell cycle phase transition	CENPF,UBE2C,CDCA5,EZH2,STOX1,BIRC5,MOS,MRE11A,ATP2B4,PSMB3,BCL2,TPR,TTK,CCNA2,CCNB1,KNTC1,DLGAP5,CDK1,CDC20,KIF14	0.00127968
GO:0051306	9.39268e-06	7.54915	1.39334	9	62	mitotic sister chromatid separation	CENPF,UBE2C,MOS,TPR,TTK,CCNB1,PTTG1,DLGAP5,CDC20	0.00135754
GO:0051293	1.06788e-05	11.069	0.786566	7	35	establishment of spindle localization	NDC80,CENPA,SPAG5,EYA1,MOS,MYH9,NUSAP1	0.00149665
GO:0051640	1.11974e-05	2.7963	10.113	26	450	organelle localization	NDC80,DCTN2,CENPA,SPAG5,CENPF,CDCA5,EYA1,FOLR1,CNIH2,ASPM,BIRC5,KIFC1,MOS,MYH9,NUSAP1,SLC4A5,RAB5A,VPS33A,AURKA,TACC1,ZAP70,FYCO1,CCNB1,DLGAP5,GAB2,KIF14	0.00152317
GO:0071103	1.26251e-05	3.54557	5.55091	18	247	DNA conformation change	CENPA,CDCA5,OIP5,DHX9,STRA13,HELLS,MRE11A,NUSAP1,HJURP,ASF1B,PURA,NCAPG,TPR,CENPM,PIF1,HIST1H3D,CCNB1,CDK1	0.00166831
GO:0033047	1.58358e-05	7.01759	1.48324	9	66	regulation of mitotic sister chromatid segregation	CENPF,UBE2C,MOS,TPR,TTK,CCNB1,PTTG1,DLGAP5,CDC20	0.00203446
GO:0031577	1.6491e-05	8.25279	1.14614	8	51	spindle checkpoint	CENPF,UBE2C,BIRC5,TPR,TTK,CCNB1,AURKB,CDC20	0.00206138
GO:0031145	2.03199e-05	5.93598	1.91023	10	85	anaphase-promoting complex-dependent proteasomal ubiquitin-dependent protein catabolic process	UBE2C,UBE2S,NEK2,PSMB3,AURKA,CCNB1,AURKB,PTTG1,CDK1,CDC20	0.00240973
GO:0051782	2.03199e-05	5.93598	1.91023	10	85	negative regulation of cell division	TXNIP,CENPF,UBE2C,ASPM,TPR,TTK,CCNB1,AURKB,PTTG1,CDC20	0.00240973
GO:0033044	2.1976e-05	3.26106	6.33747	19	282	regulation of chromosome organization	C17orf106,TADA3,CENPF,UBE2C,CDCA5,MOS,MRE11A,NEK2,SLX1A,ASXL2,BRCA1,TPR,TTK,PIF1,CCNB1,AURKB,PTTG1,DLGAP5,CDC20	0.00254097
GO:0000086	2.63841e-05	3.84627	4.26993	15	190	G2/M transition of mitotic cell cycle	DCTN2,CENPF,STOX1,FOXM1,BIRC5,MRE11A,NEK2,AURKA,YWHAE,CCNA2,CCNB1,CCNB2,CKAP5,CDK1,KIF14	0.00297625
GO:1902099	2.9161e-05	7.5485	1.23603	8	55	regulation of metaphase/anaphase transition of cell cycle	CENPF,UBE2C,MOS,TPR,TTK,CCNB1,DLGAP5,CDC20	0.00316143
GO:0006310	2.93928e-05	3.18709	6.47231	19	288	DNA recombination	POLQ,EME1,STRA13,POLA2,MRE11A,SLX1A,INO80D,RAG1,RFC5,C22orf41,BRCA1,WHSC1,SMC6,PIF1,MND1,MCM8,TNFSF13,TIMELESS,TRIP13	0.00316143
GO:0044839	3.36568e-05	3.75936	4.35982	15	194	cell cycle G2/M phase transition	DCTN2,CENPF,STOX1,FOXM1,BIRC5,MRE11A,NEK2,AURKA,YWHAE,CCNA2,CCNB1,CCNB2,CKAP5,CDK1,KIF14	0.00353778
GO:1901990	3.5808e-05	3.25658	6.00037	18	267	regulation of mitotic cell cycle phase transition	CENPF,UBE2C,CDCA5,EZH2,STOX1,BIRC5,MRE11A,PSMB3,BCL2,TPR,TTK,CCNA2,CCNB1,KNTC1,DLGAP5,CDK1,CDC20,KIF14	0.00368027
GO:0044784	3.80593e-05	7.23948	1.28098	8	57	metaphase/anaphase transition of cell cycle	CENPF,UBE2C,MOS,TPR,TTK,CCNB1,DLGAP5,CDC20	0.00382661
GO:0007346	4.18709e-05	2.5714	10.922	26	486	regulation of mitotic cell cycle	CENPF,UBE2C,CDCA5,EZH2,STOX1,TPX2,BIRC5,MOS,MRE11A,NEK2,NUSAP1,PSMB3,BCL2,AURKA,DYNLT3,TIMP2,TPR,TTK,CCNA2,CCNB1,PTTG1,KNTC1,DLGAP5,CDK1,CDC20,KIF14	0.00412027
GO:0000212	4.73317e-05	29.311	0.224733	4	10	meiotic spindle organization	ASPM,MOS,MYH9,AURKA	0.0045606
GO:1902100	5.94133e-05	8.15093	1.0113	7	45	negative regulation of metaphase/anaphase transition of cell cycle	CENPF,UBE2C,MOS,TPR,TTK,CCNB1,CDC20	0.00555634
GO:0051321	6.00686e-05	3.55816	4.58455	15	204	meiotic cell cycle	STRA13,SUN1,ASPM,TEX19,MOS,MRE11A,MYH9,NEK2,PDE3A,C22orf41,AURKA,MND1,PTTG1,TRIP13,CDC20	0.00555634
GO:2000816	7.92278e-05	7.74239	1.05625	7	47	negative regulation of mitotic sister chromatid separation	CENPF,UBE2C,TPR,TTK,CCNB1,PTTG1,CDC20	0.00718488
GO:0006323	8.19732e-05	3.64268	4.18003	14	186	DNA packaging	CENPA,CDCA5,OIP5,STRA13,HELLS,NUSAP1,HJURP,ASF1B,NCAPG,TPR,CENPM,HIST1H3D,CCNB1,CDK1	0.00729089
GO:0034508	9.09852e-05	7.55307	1.07872	7	48	centromere complex assembly	CENPA,CENPF,OIP5,STRA13,HELLS,HJURP,CENPM	0.00793974
GO:0006259	9.76702e-05	2.02525	21.3496	40	950	DNA metabolic process	C17orf106,HUWE1,CENPF,POLQ,CDCA5,EME1,APOBEC3A,STRA13,EYA1,EZH2,FANCB,STOX1,SMG1,FOXM1,ORC6,POLA2,HELLS,MRE11A,NEK2,CINP,SLX1A,INO80D,PURA,RAG1,RFC5,C22orf41,GINS3,BRCA1,WHSC1,SMC6,PIF1,HIST1H3D,MND1,MCM8,TNFSF13,TIMELESS,AURKB,PTTG1,TRIP13,CDK1	0.00836527
GO:0033048	0.000104125	7.37277	1.10119	7	49	negative regulation of mitotic sister chromatid segregation	CENPF,UBE2C,TPR,TTK,CCNB1,PTTG1,CDC20	0.00875597
GO:0043146	0.000108852	65.7827	0.112367	3	5	spindle stabilization	AURKA,CCNB1,AURKB	0.00899004
GO:0051726	0.000123457	1.96688	23.0801	42	1027	regulation of cell cycle	LOC646278,SPAG5,CENPF,UBE2C,CDCA5,E2F2,AKT2,EZH2,STOX1,TPX2,FOXM1,ASPM,GAS2L3,BIRC5,RHOB,MOS,MRE11A,NEK2,ATP2B4,NUSAP1,PDE3A,PSMB3,PTPRK,BCL2,STIL,BRCA1,SRPK2,AURKA,DYNLT3,TIMP2,TPR,TTK,CCNA2,CCNB1,CCNB2,AURKB,PTTG1,KNTC1,DLGAP5,CDK1,CDC20,KIF14	0.0100174
GO:0090224	0.000134393	12.2378	0.516886	5	23	regulation of spindle organization	TPX2,AURKA,TPR,CCNB1,AURKB	0.0104092
GO:0033046	0.000135039	7.03675	1.14614	7	51	negative regulation of sister chromatid segregation	CENPF,UBE2C,TPR,TTK,CCNB1,PTTG1,CDC20	0.0104092
GO:0051985	0.000135039	7.03675	1.14614	7	51	negative regulation of chromosome segregation	CENPF,UBE2C,TPR,TTK,CCNB1,PTTG1,CDC20	0.0104092
GO:0016043	0.000145244	1.48369	135.132	169	6013	cellular component organization	C17orf106,LOC646278,HUWE1,ABI2,WASF2,NET1,TUBA1B,NDC80,TADA3,DCTN2,CENPA,SPAG5,CENPF,NRG3,POLQ,BLCAP,UBE2C,CDCA5,OIP5,OSCP1,ADORA1,HFE2,CLVS1,ADSL,DYX1C1-CCPG1,DHX9,STRA13,EPHA4,EPHA8,EPHB4,AKT2,ETV1,EYA1,EZH2,MTIF3,STOX1,FBN2,CD93,TPX2,SMG1,FOXM1,EXOC7,AGTPBP1,SUN1,FOLR1,PDSS1,POLA2,MTCH2,FXN,FAM21C,CNIH2,POC1A,ASPM,NPHP4,TIMM8B,CKAP2,NPHP3,UBE2S,GLUL,GAS2L3,KCTD1,HELLS,KCNIP2,BIRC5,KIF24,KCND1,…	0.0110124
GO:1902850	0.000153072	6.87994	1.16861	7	52	microtubule cytoskeleton organization involved in mitosis	NDC80,TPX2,BIRC5,KIFC1,NEK2,TPR,AURKB	0.0114187
GO:0044699	0.000157895	1.78743	296.805	322	13207	single-organism process	KIR2DS2,C17orf106,LOC646278,ARL17P1,ABCB6,HUWE1,ABI2,WASF2,DDX39A,NET1,TUBA1B,NDC80,TADA3,DEAF1,DCTN2,CENPA,SPAG5,POLR3G,TXNIP,CENPF,CLDN16,NRG3,POLQ,NFAT5,TRAF3IP2,MMP24,BLCAP,PRSS21,WWP1,UBE2C,BTN3A2,CDCA5,OIP5,MGLL,TUBA3D,TIRAP,CARD16,OSR2,ACSM1,CLK2,CCR6,CYP4F22,OR2T11,OSCP1,TRIM71,ADORA1,STARD4,ROMO1,C20orf173,CSE1L,EME1,HFE2,CLVS1,ADSL,DYX1C1-CCPG1,AKR1C2,AES,DHX9,ATN1,TSC22D3,SLC26A2,DTYMK…	0.0115915
GO:0010458	0.000166652	11.593	0.539359	5	24	exit from mitosis	UBE2C,CDCA5,UBE2S,BIRC5,KNTC1	0.0120432
GO:0030071	0.000194989	6.58634	1.21356	7	54	regulation of mitotic metaphase/anaphase transition	CENPF,UBE2C,TPR,TTK,CCNB1,DLGAP5,CDC20	0.0138742
GO:0008608	0.000204503	11.0126	0.561833	5	25	attachment of spindle microtubules to kinetochore	NDC80,SPAG5,NEK2,CCNB1,AURKB	0.0143307
GO:0032886	0.000213795	3.71476	3.50584	12	156	regulation of microtubule-based process	LOC646278,SPAG5,TPX2,CNIH2,CKAP2,NEK2,BRCA1,AURKA,TACC1,TPR,CCNB1,AURKB	0.0145601
GO:0031536	0.000214073	43.8524	0.13484	3	6	positive regulation of exit from mitosis	UBE2C,CDCA5,BIRC5	0.0145601
GO:0010948	0.000221062	3.00036	5.73069	16	255	negative regulation of cell cycle process	CENPF,UBE2C,EZH2,MOS,MRE11A,PSMB3,BCL2,BRCA1,TPR,TTK,CCNA2,CCNB1,AURKB,PTTG1,CDK1,CDC20	0.0148176
GO:0007010	0.000229384	1.90487	23.7543	42	1057	cytoskeleton organization	LOC646278,ABI2,WASF2,TUBA1B,NDC80,DCTN2,CENPA,SPAG5,DYX1C1-CCPG1,EYA1,TPX2,SUN1,FAM21C,ASPM,NPHP4,CKAP2,GAS2L3,BIRC5,KIF24,KIFC1,ABLIM1,MOS,MYH9,NEK2,NUSAP1,MAGEL2,HYDIN,PYY,RHOU,BCL2,STIL,BRCA1,AURKA,TACC1,TPR,TTK,DIAPH3,CCNB1,AURKB,PDLIM7,CKAP5,CDK1	0.0151557
GO:0007091	0.000245716	6.3167	1.25851	7	56	metaphase/anaphase transition of mitotic cell cycle	CENPF,UBE2C,TPR,TTK,CCNB1,DLGAP5,CDC20	0.0157893
GO:1901988	0.000245801	3.43333	4.09014	13	182	negative regulation of cell cycle phase transition	CENPF,UBE2C,EZH2,MOS,MRE11A,PSMB3,BCL2,TPR,TTK,CCNA2,CCNB1,CDK1,CDC20	0.0157893
GO:0031055	0.000285883	7.56549	0.921406	6	41	chromatin remodeling at centromere	CENPA,OIP5,STRA13,HELLS,HJURP,CENPM	0.0181125
GO:0051656	0.000292837	2.63667	7.70834	19	343	establishment of organelle localization	NDC80,DCTN2,CENPA,SPAG5,CENPF,CDCA5,EYA1,FOLR1,CNIH2,BIRC5,KIFC1,MOS,MYH9,NUSAP1,RAB5A,FYCO1,CCNB1,DLGAP5,KIF14	0.0183023
GO:0051294	0.000299479	10.0102	0.606779	5	27	establishment of spindle orientation	NDC80,CENPA,SPAG5,EYA1,MOS	0.0184679
GO:0007094	0.000327293	7.35487	0.943879	6	42	mitotic spindle assembly checkpoint	CENPF,UBE2C,TPR,TTK,CCNB1,CDC20	0.0196588
GO:1904667	0.000327293	7.35487	0.943879	6	42	negative regulation of ubiquitin protein ligase activity	CENPF,UBE2C,TPR,TTK,CCNB1,CDC20	0.0196588
GO:0045930	0.000344395	2.99545	5.37112	15	239	negative regulation of mitotic cell cycle	CENPF,UBE2C,EZH2,MRE11A,PSMB3,BCL2,TIMP2,TPR,TTK,CCNA2,CCNB1,PTTG1,KNTC1,CDK1,CDC20	0.0203792
GO:0045931	0.000352163	4.07553	2.67432	10	119	positive regulation of mitotic cell cycle	UBE2C,CDCA5,STOX1,BIRC5,NUSAP1,AURKA,TPR,CCNB1,DLGAP5,CDK1	0.0203792
GO:0032200	0.00036639	3.73556	3.19121	11	142	telomere organization	C17orf106,SMG1,POLA2,MRE11A,NEK2,SLX1A,RFC5,SMC6,PIF1,HIST1H3D,AURKB	0.0203792
GO:0007096	0.00036858	14.6499	0.359573	4	16	regulation of exit from mitosis	UBE2C,CDCA5,BIRC5,KNTC1	0.0203792
GO:0071173	0.000373257	7.15563	0.966352	6	43	spindle assembly checkpoint	CENPF,UBE2C,TPR,TTK,CCNB1,CDC20	0.0203792
GO:1904666	0.000373257	7.15563	0.966352	6	43	regulation of ubiquitin protein ligase activity	CENPF,UBE2C,TPR,TTK,CCNB1,CDC20	0.0203792
GO:0045839	0.000378943	5.83848	1.3484	7	60	negative regulation of mitotic nuclear division	CENPF,UBE2C,TPR,TTK,CCNB1,PTTG1,CDC20	0.0203792
GO:0050000	0.000378943	5.83848	1.3484	7	60	chromosome localization	CENPF,CDCA5,BIRC5,KIFC1,CCNB1,DLGAP5,KIF14	0.0203792
GO:0051303	0.000378943	5.83848	1.3484	7	60	establishment of chromosome localization	CENPF,CDCA5,BIRC5,KIFC1,CCNB1,DLGAP5,KIF14	0.0203792
GO:0051225	0.000391482	4.98926	1.77539	8	79	spindle assembly	TPX2,ASPM,BIRC5,KIFC1,NEK2,AURKA,TPR,AURKB	0.0208115
GO:0045841	0.000424116	6.96688	0.988825	6	44	negative regulation of mitotic metaphase/anaphase transition	CENPF,UBE2C,TPR,TTK,CCNB1,CDC20	0.0220397
GO:0071174	0.000424116	6.96688	0.988825	6	44	mitotic spindle checkpoint	CENPF,UBE2C,TPR,TTK,CCNB1,CDC20	0.0220397
GO:0033043	0.00044693	1.85177	23.7543	41	1057	regulation of organelle organization	C17orf106,LOC646278,HUWE1,ABI2,WASF2,TADA3,SPAG5,CENPF,UBE2C,CDCA5,OSCP1,AKT2,STOX1,TPX2,FXN,FAM21C,CKAP2,BIRC5,MOS,MRE11A,NEK2,NUSAP1,PDE3A,MAGEL2,SLX1A,ASXL2,RHOU,BCL2,ATG3,BRCA1,AURKA,TPR,TTK,YWHAE,PIF1,CCNB1,AURKB,PTTG1,KNTC1,DLGAP5,CDC20	0.0229672
GO:0071840	0.000460299	1.43467	137.919	169	6137	cellular component organization or biogenesis	C17orf106,LOC646278,HUWE1,ABI2,WASF2,NET1,TUBA1B,NDC80,TADA3,DCTN2,CENPA,SPAG5,CENPF,NRG3,POLQ,BLCAP,UBE2C,CDCA5,OIP5,OSCP1,ADORA1,HFE2,CLVS1,ADSL,DYX1C1-CCPG1,DHX9,STRA13,EPHA4,EPHA8,EPHB4,AKT2,ETV1,EYA1,EZH2,MTIF3,STOX1,FBN2,CD93,TPX2,SMG1,FOXM1,EXOC7,AGTPBP1,SUN1,FOLR1,PDSS1,POLA2,MTCH2,FXN,FAM21C,CNIH2,POC1A,ASPM,NPHP4,TIMM8B,CKAP2,NPHP3,UBE2S,GLUL,GAS2L3,KCTD1,HELLS,KCNIP2,BIRC5,KIF24,KCND1,…	0.0233826
GO:1901991	0.00047018	3.38257	3.82046	12	170	negative regulation of mitotic cell cycle phase transition	CENPF,UBE2C,EZH2,MRE11A,PSMB3,BCL2,TPR,TTK,CCNA2,CCNB1,CDK1,CDC20	0.0233826
GO:1903046	0.00047018	3.38257	3.82046	12	170	meiotic cell cycle process	STRA13,SUN1,ASPM,MOS,MRE11A,MYH9,PDE3A,C22orf41,AURKA,PTTG1,TRIP13,CDC20	0.0233826
GO:0030261	0.000500215	8.80728	0.674199	5	30	chromosome condensation	CDCA5,NUSAP1,NCAPG,CCNB1,CDK1	0.0246116
GO:0006302	0.000513395	3.00525	4.98907	14	222	double-strand break repair	POLQ,CDCA5,EME1,EYA1,FOXM1,MRE11A,SLX1A,RFC5,BRCA1,WHSC1,SMC6,MCM8,TIMELESS,TRIP13	0.0249942
GO:0045840	0.000541947	6.6177	1.03377	6	46	positive regulation of mitotic nuclear division	UBE2C,CDCA5,BIRC5,NUSAP1,AURKA,DLGAP5	0.0261094
GO:1903431	0.000579605	26.3081	0.179786	3	8	positive regulation of cell maturation	BCL2,RET,AURKA	0.0276358
GO:0090307	0.000609662	6.45588	1.05625	6	47	mitotic spindle assembly	TPX2,BIRC5,KIFC1,NEK2,TPR,AURKB	0.0287723
GO:1902580	0.000635485	1.75662	28.1141	46	1251	single-organism cellular localization	HUWE1,NDC80,DCTN2,CENPA,SPAG5,TXNIP,CDCA5,OSCP1,ADORA1,CSE1L,AKT2,EYA1,FOLR1,KPNA6,POLA2,CNIH2,ASPM,TIMM8B,KIFC1,MOS,MYH9,RERE,ATP1B1,NUSAP1,TCRVB,GDAP1,SLC4A5,RHOU,RAB5A,BCL2,RPL32,RPN2,RPS3A,RPS4Y1,ATG3,BRCA1,TPR,YWHAE,ZAP70,FYCO1,FAM126A,CCNB1,DLGAP5,CDK1,GAB2,KIF14	0.029688
GO:0000723	0.000668115	3.73066	2.89906	10	129	telomere maintenance	C17orf106,SMG1,POLA2,MRE11A,NEK2,SLX1A,RFC5,SMC6,PIF1,AURKB	0.0309003
GO:0010498	0.00070947	2.37755	8.94438	20	398	proteasomal protein catabolic process	CENPF,WWP1,UBE2C,DYX1C1-CCPG1,UBE2S,SPOPL,NEK2,PSMB3,RNF222,AURKA,TPR,TTK,CCNB1,AURKB,PTTG1,BAG5,DLGAP5,CDK1,CDC20,KIF14	0.0318656
GO:0016925	0.000709656	3.69934	2.92153	10	130	protein sumoylation	EYA1,BIRC5,ARNT,IFIH1,RNF222,BRCA1,AURKA,TPR,SMC6,AURKB	0.0318656
GO:0070507	0.000709656	3.69934	2.92153	10	130	regulation of microtubule cytoskeleton organization	LOC646278,SPAG5,TPX2,CKAP2,NEK2,BRCA1,AURKA,TPR,CCNB1,AURKB	0.0318656
GO:0071539	0.000744193	11.7177	0.426993	4	19	protein localization to centrosome	DCTN2,SPAG5,STIL,AURKA	0.032955
GO:0032446	0.000748168	1.88983	19.754	35	879	protein modification by small protein conjugation	HUWE1,CENPF,WWP1,UBE2C,TRIM71,STRA13,EYA1,ZNRF2,DCAF12,UBE2S,BIRC5,SPOPL,ARNT,MAGEL2,KLHL28,PSMB3,RAG1,BCL2,BACH2,IFIH1,RNF222,ATG3,BRCA1,AURKA,TPR,TTK,SMC6,TRIM56,CDCA3,CCNB1,AURKB,BAG5,UBE3C,CDK1,CDC20	0.032955
GO:0043161	0.000815708	2.40853	8.38254	19	373	proteasome-mediated ubiquitin-dependent protein catabolic process	CENPF,WWP1,UBE2C,UBE2S,SPOPL,NEK2,PSMB3,RNF222,AURKA,TPR,TTK,CCNB1,AURKB,PTTG1,BAG5,DLGAP5,CDK1,CDC20,KIF14	0.0349925
GO:0032435	0.00081605	5.07019	1.52818	7	68	negative regulation of proteasomal ubiquitin-dependent protein catabolic process	CENPF,UBE2C,TPR,TTK,CCNB1,BAG5,CDC20	0.0349925
GO:0006336	0.000852711	6.01456	1.12367	6	50	DNA replication-independent nucleosome assembly	CENPA,OIP5,STRA13,HJURP,ASF1B,CENPM	0.0349925
GO:0034724	0.000852711	6.01456	1.12367	6	50	DNA replication-independent nucleosome organization	CENPA,OIP5,STRA13,HJURP,ASF1B,CENPM	0.0349925
GO:0034770	0.000854952	21.922	0.20226	3	9	histone H4-K20 methylation	SUV420H1,BRCA1,WHSC1	0.0349925
GO:0051488	0.000854952	21.922	0.20226	3	9	activation of anaphase-promoting complex activity	UBE2C,UBE2S,CDC20	0.0349925
GO:0086013	0.000854952	21.922	0.20226	3	9	membrane repolarization during cardiac muscle cell action potential	ATP1A1,ATP1B1,YWHAE	0.0349925
GO:0098739	0.000854952	21.922	0.20226	3	9	import across plasma membrane	ATP1A1,ATP1B1,ATP2B4	0.0349925
GO:0045786	0.00089828	2.18598	11.1692	23	497	negative regulation of cell cycle	CENPF,UBE2C,AKT2,EZH2,FOXM1,GAS2L3,RHOB,MOS,MRE11A,PSMB3,PTPRK,BCL2,BRCA1,TIMP2,TPR,TTK,CCNA2,CCNB1,AURKB,PTTG1,KNTC1,CDK1,CDC20	0.0364434
GO:1903429	0.000913878	10.9846	0.449466	4	20	regulation of cell maturation	BCL2,RET,AURKA,KIF14	0.0367538
GO:0051438	0.000950606	3.55023	3.0339	10	135	regulation of ubiquitin-protein transferase activity	CENPF,UBE2C,UBE2S,PSMB3,TPR,TTK,CCNB1,BAG5,CDK1,CDC20	0.0379013
GO:0006281	0.000999619	2.16712	11.2591	23	501	DNA repair	HUWE1,POLQ,CDCA5,EME1,STRA13,EYA1,FANCB,SMG1,FOXM1,MRE11A,CINP,SLX1A,INO80D,RFC5,BRCA1,WHSC1,SMC6,PIF1,MCM8,TIMELESS,PTTG1,TRIP13,CDK1	0.0394315
GO:0051340	0.00100604	3.52183	3.05637	10	136	regulation of ligase activity	CENPF,UBE2C,UBE2S,PSMB3,TPR,TTK,CCNB1,BAG5,CDK1,CDC20	0.0394315
GO:0051784	0.00105705	4.8316	1.5956	7	71	negative regulation of nuclear division	CENPF,UBE2C,TPR,TTK,CCNB1,PTTG1,CDC20	0.041083
GO:0007126	0.00110364	3.23664	3.64068	11	162	meiotic nuclear division	STRA13,SUN1,ASPM,MOS,MRE11A,PDE3A,C22orf41,AURKA,PTTG1,TRIP13,CDC20	0.042536
GO:0035404	0.00120108	18.7891	0.224733	3	10	histone-serine phosphorylation	AURKA,CCNB1,AURKB	0.0459089
GO:1901799	0.00124652	4.68459	1.64055	7	73	negative regulation of proteasomal protein catabolic process	CENPF,UBE2C,TPR,TTK,CCNB1,BAG5,CDC20	0.0472555
GO:0010389	0.00128554	5.51194	1.21356	6	54	regulation of G2/M transition of mitotic cell cycle	CENPF,STOX1,MRE11A,CCNA2,CDK1,KIF14	0.0480171
GO:0000075	0.00128738	2.71394	5.48349	14	244	cell cycle checkpoint	CENPF,UBE2C,BIRC5,MRE11A,PSMB3,BRCA1,TPR,TTK,CCNA2,CCNB1,AURKB,KNTC1,CDK1,CDC20	0.0480171

## Sheet: Table S4C
Cytoscape Pathway Enrichment
Term	FDR	Genes
Mitotic Prometaphase(R)	7.18e-12	KNTC1,AURKB,CDCA5,PPP1CC,ERCC6L,CKAP5,NUF2,CDC20,NDC80,CDK1,NCAPG,CENPA,CENPM,CENPF,BIRC5,CCNB1,CCNB2
FOXM1 transcription factor network(N)	3.81e-08	AURKB,CCNA2,NEK2,CDK1,FOXM1,CENPA,CENPF,BIRC5,CCNB1,CCNB2
Mitotic Metaphase and Anaphase(R)	3.81e-08	KNTC1,PTTG1,AURKB,CDCA5,PPP1CC,PSMB3,ERCC6L,CKAP5,NUF2,CDC20,NDC80,UBE2C,CENPA,CENPM,CENPF,BIRC5
Aurora A signaling(N)	3.81e-08	AURKA,AURKB,TACC1,CKAP5,BRCA1,TPX2,CENPA,DLGAP5,BIRC5
Aurora B signaling(N)	5.19e-06	AURKA,AURKB,PPP1CC,TACC1,NDC80,NCAPG,CENPA,BIRC5
Mitotic G2-G2/M phases(R)	1.61e-05	AURKA,CCNA2,DCTN2,NEK2,CKAP5,CDK1,FOXM1,CENPF,YWHAE,CCNB1,CCNB2
APC/C-mediated degradation of cell cycle proteins(R)	6.52e-05	AURKA,PTTG1,AURKB,NEK2,PSMB3,CDC20,CDK1,UBE2C,CCNB1
PLK1 signaling events(N)	0.000101	AURKA,ERCC6L,CDC20,NDC80,CDK1,TPX2,CCNB1
Cell cycle(K)	0.000241	TTK,PTTG1,ORC6,CCNA2,CDC20,E2F2,CDK1,YWHAE,CCNB1,CCNB2
Cell Cycle Checkpoints(R)	0.000887	ORC6,RFC5,PSMB3,CDC20,MCM8,CDK1,UBE2C,CCNB1,CCNB2
Nucleosome assembly(R)	0.00159682	OIP5,STRA13,CENPA,HJURP,CENPM
Oocyte meiosis(K)	0.00401065	AURKA,PTTG1,PPP1CC,CDC20,CDK1,YWHAE,CCNB1,CCNB2
Hepatitis B(K)	0.0202481	TIRAP,MYD88,CCNA2,IFNA7,E2F2,AKT2,BCL2,BIRC5
EPH-Ephrin signaling(R)	0.0308683	PSENEN,MYH9,EPHB4,EPHA4,EPHA8,SDC2
Progesterone-mediated oocyte maturation(K)	0.0308683	CCNA2,AKT2,CDK1,PDE3A,CCNB1,CCNB2
Mitotic G1-G1/S phases(R)	0.0339321	ORC6,PSMB3,E2F2,MCM8,CDK1,POLA2,CCNB1
Ribosome(K)	0.0456872	MRPS15,RPS3A,MRPS7,RPS4Y1,MRPL11,RPL32,MRPL27
E2F transcription factor network(N)	0.0456872	CCNA2,BRCA1,E2F2,RANBP1,CDK1
p75(NTR)-mediated signaling(N)	0.0456872	MYD88,PSENEN,RTN4,RHOB,YWHAE

## Sheet: Table S4D
Yellow highlighted genes (top 25 genes based on FDR ranking) are used in histological grade prediction algorithm
Symbol	Function	IllimunaID	chrLoc	geneName	CancerGenes	isTF	Location	AtypicalNF2vsBenignNF2.Rank	AtypicalNonNF2vsBenignNonNF2.Rank	MeanOfTwoRanks	AtypicalNF2vsBenignNF2.logFC	AtypicalNF2vsBenignNF2.adj.P.Val	AtypicalNF2vsBenignNF2.lods.score	AtypicalNonNF2vsBenignNonNF2.logFC	AtypicalNonNF2vsBenignNonNF2.adj.P.Val	AtypicalNonNF2vsBenignNonNF2.lods.score
DLGAP5	Cell Cycle GO Term	ILMN_3239771	14q22.3	discs large homolog associated protein 5	Stability, Tumor Suppressor		chr14:55618575:55618624:-	6	7	6.5	0.635	4.77596e-05	8.424	1.052	2.21504e-09	18.786
PTTG1	Cell Cycle GO Term	ILMN_2042771	5q35.1	pituitary tumor-transforming 1	Stability, Entrez Query:Oncogene		chr5:159854863:159854880:+,chr5:159855609:159855640:+	25	8	16.5	0.778	0.000215721	5.248	1.704	2.84831e-09	18.416
E2F2	Cell Cycle GO Term	ILMN_1777233	1p36	E2F transcription factor 2	Tumor Suppressor	TF	chr1:23832968:23833017:-	8	40	24	0.803	6.11935e-05	7.931	1.202	7.98277e-06	9.185
EZH2	Cell Cycle GO Term	ILMN_1708105	7q35-q36	enhancer of zeste 2 polycomb repressive complex 2 subunit	Stability, Tumor Suppressor, Entrez Query:Oncogene	TF	chr7:148504719:148504768:-	5	47	26	0.572	4.61081e-05	8.586	0.75	3.6138e-05	7.467
NCAPG	Cell Cycle GO Term	ILMN_1751444	4p15.33	non-SMC condensin I complex subunit G			chr4:17843943:17843992:+	37	17	27	0.814	0.00054385	3.79	1.655	2.04768e-08	15.797
CDC20	Cell Cycle GO Term	ILMN_1663390	1p34.1	cell division cycle 20			chr1:43828753:43828802:+	7	51	29	1.124	6.11935e-05	7.994	1.466	8.94516e-05	6.45
ASPM	Cell Cycle GO Term	ILMN_1815184	1q31	abnormal spindle microtubule assembly			chr1:197053462:197053511:-	33	32	32.5	0.725	0.000404108	4.237	1.162	2.93538e-06	10.32
ABI2		ILMN_1707274	2q33	abl-interactor 2	Stability, Entrez Query:Oncogene		chr2:204240790:204240839:+	9	61	35	0.236	8.77622e-05	7.049	0.233	0.00033092	4.921
AURKB	Cell Cycle GO Term	ILMN_1684217	17p13.1	aurora kinase B	Tumor Suppressor		chr17:8108534:8108563:-,chr17:8108343:8108362:-	74	3	38.5	0.421	0.00156928	2.037	1	2.10858e-10	21.642
RET		ILMN_1655610	10q11.2	ret proto-oncogene	Futreal et al 2004, Mitelman 2000, Vogelstein and Kinzler 2004, Protein Kinase, Stability, Tumor Suppressor, Tyrosine Kinase, Entrez Query:Oncogene, Frameshift mutation, Missense mutation, Nonsense mutation, Translocation		chr10:43622750:43622799:+	42	39	40.5	0.166	0.000703113	3.361	0.474	6.88788e-06	9.336
FANCB		ILMN_1698252	Xp22.2	Fanconi anemia complementation group B	Stability		chrX:14861866:14861915:-	20	72	46	0.505	0.000183697	5.568	0.427	0.000758048	3.945
SLC26A5		ILMN_1796154	7q22.1	solute carrier family 26 member 5			chr7:103048298:103048329:-,chr7:103038444:103038461:-	11	82	46.5	0.135	0.000127847	6.303	0.123	0.00127992	3.298
NUF2	Cell Cycle GO Term	ILMN_1658695	1q23.3	NUF2, NDC80 kinetochore complex component			chr1:163325147:163325196:+	32	62	47	0.299	0.000338542	4.486	0.371	0.000394551	4.729
POLQ		ILMN_1740291	3q13.33	polymerase (DNA) theta	Stability		chr3:121150360:121150409:-	2	100	51	0.768	1.70625e-06	14.103	0.579	0.00220046	2.588
TEX19	Cell Cycle GO Term	ILMN_1730351	17q25.3	testis expressed 19			chr17:80321529:80321578:+	15	91	53	0.276	0.000155147	5.858	0.298	0.00175164	2.888
BIRC5	Cell Cycle GO Term	ILMN_2349459	17q25	baculoviral IAP repeat containing 5	Stability, Tumor Suppressor		chr17:76221374:76221423:+	95	13	54	0.678	0.00219696	1.437	1.646	1.54693e-08	16.356
NUSAP1	Cell Cycle GO Term	ILMN_2409298	15q15.1	nucleolar and spindle associated protein 1			chr15:41672327:41672376:+	100	9	54.5	0.472	0.00240552	1.305	1.35	2.84831e-09	18.351
CDCA5	Cell Cycle GO Term	ILMN_1683450	11q12.1	cell division cycle associated 5			chr11:64845107:64845156:-	104	6	55	0.476	0.00246166	1.259	1.593	1.99283e-09	18.984
CENPF	Cell Cycle GO Term	ILMN_1664516	1q41	centromere protein F			chr1:214837741:214837790:+	77	38	57.5	0.678	0.0016132	1.976	1.264	6.25597e-06	9.439
CCNA2	Cell Cycle GO Term	ILMN_1786125	4q27	cyclin A2	ID, Stability, Tumor Suppressor		chr4:122739235:122739284:-	62	53	57.5	0.585	0.00127783	2.371	0.86	0.000103242	6.293
EME1		ILMN_1750102	17q21.33	essential meiotic structure-specific endonuclease 1	Stability		chr17:48458456:48458505:+	67	52	59.5	0.324	0.00136262	2.264	0.434	9.50584e-05	6.385
TROAP		ILMN_1700337	12q13.12	trophinin associated protein			chr12:49725172:49725190:+,chr12:49725356:49725386:+	97	23	60	0.377	0.00227466	1.395	0.804	2.54589e-07	13.043
BCL2		ILMN_2363250	18q21.3	B-cell CLL/lymphoma 2	Futreal et al 2004, Mitelman 2000, Vogelstein and Kinzler 2004, Stability, Tumor Suppressor, Entrez Query:Oncogene, Translocation		chr18:60985346:60985395:-	48	76	62	0.291	0.000896224	2.928	0.299	0.000961624	3.663
TAGLN		ILMN_1706783	11q23.2	transgelin	Tumor Suppressor		chr11:117070496:117070545:+	36	88	62	0.327	0.000508682	3.902	0.431	0.00145689	3.116
DIAPH3		ILMN_2373689	13q21.2	diaphanous related formin 3			chr13:60348862:60348911:-	41	84	62.5	0.427	0.000592293	3.612	0.477	0.00133981	3.232
RHBDD1		ILMN_1681543	2q36.3	rhomboid domain containing 1			chr2:227860998:227861047:+	12	114	63	-0.483	0.000132067	6.223	-0.442	0.00324126	2.076
TRIM71		ILMN_1714774	3p22.3	tripartite motif containing 71, E3 ubiquitin protein ligase			chr3:32859887:32859936:+	101	26	63.5	0.106	0.00242942	1.29	0.214	3.02154e-07	12.812
PRG2		ILMN_1729314	11q12	proteoglycan 2, bone marrow (natural killer cell activator, eosinophil granule major basic protein)			chr11:57156050:57156065:-,chr11:57155305:57155338:-	13	118	65.5	-0.343	0.00013494	6.185	-0.403	0.00360015	1.926
KIF14		ILMN_1808071	1q32.1	kinesin family member 14			chr1:200521655:200521704:-	49	96	72.5	0.394	0.00099742	2.775	0.459	0.00213629	2.624
SDHA		ILMN_1651664	5p15	succinate dehydrogenase complex flavoprotein subunit A			chr5:226002:226051:+	137	11	74	0.096	0.00394705	0.504	0.266	6.88355e-09	17.314
ADORA1		ILMN_1747227	1q32.1	adenosine A1 receptor			chr1:203136449:203136498:+	46	109	77.5	0.648	0.00085912	2.998	0.627	0.00270084	2.324
UBE2C		ILMN_1714730	20q13.12	ubiquitin conjugating enzyme E2C			chr20:44442096:44442103:+,chr20:44444493:44444534:+	139	18	78.5	0.82	0.00408051	0.46	2.234	2.42201e-08	15.604
FOLR1		ILMN_1712582	11q13.3-q14.1	folate receptor 1 (adult)			chr11:71901527:71901576:+	65	92	78.5	0.263	0.00136045	2.269	0.28	0.00188818	2.796
MND1		ILMN_1671906	4q31.3	meiotic nuclear divisions 1			chr4:154315474:154315488:+,chr4:154318371:154318405:+	123	35	79	0.201	0.00321658	0.827	0.429	5.55783e-06	9.618
MRPS7		ILMN_1813389	17q25	mitochondrial ribosomal protein S7			chr17:73262026:73262075:+	84	74	79	0.317	0.00187141	1.704	0.418	0.000770171	3.921
TPX2		ILMN_1796949	20q11.2	TPX2, microtubule-associated	Protein Kinase, Stability		chr20:30388830:30388879:+	127	34	80.5	0.439	0.00334898	0.756	1.103	4.12235e-06	9.956
Em:U62317.15		ILMN_3236215					chr22:51022046:51022095:+	61	101	81	0.163	0.00127065	2.38	0.295	0.00227015	2.556
TIMM8B		ILMN_1738938	11q23.1-q23.2	translocase of inner mitochondrial membrane 8 homolog B (yeast)			chr11:111955939:111955988:-	51	112	81.5	0.449	0.00105606	2.685	0.537	0.00301858	2.172
DLGAP5		ILMN_1749829	14q22.3	discs large homolog associated protein 5	Stability, Tumor Suppressor		chr14:55617517:55617549:-,chr14:55615175:55615191:-	144	21	82.5	0.318	0.00421871	0.395	0.805	5.41709e-08	14.686
ANKRD10		ILMN_1711828	13q34	ankyrin repeat domain 10			chr13:111531413:111531462:-	76	89	82.5	-0.496	0.0015903	2.016	-0.658	0.00152983	3.05
CDK1		ILMN_1747911	10q21.1	cyclin-dependent kinase 1			chr10:62551912:62551961:+	162	14	88	0.423	0.0050814	0.106	1.348	2.04422e-08	16.037
HJURP		ILMN_1703906	2q37.1	Holliday junction recognition protein			chr2:234749272:234749321:-	165	12	88.5	0.407	0.00512649	0.089	1.074	1.53385e-08	16.415
SPANXB2		ILMN_2211030		SPANX family member B1			chrX:140084936:140084948:+,chrX:140085596:140085632:+	18	159	88.5	0.435	0.000183399	5.586	0.349	0.00670078	1.008
PURA		ILMN_2127328	5q31	purine-rich element binding protein A		TF	chr5:139495769:139495818:+	21	157	89	-0.418	0.00018933	5.513	-0.438	0.00654654	1.053
CRNN		ILMN_1727220	1q21	cornulin			chr1:152381837:152381886:-	3	179	91	0.166	2.05089e-05	11.213	0.129	0.00914916	0.592
TTK		ILMN_1788166	6q14.1	TTK protein kinase	Protein Kinase		chr6:80750367:80750416:+	102	83	92.5	0.5	0.00245376	1.27	0.801	0.00133202	3.246
ATP2B3		ILMN_1660741	Xq28	ATPase plasma membrane Ca2+ transporting 3			chrX:152848115:152848164:+	71	115	93	0.23	0.00150845	2.095	0.268	0.00325012	2.071
TMEM43		ILMN_1698605	3p25.1	transmembrane protein 43			chr3:14184786:14184835:+	23	163	93	-0.566	0.00020542	5.363	-0.565	0.00736421	0.892
DB221055		ILMN_3248727					chr1:149700973:149701022:-	39	149	94	0.233	0.000558275	3.745	0.191	0.00567782	1.244
UBE2C		ILMN_2301083	20q13.12	ubiquitin conjugating enzyme E2C			chr20:44444504:44444552:+,chr20:44445348:44445348:+	161	28	94.5	0.842	0.0050425	0.118	2.282	3.36003e-07	12.627
KIAA1712		ILMN_1731453		centrosomal protein 44kDa			chr4:175253303:175253352:+	27	168	97.5	0.325	0.000227205	5.156	0.26	0.00765641	0.839
EPHA4		ILMN_1672022	2q36.1	EPH receptor A4	Protein Kinase, Tyrosine Kinase		chr2:222283377:222283426:-	1	194	97.5	-1.49	1.943e-07	16.762	-1.076	0.0103189	0.416
AURKA		ILMN_1680955	20q13	aurora kinase A	Stability, Tumor Suppressor		chr20:54944639:54944688:-	187	10	98.5	0.492	0.00647582	-0.254	1.369	2.84831e-09	18.303
SPA17		ILMN_1678423	11q24.2	sperm autoantigenic protein 17			chr11:124564239:124564288:+	14	185	99.5	0.578	0.000151605	5.914	0.579	0.00956227	0.536
RHOU		ILMN_3242586	1q42.11-q42.3	ras homolog family member U			chr1:228882268:228882317:+	107	93	100	-0.721	0.00251148	1.226	-0.905	0.00198622	2.734
MIR515-2		ILMN_3308230	19q13.42	microRNA 515-2			chr19:54182283:54182332:+	153	48	100.5	0.077	0.00456603	0.273	0.145	4.61647e-05	7.184
HUWE1		ILMN_1790987	Xp11.22	HECT, UBA and WWE domain containing 1, E3 ubiquitin protein ligase	Stability, Tumor Suppressor		chrX:53560075:53560124:-	78	124	101	-0.317	0.00164503	1.946	-0.43	0.00399119	1.793
CKAP2		ILMN_2181060	13q14	cytoskeleton associated protein 2			chr13:53050404:53050453:+	140	63	101.5	0.468	0.00408447	0.455	0.901	0.000475381	4.513
CENPA		ILMN_1801257	2p23.3	centromere protein A			chr2:27017107:27017156:+	194	15	104.5	0.201	0.00713912	-0.4	0.581	2.04422e-08	15.999
ARHGAP17		ILMN_2398847	16p12.1	Rho GTPase activating protein 17			chr16:24931357:24931406:-	47	164	105.5	-0.443	0.00085993	2.996	-0.461	0.00742815	0.88
GNGT1		ILMN_2091100	7q21.3	G protein subunit gamma transducin 1			chr7:93540135:93540184:+	138	77	107.5	0.249	0.00396454	0.499	0.413	0.00108099	3.522
LOC100128185		ILMN_3255699	2p25.3	PNAS-19			chr2:687911:687960:+	130	86	108	0.092	0.00356267	0.662	0.123	0.00139994	3.171
PRPF38B		ILMN_1799299	1p13.3	pre-mRNA processing factor 38B			chr1:109243874:109243923:+	30	186	108	-0.498	0.00026068	4.905	-0.43	0.00980979	0.505
FAM126A		ILMN_1691980	7p15.3	family with sequence similarity 126 member A			chr7:22983893:22983942:-	109	111	110	0.155	0.00258092	1.184	0.218	0.00294655	2.213
PYY		ILMN_1703075	17q21.1	peptide YY			chr17:42030251:42030300:-	93	133	113	0.196	0.00215058	1.472	0.233	0.00451981	1.602
ASF1B		ILMN_1695414	19p13.12	anti-silencing function 1B histone chaperone			chr19:14230476:14230525:-	207	24	115.5	0.483	0.00797624	-0.565	1.52	2.63593e-07	12.987
TRIP13		ILMN_1796589	5p15.33	thyroid hormone receptor interactor 13			chr5:917891:917940:+	228	5	116.5	0.453	0.00962249	-0.852	1.319	1.86605e-09	19.156
C7orf57		ILMN_1790211	7p12.3	chromosome 7 open reading frame 57			chr7:48100154:48100203:+	79	154	116.5	0.234	0.0016795	1.902	0.194	0.00625356	1.112
CDCA3		ILMN_1737728	12p13	cell division cycle associated 3			chr12:6958269:6958318:-	230	4	117	0.332	0.00973321	-0.871	1.172	2.35514e-10	21.367
NBPF11		ILMN_3238116	1q21.1	neuroblastoma breakpoint family member 11			chr1:146032671:146032720:-	87	148	117.5	0.086	0.00205309	1.561	0.152	0.00567431	1.248
TMEM223		ILMN_1722674	11q12.3	transmembrane protein 223			chr11:62558257:62558306:-	69	167	118	0.408	0.00141509	2.197	0.441	0.00757904	0.856
CXorf21		ILMN_1651752	Xp21.2	chromosome X open reading frame 21			chrX:30577453:30577502:-	91	147	119	0.294	0.00211836	1.505	0.345	0.00542974	1.306
SLC26A2		ILMN_1801491	5q32	solute carrier family 26 member 2			chr5:149366780:149366829:+	34	206	120	1.24	0.000500662	3.935	0.95	0.0118004	0.242
TMEM191B		ILMN_1794989	22q11.21	transmembrane protein 191B			chr22:20378703:20378734:+,chr22:20378886:20378903:+	173	69	121	0.266	0.00543863	0.004	0.432	0.000658489	4.155
MRC2		ILMN_1783946	17q23.2	mannose receptor, C type 2			chr17:60769735:60769784:+	92	150	121	-0.714	0.00211836	1.503	-0.874	0.00573023	1.231
TLE1		ILMN_1751572	9q21.32	transducin like enhancer of split 1	NOTCH		chr9:84198857:84198906:-	4	238	121	-1.177	2.27289e-05	10.388	-1.279	0.0178212	-0.322
C17orf106		ILMN_3239959					chr17:73996331:73996380:+	164	79	121.5	0.326	0.00510786	0.094	0.464	0.00120041	3.377
RD3		ILMN_1741843	1q32.3	retinal degeneration 3			chr1:211651149:211651198:-	121	127	124	0.308	0.00313976	0.862	0.315	0.00412059	1.738
AK4		ILMN_2338038	1p31.3	adenylate kinase 4			chr1:65692989:65693038:+	133	117	125	0.561	0.00385118	0.549	0.89	0.00348862	1.973
DSTYK		ILMN_3180989	1q32.1	dual serine/threonine and tyrosine protein kinase			chr1:205112159:205112208:-	81	169	125	-0.525	0.00182456	1.753	-0.513	0.00767553	0.835
CENPM		ILMN_1668814	22q13.2	centromere protein M			chr22:42339615:42339664:-	250	2	126	0.133	0.011796	-1.146	0.778	5.54789e-11	23.748
AK095968		ILMN_1740942					chr4:189398889:189398938:+	28	226	127	0.219	0.000235686	5.091	0.186	0.0156146	-0.135
OSCP1		ILMN_2273572	1p34.3	organic solute carrier partner 1			chr1:36893978:36894027:-	149	107	128	0.389	0.00440436	0.328	0.746	0.00259709	2.391
COAS3		ILMN_3236752					chr1:144612632:144612681:-	226	31	128.5	0.233	0.00936529	-0.809	0.384	2.68856e-06	10.419
LRRIQ1		ILMN_1655955	12q21.31	leucine-rich repeats and IQ motif containing 1			chr12:85518018:85518067:+	202	55	128.5	0.059	0.00762166	-0.494	0.097	0.000202452	5.536
CCNB1		ILMN_1712803	5q12	cyclin B1	Hedgehog		chr5:68473790:68473839:+	231	27	129	0.366	0.00976741	-0.876	1.072	3.20309e-07	12.706
ABTB1		ILMN_2367165	3q21	ankyrin repeat and BTB domain containing 1	Tumor Suppressor		chr3:127399281:127399330:+	177	81	129	-0.654	0.00575828	-0.084	-0.746	0.00125053	3.324
CLK2		ILMN_1787109	1q21	CDC like kinase 2			chr1:155232976:155233025:-	119	143	131	-0.343	0.00308486	0.896	-0.493	0.00519813	1.37
KRTAP21-1		ILMN_2195721	21q22.1	keratin associated protein 21-1			chr21:32127531:32127580:-	185	78	131.5	0.199	0.00630047	-0.221	0.233	0.00117303	3.402
POLR3G		ILMN_3273047	5q14.3	polymerase (RNA) III subunit G			chr14:92069769:92069818:-	150	113	131.5	0.204	0.00451421	0.291	0.196	0.00305276	2.157
PRSS21		ILMN_1774256	16p13.3	protease, serine 21			chr16:2871501:2871550:+	216	49	132.5	0.154	0.00861726	-0.683	0.364	6.25058e-05	6.825
NDC80		ILMN_1664511	18p11.32	NDC80 kinetochore complex component			chr18:2606506:2606506:+,chr18:2608699:2608747:+	151	123	137	0.298	0.00453123	0.287	0.419	0.00396864	1.802
BRCA1		ILMN_1738027	17q21	breast cancer 1	Futreal et al 2004, Hahn and Weinberg 2002, Vogelstein and Kinzler 2004, Stability, Tumor Suppressor, Entrez Query:Oncogene, Frameshift mutation, Large deletion, Missense mutation, Nonsense mutation, Splicing mutation	TF	chr17:41196410:41196459:-	215	60	137.5	0.362	0.00860035	-0.68	0.63	0.000326133	4.94
AA992213		ILMN_1855116					chr18:23713310:23713359:+	72	214	143	0.282	0.00152378	2.079	0.302	0.0128147	0.125
SUN1		ILMN_1772316	7p22.3	Sad1 and UNC84 domain containing 1			chr7:913819:913868:+	159	128	143.5	-0.618	0.0050239	0.127	-0.778	0.00413412	1.732
MTIF3		ILMN_1718271	13q12.2	mitochondrial translational initiation factor 3			chr13:28014126:28014157:-,chr13:28011393:28011410:-	157	130	143.5	0.333	0.00484664	0.175	0.402	0.00423581	1.692
FXN		ILMN_2342515	9q21.11	frataxin	Stability		chr9:71688164:71688213:+	234	56	145	0.171	0.0101843	-0.939	0.302	0.000231681	5.347
KIR2DL2		ILMN_3244588	19q13.4	killer cell immunoglobulin like receptor, two Ig domains and long cytoplasmic tail 2			chr19_gl000209_random:27265:27314:+	146	145	145.5	0.129	0.0043213	0.356	0.201	0.00522362	1.358
KIAA0240		ILMN_1696127					chr6:42835972:42836021:+	227	67	147	-0.321	0.00957437	-0.842	-0.613	0.000593828	4.271
PRELP		ILMN_1707380	1q32	proline/arginine-rich end leucine-rich repeat protein			chr1:203459815:203459864:+	58	236	147	-0.607	0.00117554	2.49	-0.638	0.0172033	-0.269
SCN9A		ILMN_1672591	2q24	sodium voltage-gated channel alpha subunit 9			chr2:167055278:167055327:-	245	50	147.5	0.399	0.0110135	-1.045	0.814	8.8262e-05	6.47
PCDHGC3		ILMN_1767649	5q31	protocadherin gamma subfamily C, 3			chr5:140871161:140871210:+	110	187	148.5	0.139	0.00263541	1.15	0.152	0.00989788	0.494
RPN2		ILMN_1693421	20q12-q13.1	ribophorin II			chr20:35865093:35865112:+,chr20:35869706:35869735:+	88	209	148.5	0.489	0.00205309	1.561	0.593	0.0121694	0.199
ZNF654		ILMN_1744471	3p11.1	zinc finger protein 654		TF	chr3:88190873:88190922:+	124	175	149.5	-0.44	0.00328215	0.787	-0.506	0.00874937	0.65
NDST3		ILMN_1801769	4q26	N-deacetylase/N-sulfotransferase 3			chr4:119176781:119176830:+	117	183	150	0.164	0.00293061	0.972	0.201	0.00921845	0.577
FOXM1		ILMN_2344971	12p13	forkhead box M1		TF	chr12:2967159:2967208:-	303	1	152	0.251	0.0187026	-1.801	0.987	3.59433e-11	24.801
HDGFRP2		ILMN_2325978	19p13.3	hepatoma-derived growth factor-related protein 2			chr19:4498368:4498373:+,chr19:4498811:4498854:+	86	219	152.5	-0.595	0.00202995	1.577	-0.555	0.0141797	-0.012
INO80D		ILMN_1856861	2q33.3	INO80 complex subunit D			chr2:206858829:206858878:-	82	223	152.5	-0.339	0.00183493	1.744	-0.343	0.0154411	-0.119
ACTBL2		ILMN_3246895	5q11.2	actin, beta-like 2			chr5:56776459:56776508:-	75	231	153	0.138	0.00158101	2.024	0.164	0.0161644	-0.179
C3orf50		ILMN_1757038					chr3:168539000:168539049:+	220	90	155	0.086	0.00914093	-0.773	0.142	0.00164624	2.962
ZAP70		ILMN_1674838	2q12	zeta chain of T cell receptor associated protein kinase 70kDa	Protein Kinase, Tyrosine Kinase		chr2:98350928:98350977:+	89	228	158.5	0.37	0.00205309	1.556	0.349	0.0156901	-0.141
NUSAP1		ILMN_1726720	15q15.1	nucleolar and spindle associated protein 1			chr15:41673141:41673190:+	288	30	159	0.628	0.0161989	-1.599	2.004	1.01949e-06	11.466
TAP2		ILMN_1759250	6p21.3	transporter 2, ATP-binding cassette, sub-family B (MDR/TAP)			chr6_dbb_hap3:4079860:4079909:-	196	122	159	-0.369	0.00726646	-0.426	-0.706	0.00392522	1.814
LRRFIP2		ILMN_1707156	3p22.2	leucine rich repeat (in FLII) interacting protein 2			chr3:37094904:37094953:-	64	255	159.5	-0.445	0.00135375	2.279	-0.395	0.0220663	-0.619
USF2		ILMN_2324672	19q13	upstream transcription factor 2, c-fos interacting		TF	chr19:35769852:35769901:+	35	285	160	-0.674	0.00050775	3.912	-0.535	0.0262607	-0.899
TCAM-1		ILMN_3239922					chr17:61941597:61941646:+	280	41	160.5	0.164	0.0151225	-1.508	0.421	9.11855e-06	9.047
FYCO1		ILMN_1709032	3p21.31	FYVE and coiled-coil domain containing 1			chr3:45959659:45959708:-	200	121	160.5	-0.4	0.00756035	-0.483	-0.637	0.00392522	1.815
STRA13		ILMN_1769634	17q25.3	stimulated by retinoic acid 13			chr17:79976652:79976701:-	59	264	161.5	0.405	0.0011904	2.473	0.584	0.0242553	-0.771
SPOPL		ILMN_1807649	2q22.1	speckle type BTB/POZ protein like			chr2:139330204:139330253:+	50	273	161.5	-0.6	0.00100035	2.769	-0.446	0.0250343	-0.822
BCMO1		ILMN_1814686					chr16:81324668:81324717:+	251	73	162	0.292	0.0118782	-1.157	0.539	0.000767825	3.928
NET1		ILMN_1758311	10p15	neuroepithelial cell transforming 1	Entrez Query:Oncogene		chr10:5500027:5500076:+	112	212	162	-0.468	0.00275417	1.082	-0.549	0.0125392	0.161
RERE		ILMN_2327795	1p36.23	arginine-glutamic acid dipeptide (RE) repeats		TF	chr1:8412831:8412880:-	55	269	162	-0.582	0.00113674	2.569	-0.494	0.0248502	-0.809
ATG3		ILMN_2163732	3q13.2	autophagy related 3			chr3:112253131:112253180:-	206	119	162.5	0.176	0.00795206	-0.561	0.317	0.00374744	1.878
NAA20		ILMN_1689097	20p11.23	N(alpha)-acetyltransferase 20, NatB catalytic subunit			chr20:20014121:20014170:+	184	141	162.5	0.26	0.00615218	-0.184	0.386	0.00505949	1.42
POTEKP		ILMN_2112673	2q21.1	POTE ankyrin domain family member K, pseudogene			chr2:132384387:132384436:+	136	190	163	0.158	0.00393884	0.516	0.17	0.0100766	0.465
KIF15		ILMN_1753063	3p21.31	kinesin family member 15			chr3:44893717:44893766:+	169	158	163.5	0.485	0.00531436	0.04	0.604	0.00668813	1.015
SRPK2		ILMN_1695468	7q22-q31.1	SRSF protein kinase 2			chr7:105029098:105029147:-	26	306	166	-0.418	0.000215721	5.232	-0.429	0.0294994	-1.071
NPHP4		ILMN_1808417	1p36	nephronophthisis 4			chr1:5923308:5923357:-	134	199	166.5	-0.278	0.0039177	0.529	-0.344	0.0109517	0.346
SHMT2		ILMN_1661264	12q12-q14	serine hydroxymethyltransferase 2			chr12:57628402:57628451:+	249	85	167	0.445	0.01168	-1.132	0.704	0.00139205	3.18
NPY1R		ILMN_1667947	4q32.2	neuropeptide Y receptor Y1			chr4:164245506:164245555:-	53	281	167	0.285	0.00112138	2.595	0.244	0.0259546	-0.878
RDM1		ILMN_2309534	17q11.2	RAD52 motif containing 1	Stability		chr17:34251608:34251653:-,chr17:34249676:34249679:-	281	54	167.5	0.302	0.015269	-1.522	0.529	0.000202447	5.556
PSPC1		ILMN_1795927	13q12.11	paraspeckle component 1		TF	chr13:20277322:20277371:-	166	170	168	0.356	0.00513706	0.085	0.453	0.00784339	0.806
XCR1		ILMN_1764034	3p21.3	chemokine (C motif) receptor 1			chr3:46062592:46062641:-	85	251	168	0.336	0.00195794	1.634	0.278	0.0210378	-0.556
DEAF1		ILMN_1704045	11p15.5	DEAF1, transcription factor		TF	chr11:695372:695421:-	203	139	171	0.188	0.00767302	-0.507	0.307	0.00492755	1.46
PRRC2C		ILMN_1743137	1q23.3	proline rich coiled-coil 2C			chr1:171561951:171562000:+	94	248	171	-0.64	0.00216816	1.454	-0.608	0.0207197	-0.525
SMC6		ILMN_1654001	2p24.2	structural maintenance of chromosomes 6	Stability		chr2:17845268:17845317:-	66	278	172	-0.513	0.00136262	2.266	-0.568	0.0257099	-0.866
MND1		ILMN_2148796	4q31.3	meiotic nuclear divisions 1			chr4:154336175:154336224:+	311	36	173.5	0.351	0.0205932	-1.932	0.894	5.56642e-06	9.589
OIP5		ILMN_1759277	15q15.1	Opa interacting protein 5			chr15:41601929:41601978:-	232	116	174	0.188	0.00978781	-0.878	0.341	0.00331864	2.041
TMEM185A		ILMN_2140389	Xq28	transmembrane protein 185A			chrX:148678539:148678588:-	17	331	174	-0.646	0.000167813	5.734	-0.474	0.0352615	-1.307
EPHA8		ILMN_1756989	1p36.12	EPH receptor A8	Protein Kinase, Tyrosine Kinase		chr1:22929712:22929761:+	10	339	174.5	0.489	9.13625e-05	6.928	0.33	0.0358716	-1.34
C16orf61		ILMN_1783333					chr16:81009773:81009822:-	212	138	175	0.371	0.00833284	-0.633	0.639	0.00487463	1.474
MYH9		ILMN_2087702	22q13.1	myosin, heavy chain 9, non-muscle	Futreal et al 2004, Stability, Translocation		chr22:36677611:36677660:-	160	192	176	-0.377	0.00503216	0.123	-0.554	0.010229	0.438
PAFAH1B3		ILMN_1748093	19q13.1	platelet activating factor acetylhydrolase 1b catalytic subunit 3			chr19:42801199:42801248:-	115	237	176	0.716	0.00285201	1.025	0.736	0.0174069	-0.29
LOC100129354		ILMN_3243603					chr3:47054614:47054663:+	90	262	176	0.13	0.00205803	1.548	0.129	0.0239504	-0.748
SMG1		ILMN_1801383	16p12.3	SMG1 phosphatidylinositol 3-kinase-related kinase	Stability		chr16:18816852:18816901:-	156	201	178.5	-0.53	0.00468115	0.237	-0.655	0.0113414	0.309
PRCD		ILMN_3239534	17q25.1	progressive rod-cone degeneration			chr17:74540029:74540078:+	299	59	179	0.066	0.0176368	-1.718	0.151	0.000325423	4.948
NXF2		ILMN_2333829	Xq22.1	nuclear RNA export factor 2			chrX:101581223:101581237:+,chrX:101581384:101581418:+	213	146	179.5	0.072	0.00834392	-0.637	0.127	0.0052826	1.336
KIFC1		ILMN_2222008	6p21.3	kinesin family member C1			chr6:33374610:33374652:+,chr6:33377423:33377429:+	345	16	180.5	0.406	0.0269479	-2.306	1.347	2.04768e-08	15.935
YWHAE		ILMN_1657421	17p13.3	tyrosine 3-monooxygenase/tryptophan 5-monooxygenase activation protein epsilon	Alpha6Beta4 Integrin, TNF_alpha_NF_kB, Tumor Suppressor		chr17:1268235:1268284:-	274	87	180.5	0.141	0.014487	-1.448	0.225	0.00142433	3.146
WWP1		ILMN_2215370	8q21	WW domain containing E3 ubiquitin protein ligase 1			chr8:87480030:87480079:+	44	319	181.5	0.125	0.000828707	3.094	0.121	0.0325368	-1.196
DYX1C1-CCPG1		ILMN_1812523	15q	DYX1C1-CCPG1 readthrough (NMD candidate)			chr15:55742420:55742437:-,chr15:55731748:55731779:-	106	258	182	0.741	0.00247604	1.244	0.59	0.0229967	-0.681
KLC1		ILMN_1654653	14q32.3	kinesin light chain 1			chr14:104152405:104152454:+	312	57	184.5	0.37	0.0209302	-1.954	0.782	0.000295133	5.062
DHX9		ILMN_1652155	1q25	DEAH-box helicase 9	Stability, Tumor Suppressor		chr1:182808515:182808564:-	237	132	184.5	0.183	0.0102748	-0.952	0.262	0.00435447	1.656
TIMP2		ILMN_1721876	17q25	TIMP metallopeptidase inhibitor 2			chr17:76849472:76849521:-	52	317	184.5	-0.583	0.00109465	2.643	-0.7	0.0321849	-1.18
TIRAP		ILMN_1812432	11q24.2	toll-interleukin 1 receptor (TIR) domain containing adaptor protein			chr11:126162955:126163004:+	268	102	185	-0.185	0.0135002	-1.344	-0.314	0.00229467	2.543
MOS		ILMN_1760479	8q11	v-mos Moloney murine sarcoma viral oncogene homolog	Protein Kinase, Stability, Entrez Query:Oncogene		chr8:57025698:57025747:-	270	103	186.5	0.305	0.0138335	-1.377	0.412	0.00235436	2.514
CLDN16		ILMN_1707670	3q28	claudin 16			chr3:190127773:190127822:+	38	337	187.5	0.227	0.00054385	3.785	0.199	0.0356752	-1.33
NEK2		ILMN_2051373	1q32.3	NIMA related kinase 2			chr1:211836143:211836192:-	357	19	188	0.313	0.0311731	-2.502	1.203	2.92391e-08	15.392
ATP1A1		ILMN_1731783	1p21	ATPase Na+/K+ transporting subunit alpha 1			chr1:116946560:116946597:+,chr1:116947038:116947049:+	96	280	188	-0.577	0.00225641	1.405	-0.649	0.0259546	-0.877
DDX39A		ILMN_1747303	19p13.12	DEAD-box helicase 39A			chr19:14519849:14519876:-,chr19:14519743:14519764:-	73	304	188.5	0.465	0.00156132	2.043	0.48	0.0289898	-1.05
MMP24		ILMN_1778333	20q11.2	matrix metallopeptidase 24			chr20:33864404:33864453:+	68	309	188.5	0.319	0.00140878	2.208	0.259	0.0301328	-1.099
USP32		ILMN_3216298	17q23.3	ubiquitin specific peptidase 32			chr17:58286731:58286768:-,chr17:58286178:58286189:-	29	351	190	-0.153	0.000258083	4.946	-0.115	0.0376597	-1.408
PRAMEF17		ILMN_1738110	1p36.21	PRAME family member 17			chr1:13716904:13716953:+	125	256	190.5	0.201	0.00331532	0.774	0.204	0.022709	-0.664
RERE		ILMN_1802380	1p36.23	arginine-glutamic acid dipeptide (RE) repeats		TF	chr1:8412758:8412807:-	118	263	190.5	-0.471	0.00297846	0.953	-0.478	0.0242553	-0.767
OR2AT4		ILMN_1779412	11q13.4	olfactory receptor family 2 subfamily AT member 4			chr11:74800041:74800090:-	83	300	191.5	0.233	0.00185087	1.728	0.185	0.0282044	-1.011
FAM21C		ILMN_1670189	10q11.1	family with sequence similarity 21 member C			chr10:46246930:46246979:+	24	360	192	0.269	0.000208973	5.328	0.157	0.0391493	-1.47
SHBG		ILMN_1706579	17p13.1	sex hormone-binding globulin			chr17:7536620:7536669:+	188	198	193	0.602	0.00659669	-0.278	0.806	0.0109517	0.347
ZNF511		ILMN_1800390	10q26.3	zinc finger protein 511		TF	chr10:135126554:135126603:+	316	71	193.5	0.238	0.0212848	-1.978	0.586	0.000742968	3.972
N35251		ILMN_1845201					chr12:82743219:82743268:+	54	335	194.5	0.123	0.00113674	2.573	0.098	0.0356532	-1.327
MBNL1		ILMN_2313158	3q25	muscleblind like splicing regulator 1			chr3:152182542:152182591:+	43	346	194.5	-0.757	0.000710207	3.335	-0.573	0.036702	-1.372
MAGEL2		ILMN_1657478	15q11.2	MAGE family member L2			chr15:23889047:23889096:-	116	274	195	0.46	0.00287282	1.011	0.39	0.0251792	-0.829
ORC6		ILMN_1731070	16q12	origin recognition complex subunit 6			chr16:46729976:46729997:+,chr16:46731370:46731397:+	349	42	195.5	0.334	0.0284797	-2.383	0.586	1.26948e-05	8.642
CEP55		ILMN_1747016	10q23.33	centrosomal protein 55kDa	Entrez Query:Oncogene		chr10:95288469:95288518:+	363	29	196	0.447	0.0326863	-2.566	1.447	1.01151e-06	11.492
STIL		ILMN_2413650	1p32	SCL/TAL1 interrupting locus	Futreal et al 2004, Mitelman 2000, Translocation		chr1:47715946:47715995:-	284	108	196	0.412	0.0156315	-1.552	0.731	0.00263079	2.366
SPAG5		ILMN_2141259	17q11.2	sperm associated antigen 5			chr17:26906200:26906249:-	350	44	197	0.103	0.0298601	-2.445	0.27	2.57599e-05	7.871
NA		ILMN_3286403	NA	NA	NA	NA	chr19:50862110:50862159:+	98	297	197.5	0.17	0.00230123	1.38	0.24	0.0281248	-1.004
RABL5		ILMN_1787951			Entrez Query:Oncogene		chr7:100957056:100957105:-	209	188	198.5	-0.197	0.00818243	-0.605	-0.276	0.00990288	0.492
ATP2B4		ILMN_2367753	1q32.1	ATPase plasma membrane Ca2+ transporting 4			chr1:203712516:203712565:+	158	239	198.5	-0.439	0.00487984	0.166	-0.549	0.0183767	-0.361
C1orf97		ILMN_1808769					chr1:211605698:211605747:+	333	65	199	0.355	0.0238546	-2.143	0.825	0.00051154	4.43
PSMB3		ILMN_1748651	17q12	proteasome subunit beta 3			chr17:36918702:36918751:+	296	104	200	0.218	0.017121	-1.678	0.388	0.00244991	2.465
DEFB107B		ILMN_3244220	8p23.1	defensin beta 107B			chr8:7353428:7353477:+	309	94	201.5	0.108	0.020394	-1.92	0.157	0.00202116	2.713
ARNT		ILMN_2347314	1q21	aryl hydrocarbon receptor nuclear translocator	Futreal et al 2004, Mitelman 2000, Translocation	TF	chr1:150782990:150783039:-	60	343	201.5	-0.421	0.00121819	2.445	-0.339	0.0362503	-1.359
PDCD6IP		ILMN_2111323	3p22.3	programmed cell death 6 interacting protein	Stability		chr3:33910839:33910888:+	242	162	202	0.106	0.0108441	-1.024	0.12	0.00728223	0.909
CKAP2L		ILMN_1751776	2q13	cytoskeleton associated protein 2 like			chr2:113495583:113495632:-	372	33	202.5	0.414	0.0342791	-2.628	1.165	3.434e-06	10.157
RASAL2		ILMN_1673455	1q24	RAS protein activator like 2	TNF_alpha_NF_kB		chr1:178269141:178269190:+	339	68	203.5	-0.416	0.0253763	-2.228	-0.841	0.000658489	4.155
C4orf22		ILMN_1665714	4q21.21	chromosome 4 open reading frame 22			chr4:81866081:81866093:+,chr4:81884671:81884707:+	182	225	203.5	0.226	0.00598858	-0.147	0.257	0.0155117	-0.127
EXOC7		ILMN_1750011	17q25.1	exocyst complex component 7			chr17:74087228:74087277:-	174	233	203.5	0.275	0.00563241	-0.052	0.319	0.0167449	-0.226
FILIP1L		ILMN_1738578	3q12.1	filamin A interacting protein 1-like			chr3:99567072:99567121:-	238	171	204.5	-0.675	0.0103856	-0.968	-1.003	0.00786167	0.802
DQ583108		ILMN_3304451					chr15:73192005:73192054:-	128	283	205.5	0.087	0.00336721	0.749	0.107	0.0260247	-0.886
MEOX1		ILMN_2414568	17q21	mesenchyme homeobox 1		TF	chr17:41718044:41718093:-	201	211	206	0.207	0.00761781	-0.493	0.251	0.0125339	0.162
BX092644		ILMN_1877421					chr10:85436789:85436838:-	315	98	206.5	0.21	0.0212212	-1.974	0.354	0.00213629	2.622
NA		ILMN_1881052	NA	NA	NA	NA	chr11:19372890:19372939:-	40	373	206.5	0.552	0.000573614	3.691	0.319	0.0416847	-1.566
HTR3D		ILMN_1711883	3q27.1	5-hydroxytryptamine receptor 3D			chr3:183756031:183756061:+,chr3:183756197:183756215:+	320	95	207.5	0.107	0.021483	-1.993	0.194	0.0020292	2.703
HIST1H3D		ILMN_1721127	6p22.1	histone cluster 1, H3d		TF	chr6:26197036:26197085:-	263	152	207.5	0.199	0.0133468	-1.329	0.259	0.00589167	1.191
ADSL		ILMN_1790757	22q13.2	adenylosuccinate lyase			chr22:40761038:40761060:+,chr22:40762440:40762466:+	170	245	207.5	0.219	0.00538048	0.022	0.299	0.0195227	-0.449
OR5H15		ILMN_1680886	3q12.1	olfactory receptor family 5 subfamily H member 15			chr3:97888301:97888350:+	257	160	208.5	0.067	0.01263	-1.25	0.112	0.00686105	0.983
FNDC1		ILMN_2163873	6q25	fibronectin type III domain containing 1			chr6:159692810:159692859:+	241	177	209	-1.516	0.0106354	-1.001	-1.847	0.00903374	0.614
DSCR6		ILMN_1709257					chr21:38391683:38391732:+	399	20	209.5	0.216	0.040303	-2.845	0.784	4.81526e-08	14.827
CNIH2		ILMN_1698733	11q13.2	cornichon family AMPA receptor auxiliary protein 2			chr11:66051536:66051585:+	382	37	209.5	0.25	0.0378319	-2.761	0.659	6.20001e-06	9.461
AGTPBP1		ILMN_1718071	9q21.33	ATP/GTP binding protein 1			chr9:88162009:88162058:-	204	215	209.5	-0.281	0.00769204	-0.511	-0.384	0.0134633	0.058
CCDC135		ILMN_1792152					chr16:57764959:57764982:+,chr16:57765077:57765102:+	190	232	211	0.092	0.00663678	-0.287	0.115	0.0164051	-0.204
FUBP3		ILMN_3251432	9q34.11	far upstream element (FUSE) binding protein 3		TF	chr9:133454590:133454639:+	253	172	212.5	0.2	0.0124544	-1.225	0.317	0.00819445	0.747
STARD4		ILMN_1716224	5q22.1	StAR related lipid transfer domain containing 4			chr5:110834031:110834080:-	198	227	212.5	0.063	0.00732768	-0.437	0.102	0.0156901	-0.14
MANEAL		ILMN_1662147	1p34.3	mannosidase endo-alpha like			chr1:38266673:38266722:+	155	270	212.5	0.441	0.00466323	0.243	0.402	0.0248892	-0.812
OR52A4		ILMN_1704241					chr11:5142220:5142269:-	205	221	213	0.163	0.00794553	-0.558	0.195	0.0150613	-0.087
ANKRD31		ILMN_3212340	5q13.3	ankyrin repeat domain 31			chr5:74380117:74380166:-	254	174	214	0.07	0.0125502	-1.237	0.12	0.00872073	0.657
AK125849		ILMN_1661288					chr10:134789558:134789607:+	152	277	214.5	0.187	0.00456603	0.274	0.225	0.025601	-0.86
OXT		ILMN_1735124	20p13	oxytocin/neurophysin I prepropeptide			chr20:3053023:3053072:+	186	244	215	0.238	0.00645653	-0.25	0.235	0.0194875	-0.444
CYP4F22		ILMN_1708303	19p13.12	cytochrome P450 family 4 subfamily F member 22			chr19:15662820:15662869:+	385	46	215.5	-0.05	0.037924	-2.766	-0.186	3.60662e-05	7.478
BM857452		ILMN_1884165					chr14:85992740:85992789:-	321	110	215.5	0.202	0.021495	-1.994	0.296	0.00292708	2.225
CALHM2		ILMN_1766200	10q24.33	calcium homeostasis modulator 2			chr10:105206754:105206803:-	108	324	216	-0.416	0.00254332	1.208	-0.448	0.0337456	-1.243
KIR2DS2		ILMN_1691803	19q13.4	killer cell immunoglobulin like receptor, two Ig domains and short cytoplasmic tail 2			chr19_gl000209_random:145419:145466:+	103	329	216	0.26	0.00245696	1.264	0.228	0.0350341	-1.297
ESYT2		ILMN_2057573	7q36.3	extended synaptotagmin protein 2			chr7:158523835:158523884:-	19	413	216	-0.606	0.000183697	5.568	-0.529	0.0466571	-1.751
CCNB2		ILMN_1801939	15q22.2	cyclin B2	TGFBR		chr15:59417007:59417056:+	411	22	216.5	0.412	0.0440274	-2.962	1.549	8.15637e-08	14.244
AI017265		ILMN_1905094					chr17:75095155:75095204:-	277	156	216.5	0.17	0.014618	-1.46	0.247	0.00626614	1.106
KLHL28		ILMN_1693401	14q21.2	kelch like family member 28			chr14:45398317:45398366:-	267	166	216.5	-0.352	0.0134367	-1.338	-0.604	0.00752797	0.864
GAB2		ILMN_1665964	11q14.1	GRB2 associated binding protein 2	Protein Kinase, Entrez Query:Oncogene		chr11:77926708:77926757:-	147	286	216.5	-0.473	0.00436328	0.342	-0.603	0.0264507	-0.91
TMEM204		ILMN_1751559	16p13.3	transmembrane protein 204			chr16:1605238:1605287:+	16	418	217	-0.979	0.000161793	5.796	-0.865	0.0467321	-1.757
TTLL8		ILMN_2323816	22q13.33	tubulin tyrosine ligase like 8			chr22:50469123:50469172:-	310	126	218	0.129	0.0205722	-1.931	0.26	0.00407766	1.758
SNORD88B		ILMN_3236097	19q13.33	small nucleolar RNA, C/D box 88B			chr19:51302333:51302382:-	302	134	218	0.131	0.018685	-1.799	0.232	0.00455779	1.586
TNFSF13		ILMN_1683700	17p13.1	tumor necrosis factor superfamily member 13			chr17:7460967:7461016:+	223	213	218	-0.329	0.00927419	-0.794	-0.605	0.0128012	0.131
POC1A		ILMN_1780667	3p21.2	POC1 centriolar protein A			chr3:52109294:52109343:-	394	43	218.5	0.359	0.0388138	-2.796	1.084	1.85157e-05	8.212
APOBEC3A		ILMN_1680192	22q13.1-q13.2	apolipoprotein B mRNA editing enzyme catalytic subunit 3A			chr22:39359139:39359188:+	142	296	219	0.117	0.00416396	0.419	0.145	0.0281168	-1
LRRC40		ILMN_2131756	1p31.1	leucine rich repeat containing 40			chr1:70610835:70610884:-	180	260	220	0.218	0.00585735	-0.11	0.24	0.023144	-0.694
TACC1		ILMN_1770084	8p11.22	transforming acidic coiled-coil containing protein 1			chr8:38710284:38710333:+	286	155	220.5	-0.36	0.0156913	-1.557	-0.735	0.00625815	1.109
ATP1B1		ILMN_1658071	1q24	ATPase Na+/K+ transporting subunit beta 1			chr1:169101531:169101580:+	129	312	220.5	-0.902	0.00348162	0.7	-1.062	0.0310343	-1.136
RANBP1		ILMN_2109156	22q11.21	RAN binding protein 1			chr22:20114499:20114548:+	384	58	221	0.264	0.0379092	-2.765	0.605	0.000318155	4.974
ERCC6L		ILMN_2334205	Xq13.1	excision repair cross-complementation group 6 like			chrX:71424933:71424982:-	418	25	221.5	0.137	0.0464315	-3.036	0.365	2.65694e-07	12.956
RANBP10		ILMN_1667306	16q22.1	RAN binding protein 10			chr16:67757302:67757351:-	246	197	221.5	-0.279	0.011501	-1.108	-0.433	0.0108284	0.36
KIDINS220		ILMN_1679232	2p24	kinase D-interacting substrate 220kDa			chr2:8869493:8869542:-	364	80	222	-0.264	0.032685	-2.566	-0.528	0.00120041	3.37
BCAS4		ILMN_2325506	20q13.13	breast carcinoma amplified sequence 4			chr20:49493646:49493695:+	63	382	222.5	0.979	0.00130545	2.333	0.776	0.0428931	-1.614
NA		ILMN_3306071	NA	NA	NA	NA	chr3:39238030:39238079:+	45	400	222.5	0.12	0.000833274	3.078	0.11	0.0443339	-1.668
LHX3		ILMN_1665011	9q34.3	LIM homeobox 3		TF	chr9:139088548:139088597:-	57	389	223	0.202	0.00117203	2.511	0.152	0.043713	-1.642
HS6ST3		ILMN_3240824	13q32.1	heparan sulfate 6-O-sulfotransferase 3			chr13:96743564:96743613:+	22	424	223	0.36	0.000199213	5.443	0.233	0.048462	-1.807
ROMO1		ILMN_1801633	20q11.22	reactive oxygen species modulator 1			chr20:34288774:34288823:+	383	66	224.5	0.224	0.0378319	-2.761	0.492	0.00053654	4.375
ASXL2		ILMN_1698968	2p24.1	additional sex combs like 2, transcriptional regulator		TF	chr2:25962510:25962559:-	80	369	224.5	-0.503	0.00168019	1.895	-0.382	0.0400847	-1.51
PTPN12		ILMN_1695509	7q11.23	protein tyrosine phosphatase, non-receptor type 12	EGFR1, Phosphatase, Entrez Query:Oncogene		chr7:77268559:77268608:+	141	310	225.5	-0.511	0.00408447	0.455	-0.591	0.0304805	-1.114
BX100265		ILMN_1862939					chr11:69269299:69269348:-	31	426	228.5	0.343	0.000333038	4.524	0.261	0.0485707	-1.81
BCAS4		ILMN_1808059	20q13.13	breast carcinoma amplified sequence 4			chr20:49493558:49493607:+	172	291	231.5	0.711	0.00543863	0.006	0.798	0.0270942	-0.944
LOC729887		ILMN_3301740	16q23.3	uncharacterized LOC729887			chr16:84151069:84151118:+	70	393	231.5	0.681	0.00150743	2.096	0.573	0.0440889	-1.655
GDAP1		ILMN_2276933	8q21.11	ganglioside induced differentiation associated protein 1			chr8:75262783:75262813:+,chr8:75263509:75263527:+	361	106	233.5	-0.081	0.0321048	-2.543	-0.2	0.00252704	2.428
SLX1B-SULT1A4		ILMN_1776527	16p	SLX1B-SULT1A4 readthrough (NMD candidate)			chr16:29466529:29466578:+	398	70	234	0.067	0.0402404	-2.843	0.203	0.000678759	4.093
NHLRC3		ILMN_2393046	13q13.3	NHL repeat containing 3			chr13:39623925:39623974:+	222	246	234	-0.369	0.00925906	-0.792	-0.427	0.0196591	-0.458
ESRRG		ILMN_1661994	1q41	estrogen related receptor gamma	Stability	TF	chr1:216676734:216676783:-	269	200	234.5	0.207	0.0136535	-1.361	0.297	0.0113414	0.309
KCNIP2		ILMN_2325534	10q24	potassium voltage-gated channel interacting protein 2			chr10:103587672:103587721:-	225	247	236	0.187	0.00934314	-0.805	0.226	0.0205659	-0.512
OSR2		ILMN_1737715	8q22.2	odd-skipped related transciption factor 2		TF	chr8:99964008:99964057:+	271	202	236.5	0.136	0.0142652	-1.423	0.181	0.0116247	0.275
SCN9A		ILMN_2169692	2q24	sodium voltage-gated channel alpha subunit 9			chr2:167055015:167055064:-	430	45	237.5	0.064	0.0492311	-3.114	0.209	3.17535e-05	7.62
VPS33A		ILMN_1662316	12q24.31	VPS33A, CORVET/HOPS core subunit			chr12:122716899:122716948:-	99	376	237.5	0.28	0.0023075	1.371	0.275	0.0422195	-1.587
CD93		ILMN_1704730	20p11.21	CD93 molecule			chr20:23060360:23060409:-	211	265	238	-0.978	0.00828851	-0.626	-1.05	0.0242574	-0.774
POLA2		ILMN_1696713	11q13.1	polymerase (DNA) alpha 2, accessory subunit			chr11:65064972:65065021:+	295	184	239.5	0.392	0.0168741	-1.659	0.561	0.00932167	0.565
NFAT5		ILMN_1780291	16q22.1	nuclear factor of activated T-cells 5, tonicity-responsive	Stability	TF	chr16:69727352:69727401:+	417	64	240.5	-0.252	0.045986	-3.024	-0.438	0.000509867	4.438
LRRC29		ILMN_1727704	16q22.1	leucine rich repeat containing 29			chr16:67241133:67241182:-	252	229	240.5	0.338	0.012042	-1.179	0.4	0.0159754	-0.163
C12orf10		ILMN_1777765	12q13	chromosome 12 open reading frame 10			chr12:53700888:53700937:+	240	241	240.5	0.408	0.0105133	-0.983	0.456	0.018648	-0.381
NCRNA00119		ILMN_3237300					chr3:132592650:132592699:+	409	75	242	0.102	0.043531	-2.948	0.259	0.000817708	3.846
LOC100132146		ILMN_3292297	3p21.31	uncharacterized LOC100132146			chr3:46667502:46667551:+	114	370	242	0.172	0.00278001	1.068	0.165	0.0405945	-1.53
OR8U1		ILMN_2102356	11q12.1	olfactory receptor family 8 subfamily U member 1			chr11:56143630:56143679:+	163	322	242.5	0.181	0.0051018	0.098	0.204	0.03347	-1.234
NA		ILMN_1906682	NA	NA	NA	NA	chr15:73612458:73612507:+	131	354	242.5	0.193	0.00357019	0.658	0.206	0.0380112	-1.428
C20orf173		ILMN_1786483	20q11.22	chromosome 20 open reading frame 173			chr20:34110354:34110403:-	236	250	243	0.194	0.010266	-0.95	0.213	0.0209393	-0.547
MYD88		ILMN_1738523	3p22	myeloid differentiation primary response 88			chr3:38184134:38184183:+	181	305	243	-0.507	0.00590033	-0.122	-0.396	0.0294452	-1.069
CDH24		ILMN_1660321	14q11.2	cadherin 24			chr14:23521241:23521290:-	56	430	243	0.38	0.00113674	2.568	0.279	0.0494407	-1.835
CR624487		ILMN_1897213					chr21:41102555:41102604:+	390	97	243.5	0.084	0.038372	-2.781	0.16	0.00213629	2.623
ZNF471		ILMN_2191720	19q13.43	zinc finger protein 471		TF	chr19:57039981:57040030:+	352	135	243.5	-0.469	0.0304105	-2.466	-0.685	0.00465046	1.549
DTYMK		ILMN_1732006	2q37.3	deoxythymidylate kinase			chr2:242626237:242626286:-	176	313	244.5	0.327	0.00569704	-0.067	0.425	0.0310741	-1.138
FBN2		ILMN_1670899	5q23.3	fibrillin 2			chr5:127593797:127593846:-	135	355	245	0.963	0.003935	0.519	1.166	0.038099	-1.431
RNF222		ILMN_1662479	17p13.1	ring finger protein 222			chr17:8296490:8296539:-	393	99	246	0.061	0.0386406	-2.79	0.137	0.00217845	2.601
ANKRD10		ILMN_2115218	13q34	ankyrin repeat domain 10			chr13:111531278:111531327:-	199	294	246.5	-0.406	0.00738039	-0.448	-0.471	0.0278181	-0.979
WASF2		ILMN_1684051	1p36.11	WAS protein family member 2			chr1:27732520:27732569:-	208	287	247.5	-0.652	0.00815152	-0.599	-0.682	0.0264507	-0.912
CAMK4		ILMN_1767168	5q21.3	calcium/calmodulin-dependent protein kinase IV	Protein Kinase		chr5:110820149:110820198:+	294	204	249	0.15	0.0168414	-1.656	0.179	0.0116396	0.269
SNORD121A		ILMN_3246715	9p13.3	small nucleolar RNA, C/D box 121A			chr9:33952772:33952821:-	132	366	249	0.118	0.00359514	0.647	0.138	0.0398385	-1.498
PTPRK		ILMN_1810962	6q22.2-q22.3	protein tyrosine phosphatase, receptor type K	Phosphatase, Protein Kinase, Tumor Suppressor		chr6:128290273:128290322:-	282	218	250	-0.53	0.0154317	-1.536	-0.852	0.0140548	0.003
LOC100131373		ILMN_3282387	2p24.1	uncharacterized LOC100131373			chr2:20426410:20426459:+	248	254	251	0.1	0.0115968	-1.121	0.16	0.0215399	-0.587
ZNF589		ILMN_1654612	3p21	zinc finger protein 589		TF	chr3:48312246:48312295:+	375	129	252	-0.367	0.0352768	-2.667	-0.834	0.00421295	1.706
LOC643406		ILMN_1663128	20p12.3	uncharacterized LOC643406			chr20:5451858:5451907:+	362	144	253	0.09	0.0324861	-2.558	0.184	0.00521759	1.363
NUDT6		ILMN_1694311	4q26	nudix hydrolase 6			chr4:123843985:123844034:-	235	272	253.5	0.253	0.0101843	-0.94	0.323	0.0249468	-0.817
CLEC2D		ILMN_1670101	12p13	C-type lectin domain family 2 member D			chr12:9845652:9845701:+	355	153	254	-0.044	0.0307189	-2.483	-0.086	0.00595272	1.178
NA		ILMN_3266787	NA	NA	NA	NA	chr6:10647282:10647331:+	319	191	255	0.17	0.0214392	-1.989	0.306	0.0100766	0.464
IFIH1		ILMN_1781373	2q24	interferon induced, with helicase C domain 1			chr2:163123989:163124008:-,chr2:163123860:163123889:-	221	289	255	-0.552	0.00918402	-0.779	-0.643	0.0268431	-0.93
SV2B		ILMN_1806306	15q26.1	synaptic vesicle glycoprotein 2B			chr15:91838235:91838284:+	113	398	255.5	0.374	0.00277884	1.069	0.424	0.0443284	-1.664
FLJ42289		ILMN_1727065					chr15:100884931:100884980:-	337	176	256.5	0.112	0.0249223	-2.204	0.231	0.00893542	0.628
CD1E		ILMN_1784272	1q23.1	CD1e molecule			chr1:158325288:158325337:+	195	318	256.5	0.199	0.00726585	-0.426	0.225	0.0322661	-1.186
FAM168B		ILMN_1677122	2q21.1	family with sequence similarity 168 member B			chr2:131805858:131805907:-	111	403	257	-0.587	0.00273495	1.095	-0.406	0.0447309	-1.681
RAB5A		ILMN_1805800	3p24.3	RAB5A, member RAS oncogene family	EGFR1, Entrez Query:Oncogene		chr3:20026038:20026087:+	105	410	257.5	-0.529	0.00246166	1.255	-0.504	0.0461052	-1.73
SSBP4		ILMN_2327346	19p13.1	single stranded DNA binding protein 4			chr19:18544610:18544627:+,chr19:18545027:18545058:+	120	397	258.5	0.289	0.00309187	0.89	0.348	0.0441549	-1.659
CR607514		ILMN_1910919					chr14:23492442:23492491:-	387	131	259	0.129	0.0382083	-2.774	0.291	0.00425087	1.683
KPNA6		ILMN_1696021	1p35.1	karyopherin subunit alpha 6	TNF_alpha_NF_kB		chr1:32638449:32638498:+	313	207	260	-0.35	0.0209264	-1.954	-0.579	0.0119236	0.225
ZBED2		ILMN_1651365	3q13.2	zinc finger BED-type containing 2			chr3:111311952:111312001:-	229	292	260.5	-0.086	0.00964477	-0.855	-0.116	0.027277	-0.953
OR2T11		ILMN_1760065	1q44	olfactory receptor family 2 subfamily T member 11 (gene/pseudogene)			chr1:248789676:248789725:-	326	196	261	0.209	0.0223542	-2.051	0.279	0.0107074	0.373
BLCAP		ILMN_1675612	20q11.23	bladder cancer associated protein	Tumor Suppressor		chr20:36146033:36146082:-	404	120	262	0.37	0.0428992	-2.925	0.703	0.00374744	1.876
MTCH2		ILMN_1785218	11p11.2	mitochondrial carrier 2			chr11:47639044:47639093:-	343	182	262.5	0.302	0.0261771	-2.269	0.44	0.00921845	0.577
HYDIN		ILMN_2297526	16q22.2	HYDIN, axonemal central pair apparatus protein			chr16:70841621:70841670:-	243	282	262.5	0.174	0.0109866	-1.04	0.347	0.0260199	-0.882
TRIM56		ILMN_1666376	7q22.1	tripartite motif containing 56			chr7:100733477:100733526:+	365	161	263	-0.292	0.0326863	-2.566	-0.571	0.0068802	0.977
PDLIM7		ILMN_2396639	5q35.3	PDZ and LIM domain 7			chr5:176918083:176918132:-	424	105	264.5	0.179	0.0479171	-3.077	0.602	0.00252061	2.433
ARL17B		ILMN_3181503	17q21.31	ADP ribosylation factor like GTPase 17B			chr17:44439042:44439064:-,chr17:44435754:44435780:-	276	253	264.5	0.163	0.0145909	-1.458	0.159	0.0215399	-0.586
DYNLT3		ILMN_1681890	Xp21	dynein light chain Tctex-type 3			chrX:37698551:37698600:-	338	193	265.5	-0.355	0.0251192	-2.214	-0.579	0.0102897	0.431
ATP1A1		ILMN_2415189	1p21	ATPase Na+/K+ transporting subunit alpha 1			chr1:116947148:116947197:+	122	409	265.5	-0.434	0.00321658	0.827	-0.506	0.0458013	-1.717
BCLAF1		ILMN_1775192	6q23.3	BCL2 associated transcription factor 1		TF	chr6:136579954:136580003:-	239	293	266	-0.236	0.0105133	-0.983	-0.258	0.0274735	-0.963
CCDC28B		ILMN_2099586	1p36.11-p34.2	coiled-coil domain containing 28B			chr1:32669911:32669960:+	179	359	269	0.363	0.00585735	-0.11	0.445	0.0391493	-1.469
TPR		ILMN_1730999	1q25	translocated promoter region, nuclear basket protein	Futreal et al 2004, Mitelman 2000, Entrez Query:Oncogene, Translocation		chr1:186286614:186286663:-	366	173	269.5	-0.372	0.0332011	-2.586	-0.569	0.00841956	0.708
BC035989		ILMN_1685559					chr7:75737921:75737970:-	189	350	269.5	0.445	0.00663678	-0.287	0.399	0.0375825	-1.403
PIF1		ILMN_2155272	15q22.31	PIF1 5'-to-3' DNA helicase			chr15:65108107:65108156:-	272	268	270	0.376	0.0143011	-1.426	0.386	0.0247947	-0.806
MTF1		ILMN_1763828	1p33	metal-regulatory transcription factor 1		TF	chr1:38280020:38280069:-	261	279	270	-0.475	0.0130861	-1.303	-0.548	0.025806	-0.871
HEATR5B		ILMN_2187487	2p22.2	HEAT repeat containing 5B			chr2:37208545:37208594:-	154	387	270.5	-0.386	0.00458668	0.266	-0.385	0.0436849	-1.64
SLC4A5		ILMN_1667750	2p13	solute carrier family 4 member 5			chr2:74451967:74451988:-,chr2:74450052:74450079:-	308	234	271	0.142	0.0200982	-1.9	0.188	0.0170184	-0.251
DKFZP586I1420		ILMN_2216838	7p14.3	uncharacterized protein DKFZp586I1420			chr7:30412015:30412064:+	401	142	271.5	-0.344	0.0413326	-2.876	-0.572	0.00513964	1.394
RTN4		ILMN_1730611	2p16.3	reticulon 4	Tumor Suppressor		chr2:55199668:55199717:-	325	220	272.5	-0.256	0.0223357	-2.05	-0.485	0.0147829	-0.062
FLT3		ILMN_1766363	13q12	fms related tyrosine kinase 3	Futreal et al 2004, Vogelstein and Kinzler 2004, Protein Kinase, Tumor Suppressor, Tyrosine Kinase, Missense mutation		chr13:28578185:28578234:-	278	267	272.5	-0.055	0.0146684	-1.466	-0.103	0.0245653	-0.795
HYDIN		ILMN_1913853	16q22.2	HYDIN, axonemal central pair apparatus protein			chr16:71008076:71008087:-,chr16:71007886:71007923:-	126	419	272.5	0.136	0.00334665	0.759	0.118	0.047038	-1.767
hCG_1997999		ILMN_3184894					chr12:52204793:52204842:+	422	125	273.5	0.149	0.0475207	-3.066	0.215	0.00399119	1.785
NA		ILMN_3187300	NA	NA	NA	NA	chr9:34889364:34889413:-	358	189	273.5	0.068	0.0311803	-2.502	0.126	0.00993489	0.486
PLEC		ILMN_1717780	8q24	plectin			chr8:145016616:145016665:-	353	195	274	0.09	0.0304203	-2.467	0.136	0.0104438	0.401
IL23A		ILMN_1715603	12q13.3	interleukin 23 subunit alpha			chr12:56733879:56733928:+	233	315	274	0.124	0.0101508	-0.934	0.157	0.0315124	-1.159
GAS2L3		ILMN_2211003	12q23.1	growth arrest specific 2 like 3			chr12:101018513:101018562:+	143	405	274	0.619	0.00416396	0.418	0.493	0.0450828	-1.692
KRTAP10-1		ILMN_1771174	21q22.3	keratin associated protein 10-1			chr21:45959103:45959152:-	369	181	275	0.071	0.0335701	-2.601	0.132	0.00918532	0.583
GPR107		ILMN_1811048	9q34.11	G protein-coupled receptor 107			chr9:132898177:132898226:+	327	224	275.5	0.136	0.0225103	-2.062	0.214	0.0154484	-0.121
MPRIP		ILMN_1836776	17p11.2	myosin phosphatase Rho interacting protein			chr17:17095606:17095655:+	171	380	275.5	-0.442	0.00537867	0.022	-0.462	0.0424732	-1.598
UBE3C		ILMN_2181363	7q36.3	ubiquitin protein ligase E3C			chr7:157061628:157061677:+	145	407	276	-0.272	0.00432112	0.357	-0.293	0.0455914	-1.707
IFNA7		ILMN_2186745	9p22	interferon, alpha 7			chr9:21201741:21201790:-	414	140	277	0.051	0.0448255	-2.988	0.109	0.00493539	1.452
KIF24		ILMN_1689866	9p13.3	kinesin family member 24			chr9:34310216:34310265:-	419	136	277.5	0.114	0.0466546	-3.042	0.241	0.00486551	1.481
MTL5		ILMN_2389528	11q13.3	metallothionein-like 5, testis-specific (tesmin)			chr11:68506188:68506237:-	377	178	277.5	0.081	0.0356307	-2.682	0.164	0.00909277	0.602
SDHA		ILMN_1734640	5p15	succinate dehydrogenase complex flavoprotein subunit A			chr5:256550:256599:+	336	222	279	0.085	0.0247515	-2.194	0.144	0.0151737	-0.096
NPHP3		ILMN_1730539	3q22.1	nephronophthisis 3 (adolescent)			chr3:132400023:132400072:-	342	217	279.5	-0.356	0.0257857	-2.249	-0.566	0.0137504	0.033
MT1JP		ILMN_1674183	16q13	metallothionein 1J, pseudogene			chr16:56669652:56669701:+	193	367	280	0.189	0.00711769	-0.395	0.129	0.0400401	-1.506
C9orf78		ILMN_1697166	9q34.11	chromosome 9 open reading frame 78			chr9:132589712:132589761:-	148	412	280	-0.24	0.00439513	0.331	-0.267	0.0466571	-1.75
MRPL27		ILMN_1811327	17q21.3-q22	mitochondrial ribosomal protein L27			chr17:48445398:48445447:-	432	137	284.5	0.174	0.0492864	-3.116	0.423	0.00486551	1.481
MEIG1		ILMN_1708907	10p13	meiosis/spermiogenesis associated 1			chr10:15014795:15014844:+	266	303	284.5	0.237	0.0134366	-1.337	0.322	0.0289302	-1.047
ATP2B4		ILMN_1680579	1q32.1	ATPase plasma membrane Ca2+ transporting 4			chr1:203712578:203712627:+	330	240	285	-0.288	0.0228629	-2.083	-0.493	0.0184381	-0.366
TXNDC11		ILMN_1663054	16p13.13	thioredoxin domain containing 11			chr16:11773124:11773165:-	407	165	286	0.233	0.043409	-2.944	0.514	0.00742815	0.879
CLVS1		ILMN_1745765	8q12.3	clavesin 1			chr8:62412964:62413013:+	244	330	287	-0.07	0.0110135	-1.044	-0.124	0.0350703	-1.3
ASMTL		ILMN_1804384	Xp22.3	acetylserotonin O-methyltransferase-like			chrX:1536914:1536963:-	255	321	288	-0.524	0.0126056	-1.248	-0.571	0.0326848	-1.204
COMMD4		ILMN_2096654	15q24.2	COMM domain containing 4			chr15:75632367:75632416:+	426	151	288.5	0.152	0.0482078	-3.085	0.41	0.00575887	1.221
FNDC1		ILMN_1734653	6q25	fibronectin type III domain containing 1			chr6:159692608:159692657:+	192	386	289	-1.516	0.00711769	-0.394	-1.412	0.0434995	-1.635
TCP11		ILMN_1662117	6p21.31	t-complex 11, testis-specific			chr6:35085960:35086009:-	328	252	290	0.127	0.0225717	-2.065	0.145	0.0215399	-0.583
TSC22D3		ILMN_2376403	Xq22.3	TSC22 domain family member 3			chrX:106956983:106957032:-	219	365	292	-0.856	0.00881882	-0.718	-1.06	0.0397222	-1.493
RAG1		ILMN_1738818	11p13	recombination activating gene 1			chr11:36601117:36601166:+	214	372	293	0.162	0.00839423	-0.645	0.188	0.0415626	-1.56
RHOB		ILMN_1802205	2p24	ras homolog family member B	Tumor Suppressor, Entrez Query:Oncogene		chr2:20648882:20648931:+	175	411	293	-0.661	0.00563896	-0.056	-1.108	0.0462203	-1.734
RPAP2		ILMN_1657754	1p22.1	RNA polymerase II associated protein 2			chr1:92853499:92853548:+	197	390	293.5	-0.41	0.0073016	-0.433	-0.391	0.0439918	-1.651
CSAG1		ILMN_1737640	Xq28	chondrosarcoma associated gene 1			chrX:151909324:151909373:+	373	216	294.5	0.099	0.0344638	-2.636	0.156	0.0136749	0.04
CCDC66		ILMN_1683533	3p14.3	coiled-coil domain containing 66			chr3:56653515:56653555:+,chr3:56653805:56653813:+	340	249	294.5	-0.269	0.0254462	-2.231	-0.41	0.0208195	-0.535
EPHB4		ILMN_2214910	7q22	EPH receptor B4	Protein Kinase, Tumor Suppressor, Tyrosine Kinase		chr7:100400367:100400416:-	167	422	294.5	-0.412	0.00513816	0.083	-0.462	0.0478489	-1.791
NLRP11		ILMN_1790843	19q13.43	NLR family, pyrin domain containing 11			chr19:56300173:56300181:-,chr19:56297197:56297237:-	380	210	295	0.071	0.0367749	-2.724	0.108	0.0124358	0.173
RPS4Y2		ILMN_2191331	Yq11.223	ribosomal protein S4, Y-linked 2			chrY:22930723:22930772:+	183	408	295.5	1.006	0.00612488	-0.173	1.17	0.0456914	-1.712
SDC2		ILMN_1784553	8q22-q23	syndecan 2	TGFBR, Tumor Suppressor		chr8:97623785:97623834:+	168	423	295.5	-0.434	0.00516546	0.075	-0.42	0.0481777	-1.8
TRPT1		ILMN_2364674	11q13.1	tRNA phosphotransferase 1			chr11:63991387:63991436:-	293	299	296	0.389	0.0167743	-1.65	0.418	0.0281619	-1.008
RASSF10		ILMN_2149547	11p15.2	Ras association domain family member 10			chr11:13031407:13031456:+	292	301	296.5	-0.131	0.0165923	-1.632	-0.257	0.028393	-1.022
FIBP		ILMN_1657797	11q13.1	fibroblast growth factor (acidic) intracellular binding protein			chr11:65651411:65651460:-	307	288	297.5	0.342	0.0196799	-1.873	0.413	0.0267479	-0.925
NOL12		ILMN_1759991	22q13.1	nucleolar protein 12			chr22:38089337:38089385:+	178	417	297.5	0.402	0.00576043	-0.085	0.43	0.0467321	-1.757
AKR1C2		ILMN_3237488	10p15-p14	aldo-keto reductase family 1, member C2			chr10:5042352:5042401:-	285	314	299.5	0.121	0.0156436	-1.553	0.146	0.0314695	-1.155
C6orf118		ILMN_1753658	6q27	chromosome 6 open reading frame 118			chr6:165693515:165693564:-	258	341	299.5	0.076	0.0128805	-1.279	0.124	0.036167	-1.353
GLUL		ILMN_1765208	1q31	glutamate-ammonia ligase			chr1:182360333:182360382:-	420	180	300	-0.182	0.0473926	-3.063	-0.471	0.00914916	0.592
ZC3H11A		ILMN_3303965	1q32.1	zinc finger CCCH-type containing 11A			chr1:203822993:203823042:+	329	271	300	-0.219	0.0226428	-2.07	-0.382	0.0249468	-0.816
SNRPD1		ILMN_1768393	18q11.2	small nuclear ribonucleoprotein D1 polypeptide			chr18:19209811:19209860:+	289	311	300	0.267	0.01632	-1.607	0.409	0.030541	-1.119
ZNF92		ILMN_2348259	7q11.21	zinc finger protein 92		TF	chr7:64865702:64865751:+	283	323	303	0.095	0.0154677	-1.539	0.139	0.03347	-1.235
UBE2S		ILMN_1808591	19q13.43	ubiquitin conjugating enzyme E2S			chr19:55912766:55912815:-	191	415	303	0.34	0.00707288	-0.383	0.423	0.0467244	-1.755
BAG5		ILMN_1728514	14q32.33	BCL2 associated athanogene 5			chr14:104023351:104023400:-	323	284	303.5	-0.349	0.0218534	-2.019	-0.429	0.0262607	-0.899
MIR372		ILMN_3309438	19q13.42	microRNA 372			chr19:54291147:54291196:+	224	383	303.5	0.11	0.00928682	-0.796	0.138	0.043335	-1.626
HOXB3		ILMN_1689874	17q21.3	homeobox B3		TF	chr17:46627473:46627522:-	374	235	304.5	0.079	0.0351704	-2.663	0.11	0.0171014	-0.258
ACSM1		ILMN_1661434	16p12.3	acyl-CoA synthetase medium-chain family member 1			chr16:20634832:20634881:-	287	325	306	-0.046	0.0157196	-1.559	-0.064	0.0339078	-1.25
LY6H		ILMN_2237252	8q24.3	lymphocyte antigen 6 complex, locus H			chr8:144239354:144239403:-	210	402	306	0.816	0.00820177	-0.608	1.336	0.0444652	-1.673
MRPL11		ILMN_1690371	11q13.3	mitochondrial ribosomal protein L11			chr11:66203400:66203449:-	275	338	306.5	0.177	0.0145705	-1.455	0.307	0.0358716	-1.338
LOC652276		ILMN_1656380	16p13.3	potassium channel tetramerization domain containing 5 pseudogene			chr16:2680356:2680405:+	265	348	306.5	-0.121	0.0133969	-1.333	-0.188	0.0373906	-1.396
HOXD4		ILMN_1672091	2q31.1	homeobox D4		TF	chr2:177017741:177017790:+	410	205	307.5	0.106	0.043694	-2.952	0.214	0.0116396	0.269
HSD3BP4		ILMN_1775655	1p13.1	hydroxy-delta-5-steroid dehydrogenase, 3 beta, pseudogene 4			chr1:120114737:120114786:+	290	326	308	0.076	0.0165331	-1.626	0.134	0.034281	-1.263
XKR8		ILMN_2087303	1p35.3	XK related 8			chr1:28294277:28294326:+	218	399	308.5	-0.39	0.00876097	-0.709	-0.441	0.0443284	-1.665
OTOR		ILMN_1718124	20p12.1-p11.23	otoraplin			chr20:16732272:16732321:+	376	243	309.5	0.149	0.0355011	-2.677	0.204	0.0190663	-0.413
CNOT10		ILMN_2078334	3p22.3	CCR4-NOT transcription complex subunit 10			chr3:32811408:32811454:+,chr3:32814949:32814951:+	344	275	309.5	-0.211	0.026382	-2.279	-0.306	0.025411	-0.846
DGCR6L		ILMN_3245688	22q11.21	DiGeorge syndrome critical region gene 6-like			chr22:20301918:20301967:-	378	242	310	0.346	0.0357811	-2.688	0.454	0.0189017	-0.401
BACH2		ILMN_2058468	6q15	BTB domain and CNC homolog 2	Entrez Query:Oncogene	TF	chr6:90636615:90636664:-	391	230	310.5	-0.357	0.0384835	-2.784	-0.674	0.0160419	-0.168
LAMA3		ILMN_2406035	18q11.2	laminin subunit alpha 3			chr18:21531728:21531741:+,chr18:21532954:21532989:+	346	276	311	-0.375	0.0270405	-2.31	-0.848	0.025601	-0.858
ALG13		ILMN_1724341	Xq23	ALG13, UDP-N-acetylglucosaminyltransferase subunit			chrX:111003175:111003224:+	262	361	311.5	-0.418	0.0132758	-1.322	-0.541	0.0392053	-1.472
TXNIP		ILMN_1697448	1q21.1	thioredoxin interacting protein			chr1:145442403:145442452:+	217	406	311.5	-0.388	0.00873001	-0.704	-0.757	0.0454528	-1.701
ETV1		ILMN_1685891	7p21.3	ETS variant 1	Futreal et al 2004, Mitelman 2000, Translocation	TF	chr7:13932129:13932178:-	421	203	312	-0.035	0.0475079	-3.066	-0.102	0.0116247	0.274
SNX25		ILMN_1725108	4q35.1	sorting nexin 25			chr4:186283166:186283215:+	324	302	313	0.304	0.0222248	-2.043	0.61	0.0286903	-1.037
MCM8		ILMN_2407124	20p12.3	minichromosome maintenance 8 homologous recombination repair factor			chr20:5975018:5975067:+	297	336	316.5	0.218	0.0174073	-1.701	0.311	0.0356532	-1.328
NA		ILMN_1747046	NA	NA	NA	NA	chr5:171638067:171638116:+	300	334	317	0.189	0.0181183	-1.753	0.202	0.0354962	-1.32
PRSS48		ILMN_1807272	4q31.3	protease, serine 48			chr4:152204330:152204379:+	431	208	319.5	0.068	0.0492559	-3.115	0.125	0.0119848	0.219
ARSD		ILMN_1684873	Xp22.3	arylsulfatase D			chrX:2822231:2822280:-	314	327	320.5	-0.315	0.0209774	-1.958	-0.472	0.0343069	-1.265
ABLIM1		ILMN_1696682	10q25	actin binding LIM protein 1			chr10:116417826:116417875:-	247	396	321.5	0.184	0.0115032	-1.109	0.219	0.0441549	-1.659
AW341872		ILMN_1867352					chr8:70284637:70284686:-	379	266	322.5	0.19	0.0362736	-2.706	0.286	0.024321	-0.778
SARS2		ILMN_1655684	19q13.2	seryl-tRNA synthetase 2, mitochondrial			chr19:39405989:39406038:-	298	347	322.5	0.495	0.0175119	-1.709	0.535	0.036959	-1.381
PDSS1		ILMN_2080611	10p12.1	prenyl (decaprenyl) diphosphate synthase, subunit 1			chr10:27035327:27035376:+	264	381	322.5	0.214	0.0133843	-1.332	0.306	0.0424732	-1.598
CARD16		ILMN_3252556	11q22	caspase recruitment domain family member 16			chr11:104912324:104912373:-	386	261	323.5	0.211	0.0381285	-2.772	0.425	0.0238102	-0.736
NAAA		ILMN_2285568	4q21.1	N-acylethanolamine acid amidase			chr4:76839914:76839914:-,chr4:76836090:76836138:-	260	391	325.5	-0.23	0.0130603	-1.298	-0.254	0.0440889	-1.654
HELLS		ILMN_1783610	10q24.2	helicase, lymphoid-specific			chr10:96354455:96354504:+	256	395	325.5	0.284	0.0126056	-1.248	0.324	0.0441549	-1.658
LOC100129716		ILMN_3249553					chr5:90676446:90676495:+	304	357	330.5	0.112	0.0188015	-1.807	0.144	0.0383538	-1.442
OR7A10		ILMN_1711557	19p13.12	olfactory receptor family 7 subfamily A member 10			chr19:14952162:14952211:-	403	259	331	-0.074	0.0420948	-2.899	-0.126	0.0230413	-0.685
NA		ILMN_3301319	NA	NA	NA	NA	chr20:58663674:58663723:+	334	328	331	0.126	0.024147	-2.159	0.181	0.0349834	-1.293
STOX1		ILMN_1664014	10q22.1	storkhead box 1		TF	chr10:70646341:70646374:+,chr10:70652345:70652360:+	356	307	331.5	0.279	0.0308255	-2.487	0.831	0.0298428	-1.084
AK091100		ILMN_1745862					chr1:792487:792536:+	351	316	333.5	0.146	0.0302775	-2.461	0.175	0.032023	-1.175
NPY6R		ILMN_2065273	5q31.2	neuropeptide Y receptor Y6 (pseudogene)			chr5:137145154:137145203:+	291	379	335	-0.227	0.0165484	-1.629	-0.121	0.0424732	-1.597
AES		ILMN_2333107	19p13.3	amino-terminal enhancer of split			chr19:3053682:3053731:-	279	392	335.5	-0.372	0.0150779	-1.505	-0.501	0.0440889	-1.655
FERMT1		ILMN_1696585	20p12.3	fermitin family member 1			chr20:6056161:6056210:-	331	342	336.5	0.096	0.0230242	-2.093	0.13	0.036216	-1.354
GABRB3		ILMN_1660608	15q12	gamma-aminobutyric acid type A receptor beta3 subunit			chr15:27018043:27018092:-	259	414	336.5	0.194	0.0129404	-1.285	0.271	0.0466803	-1.752
SNORD18B		ILMN_1680179	15q22	small nucleolar RNA, C/D box 18B			chr15:66794371:66794420:-	425	257	341	0.104	0.0478891	-3.077	0.166	0.0228478	-0.673
LOC283914		ILMN_1768901					chr16:34620340:34620389:+	388	295	341.5	0.063	0.0382999	-2.778	0.101	0.027936	-0.989
AHNAK		ILMN_1714567	11q12.2	AHNAK nucleoprotein			chr11:62283548:62283597:-	273	416	344.5	-0.338	0.0143427	-1.431	-0.398	0.0467244	-1.756
KCTD1		ILMN_1692365	18q11.2	potassium channel tetramerization domain containing 1			chr18:24035423:24035448:-	400	290	345	0.135	0.0404049	-2.848	0.242	0.0269702	-0.937
DDA1		ILMN_1694530	19p13.11	DET1 and DDB1 associated 1			chr19:17430988:17431037:+	306	385	345.5	0.245	0.0194859	-1.859	0.348	0.0434939	-1.634
ZNF735		ILMN_3302476	7q11.21	zinc finger protein 735		TF	chr7:63679748:63679797:+	360	332	346	0.061	0.0316142	-2.522	0.083	0.0353751	-1.313
ABCB6		ILMN_2193980	2q36	ATP binding cassette subfamily B member 6 (Langereis blood group)			chr2:220074601:220074650:-	305	394	349.5	0.303	0.0191099	-1.828	0.479	0.0441442	-1.657
TRAF3IP2		ILMN_1701514	6q21	TRAF3 interacting protein 2			chr6:111880300:111880349:-	301	401	351	-0.346	0.0185841	-1.791	-0.359	0.0444431	-1.671
HOXC4		ILMN_1740104	12q13.3	homeobox C4		TF	chr12:54422309:54422358:+	389	320	354.5	0.238	0.0383555	-2.78	0.338	0.0326848	-1.203
ETS2		ILMN_1720158	21q22.2	ETS proto-oncogene 2, transcription factor	Tumor Suppressor, Entrez Query:Oncogene	TF	chr21:40196395:40196444:+	405	308	356.5	-0.414	0.0432559	-2.939	-0.799	0.0300053	-1.09
RPS4Y1		ILMN_3238417	Yp11.3	ribosomal protein S4, Y-linked 1			chrY:2712151:2712200:+	348	368	358	1.328	0.0280598	-2.362	1.992	0.0400537	-1.507
SHISA5		ILMN_2139100	3p21.31	shisa family member 5			chr3:48509494:48509543:-	347	377	362	-0.299	0.027901	-2.355	-0.379	0.0423846	-1.593
IL28A		ILMN_1662302					chr19:39760219:39760268:+	433	298	365.5	0.042	0.0498112	-3.129	0.09	0.0281248	-1.005
DKFZp686K04236		ILMN_3242896					chr2:111141892:111141892:-,chr2:111134607:111134645:-	370	362	366	-0.088	0.0342267	-2.626	-0.183	0.039394	-1.478
MRPS15		ILMN_1680703	1p34.3	mitochondrial ribosomal protein S15			chr1:36921795:36921844:-	368	371	369.5	0.246	0.0333687	-2.593	0.325	0.0414535	-1.556
LOC439949		ILMN_1893633					chr10:6626183:6626232:+	395	345	370	0.091	0.0392313	-2.81	0.126	0.0366354	-1.369
VRK3		ILMN_1771697	19q13	vaccinia related kinase 3			chr19:50482357:50482406:-	371	374	372.5	0.304	0.0342235	-2.626	0.47	0.0417177	-1.57
APOBEC3A		ILMN_2219466	22q13.1-q13.2	apolipoprotein B mRNA editing enzyme catalytic subunit 3A			chr22:39385506:39385555:+	359	388	373.5	0.112	0.0314201	-2.514	0.236	0.0437276	-1.642
CD511705		ILMN_1865735					chr13:53029361:53029410:-	317	431	374	0.18	0.021378	-1.985	0.224	0.0494717	-1.837
AI220107		ILMN_1884754					chr14:45381004:45381053:+	396	353	374.5	0.049	0.0398426	-2.831	0.098	0.0378576	-1.42
ATN1		ILMN_1711210	12p13.31	atrophin 1			chr12:7033632:7033681:+	322	429	375.5	-0.045	0.0216565	-2.003	-0.06	0.0494338	-1.834
MFSD6		ILMN_1710209	2q32.2	major facilitator superfamily domain containing 6			chr2:191366372:191366421:+	318	433	375.5	-0.581	0.0214119	-1.988	-0.972	0.0499668	-1.85
MGLL		ILMN_1657708	3q21.3	monoglyceride lipase			chr3:127408241:127408290:-	397	358	377.5	-0.461	0.0398602	-2.832	-0.626	0.0387082	-1.453
NRG3		ILMN_1774945	10q23.1	neuregulin 3	Protein Kinase		chr10:84745261:84745310:+	381	375	378	0.205	0.037347	-2.743	0.302	0.0420498	-1.58
AK302783		ILMN_1685399					chr22:20343491:20343540:+	408	352	380	0.104	0.0434909	-2.946	0.134	0.0376898	-1.412
KNTC1		ILMN_1732516	12q24.31	kinetochore associated 1			chr12:123109184:123109233:+	335	425	380	0.358	0.0246223	-2.187	0.441	0.0484842	-1.808
HFE2		ILMN_2367694	1q21.1	hemochromatosis type 2 (juvenile)			chr1:145416817:145416866:+	429	333	381	0.151	0.0492076	-3.113	0.233	0.0353847	-1.314
KRTAP11-1		ILMN_1798206	21q22.1	keratin associated protein 11-1			chr21:32253216:32253265:-	341	421	381	0.134	0.025502	-2.235	0.151	0.0477834	-1.787
MYRIP		ILMN_1668125	3p22.1	myosin VIIA and Rab interacting protein			chr3:40301479:40301528:+	423	340	381.5	-0.447	0.0477991	-3.074	-0.452	0.0360773	-1.35
ZNRF2		ILMN_1769503	7p14.3	zinc and ring finger 2, E3 ubiquitin protein ligase			chr7:30407204:30407253:+	332	432	382	0.149	0.0232756	-2.11	0.206	0.0494717	-1.838
AK130778		ILMN_1664073					chr8:121482279:121482328:+	428	344	386	0.086	0.0489776	-3.106	0.118	0.0362851	-1.36
ONECUT2		ILMN_1664462	18q21.31	one cut homeobox 2		TF	chr18:55143857:55143906:+	416	356	386	-0.036	0.0456882	-3.015	-0.058	0.0382386	-1.438
RPL32		ILMN_3241993	3p25-p24	ribosomal protein L32			chr3:12881877:12881926:-	354	420	387	0.138	0.0306791	-2.48	0.239	0.0471159	-1.77
RPS3A		ILMN_1690638	4q31.2-q31.3	ribosomal protein S3A			chr5:110527945:110527994:-	427	349	388	0.168	0.0482719	-3.087	0.211	0.0374308	-1.399
TADA3		ILMN_1792176	3p25.3	transcriptional adaptor 3			chr3:9825842:9825891:-	412	364	388	-0.443	0.0441026	-2.965	-0.5	0.039641	-1.489
PSENEN		ILMN_1669718	19q13.12	presenilin enhancer gamma secretase subunit	NOTCH		chr19:36237705:36237754:+	415	363	389	0.257	0.0450987	-2.997	0.311	0.0394825	-1.482
MRE11A		ILMN_1658636	11q21	MRE11 homolog A, double strand break repair nuclease	Stability		chr11:94150705:94150754:-	402	378	390	0.248	0.0420412	-2.898	0.305	0.0424732	-1.597
AKT2		ILMN_1743347	19q13.1-q13.2	v-akt murine thymoma viral oncogene homolog 2	TNF_alpha_NF_kB, Futreal et al 2004, Vogelstein and Kinzler 2004, Protein Kinase, Entrez Query:Oncogene, Amplification		chr19:40741178:40741227:-	367	427	397	-0.141	0.033308	-2.59	-0.236	0.0490832	-1.824
PPP1R12C		ILMN_1685286	19q13.42	protein phosphatase 1 regulatory subunit 12C			chr19:55602560:55602609:-	392	404	398	-0.251	0.0386593	-2.79	-0.525	0.0448578	-1.685
C22orf41		ILMN_3286411					chr22:50989731:50989780:-	413	384	398.5	0.076	0.0443319	-2.972	0.165	0.0434399	-1.632
BTN3A2		ILMN_1676528	6p22.1	butyrophilin subfamily 3 member A2			chr6:26378113:26378162:+	406	428	417	-0.464	0.0432706	-2.94	-0.742	0.0491116	-1.826
