# Supplementary material for: Integrated genomic analyses of de novo pathways underlying atypical meningiomas
Source: Nat Commun. 2017 Feb 14;8:14433. doi: 10.1038/ncomms14433 (PMC5316884; doi:10.1038/ncomms14433)
Supplement: Supplementary Data 5 — miRNA expression cohort: Clinical and molecular features of 32 miRNA samples (5a). Atypical vs benign differentially expressed miRNAs. Chromosomal coordinates are hg19. (5b). mRNAs that are significantly negatively correlated with chr14q32 cluster miRNAs (5c). GO term enrichment for mRNAs that are significantly negatively correlated with chr14q32 cluster miRNAs (5d). [file ncomms14433-s6.xlsx]

## Sheet: Table S5A
Supplementary Data 5. miRNA expression cohort
Sample ID	Batch	CNV Status	Atypical.vs.Benign	Subgroup	PercentageOfAlteredGenome	LargeScaleDel (Genotyping)	FocalDel (Genotyping)	LargeScaleAmp (Genotyping)	FocalAmp (Genotyping)	LargeScaleCNLOH (Genotyping)
MN-62677	1	CNV-low	benign	TRAF7/PIK3	7.89291e-05
MN-81172	1	CNV-low	benign	Hedgehog	0.000684506
MN-12	2	CNV-low	benign	POLR2A	0.00147406
MN-61471	1	CNV-low	benign	TRAF7/PIK3	0.00237768
MN-64136	1	CNV-low	benign	NF2/Chr22/SMARCB1	0.0111883	22q
MN-61887	1	CNV-low	benign	NF2/Chr22	0.0113362	22q
MN-62525	3	CNV-low	atypical	NF2/Chr22	0.0118968	22q
MN-61134	3	CNV-low	atypical	NF2/Chr22	0.0121663	22q
MN-62287	3	CNV-low	atypical	NF2/Chr22	0.0122189	22q
MN-64167	1	CNV-low	benign	NF2/Chr22	0.0124075	22q
MN-64846	3	CNV-low	atypical	NF2/Chr22	0.013041	22q				7p
MN-64353	3	CNV-low	atypical	NF2/Chr22	0.0156808				22q
MN-41	1	CNV-low	benign	NF2/Chr22	0.0274336	22q	4p 9p			20p
MN-56	1	CNV-low	benign	NF2/Chr22/SMARCB1	0.0277577	22q	16p 20q
MN-62296	1	CNV-low	benign	NF2/Chr22/SMARCB1	0.031115	22q	16p 19p
MN-62113	1	CNV-low	benign	NF2/Chr22	0.0330428	22q	16p
MN-61027	3	CNV-high	atypical	NF2/Chr22	0.057577	22q
MN-63442	3	CNV-high	atypical	NF2/Chr22	0.0617609	4p 16q				1p 19q 22q
MN-62292	3	CNV-high	atypical	NF2/Chr22	0.0638852	19p 19q				22q
MN-63525	1	CNV-high	benign	NF2/Chr22	0.0948136	1p 4p 7p 11q 22q			16p
MN-63811	1	CNV-high	atypical	NF2/Chr22	0.104242	1p 8p 8q 14q 22q
MN-61624	3	CNV-high	atypical	NF2/Chr22	0.127279	1p 6q 22q	18p		22q	18p 18q
MN-64705	1	CNV-high	atypical	NF2/Chr22	0.127674	1p 6p 6q 14q 22q
MN-63711	3	CNV-high	benign	NF2/Chr22	0.142185	1p 3p 6q 14q 22q			17q
MN-62203	3	CNV-high	atypical	NF2/Chr22	0.186224	1p 6p 6q 14q 19p 22q
MN-47	3	CNV-high	benign	NF2/Chr22	0.203987	1p 6p 8p 8q 22q		10p 10q 13q 20p 20q		1q
MN-64760	1	CNV-high	atypical	NF2/Chr22	0.21413	1p 6q 14q 17p 18p 18q 22q	13q	1q 13q	17q
MN-63338	3	CNV-high	atypical	TRAF7/chr22	0.226757	22q		3p 3q 5p 5q 12q 13q 14q 15q 18p 18q 20p	10p 12p 17p 17q	5p 8p 8q 12p 12q 15q 17p 17q 20q
MN-64530	1	CNV-high	atypical	NF2/Chr22	0.241178	1p 1q 4p 4q 6p 6q 14q 22q		20p 20q
MN-60355	2	pga-low	benign	POLR2A	0	NA	NA	NA	NA	NA
MN-64031	3	pga-low	atypical	NF2/Chr22	0	NA	NA	NA	NA	NA
MN-64273	2	pga-low	benign	POLR2A	0.000323827	NA	NA	NA	NA	NA

## Sheet: Table S5B
Atypical vs Benign differentially expressed miRNAs
mirnaName	AtypicalvsBenign.logFC	AtypicalvsBenign.P.Value	AtypicalvsBenign.adj.P.Val	Chr	Start	End	%atypicalGain	%benignGain	%benignLoss	%atypicalLoss
hsa-let-7a-2-3p	0.038	0.800915	0.910662	chr11	122017231	122017252	0.0625	0	0.0526316	0
hsa-let-7a-3p	0.663	0.000991397	0.0162513	chr22	46508680	46508700	NA	NA	NA	NA
hsa-let-7a-3p	0.663	0.000991397	0.0162513	chr9	96938295	96938315	NA	NA	NA	NA
hsa-let-7a-5p	-0.342	0.134896	0.307195	chr22	46508632	46508653	NA	NA	NA	NA
hsa-let-7a-5p	-0.342	0.134896	0.307195	chr9	96938244	96938265	NA	NA	NA	NA
hsa-let-7a-5p	-0.342	0.134896	0.307195	chr11	122017276	122017297	NA	NA	NA	NA
hsa-let-7b-3p	-0.151	0.597935	0.758393	chr22	46509625	46509646	0	0.0526316	0.473684	0.75
hsa-let-7b-5p	-0.852	4.89069e-05	0.00816745	chr22	46509571	46509592	0	0.0526316	0.473684	0.75
hsa-let-7c-3p	0.012	0.93109	0.970889	chr21	17912203	17912224	NA	NA	NA	NA
hsa-let-7c-5p	-0.655	0.0037754	0.0385262	chr21	17912158	17912179	NA	NA	NA	NA
hsa-let-7d-3p	-0.138	0.629523	0.786511	chr9	96941177	96941198	NA	NA	NA	NA
hsa-let-7d-5p	-0.78	0.000564638	0.0131038	chr9	96941123	96941144	NA	NA	NA	NA
hsa-let-7e-3p	0.191	0.429084	0.612453	chr19	52196091	52196112	0	0	0	0.0625
hsa-let-7e-5p	-0.865	0.000368687	0.0131038	chr19	52196046	52196067	0	0	0	0.0625
hsa-let-7f-1-3p	0.388	0.0798351	0.22605	chr9	96938691	96938712	NA	NA	NA	NA
hsa-let-7f-2-3p	-0.04	0.866209	0.942	chrX	53584157	53584178	0	0	0	0.375
hsa-let-7f-5p	-0.01	0.967472	0.985169	chr9	96938635	96938656	NA	NA	NA	NA
hsa-let-7f-5p	-0.01	0.967472	0.985169	chrX	53584207	53584228	NA	NA	NA	NA
hsa-let-7g-3p	-0.392	0.00808265	0.0547217	chr3	52302296	52302316	0	0.0526316	0.0526316	0
hsa-let-7g-5p	0.021	0.920549	0.970889	chr3	52302352	52302373	NA	NA	NA	NA
hsa-let-7i-3p	-0.306	0.129103	0.29969	chr12	62997527	62997548	0.0625	0	0	0
hsa-let-7i-5p	0.051	0.748295	0.874754	chr12	62997471	62997492	0.0625	0	0	0
hsa-miR-100-5p	0.229	0.234075	0.427998	chr11	122022983	122023004	0.0625	0	0.0526316	0
hsa-miR-101-3p	0.016	0.919384	0.970889	chr1	65524125	65524145	0	0	0.210526	0.3125
hsa-miR-101-3p	0.016	0.919384	0.970889	chr1	65524125	65524145	0	0	0.210526	0.3125
hsa-miR-101-3p	0.016	0.919384	0.970889	chr9	4850345	4850365	0	0	0.210526	0.3125
hsa-miR-101-3p	0.016	0.919384	0.970889	chr9	4850345	4850365	0	0	0.210526	0.3125
hsa-miR-101-5p	0.013	0.815589	0.919989	chr1	65524160	65524181	NA	NA	NA	NA
hsa-miR-103a-3p	-0.439	0.043508	0.162668	chr20	3898188	3898210	NA	NA	NA	NA
hsa-miR-103a-3p	-0.439	0.043508	0.162668	chr5	167987909	167987931	NA	NA	NA	NA
hsa-miR-106a-5p	0.059	0.803586	0.910852	chrX	133304274	133304296	0.0625	0	0	0.375
hsa-miR-106b-3p	-0.06	0.819537	0.919989	chr7	99691625	99691646	0	0.0526316	0.0526316	0.0625
hsa-miR-106b-5p	-0.379	0.0277146	0.12077	chr7	99691666	99691686	NA	NA	NA	NA
hsa-miR-107	-0.111	0.654434	0.805866	chr10	91352513	91352535	NA	NA	NA	NA
hsa-miR-10a-5p	0.203	0.689075	0.831872	chr17	46657266	46657288	NA	NA	NA	NA
hsa-miR-10b-3p	0.194	0.0837926	0.23066	chr2	177015096	177015117	NA	NA	NA	NA
hsa-miR-10b-5p	0.797	0.0376792	0.14864	chr2	177015057	177015079	NA	NA	NA	NA
hsa-miR-1180-3p	-0.37	0.151955	0.333259	chr17	19247826	19247847	0	0	0	0.0625
hsa-miR-1185-1-3p	-0.106	0.706041	0.842206	chr14	101509366	101509387	0	0	0	0.3125
hsa-miR-1185-2-3p	-0.153	0.149552	0.331529	chr14	101510587	101510608	0	0	0	0.3125
hsa-miR-1246	-0.359	0.521897	0.691721	chr2	177465752	177465770	NA	NA	NA	NA
hsa-miR-1248	0.521	0.331139	0.535164	chr3	186504464	186504490	0.0625	0	0	0
hsa-miR-1250-5p	-0.134	0.387362	0.581042	chr17	79107065	79107085	NA	NA	NA	NA
hsa-miR-125a-3p	-0.474	0.00729405	0.0500591	chr19	52196559	52196580	0	0	0	0.0625
hsa-miR-125a-5p	0.7	0.00226418	0.0276672	chr19	52196521	52196544	NA	NA	NA	NA
hsa-miR-125b-1-3p	-0.403	0.0732668	0.212751	chr11	121970477	121970498	0	0	0.0526316	0
hsa-miR-125b-2-3p	0.074	0.753901	0.874754	chr21	17962610	17962631	NA	NA	NA	NA
hsa-miR-125b-5p	0.569	0.00554198	0.0440719	chr11	121970517	121970538	0	0	0.0526316	0
hsa-miR-125b-5p	0.569	0.00554198	0.0440719	chr11	121970517	121970538	0	0	0.0526316	0
hsa-miR-125b-5p	0.569	0.00554198	0.0440719	chr21	17962573	17962594	0	0	0.0526316	0
hsa-miR-125b-5p	0.569	0.00554198	0.0440719	chr21	17962573	17962594	0	0	0.0526316	0
hsa-miR-126-3p	-0.739	0.00109259	0.0165876	chr9	139565105	139565126	NA	NA	NA	NA
hsa-miR-126-5p	-0.832	0.000439487	0.0131038	chr9	139565068	139565088	NA	NA	NA	NA
hsa-miR-1260a	-0.357	0.0857704	0.234241	chr14	77732574	77732591	0	0	0.0526316	0.3125
hsa-miR-1260b	-0.366	0.114107	0.273528	chr11	96074611	96074629	0	0	0.0526316	0
hsa-miR-127-3p	-1.438	0.000611057	0.0131038	chr14	101349372	101349393	0	0	0	0.3125
hsa-miR-127-5p	-1.287	0.000649273	0.0131038	chr14	101349338	101349359	0	0	0	0.3125
hsa-miR-1271-5p	-0.369	0.108028	0.26723	chr5	175794963	175794984	NA	NA	NA	NA
hsa-miR-1273a	-0.16	0.378423	0.574515	chr8	101036213	101036237	0	0	0.0526316	0.0625
hsa-miR-1273d	-0.23	0.462028	0.641208	chr1	10287785	10287809	0	0	0.210526	0.375
hsa-miR-1273f	-0.204	0.419713	0.604243	chr1	53394370	53394388	0	0	0.157895	0.375
hsa-miR-1273g-3p	-0.498	0.287308	0.485049	chr1	53406042	53406062	0	0	0.157895	0.375
hsa-miR-1273h-5p	-0.123	0.382084	0.576579	chr16	24214469	24214489	NA	NA	NA	NA
hsa-miR-1277-3p	-0.036	0.54938	0.720522	chrX	117520403	117520424	0	0	0	0.375
hsa-miR-1277-5p	-0.51	0.0588926	0.192844	chrX	117520364	117520387	NA	NA	NA	NA
hsa-miR-1278	0.235	0.234935	0.428009	chr1	193105682	193105703	NA	NA	NA	NA
hsa-miR-128-3p	0.563	0.00625419	0.047475	chr2	136423016	136423036	0.0625	0	0.0526316	0
hsa-miR-128-3p	0.563	0.00625419	0.047475	chr2	136423016	136423036	0.0625	0	0.0526316	0
hsa-miR-128-3p	0.563	0.00625419	0.047475	chr3	35786019	35786039	0.0625	0	0.0526316	0
hsa-miR-128-3p	0.563	0.00625419	0.047475	chr3	35786019	35786039	0.0625	0	0.0526316	0
hsa-miR-1285-3p	-0.171	0.49437	0.667599	chr7	91833341	91833362	0	0	0.105263	0.0625
hsa-miR-1285-3p	-0.171	0.49437	0.667599	chr7	91833341	91833362	0	0	0.105263	0.0625
hsa-miR-1285-3p	-0.171	0.49437	0.667599	chr2	70480065	70480086	0	0	0.105263	0.0625
hsa-miR-1285-3p	-0.171	0.49437	0.667599	chr2	70480065	70480086	0	0	0.105263	0.0625
hsa-miR-1285-5p	-0.314	0.287544	0.485049	chr7	91833381	91833401	0	0	0.0526316	0
hsa-miR-1287-3p	0.099	0.307248	0.503044	chr10	100154989	100155010	0.0625	0.0526316	0	0
hsa-miR-1287-5p	-0.457	0.0521308	0.181188	chr10	100155028	100155049	NA	NA	NA	NA
hsa-miR-129-5p	-0.498	0.0523985	0.181188	chr7	127847929	127847949	NA	NA	NA	NA
hsa-miR-129-5p	-0.498	0.0523985	0.181188	chr11	43602958	43602978	NA	NA	NA	NA
hsa-miR-1290	-0.352	0.423419	0.607831	chr1	19223572	19223590	0	0	0.157895	0.375
hsa-miR-1291	-0.128	0.711338	0.843755	chr12	49048277	49048300	NA	NA	NA	NA
hsa-miR-1296-5p	-0.243	0.2796	0.483033	chr10	65132772	65132793	NA	NA	NA	NA
hsa-miR-1298-5p	-0.035	0.922763	0.970889	chrX	113949667	113949688	NA	NA	NA	NA
hsa-miR-1299	-1.607	0.000220301	0.0131038	chr9	69002239	69002260	NA	NA	NA	NA
hsa-miR-1301-3p	-0.486	0.0308711	0.12916	chr2	25551520	25551543	NA	NA	NA	NA
hsa-miR-1303	-0.004	0.984039	0.989967	chr5	154065387	154065408	NA	NA	NA	NA
hsa-miR-1307-3p	-0.348	0.0807643	0.22605	chr10	105154058	105154079	0	0.0526316	0.0526316	0
hsa-miR-1307-5p	0.007	0.977147	0.988991	chr10	105154098	105154118	NA	NA	NA	NA
hsa-miR-130a-3p	-0.512	0.00387503	0.0385262	chr11	57408725	57408746	NA	NA	NA	NA
hsa-miR-130b-3p	-0.12	0.181812	0.374846	chr22	22007643	22007664	0.0625	0	0.526316	0.6875
hsa-miR-130b-5p	0.403	0.0692393	0.208314	chr22	22007605	22007625	0.0625	0	0.526316	0.6875
hsa-miR-132-3p	-0.327	0.130955	0.301742	chr17	1953223	1953244	0	0	0	0.0625
hsa-miR-132-5p	-0.123	0.575558	0.741271	chr17	1953259	1953280	0	0	0	0.0625
hsa-miR-133a-3p	0.408	0.0551063	0.185827	chr18	19405673	19405694	NA	NA	NA	NA
hsa-miR-133a-3p	0.408	0.0551063	0.185827	chr20	61162177	61162198	NA	NA	NA	NA
hsa-miR-134-5p	-1.392	0.000528789	0.0131038	chr14	101521031	101521052	0	0	0	0.3125
hsa-miR-135a-5p	-0.05	0.747706	0.874754	chr12	97957612	97957634	0	0.0526316	0.0526316	0
hsa-miR-135a-5p	-0.05	0.747706	0.874754	chr12	97957612	97957634	0	0.0526316	0.0526316	0
hsa-miR-135a-5p	-0.05	0.747706	0.874754	chr3	52328286	52328308	0	0.0526316	0.0526316	0
hsa-miR-135a-5p	-0.05	0.747706	0.874754	chr3	52328286	52328308	0	0.0526316	0.0526316	0
hsa-miR-135b-5p	-0.413	0.405522	0.590975	chr1	205417489	205417511	NA	NA	NA	NA
hsa-miR-136-3p	-1.392	0.000281767	0.0131038	chr14	101351087	101351108	0	0	0	0.3125
hsa-miR-136-5p	-1.095	0.00284792	0.0310176	chr14	101351053	101351075	0	0	0	0.3125
hsa-miR-138-5p	-1.246	0.0264252	0.118206	chr3	44155726	44155748	0	0	0.0526316	0.0625
hsa-miR-138-5p	-1.246	0.0264252	0.118206	chr3	44155726	44155748	0	0	0.0526316	0.0625
hsa-miR-138-5p	-1.246	0.0264252	0.118206	chr16	56892439	56892461	0	0	0.0526316	0.0625
hsa-miR-138-5p	-1.246	0.0264252	0.118206	chr16	56892439	56892461	0	0	0.0526316	0.0625
hsa-miR-139-3p	-0.241	0.0314876	0.12916	chr11	72326110	72326132	NA	NA	NA	NA
hsa-miR-139-5p	-0.625	0.022097	0.102506	chr11	72326146	72326168	NA	NA	NA	NA
hsa-miR-140-3p	0.042	0.785928	0.902801	chr16	69967045	69967065	NA	NA	NA	NA
hsa-miR-140-5p	-0.301	0.146604	0.327895	chr16	69967006	69967027	NA	NA	NA	NA
hsa-miR-142-3p	-0.094	0.670885	0.813985	chr17	56408606	56408628	NA	NA	NA	NA
hsa-miR-142-5p	0.407	0.0727342	0.212751	chr17	56408644	56408664	NA	NA	NA	NA
hsa-miR-143-3p	-0.472	0.00503882	0.0418103	chr5	148808541	148808561	NA	NA	NA	NA
hsa-miR-143-5p	-0.372	0.1175	0.278992	chr5	148808507	148808528	NA	NA	NA	NA
hsa-miR-144-3p	-0.087	0.850092	0.940759	chr17	27188566	27188585	NA	NA	NA	NA
hsa-miR-144-5p	0.338	0.486652	0.661857	chr17	27188601	27188622	0	0	0.0526316	0
hsa-miR-145-3p	-0.227	0.196661	0.389797	chr5	148810262	148810283	NA	NA	NA	NA
hsa-miR-145-5p	-1.375	8.7264e-05	0.0109298	chr5	148810224	148810246	NA	NA	NA	NA
hsa-miR-146a-5p	0.263	0.245025	0.436986	chr5	159912379	159912400	NA	NA	NA	NA
hsa-miR-146b-3p	-0.708	0.0354029	0.141895	chr10	104196313	104196334	0	0.0526316	0.0526316	0
hsa-miR-146b-5p	-0.39	0.0652521	0.201518	chr10	104196277	104196298	0	0.0526316	0.0526316	0
hsa-miR-147b	-0.045	0.692826	0.834389	chr15	45725296	45725317	0.0625	0	0	0.0625
hsa-miR-148a-3p	0.424	0.0276022	0.12077	chr7	25989542	25989563	0	0	0.0526316	0
hsa-miR-148a-5p	-0.244	0.238559	0.433036	chr7	25989580	25989601	0	0	0.0526316	0
hsa-miR-148b-3p	0.166	0.343133	0.546099	chr12	54731062	54731083	NA	NA	NA	NA
hsa-miR-148b-5p	-0.115	0.517058	0.688953	chr12	54731024	54731045	NA	NA	NA	NA
hsa-miR-149-5p	-0.333	0.263679	0.4619	chr2	241395432	241395454	NA	NA	NA	NA
hsa-miR-150-5p	0.12	0.639891	0.795497	chr19	50004089	50004110	NA	NA	NA	NA
hsa-miR-151a-3p	-0.056	0.734368	0.863658	chr8	141742686	141742706	0	0	0.0526316	0.0625
hsa-miR-151a-5p	-0.596	0.00676964	0.0498531	chr8	141742722	141742742	NA	NA	NA	NA
hsa-miR-151b	-0.586	0.0056695	0.0443816	chr14	100575775	100575792	0	0	0	0.3125
hsa-miR-152-3p	0.313	0.0329413	0.133093	chr17	46114540	46114560	0	0	0.0526316	0
hsa-miR-152-5p	0.372	0.0542612	0.184931	chr17	46114576	46114598	NA	NA	NA	NA
hsa-miR-153-3p	0.205	0.432125	0.614716	chr2	220158848	220158869	NA	NA	NA	NA
hsa-miR-153-3p	0.205	0.432125	0.614716	chr7	157367041	157367062	NA	NA	NA	NA
hsa-miR-154-5p	-1.11	2.60375e-05	0.00652238	chr14	101526106	101526127	0	0	0	0.3125
hsa-miR-155-5p	0.394	0.151786	0.333259	chr21	26946295	26946317	NA	NA	NA	NA
hsa-miR-15a-5p	-0.195	0.372027	0.568249	chr13	50623303	50623324	0.125	0.0526316	0	0
hsa-miR-15b-3p	0.3	0.38077	0.576331	chr3	160122433	160122454	0.0625	0	0	0
hsa-miR-15b-5p	0.062	0.800211	0.910662	chr3	160122395	160122416	0.0625	0	0	0
hsa-miR-16-2-3p	0.587	0.115679	0.275977	chr3	160122585	160122606	NA	NA	NA	NA
hsa-miR-16-5p	-0.077	0.702479	0.840067	chr13	50623163	50623184	0.125	0.0526316	0	0
hsa-miR-16-5p	-0.077	0.702479	0.840067	chr13	50623163	50623184	0.125	0.0526316	0	0
hsa-miR-16-5p	-0.077	0.702479	0.840067	chr3	160122542	160122563	0.125	0.0526316	0	0
hsa-miR-16-5p	-0.077	0.702479	0.840067	chr3	160122542	160122563	0.125	0.0526316	0	0
hsa-miR-17-3p	-0.339	0.0906679	0.240342	chr13	92002909	92002930	0.125	0.0526316	0	0
hsa-miR-17-5p	-0.147	0.478717	0.653508	chr13	92002872	92002894	0.125	0.0526316	0	0
hsa-miR-181a-2-3p	0.309	0.163476	0.348873	chr9	127454797	127454818	NA	NA	NA	NA
hsa-miR-181a-3p	0.237	0.404493	0.590975	chr1	198828198	198828219	0.0625	0	0	0.0625
hsa-miR-181a-5p	0.318	0.23315	0.427869	chr9	127454759	127454781	0.0625	0	0	0.0625
hsa-miR-181a-5p	0.318	0.23315	0.427869	chr9	127454759	127454781	0.0625	0	0	0.0625
hsa-miR-181a-5p	0.318	0.23315	0.427869	chr1	198828237	198828259	0.0625	0	0	0.0625
hsa-miR-181a-5p	0.318	0.23315	0.427869	chr1	198828237	198828259	0.0625	0	0	0.0625
hsa-miR-181b-3p	0.157	0.26864	0.46895	chr1	198828016	198828036	NA	NA	NA	NA
hsa-miR-181b-5p	0.032	0.889345	0.958198	chr9	127456004	127456026	0.0625	0	0	0.0625
hsa-miR-181b-5p	0.032	0.889345	0.958198	chr9	127456004	127456026	0.0625	0	0	0.0625
hsa-miR-181b-5p	0.032	0.889345	0.958198	chr1	198828054	198828076	0.0625	0	0	0.0625
hsa-miR-181b-5p	0.032	0.889345	0.958198	chr1	198828054	198828076	0.0625	0	0	0.0625
hsa-miR-181c-3p	-0.528	0.0219596	0.102506	chr19	13985577	13985598	0	0	0	0.125
hsa-miR-181c-5p	-0.038	0.864131	0.942	chr19	13985539	13985560	0	0	0	0.125
hsa-miR-181d-5p	-0.505	0.0609833	0.194603	chr19	13985724	13985746	0	0	0	0.125
hsa-miR-182-5p	-0.335	0.488797	0.661857	chr7	129410287	129410310	NA	NA	NA	NA
hsa-miR-183-5p	-0.217	0.578893	0.741753	chr7	129414807	129414828	NA	NA	NA	NA
hsa-miR-185-3p	-0.402	0.0603318	0.193758	chr22	20020711	20020732	0.0625	0.0526316	0.526316	0.6875
hsa-miR-185-5p	-0.106	0.671009	0.813985	chr22	20020676	20020697	0.0625	0.0526316	0.526316	0.6875
hsa-miR-186-5p	-0.322	0.0936697	0.245699	chr1	71533364	71533385	0.0625	0	0.157895	0.3125
hsa-miR-187-3p	0.118	0.3437	0.546099	chr18	33484798	33484819	NA	NA	NA	NA
hsa-miR-188-5p	-0.311	0.0489433	0.175147	chrX	49768123	49768143	0	0	0	0.375
hsa-miR-18a-3p	-0.135	0.0978186	0.253923	chr13	92003051	92003073	NA	NA	NA	NA
hsa-miR-18a-5p	-0.16	0.399057	0.590975	chr13	92003010	92003032	0.125	0.0526316	0	0
hsa-miR-190a-5p	-0.542	0.03171	0.12916	chr15	63116170	63116191	NA	NA	NA	NA
hsa-miR-190b	-0.101	0.5252	0.692435	chr1	154166189	154166209	0.0625	0	0.0526316	0.0625
hsa-miR-191-5p	0.401	0.0232175	0.105745	chr3	49058105	49058127	0	0	0.157895	0
hsa-miR-192-5p	0.345	0.219307	0.412603	chr11	64658675	64658695	0	0	0.0526316	0
hsa-miR-193a-3p	-0.234	0.152328	0.333259	chr17	29887069	29887090	NA	NA	NA	NA
hsa-miR-193a-5p	-0.186	0.471274	0.648649	chr17	29887035	29887056	NA	NA	NA	NA
hsa-miR-193b-3p	-0.747	0.0489128	0.175147	chr16	14397874	14397895	NA	NA	NA	NA
hsa-miR-194-5p	0.417	0.106758	0.26723	chr11	64658876	64658897	NA	NA	NA	NA
hsa-miR-194-5p	0.417	0.106758	0.26723	chr1	220291548	220291569	NA	NA	NA	NA
hsa-miR-195-3p	0.263	0.435456	0.616281	chr17	6920947	6920968	0	0	0	0.0625
hsa-miR-195-5p	-0.474	0.245096	0.436986	chr17	6920986	6921006	NA	NA	NA	NA
hsa-miR-196a-5p	-0.607	0.28746	0.485049	chr12	54385546	54385567	NA	NA	NA	NA
hsa-miR-196a-5p	-0.607	0.28746	0.485049	chr17	46709894	46709915	NA	NA	NA	NA
hsa-miR-196b-5p	-0.379	0.139853	0.315613	chr7	27209147	27209168	NA	NA	NA	NA
hsa-miR-197-3p	-0.179	0.496257	0.668346	chr1	110141562	110141583	0	0	0.157895	0.25
hsa-miR-1973	-0.478	0.0130053	0.0716007	chr4	117220906	117220924	0	0	0	0.0625
hsa-miR-199a-3p	-0.68	0.114044	0.273528	chr19	10928105	10928126	0.0625	0	0	0.1875
hsa-miR-199a-3p	-0.68	0.114044	0.273528	chr19	10928105	10928126	0.0625	0	0	0.1875
hsa-miR-199a-3p	-0.68	0.114044	0.273528	chr1	172113694	172113715	0.0625	0	0	0.1875
hsa-miR-199a-3p	-0.68	0.114044	0.273528	chr1	172113694	172113715	0.0625	0	0	0.1875
hsa-miR-199a-5p	-0.541	0.249073	0.440232	chr19	10928145	10928167	0.0625	0	0	0.1875
hsa-miR-199a-5p	-0.541	0.249073	0.440232	chr19	10928145	10928167	0.0625	0	0	0.1875
hsa-miR-199a-5p	-0.541	0.249073	0.440232	chr1	172113732	172113754	0.0625	0	0	0.1875
hsa-miR-199a-5p	-0.541	0.249073	0.440232	chr1	172113732	172113754	0.0625	0	0	0.1875
hsa-miR-199b-3p	-0.679	0.114085	0.273528	chr9	131007024	131007045	NA	NA	NA	NA
hsa-miR-199b-5p	-0.721	0.00833785	0.0556968	chr9	131007062	131007084	0	0	0.105263	0
hsa-miR-19a-3p	-0.324	0.196843	0.389797	chr13	92003193	92003215	0.125	0.0526316	0	0
hsa-miR-19b-3p	-0.398	0.0705205	0.209502	chrX	133303713	133303735	0.125	0.0526316	0	0.375
hsa-miR-19b-3p	-0.398	0.0705205	0.209502	chrX	133303713	133303735	0.125	0.0526316	0	0.375
hsa-miR-19b-3p	-0.398	0.0705205	0.209502	chr13	92003499	92003521	0.125	0.0526316	0	0.375
hsa-miR-19b-3p	-0.398	0.0705205	0.209502	chr13	92003499	92003521	0.125	0.0526316	0	0.375
hsa-miR-200a-3p	-0.221	0.340093	0.546099	chr1	1103296	1103317	0	0	0.263158	0.3125
hsa-miR-200b-3p	-0.004	0.988513	0.99049	chr1	1102540	1102561	0	0	0.263158	0.3125
hsa-miR-200c-3p	-0.029	0.852744	0.940759	chr12	7072905	7072927	NA	NA	NA	NA
hsa-miR-204-5p	1.725	0.00590372	0.0455041	chr9	73424947	73424968	NA	NA	NA	NA
hsa-miR-20a-5p	0.151	0.405122	0.590975	chr13	92003326	92003348	0.125	0.0526316	0	0
hsa-miR-20b-5p	0.164	0.45335	0.63267	chrX	133303880	133303902	0.0625	0	0	0.375
hsa-miR-21-3p	0.227	0.39093	0.582905	chr17	57918672	57918692	0	0.0526316	0.0526316	0
hsa-miR-21-5p	0.716	0.00686599	0.0498531	chr17	57918634	57918655	0	0.0526316	0.0526316	0
hsa-miR-210-3p	0.216	0.474159	0.649241	chr11	568112	568133	NA	NA	NA	NA
hsa-miR-210-5p	-0.076	0.604772	0.762888	chr11	568150	568171	NA	NA	NA	NA
hsa-miR-2110	0.019	0.934069	0.970889	chr10	115933910	115933931	NA	NA	NA	NA
hsa-miR-212-3p	-0.331	0.148526	0.330719	chr17	1953584	1953604	NA	NA	NA	NA
hsa-miR-212-5p	0.671	0.015876	0.0828527	chr17	1953622	1953644	0	0	0	0.0625
hsa-miR-214-3p	-1.033	0.011843	0.0659259	chr1	172107956	172107977	0.0625	0	0	0.0625
hsa-miR-214-5p	-0.482	0.304786	0.503044	chr1	172107997	172108018	0.0625	0	0	0.0625
hsa-miR-215-5p	0.375	0.214737	0.410624	chr1	220291258	220291278	NA	NA	NA	NA
hsa-miR-218-5p	-0.368	0.196716	0.389797	chr4	20529922	20529942	0	0	0.0526316	0.125
hsa-miR-218-5p	-0.368	0.196716	0.389797	chr4	20529922	20529942	0	0	0.0526316	0.125
hsa-miR-218-5p	-0.368	0.196716	0.389797	chr5	168195216	168195236	0	0	0.0526316	0.125
hsa-miR-218-5p	-0.368	0.196716	0.389797	chr5	168195216	168195236	0	0	0.0526316	0.125
hsa-miR-22-3p	-0.071	0.654646	0.805866	chr17	1617208	1617229	NA	NA	NA	NA
hsa-miR-22-5p	0.729	0.0193894	0.0934046	chr17	1617246	1617267	NA	NA	NA	NA
hsa-miR-221-3p	0.356	0.305297	0.503044	chrX	45605608	45605630	0	0	0	0.375
hsa-miR-221-5p	0.395	0.161185	0.348077	chrX	45605649	45605670	NA	NA	NA	NA
hsa-miR-222-3p	0.621	0.069438	0.208314	chrX	45606442	45606462	0	0	0	0.375
hsa-miR-223-3p	0.405	0.164194	0.348873	chrX	65238779	65238800	NA	NA	NA	NA
hsa-miR-223-5p	0.032	0.914869	0.970889	chrX	65238737	65238758	NA	NA	NA	NA
hsa-miR-224-3p	-0.221	0.442266	0.622402	chrX	151127056	151127078	0	0	0	0.375
hsa-miR-224-5p	0.446	0.248138	0.440232	chrX	151127103	151127123	NA	NA	NA	NA
hsa-miR-2277-5p	-0.097	0.555368	0.722699	chr5	92956454	92956477	NA	NA	NA	NA
hsa-miR-2355-3p	-0.346	0.091493	0.241253	chr2	207974723	207974744	NA	NA	NA	NA
hsa-miR-23a-3p	-0.71	0.0109949	0.0637987	chr19	13947409	13947429	0	0	0	0.125
hsa-miR-23b-3p	-1.047	0.000587952	0.0131038	chr9	97847547	97847567	NA	NA	NA	NA
hsa-miR-23b-5p	-0.291	0.0945195	0.246637	chr9	97847509	97847530	NA	NA	NA	NA
hsa-miR-23c	-0.151	0.283105	0.485049	chrX	20035219	20035240	0	0	0	0.375
hsa-miR-24-1-5p	-0.364	0.132096	0.302191	chr9	97848309	97848330	NA	NA	NA	NA
hsa-miR-24-2-5p	0.321	0.157853	0.342357	chr19	13947140	13947161	0	0	0	0.125
hsa-miR-24-3p	-0.332	0.0706702	0.209502	chr19	13947103	13947124	0	0	0	0.125
hsa-miR-24-3p	-0.332	0.0706702	0.209502	chr19	13947103	13947124	0	0	0	0.125
hsa-miR-24-3p	-0.332	0.0706702	0.209502	chr9	97848346	97848367	0	0	0	0.125
hsa-miR-24-3p	-0.332	0.0706702	0.209502	chr9	97848346	97848367	0	0	0	0.125
hsa-miR-25-3p	0.472	0.00432312	0.0392933	chr7	99691194	99691215	0	0.0526316	0.0526316	0.0625
hsa-miR-26a-2-3p	-0.01	0.953229	0.978623	chr12	58218403	58218424	NA	NA	NA	NA
hsa-miR-26a-5p	0.006	0.976692	0.988991	chr3	38010904	38010925	0.125	0	0.0526316	0
hsa-miR-26a-5p	0.006	0.976692	0.988991	chr3	38010904	38010925	0.125	0	0.0526316	0
hsa-miR-26a-5p	0.006	0.976692	0.988991	chr12	58218441	58218462	0.125	0	0.0526316	0
hsa-miR-26a-5p	0.006	0.976692	0.988991	chr12	58218441	58218462	0.125	0	0.0526316	0
hsa-miR-26b-3p	0.183	0.351167	0.550959	chr2	219267415	219267436	0	0	0.0526316	0
hsa-miR-26b-5p	-0.007	0.966182	0.985169	chr2	219267380	219267400	0	0	0.0526316	0
hsa-miR-27a-3p	-0.015	0.933176	0.970889	chr19	13947261	13947281	0	0	0	0.125
hsa-miR-27a-5p	-0.069	0.854739	0.940759	chr19	13947301	13947322	0	0	0	0.125
hsa-miR-27b-3p	-0.487	0.0507738	0.180409	chr9	97847787	97847807	NA	NA	NA	NA
hsa-miR-27b-5p	-0.963	0.000653885	0.0131038	chr9	97847745	97847766	NA	NA	NA	NA
hsa-miR-28-3p	-0.014	0.921543	0.970889	chr3	188406622	188406643	NA	NA	NA	NA
hsa-miR-28-5p	-0.113	0.574313	0.741271	chr3	188406582	188406603	0.0625	0	0	0
hsa-miR-296-3p	-0.272	0.212437	0.40935	chr20	57392681	57392702	0.0625	0.0526316	0	0
hsa-miR-296-5p	0.181	0.368899	0.565194	chr20	57392716	57392736	0.0625	0.0526316	0	0
hsa-miR-299-3p	-0.731	0.00408909	0.0392933	chr14	101490169	101490190	0	0	0	0.3125
hsa-miR-299-5p	-0.382	0.000786676	0.0145972	chr14	101490137	101490158	0	0	0	0.3125
hsa-miR-29a-3p	0.051	0.752405	0.874754	chr7	130561507	130561528	NA	NA	NA	NA
hsa-miR-29a-5p	0.039	0.787866	0.902801	chr7	130561545	130561566	NA	NA	NA	NA
hsa-miR-29b-2-5p	0.021	0.927187	0.970889	chr1	207975837	207975858	0.0625	0	0	0.0625
hsa-miR-29b-3p	-0.29	0.180941	0.374592	chr7	130562226	130562248	0.0625	0	0	0.0625
hsa-miR-29b-3p	-0.29	0.180941	0.374592	chr7	130562226	130562248	0.0625	0	0	0.0625
hsa-miR-29b-3p	-0.29	0.180941	0.374592	chr1	207975795	207975817	0.0625	0	0	0.0625
hsa-miR-29b-3p	-0.29	0.180941	0.374592	chr1	207975795	207975817	0.0625	0	0	0.0625
hsa-miR-29c-3p	-0.211	0.296904	0.497488	chr1	207975210	207975231	0.0625	0	0	0.0625
hsa-miR-29c-5p	-0.281	0.203484	0.396027	chr1	207975248	207975269	0.0625	0	0	0.0625
hsa-miR-301a-3p	-0.017	0.932392	0.970889	chr17	57228510	57228532	NA	NA	NA	NA
hsa-miR-301a-5p	0.626	0.0660182	0.201678	chr17	57228548	57228569	NA	NA	NA	NA
hsa-miR-3065-3p	-0.07	0.712392	0.843755	chr17	79099726	79099748	NA	NA	NA	NA
hsa-miR-3065-5p	0.358	0.188428	0.38375	chr17	79099686	79099708	NA	NA	NA	NA
hsa-miR-30a-3p	-0.424	0.0864764	0.234241	chr6	72113257	72113278	NA	NA	NA	NA
hsa-miR-30a-5p	0.028	0.899319	0.964794	chr6	72113298	72113319	0.0625	0	0	0.25
hsa-miR-30b-3p	-0.056	0.390635	0.582905	chr8	135812775	135812796	0	0	0.0526316	0.0625
hsa-miR-30b-5p	-0.171	0.466048	0.645	chr8	135812813	135812834	0	0	0.0526316	0.0625
hsa-miR-30c-1-3p	-0.122	0.344445	0.546099	chr1	41223011	41223032	0	0	0.157895	0.375
hsa-miR-30c-2-3p	-0.484	0.0804893	0.22605	chr6	72086667	72086688	0.0625	0	0	0.25
hsa-miR-30c-5p	0.296	0.0734648	0.212751	chr6	72086706	72086728	0.0625	0	0.157895	0.3125
hsa-miR-30c-5p	0.296	0.0734648	0.212751	chr6	72086706	72086728	0.0625	0	0.157895	0.3125
hsa-miR-30c-5p	0.296	0.0734648	0.212751	chr1	41222972	41222994	0.0625	0	0.157895	0.3125
hsa-miR-30c-5p	0.296	0.0734648	0.212751	chr1	41222972	41222994	0.0625	0	0.157895	0.3125
hsa-miR-30d-3p	0.021	0.920677	0.970889	chr8	135817122	135817143	0	0	0.0526316	0.0625
hsa-miR-30d-5p	0.478	0.00257571	0.0293684	chr8	135817162	135817183	0	0	0.0526316	0.0625
hsa-miR-30e-3p	-0.219	0.300784	0.50231	chr1	41220085	41220106	0	0	0.157895	0.375
hsa-miR-30e-5p	0.153	0.306312	0.503044	chr1	41220043	41220064	0	0	0.157895	0.375
hsa-miR-3152-5p	0.029	0.806119	0.91166	chr9	18573314	18573335	NA	NA	NA	NA
hsa-miR-3158-3p	-0.286	0.177154	0.371357	chr10	103361223	103361244	NA	NA	NA	NA
hsa-miR-3158-3p	-0.286	0.177154	0.371357	chr10	103361184	103361205	NA	NA	NA	NA
hsa-miR-3182	0.296	0.506033	0.677868	chr16	83541954	83541970	NA	NA	NA	NA
hsa-miR-32-3p	-0.417	0.0600474	0.193758	chr9	111808511	111808532	NA	NA	NA	NA
hsa-miR-32-5p	-0.341	0.102844	0.26423	chr9	111808552	111808573	NA	NA	NA	NA
hsa-miR-320a	-1.074	0.000894669	0.0160082	chr8	22102488	22102509	0	0	0.105263	0.0625
hsa-miR-320b	-0.893	0.00441797	0.0392933	chr1	224444751	224444772	0.0625	0	0.105263	0.25
hsa-miR-320b	-0.893	0.00441797	0.0392933	chr1	224444751	224444772	0.0625	0	0.105263	0.25
hsa-miR-320b	-0.893	0.00441797	0.0392933	chr1	117214409	117214430	0.0625	0	0.105263	0.25
hsa-miR-320b	-0.893	0.00441797	0.0392933	chr1	117214409	117214430	0.0625	0	0.105263	0.25
hsa-miR-320c	-0.956	0.00392183	0.0385262	chr18	21901680	21901699	0.0625	0	0.105263	0.1875
hsa-miR-320c	-0.956	0.00392183	0.0385262	chr18	21901680	21901699	0.0625	0	0.105263	0.1875
hsa-miR-320c	-0.956	0.00392183	0.0385262	chr18	19263520	19263539	0.0625	0	0.105263	0.1875
hsa-miR-320c	-0.956	0.00392183	0.0385262	chr18	19263520	19263539	0.0625	0	0.105263	0.1875
hsa-miR-320d	-0.858	0.000296434	0.0131038	chrX	140008337	140008355	0.0625	0.0526316	0.0526316	0.4375
hsa-miR-320d	-0.858	0.000296434	0.0131038	chrX	140008337	140008355	0.0625	0.0526316	0.0526316	0.4375
hsa-miR-320d	-0.858	0.000296434	0.0131038	chr13	41301964	41301982	0.0625	0.0526316	0.0526316	0.4375
hsa-miR-320d	-0.858	0.000296434	0.0131038	chr13	41301964	41301982	0.0625	0.0526316	0.0526316	0.4375
hsa-miR-323a-3p	-0.997	0.00105335	0.0164916	chr14	101492119	101492139	0	0	0	0.3125
hsa-miR-323b-3p	-0.029	0.885617	0.956237	chr14	101522606	101522627	0	0	0	0.3125
hsa-miR-324-3p	-0.474	0.0392759	0.152537	chr17	7126627	7126646	NA	NA	NA	NA
hsa-miR-324-5p	-0.447	0.0622745	0.197465	chr17	7126661	7126683	0	0	0	0.0625
hsa-miR-326	-0.706	0.00676502	0.0498531	chr11	75046152	75046171	0	0	0	0.0625
hsa-miR-328-3p	-0.098	0.687031	0.831408	chr16	67236230	67236251	0	0	0.157895	0.0625
hsa-miR-329-3p	-0.535	0.0030761	0.0324105	chr14	101493488	101493509	0	0	0	0.3125
hsa-miR-329-3p	-0.535	0.0030761	0.0324105	chr14	101493488	101493509	0	0	0	0.3125
hsa-miR-329-3p	-0.535	0.0030761	0.0324105	chr14	101493171	101493192	0	0	0	0.3125
hsa-miR-329-3p	-0.535	0.0030761	0.0324105	chr14	101493171	101493192	0	0	0	0.3125
hsa-miR-330-3p	-0.34	0.19297	0.388264	chr19	46142267	46142289	NA	NA	NA	NA
hsa-miR-330-5p	-0.634	0.0133839	0.0728686	chr19	46142307	46142328	NA	NA	NA	NA
hsa-miR-331-3p	-0.788	0.0100895	0.0623233	chr12	95702256	95702276	0.0625	0	0	0
hsa-miR-331-5p	-0.513	0.0102006	0.0623233	chr12	95702221	95702242	NA	NA	NA	NA
hsa-miR-335-3p	0.662	0.0396886	0.152954	chr7	130136003	130136024	0.0625	0	0	0
hsa-miR-335-5p	0.5	0.072021	0.21225	chr7	130135967	130135989	0.0625	0	0	0
hsa-miR-337-3p	-0.629	0.0044705	0.0392933	chr14	101340890	101340911	0	0	0	0.3125
hsa-miR-337-5p	-0.376	0.108501	0.26723	chr14	101340852	101340872	0	0	0	0.3125
hsa-miR-338-3p	-0.049	0.821896	0.919989	chr17	79099687	79099708	0.0625	0.0526316	0	0
hsa-miR-338-5p	0.016	0.925551	0.970889	chr17	79099723	79099744	NA	NA	NA	NA
hsa-miR-339-3p	0.237	0.284455	0.485049	chr7	1062591	1062613	0	0	0.105263	0
hsa-miR-339-5p	0.369	0.12591	0.296156	chr7	1062626	1062648	0	0	0.105263	0
hsa-miR-33a-3p	-0.368	0.00273628	0.0304639	chr22	42296993	42297014	0.0625	0	0.578947	0.75
hsa-miR-33a-5p	-0.239	0.231039	0.427088	chr22	42296953	42296973	NA	NA	NA	NA
hsa-miR-340-3p	0.048	0.870127	0.94358	chr5	179442319	179442340	NA	NA	NA	NA
hsa-miR-340-5p	0.305	0.0817826	0.226371	chr5	179442361	179442382	NA	NA	NA	NA
hsa-miR-342-3p	-0.06	0.822665	0.919989	chr14	100576052	100576074	0	0	0	0.3125
hsa-miR-342-5p	-0.371	0.0803901	0.22605	chr14	100576010	100576030	0	0	0	0.3125
hsa-miR-345-5p	-0.902	0.000345558	0.0131038	chr14	100774213	100774234	0	0	0	0.3125
hsa-miR-34a-3p	-0.187	0.0864962	0.234241	chr1	9211752	9211773	NA	NA	NA	NA
hsa-miR-34a-5p	-0.494	0.0277217	0.12077	chr1	9211794	9211815	0	0	0.210526	0.375
hsa-miR-34c-3p	0.397	0.0577013	0.191446	chr11	111384209	111384230	0	0	0.0526316	0
hsa-miR-34c-5p	1.464	0.00215802	0.0270733	chr11	111384176	111384198	0	0	0.0526316	0
hsa-miR-3607-3p	0.131	0.56425	0.732356	chr5	85916364	85916383	NA	NA	NA	NA
hsa-miR-3609	-0.43	0.273043	0.473337	chr7	98479323	98479346	0	0	0.263158	0.125
hsa-miR-361-3p	0.011	0.955352	0.978796	chrX	85158646	85158668	NA	NA	NA	NA
hsa-miR-361-5p	-0.202	0.269877	0.469473	chrX	85158686	85158707	0	0	0	0.375
hsa-miR-3613-5p	0.051	0.828464	0.924411	chr13	50570601	50570622	0.125	0.0526316	0	0
hsa-miR-3615	0.627	0.0101029	0.0623233	chr17	72744802	72744822	NA	NA	NA	NA
hsa-miR-3616-5p	-0.137	0.303685	0.503044	chr20	45795627	45795648	0.0625	0.0526316	0.105263	0
hsa-miR-362-5p	-0.806	0.0014557	0.0214501	chrX	49773576	49773599	0	0	0	0.375
hsa-miR-363-3p	0.099	0.649368	0.80528	chrX	133303412	133303433	0.0625	0	0	0.375
hsa-miR-3651	0.177	0.111083	0.270158	chr9	95054743	95054766	NA	NA	NA	NA
hsa-miR-3656	-0.521	0.00957204	0.0622804	chr11	118889702	118889718	0	0	0.105263	0.1875
hsa-miR-365a-3p	-0.784	0.0107836	0.0637987	chr16	14403197	14403218	NA	NA	NA	NA
hsa-miR-365b-3p	-0.784	0.0107836	0.0637987	chr17	29902497	29902518	NA	NA	NA	NA
hsa-miR-3681-5p	0.003	0.96665	0.985169	chr2	12339264	12339285	NA	NA	NA	NA
hsa-miR-3687	-1.282	0.00975365	0.0623233	chr21	9826237	9826260	NA	NA	NA	NA
hsa-miR-369-3p	-0.886	0.0112118	0.063831	chr14	101531978	101531998	0	0	0	0.3125
hsa-miR-369-5p	-0.849	0.007141	0.0500591	chr14	101531943	101531964	0	0	0	0.3125
hsa-miR-370-3p	-1	0.0312276	0.12916	chr14	101377523	101377544	0	0	0	0.3125
hsa-miR-374a-3p	-0.471	0.0462126	0.168996	chrX	73507130	73507151	0	0	0	0.375
hsa-miR-374a-5p	-0.221	0.342218	0.546099	chrX	73507160	73507181	0	0	0	0.375
hsa-miR-374b-3p	-0.485	0.068581	0.208237	chrX	73438392	73438413	0	0	0	0.375
hsa-miR-374b-5p	-0.466	0.0640781	0.201518	chrX	73438422	73438443	0	0	0	0.375
hsa-miR-374c-5p	0.222	0.552203	0.722333	chrX	73438396	73438417	NA	NA	NA	NA
hsa-miR-376a-3p	-0.318	0.0883186	0.23536	chr14	101507162	101507182	0	0	0	0.3125
hsa-miR-376a-3p	-0.318	0.0883186	0.23536	chr14	101507162	101507182	0	0	0	0.3125
hsa-miR-376a-3p	-0.318	0.0883186	0.23536	chr14	101506455	101506475	0	0	0	0.3125
hsa-miR-376a-3p	-0.318	0.0883186	0.23536	chr14	101506455	101506475	0	0	0	0.3125
hsa-miR-376a-5p	-0.236	0.104693	0.26626	chr14	101507125	101507146	0	0	0	0.3125
hsa-miR-376b-5p	-0.407	0.000342457	0.0131038	chr14	101506796	101506817	0	0	0	0.3125
hsa-miR-376c-3p	-1.155	0.000235611	0.0131038	chr14	101506069	101506089	0	0	0	0.3125
hsa-miR-376c-5p	-0.464	0.000190656	0.0131038	chr14	101506031	101506051	0	0	0	0.3125
hsa-miR-377-3p	-0.793	0.0206963	0.0987511	chr14	101528431	101528452	0	0	0	0.3125
hsa-miR-377-5p	-0.628	0.000970668	0.0162513	chr14	101528393	101528414	0	0	0	0.3125
hsa-miR-378a-3p	-0.252	0.329909	0.534901	chr5	149112430	149112451	NA	NA	NA	NA
hsa-miR-378a-5p	0.18	0.451097	0.631283	chr5	149112392	149112413	NA	NA	NA	NA
hsa-miR-378c	-0.514	0.029375	0.124719	chr10	132760897	132760921	0	0.0526316	0	0
hsa-miR-378d	-0.641	0.0182413	0.0929039	chr4	5925006	5925025	NA	NA	NA	NA
hsa-miR-378d	-0.641	0.0182413	0.0929039	chr8	94928307	94928326	NA	NA	NA	NA
hsa-miR-378e	0.076	0.469243	0.647633	chr5	169455549	169455567	NA	NA	NA	NA
hsa-miR-378f	-0.082	0.700547	0.840067	chr1	24255611	24255630	0	0	0.315789	0.375
hsa-miR-378g	-0.061	0.789275	0.902801	chr1	95211436	95211455	0	0	0.157895	0.3125
hsa-miR-378i	0.128	0.702571	0.840067	chr22	42319275	42319295	0.0625	0	0.578947	0.75
hsa-miR-379-3p	-0.218	0.192046	0.387965	chr14	101488446	101488467	0	0	0	0.3125
hsa-miR-379-5p	-1.468	0.000536219	0.0131038	chr14	101488408	101488428	0	0	0	0.3125
hsa-miR-381-3p	-1.104	0.019385	0.0934046	chr14	101512305	101512326	0	0	0	0.3125
hsa-miR-382-3p	-0.849	0.00154221	0.0220756	chr14	101520689	101520709	0	0	0	0.3125
hsa-miR-382-5p	-1.241	0.00057786	0.0131038	chr14	101520653	101520674	0	0	0	0.3125
hsa-miR-3909	-0.027	0.817368	0.919989	chr22	35731703	35731724	0.0625	0	0.578947	0.75
hsa-miR-3912-3p	-0.259	0.131297	0.301742	chr5	170813682	170813702	NA	NA	NA	NA
hsa-miR-3913-5p	-0.171	0.374523	0.570322	chr12	69978560	69978581	0.0625	0	0	0
hsa-miR-3913-5p	-0.171	0.374523	0.570322	chr12	69978560	69978581	0.0625	0	0	0
hsa-miR-3913-5p	-0.171	0.374523	0.570322	chr12	69978524	69978545	0.0625	0	0	0
hsa-miR-3913-5p	-0.171	0.374523	0.570322	chr12	69978524	69978545	0.0625	0	0	0
hsa-miR-3934-5p	-0.494	0.0286628	0.123357	chr6	33665929	33665950	0	0	0	0.1875
hsa-miR-3960	-0.339	0.38406	0.57782	chr9	130548158	130548177	NA	NA	NA	NA
hsa-miR-409-3p	-0.913	0.00724572	0.0500591	chr14	101531683	101531704	0	0	0	0.3125
hsa-miR-409-5p	-1.096	0.000336299	0.0131038	chr14	101531651	101531673	0	0	0	0.3125
hsa-miR-410-3p	-0.72	0.0458887	0.168996	chr14	101532298	101532318	0	0	0	0.3125
hsa-miR-411-3p	-0.272	0.241217	0.436281	chr14	101489712	101489733	0	0	0	0.3125
hsa-miR-411-5p	-1.272	0.0043128	0.0392933	chr14	101489677	101489697	0	0	0	0.3125
hsa-miR-412-5p	-0.05	0.631236	0.78669	chr14	101531802	101531824	0	0	0	0.3125
hsa-miR-421	-0.3	0.213477	0.409777	chrX	73438227	73438249	0	0	0	0.375
hsa-miR-422a	-0.011	0.92001	0.970889	chr15	64163188	64163209	NA	NA	NA	NA
hsa-miR-423-3p	0.393	0.0147555	0.077816	chr17	28444149	28444171	NA	NA	NA	NA
hsa-miR-423-5p	-0.376	0.21989	0.412603	chr17	28444113	28444135	NA	NA	NA	NA
hsa-miR-424-3p	0.615	0.0262743	0.118206	chrX	133680674	133680694	NA	NA	NA	NA
hsa-miR-424-5p	0.689	0.0110252	0.0637987	chrX	133680710	133680731	NA	NA	NA	NA
hsa-miR-425-3p	-0.169	0.362168	0.561266	chr3	49057592	49057613	0	0	0.157895	0
hsa-miR-425-5p	-0.238	0.249553	0.440232	chr3	49057632	49057654	0	0	0.157895	0
hsa-miR-4286	-0.508	0.00216154	0.0270733	chr8	10524498	10524514	0	0	0.0526316	0.0625
hsa-miR-429	-0.028	0.835607	0.928246	chr1	1104435	1104456	0	0	0.263158	0.3125
hsa-miR-431-3p	-0.328	0.180628	0.374592	chr14	101347406	101347427	0	0	0	0.3125
hsa-miR-431-5p	-0.239	0.0881839	0.23536	chr14	101347363	101347383	NA	NA	NA	NA
hsa-miR-432-5p	-1.274	0.00042727	0.0131038	chr14	101350833	101350855	0	0	0	0.3125
hsa-miR-4326	0.137	0.606047	0.762888	chr20	61918170	61918189	NA	NA	NA	NA
hsa-miR-433-3p	-0.289	0.186237	0.380836	chr14	101348286	101348307	0	0	0	0.3125
hsa-miR-4417	0.37	0.346911	0.548273	chr1	5624142	5624159	NA	NA	NA	NA
hsa-miR-4421	-0.024	0.835454	0.928246	chr1	51525551	51525572	0	0	0.157895	0.4375
hsa-miR-4448	-0.018	0.94937	0.978623	chr3	183604648	183604667	NA	NA	NA	NA
hsa-miR-4454	-0.31	0.198499	0.391527	chr4	164014759	164014778	NA	NA	NA	NA
hsa-miR-4461	-0.222	0.287045	0.485049	chr5	134263774	134263796	NA	NA	NA	NA
hsa-miR-4473	0.043	0.599696	0.758706	chr9	20411159	20411180	NA	NA	NA	NA
hsa-miR-4488	-0.179	0.72559	0.855826	chr11	61276071	61276088	NA	NA	NA	NA
hsa-miR-4492	-0.422	0.0779416	0.224418	chr11	118781474	118781490	NA	NA	NA	NA
hsa-miR-4508	-0.315	0.174633	0.367609	chr15	23807254	23807270	NA	NA	NA	NA
hsa-miR-450a-5p	0.284	0.368534	0.565194	chrX	133674423	133674444	NA	NA	NA	NA
hsa-miR-450a-5p	0.284	0.368534	0.565194	chrX	133674594	133674615	NA	NA	NA	NA
hsa-miR-450b-5p	0.359	0.325568	0.529576	chrX	133674261	133674282	NA	NA	NA	NA
hsa-miR-4510	-0.103	0.457162	0.636217	chr15	36219064	36219085	NA	NA	NA	NA
hsa-miR-4516	-0.682	0.0583553	0.192342	chr16	2183121	2183137	0	0	0	0.125
hsa-miR-451a	-0.001	0.999281	0.999281	chr17	27188421	27188442	0	0	0.0526316	0
hsa-miR-452-5p	-0.005	0.982191	0.989967	chrX	151128150	151128171	NA	NA	NA	NA
hsa-miR-4521	-0.205	0.0815997	0.226371	chr17	8090266	8090287	NA	NA	NA	NA
hsa-miR-4532	-0.268	0.191106	0.387627	chr20	56470455	56470471	NA	NA	NA	NA
hsa-miR-454-3p	-0.33	0.221099	0.413323	chr17	57215148	57215170	NA	NA	NA	NA
hsa-miR-454-5p	0.303	0.0649313	0.201518	chr17	57215189	57215210	0	0.0526316	0.0526316	0
hsa-miR-455-3p	-0.138	0.577126	0.741385	chr9	116971767	116971787	NA	NA	NA	NA
hsa-miR-455-5p	0.332	0.263253	0.4619	chr9	116971729	116971750	NA	NA	NA	NA
hsa-miR-4677-3p	0.084	0.544416	0.715886	chr1	243509527	243509548	0.0625	0	0	0.0625
hsa-miR-4792	-0.84	0.210138	0.406483	chr3	24562903	24562920	0	0	0.0526316	0
hsa-miR-483-3p	1.95	0.00212828	0.0270733	chr11	2155372	2155392	NA	NA	NA	NA
hsa-miR-483-5p	0.631	0.129208	0.29969	chr11	2155411	2155432	NA	NA	NA	NA
hsa-miR-484	0.254	0.243008	0.436986	chr16	15737158	15737179	NA	NA	NA	NA
hsa-miR-485-3p	-0.418	0.009479	0.0622804	chr14	101521801	101521822	0	0	0	0.3125
hsa-miR-485-5p	-0.548	0.0184367	0.0929039	chr14	101521764	101521785	0	0	0	0.3125
hsa-miR-486-5p	0.319	0.624407	0.782069	chr8	41517962	41517983	0	0	0.0526316	0.125
hsa-miR-486-5p	0.319	0.624407	0.782069	chr8	41517962	41517983	0	0	0.0526316	0.125
hsa-miR-486-5p	0.319	0.624407	0.782069	chr8	41518002	41518023	0	0	0.0526316	0.125
hsa-miR-486-5p	0.319	0.624407	0.782069	chr8	41518002	41518023	0	0	0.0526316	0.125
hsa-miR-487a-3p	-0.249	0.136442	0.30931	chr14	101518831	101518852	0	0	0	0.3125
hsa-miR-487b-3p	-0.691	0.0114637	0.0645319	chr14	101512842	101512863	0	0	0	0.3125
hsa-miR-493-3p	-1.004	0.0175923	0.0908633	chr14	101335453	101335474	0	0	0	0.3125
hsa-miR-493-5p	-0.831	0.0651261	0.201518	chr14	101335412	101335433	0	0	0	0.3125
hsa-miR-494-3p	-0.668	0.0401713	0.153632	chr14	101496018	101496039	0	0	0	0.3125
hsa-miR-495-3p	-1.056	0.00257926	0.0293684	chr14	101500141	101500162	0	0	0	0.3125
hsa-miR-497-5p	-0.57	0.16242	0.348873	chr17	6921298	6921318	NA	NA	NA	NA
hsa-miR-4999-5p	0.009	0.920866	0.970889	chr19	8454224	8454244	0	0	0.0526316	0.125
hsa-miR-499a-5p	0.669	0.00540741	0.0436953	chr20	33578211	33578231	NA	NA	NA	NA
hsa-miR-500a-3p	-0.584	0.0219109	0.102506	chrX	49773090	49773111	0	0	0	0.375
hsa-miR-500a-5p	-0.235	0.350392	0.550959	chrX	49773051	49773073	NA	NA	NA	NA
hsa-miR-500b-5p	-0.175	0.292653	0.49201	chrX	49775290	49775307	0	0	0	0.375
hsa-miR-501-3p	-0.76	0.00164078	0.0228343	chrX	49774380	49774401	0	0	0	0.375
hsa-miR-501-5p	-0.197	0.0565241	0.18879	chrX	49774343	49774364	0	0	0	0.375
hsa-miR-5010-3p	0.044	0.665503	0.811233	chr17	40666285	40666306	NA	NA	NA	NA
hsa-miR-502-3p	-0.947	0.000589153	0.0131038	chrX	49779257	49779278	0	0	0	0.375
hsa-miR-503-5p	0.562	0.107938	0.26723	chrX	133680401	133680423	NA	NA	NA	NA
hsa-miR-505-3p	-0.036	0.862879	0.942	chrX	139006319	139006340	0	0	0	0.375
hsa-miR-508-3p	-0.346	0.502585	0.675054	chrX	146318463	146318485	NA	NA	NA	NA
hsa-miR-509-3-5p	-0.375	0.410004	0.593676	chrX	146341214	146341235	0	0	0	0.375
hsa-miR-509-3p	-0.746	0.0520179	0.181188	chrX	146341180	146341201	0	0	0	0.375
hsa-miR-509-3p	-0.746	0.0520179	0.181188	chrX	146341180	146341201	0	0	0	0.375
hsa-miR-509-3p	-0.746	0.0520179	0.181188	chrX	146341180	146341201	0	0	0	0.375
hsa-miR-509-3p	-0.746	0.0520179	0.181188	chrX	146342068	146342089	0	0	0	0.375
hsa-miR-509-3p	-0.746	0.0520179	0.181188	chrX	146342068	146342089	0	0	0	0.375
hsa-miR-509-3p	-0.746	0.0520179	0.181188	chrX	146342068	146342089	0	0	0	0.375
hsa-miR-509-3p	-0.746	0.0520179	0.181188	chrX	146340293	146340314	0	0	0	0.375
hsa-miR-509-3p	-0.746	0.0520179	0.181188	chrX	146340293	146340314	0	0	0	0.375
hsa-miR-509-3p	-0.746	0.0520179	0.181188	chrX	146340293	146340314	0	0	0	0.375
hsa-miR-5095	0.057	0.659951	0.807267	chr1	53400608	53400628	NA	NA	NA	NA
hsa-miR-5096	-0.228	0.523722	0.692308	chr4	79741918	79741938	NA	NA	NA	NA
hsa-miR-511-3p	-0.197	0.182855	0.375453	chr10	17887160	17887179	NA	NA	NA	NA
hsa-miR-511-3p	-0.197	0.182855	0.375453	chr10	18134089	18134108	NA	NA	NA	NA
hsa-miR-511-5p	0.124	0.708602	0.843253	chr10	18134051	18134071	NA	NA	NA	NA
hsa-miR-511-5p	0.124	0.708602	0.843253	chr10	17887122	17887142	NA	NA	NA	NA
hsa-miR-514a-3p	-0.617	0.362038	0.561266	chrX	146360784	146360804	NA	NA	NA	NA
hsa-miR-514a-3p	-0.617	0.362038	0.561266	chrX	146366173	146366193	NA	NA	NA	NA
hsa-miR-514a-3p	-0.617	0.362038	0.561266	chrX	146363475	146363495	NA	NA	NA	NA
hsa-miR-532-3p	-0.596	0.00469346	0.0398546	chrX	49767810	49767831	0	0	0	0.375
hsa-miR-532-5p	-0.185	0.334682	0.53915	chrX	49767773	49767794	0	0	0	0.375
hsa-miR-539-3p	-0.548	0.0542056	0.184931	chr14	101513706	101513727	0	0	0	0.3125
hsa-miR-542-3p	0.237	0.474296	0.649241	chrX	133675394	133675415	NA	NA	NA	NA
hsa-miR-543	-0.455	0.216486	0.411908	chr14	101498370	101498391	0	0	0	0.3125
hsa-miR-548ah-3p	0.014	0.952645	0.978623	chr4	77496750	77496771	0	0	0	0.0625
hsa-miR-548am-3p	-0.024	0.877874	0.949925	chrX	16645142	16645163	0	0	0	0.375
hsa-miR-548av-3p	0.247	0.110375	0.269746	chr18	70520556	70520575	0.0625	0	0	0.0625
hsa-miR-548ay-5p	-0.061	0.510747	0.682357	chr3	32547834	32547854	0.0625	0	0.0526316	0
hsa-miR-548d-5p	0.046	0.657519	0.807267	chr17	65467656	65467677	0.1875	0	0.105263	0.0625
hsa-miR-548d-5p	0.046	0.657519	0.807267	chr17	65467656	65467677	0.1875	0	0.105263	0.0625
hsa-miR-548d-5p	0.046	0.657519	0.807267	chr8	124360325	124360346	0.1875	0	0.105263	0.0625
hsa-miR-548d-5p	0.046	0.657519	0.807267	chr8	124360325	124360346	0.1875	0	0.105263	0.0625
hsa-miR-548e-3p	0.392	0.0524397	0.181188	chr10	112748736	112748757	NA	NA	NA	NA
hsa-miR-548k	0.15	0.402861	0.590975	chr11	70130092	70130113	NA	NA	NA	NA
hsa-miR-548o-3p	0.622	0.00706599	0.0500591	chr7	102046195	102046216	0.0625	0.105263	0.157895	0.0625
hsa-miR-548o-3p	0.622	0.00706599	0.0500591	chr7	102046195	102046216	0.0625	0.105263	0.157895	0.0625
hsa-miR-548o-3p	0.622	0.00706599	0.0500591	chr20	37145250	37145271	0.0625	0.105263	0.157895	0.0625
hsa-miR-548o-3p	0.622	0.00706599	0.0500591	chr20	37145250	37145271	0.0625	0.105263	0.157895	0.0625
hsa-miR-548p	0.016	0.942277	0.977393	chr5	100152202	100152223	0.0625	0	0	0
hsa-miR-549a	1.073	0.00509068	0.0418103	chr15	81134334	81134354	NA	NA	NA	NA
hsa-miR-5585-3p	-0.615	0.0595888	0.193758	chr1	32552587	32552608	0	0	0.368421	0.4375
hsa-miR-5701	-1.346	0.00100557	0.0162513	chr15	22156775	22156793	NA	NA	NA	NA
hsa-miR-5701	-1.346	0.00100557	0.0162513	chr15	21145590	21145608	NA	NA	NA	NA
hsa-miR-574-3p	-0.124	0.609145	0.764866	chr4	38869713	38869734	0	0	0.0526316	0.125
hsa-miR-574-5p	-1.227	3.3735e-06	0.00169012	chr4	38869677	38869699	0	0	0.0526316	0.125
hsa-miR-576-3p	-0.361	0.127704	0.298972	chr4	110409908	110409929	0	0	0	0.0625
hsa-miR-576-5p	0.125	0.570527	0.738589	chr4	110409869	110409890	0	0	0	0.0625
hsa-miR-582-3p	0.45	0.285016	0.485049	chr5	58999456	58999477	0.0625	0	0	0
hsa-miR-584-5p	-0.005	0.987724	0.99049	chr5	148441936	148441957	0.0625	0	0	0
hsa-miR-585-3p	-0.87	0.0185826	0.0929039	chr5	168690620	168690638	NA	NA	NA	NA
hsa-miR-589-5p	-0.016	0.952704	0.978623	chr7	5535504	5535525	0	0	0.0526316	0
hsa-miR-590-3p	-0.458	0.0805068	0.22605	chr7	73605583	73605603	NA	NA	NA	NA
hsa-miR-598-3p	0.076	0.754279	0.874754	chr8	10892731	10892752	NA	NA	NA	NA
hsa-miR-6087	-0.242	0.0655638	0.201518	chrX	108297774	108297791	0	0	0	0.375
hsa-miR-612	0.166	0.590558	0.75477	chr11	65211944	65211968	NA	NA	NA	NA
hsa-miR-6130	0.043	0.726	0.855826	chr21	24451676	24451694	NA	NA	NA	NA
hsa-miR-615-3p	-0.264	0.433123	0.614716	chr12	54427794	54427815	NA	NA	NA	NA
hsa-miR-618	-0.041	0.77885	0.89992	chr12	81329575	81329597	0.0625	0	0	0
hsa-miR-619-5p	-0.572	0.179488	0.374592	chr12	109230738	109230759	NA	NA	NA	NA
hsa-miR-625-3p	-0.293	0.231872	0.427088	chr14	65937871	65937892	0.0625	0	0.105263	0.3125
hsa-miR-628-3p	-0.161	0.230759	0.427088	chr15	55665152	55665172	NA	NA	NA	NA
hsa-miR-628-5p	-0.329	0.156933	0.34184	chr15	55665189	55665210	NA	NA	NA	NA
hsa-miR-629-5p	-0.671	0.0135265	0.0728686	chr15	70371766	70371786	NA	NA	NA	NA
hsa-miR-641	-0.029	0.856259	0.940759	chr19	40788510	40788533	0	0	0	0.0625
hsa-miR-6500-3p	-0.178	0.5972	0.758393	chr1	51525744	51525764	0	0	0.157895	0.4375
hsa-miR-6503-3p	0.178	0.362215	0.561266	chr11	59976557	59976577	NA	NA	NA	NA
hsa-miR-6503-5p	0.012	0.86679	0.942	chr11	59976591	59976613	NA	NA	NA	NA
hsa-miR-651-5p	-0.227	0.35191	0.550959	chrX	8095021	8095042	NA	NA	NA	NA
hsa-miR-6516-3p	0.241	0.404934	0.590975	chr17	75085551	75085572	NA	NA	NA	NA
hsa-miR-6516-5p	0.206	0.0480187	0.174329	chr17	75085510	75085531	0	0.0526316	0.157895	0
hsa-miR-652-3p	-0.671	0.0146209	0.077816	chrX	109298617	109298637	0	0	0	0.375
hsa-miR-653-3p	0.283	0.0882455	0.23536	chr7	93112096	93112117	NA	NA	NA	NA
hsa-miR-653-5p	0.382	0.144165	0.323887	chr7	93112135	93112155	NA	NA	NA	NA
hsa-miR-654-3p	-0.762	0.0457987	0.168996	chr14	101506606	101506627	0	0	0	0.3125
hsa-miR-654-5p	-0.933	0.00176012	0.0238329	chr14	101506571	101506592	0	0	0	0.3125
hsa-miR-655-3p	-0.877	0.000780019	0.0145972	chr14	101515947	101515968	0	0	0	0.3125
hsa-miR-656-3p	-0.692	0.00435786	0.0392933	chr14	101533103	101533123	0	0	0	0.3125
hsa-miR-660-5p	-0.124	0.597522	0.758393	chrX	49777864	49777885	NA	NA	NA	NA
hsa-miR-663a	-0.167	0.52026	0.69138	chr20	26188879	26188900	NA	NA	NA	NA
hsa-miR-663b	-0.166	0.218776	0.412603	chr2	133014543	133014564	NA	NA	NA	NA
hsa-miR-664a-3p	-0.478	0.0405573	0.153933	chr1	220373891	220373913	0.0625	0	0	0.0625
hsa-miR-664a-5p	-0.24	0.229543	0.427088	chr1	220373928	220373951	NA	NA	NA	NA
hsa-miR-671-3p	0.385	0.0313624	0.12916	chr7	150935574	150935594	NA	NA	NA	NA
hsa-miR-671-5p	-0.068	0.779571	0.89992	chr7	150935535	150935557	NA	NA	NA	NA
hsa-miR-675-3p	0.768	0.12217	0.288712	chr11	2017998	2018017	NA	NA	NA	NA
hsa-miR-675-5p	0.26	0.367197	0.565194	chr11	2018030	2018052	NA	NA	NA	NA
hsa-miR-676-3p	0.209	0.170097	0.359572	chrX	69242749	69242769	0	0	0	0.375
hsa-miR-7-1-3p	-0.095	0.425038	0.608412	chr9	86584686	86584707	0.0625	0	0.105263	0
hsa-miR-7-5p	0.014	0.953087	0.978623	chr15	89155087	89155109	0.0625	0	0.157895	0.125
hsa-miR-7-5p	0.014	0.953087	0.978623	chr15	89155087	89155109	0.0625	0	0.157895	0.125
hsa-miR-7-5p	0.014	0.953087	0.978623	chr15	89155087	89155109	0.0625	0	0.157895	0.125
hsa-miR-7-5p	0.014	0.953087	0.978623	chr9	86584727	86584749	0.0625	0	0.157895	0.125
hsa-miR-7-5p	0.014	0.953087	0.978623	chr9	86584727	86584749	0.0625	0	0.157895	0.125
hsa-miR-7-5p	0.014	0.953087	0.978623	chr9	86584727	86584749	0.0625	0	0.157895	0.125
hsa-miR-7-5p	0.014	0.953087	0.978623	chr19	4770712	4770734	0.0625	0	0.157895	0.125
hsa-miR-7-5p	0.014	0.953087	0.978623	chr19	4770712	4770734	0.0625	0	0.157895	0.125
hsa-miR-7-5p	0.014	0.953087	0.978623	chr19	4770712	4770734	0.0625	0	0.157895	0.125
hsa-miR-708-3p	-0.149	0.654665	0.805866	chr11	79113076	79113097	NA	NA	NA	NA
hsa-miR-708-5p	0.196	0.438434	0.618747	chr11	79113121	79113143	NA	NA	NA	NA
hsa-miR-744-3p	0.049	0.74941	0.874754	chr17	11985283	11985304	NA	NA	NA	NA
hsa-miR-744-5p	-0.545	0.0188128	0.0929039	chr17	11985226	11985247	0.0625	0	0	0.0625
hsa-miR-758-3p	-1.024	0.000183007	0.0131038	chr14	101492408	101492429	0	0	0	0.3125
hsa-miR-760	-0.374	0.108812	0.26723	chr1	94312436	94312455	0	0	0.157895	0.25
hsa-miR-7641	-0.373	0.200458	0.392303	chr14	76070554	76070572	0	0	0.105263	0.3125
hsa-miR-7641	-0.373	0.200458	0.392303	chr14	76070554	76070572	0	0	0.105263	0.3125
hsa-miR-7641	-0.373	0.200458	0.392303	chr11	104123325	104123343	0	0	0.105263	0.3125
hsa-miR-7641	-0.373	0.200458	0.392303	chr11	104123325	104123343	0	0	0.105263	0.3125
hsa-miR-766-3p	-0.152	0.415939	0.600534	chrX	118780726	118780747	0	0	0	0.375
hsa-miR-769-3p	-0.248	0.022983	0.105638	chr19	46522258	46522280	0	0	0	0.0625
hsa-miR-769-5p	0.121	0.407543	0.591824	chr19	46522219	46522240	0	0	0	0.0625
hsa-miR-7704	-0.656	0.055266	0.185827	chr2	177053571	177053589	NA	NA	NA	NA
hsa-miR-7706	0.576	0.0367819	0.146252	chr15	85923870	85923893	NA	NA	NA	NA
hsa-miR-873-3p	-0.191	0.488307	0.661857	chr9	28888887	28888908	0	0	0.0526316	0
hsa-miR-873-5p	0.082	0.858831	0.94152	chr9	28888923	28888943	0	0	0.0526316	0
hsa-miR-874-3p	-0.011	0.975379	0.988991	chr5	136983271	136983292	NA	NA	NA	NA
hsa-miR-876-3p	-0.032	0.893256	0.960346	chr9	28863634	28863655	0	0	0.0526316	0
hsa-miR-876-5p	0.327	0.244758	0.436986	chr9	28863673	28863694	0	0	0.0526316	0
hsa-miR-877-5p	-0.163	0.101476	0.262059	chr6	30552109	30552128	0	0.0526316	0.0526316	0.1875
hsa-miR-887-3p	-0.757	0.028808	0.123357	chr5	15935338	15935359	NA	NA	NA	NA
hsa-miR-887-5p	-0.006	0.983966	0.989967	chr5	15935300	15935320	NA	NA	NA	NA
hsa-miR-889-3p	-0.505	0.200332	0.392303	chr14	101514286	101514306	0	0	0	0.3125
hsa-miR-9-3p	-0.352	0.105019	0.26626	chr5	87962684	87962705	NA	NA	NA	NA
hsa-miR-9-3p	-0.352	0.105019	0.26626	chr1	156390146	156390167	NA	NA	NA	NA
hsa-miR-9-3p	-0.352	0.105019	0.26626	chr15	89911302	89911323	NA	NA	NA	NA
hsa-miR-9-5p	-0.71	0.0421066	0.158612	chr15	89911263	89911285	NA	NA	NA	NA
hsa-miR-9-5p	-0.71	0.0421066	0.158612	chr1	156390184	156390206	NA	NA	NA	NA
hsa-miR-9-5p	-0.71	0.0421066	0.158612	chr5	87962720	87962742	NA	NA	NA	NA
hsa-miR-92a-3p	-0.084	0.660638	0.807267	chr13	92003615	92003636	0.125	0.0526316	0	0.375
hsa-miR-92a-3p	-0.084	0.660638	0.807267	chr13	92003615	92003636	0.125	0.0526316	0	0.375
hsa-miR-92a-3p	-0.084	0.660638	0.807267	chrX	133303574	133303595	0.125	0.0526316	0	0.375
hsa-miR-92a-3p	-0.084	0.660638	0.807267	chrX	133303574	133303595	0.125	0.0526316	0	0.375
hsa-miR-92b-3p	0.259	0.164339	0.348873	chr1	155165028	155165049	0.0625	0.0526316	0.0526316	0.0625
hsa-miR-92b-5p	-0.227	0.319126	0.520788	chr1	155164987	155165008	0.0625	0.0526316	0.0526316	0.0625
hsa-miR-93-3p	-0.121	0.362975	0.561266	chr7	99691400	99691421	NA	NA	NA	NA
hsa-miR-93-5p	0.12	0.396479	0.589425	chr7	99691438	99691460	0	0.0526316	0.0526316	0.0625
hsa-miR-941	0.289	0.203942	0.396027	chr20	62551155	62551177	0.0625	0.0526316	0.105263	0
hsa-miR-941	0.289	0.203942	0.396027	chr20	62551155	62551177	0.0625	0.0526316	0.105263	0
hsa-miR-941	0.289	0.203942	0.396027	chr20	62551155	62551177	0.0625	0.0526316	0.105263	0
hsa-miR-941	0.289	0.203942	0.396027	chr20	62551155	62551177	0.0625	0.0526316	0.105263	0
hsa-miR-941	0.289	0.203942	0.396027	chr20	62550960	62550982	0.0625	0.0526316	0.105263	0
hsa-miR-941	0.289	0.203942	0.396027	chr20	62550960	62550982	0.0625	0.0526316	0.105263	0
hsa-miR-941	0.289	0.203942	0.396027	chr20	62550960	62550982	0.0625	0.0526316	0.105263	0
hsa-miR-941	0.289	0.203942	0.396027	chr20	62550960	62550982	0.0625	0.0526316	0.105263	0
hsa-miR-941	0.289	0.203942	0.396027	chr20	62550904	62550926	0.0625	0.0526316	0.105263	0
hsa-miR-941	0.289	0.203942	0.396027	chr20	62550904	62550926	0.0625	0.0526316	0.105263	0
hsa-miR-941	0.289	0.203942	0.396027	chr20	62550904	62550926	0.0625	0.0526316	0.105263	0
hsa-miR-941	0.289	0.203942	0.396027	chr20	62550904	62550926	0.0625	0.0526316	0.105263	0
hsa-miR-941	0.289	0.203942	0.396027	chr20	62550848	62550870	0.0625	0.0526316	0.105263	0
hsa-miR-941	0.289	0.203942	0.396027	chr20	62550848	62550870	0.0625	0.0526316	0.105263	0
hsa-miR-941	0.289	0.203942	0.396027	chr20	62550848	62550870	0.0625	0.0526316	0.105263	0
hsa-miR-941	0.289	0.203942	0.396027	chr20	62550848	62550870	0.0625	0.0526316	0.105263	0
hsa-miR-942-5p	0.144	0.217053	0.411908	chr1	117637277	117637298	NA	NA	NA	NA
hsa-miR-944	1.083	0.00462057	0.0398546	chr3	189547764	189547785	NA	NA	NA	NA
hsa-miR-95-3p	-0.156	0.554375	0.722699	chr4	8007039	8007060	NA	NA	NA	NA
hsa-miR-96-5p	-0.461	0.106137	0.267209	chr7	129414579	129414601	NA	NA	NA	NA
hsa-miR-98-3p	-0.147	0.405779	0.590975	chrX	53583202	53583223	0	0	0	0.375
hsa-miR-98-5p	-0.494	0.0189146	0.0929039	chrX	53583260	53583281	0	0	0	0.375
hsa-miR-99a-3p	-0.64	0.0110788	0.0637987	chr21	17911458	17911479	NA	NA	NA	NA
hsa-miR-99a-5p	0.058	0.801601	0.910662	chr21	17911421	17911442	NA	NA	NA	NA
hsa-miR-99b-3p	-0.273	0.105228	0.26626	chr19	52195909	52195930	NA	NA	NA	NA
hsa-miR-99b-5p	0.362	0.0381206	0.149206	chr19	52195871	52195892	NA	NA	NA	NA

## Sheet: Table S5C
Chr14q miRNAs and significant targets
miRNA	GeneSymbol	ILMN	chrLoc	geneName	cor.mirna:mrna	corPval.mirna:mrna	AtypicalvsBenign.logFC	AtypicalvsBenign.P.Value	AtypicalvsBenign.adj.P.Val	mirna:chr	mirna:start	mirna:end
hsa-miR-299-3p	ABCE1	ILMN_2330267	4q31	ATP binding cassette subfamily E member 1	-0.509906	0.0153368	-0.731	0.00408909	0.0392933	chr14	101490169	101490190
hsa-miR-377-5p	ACTR1A	ILMN_1792314	10q24.32	ARP1 actin-related protein 1 homolog A, centractin alpha (yeast)	-0.431222	0.0450991	-0.628	0.000970668	0.0162513	chr14	101528393	101528414
hsa-miR-495-3p	ACVR2B	ILMN_1824337	3p22	activin A receptor type 2B	-0.645879	0.00116663	-1.056	0.00257926	0.0293684	chr14	101500141	101500162
hsa-miR-329-3p	AKAP2	ILMN_1737754	9q31.3	A-kinase anchoring protein 2	-0.428253	0.0467646	-0.535	0.0030761	0.0324105	chr14	101493171	101493192
hsa-miR-329-3p	AKAP2	ILMN_1737754	9q31.3	A-kinase anchoring protein 2	-0.428253	0.0467646	-0.535	0.0030761	0.0324105	chr14	101493488	101493509
hsa-miR-376b-5p	AQR	ILMN_1717154	15q14	aquarius intron-binding spliceosomal factor	-0.438136	0.0413984	-0.407	0.000342457	0.0131038	chr14	101506796	101506817
hsa-miR-758-3p	ATP2B2	ILMN_1802223	3p25.3	ATPase plasma membrane Ca2+ transporting 2	-0.503299	0.0169507	-1.024	0.000183007	0.0131038	chr14	101492408	101492429
hsa-miR-127-5p	ATP5B	ILMN_1772132	12q13.13	ATP synthase, H+ transporting, mitochondrial F1 complex, beta polypeptide	-0.443515	0.0386871	-1.287	0.000649273	0.0131038	chr14	101349338	101349359
hsa-miR-382-3p	ATP8B1	ILMN_1710523	18q21.31	ATPase phospholipid transporting 8B1	-0.591637	0.00372799	-0.849	0.00154221	0.0220756	chr14	101520689	101520709
hsa-miR-382-5p	ATP8B1	ILMN_1710523	18q21.31	ATPase phospholipid transporting 8B1	-0.518917	0.0133389	-1.241	0.00057786	0.0131038	chr14	101520653	101520674
hsa-miR-758-3p	BCL11B	ILMN_1665761	14q32.2	B-cell CLL/lymphoma 11B	-0.542588	0.00907949	-1.024	0.000183007	0.0131038	chr14	101492408	101492429
hsa-miR-377-5p	BCL2L1	ILMN_1654118	20q11.21	BCL2 like 1	-0.574115	0.00520413	-0.628	0.000970668	0.0162513	chr14	101528393	101528414
hsa-miR-329-3p	BLCAP	ILMN_1675612	20q11.23	bladder cancer associated protein	-0.479252	0.0240214	-0.535	0.0030761	0.0324105	chr14	101493171	101493192
hsa-miR-329-3p	BLCAP	ILMN_1675612	20q11.23	bladder cancer associated protein	-0.479252	0.0240214	-0.535	0.0030761	0.0324105	chr14	101493488	101493509
hsa-miR-655-3p	BOLL	ILMN_2329759	2q33	boule homolog, RNA binding protein	-0.496098	0.0188634	-0.877	0.000780019	0.0145972	chr14	101515947	101515968
hsa-miR-495-3p	C18orf25	ILMN_1801822	18q21.1	chromosome 18 open reading frame 25	-0.668361	0.000673973	-1.056	0.00257926	0.0293684	chr14	101500141	101500162
hsa-miR-656-3p	C18orf32	ILMN_2196588	18q21.1	chromosome 18 open reading frame 32	-0.516129	0.0139331	-0.692	0.00435786	0.0392933	chr14	101533103	101533123
hsa-miR-758-3p	C1orf21	ILMN_1797735	1q25	chromosome 1 open reading frame 21	-0.503675	0.0168555	-1.024	0.000183007	0.0131038	chr14	101492408	101492429
hsa-miR-376c-3p	CACNB2	ILMN_2406106	10p12	calcium voltage-gated channel auxiliary subunit beta 2	-0.43398	0.0435932	-1.155	0.000235611	0.0131038	chr14	101506069	101506089
hsa-miR-376c-5p	CACNB2	ILMN_1683107	10p12	calcium voltage-gated channel auxiliary subunit beta 2	-0.441186	0.0398432	-0.464	0.000190656	0.0131038	chr14	101506031	101506051
hsa-miR-136-3p	CALM2	ILMN_1687858	2p21	calmodulin 2 (phosphorylase kinase, delta)	-0.458835	0.0317214	-1.392	0.000281767	0.0131038	chr14	101351087	101351108
hsa-miR-136-5p	CALM2	ILMN_1687858	2p21	calmodulin 2 (phosphorylase kinase, delta)	-0.50316	0.0169861	-1.095	0.00284792	0.0310176	chr14	101351053	101351075
hsa-miR-136-5p	CBL	ILMN_1716080	11q23.3	Cbl proto-oncogene, E3 ubiquitin protein ligase	-0.515588	0.0140507	-1.095	0.00284792	0.0310176	chr14	101351053	101351075
hsa-miR-136-3p	CBL	ILMN_1716080	11q23.3	Cbl proto-oncogene, E3 ubiquitin protein ligase	-0.594703	0.00350987	-1.392	0.000281767	0.0131038	chr14	101351087	101351108
hsa-miR-495-3p	CBL	ILMN_1716080	11q23.3	Cbl proto-oncogene, E3 ubiquitin protein ligase	-0.432043	0.0446466	-1.056	0.00257926	0.0293684	chr14	101500141	101500162
hsa-miR-382-5p	CHST9	ILMN_1700547	18q11.2	carbohydrate (N-acetylgalactosamine 4-0) sulfotransferase 9	-0.443944	0.0384768	-1.241	0.00057786	0.0131038	chr14	101520653	101520674
hsa-miR-377-5p	CRELD1	ILMN_1659541	3p25.3	cysteine rich with EGF like domains 1	-0.438398	0.041263	-0.628	0.000970668	0.0162513	chr14	101528393	101528414
hsa-miR-376c-3p	CSF2RA	ILMN_2376455	Xp22.32	colony stimulating factor 2 receptor alpha subunit	-0.468156	0.0279947	-1.155	0.000235611	0.0131038	chr14	101506069	101506089
hsa-miR-382-3p	DDX3X	ILMN_1728870	Xp11.3-p11.23	DEAD-box helicase 3, X-linked	-0.424975	0.0486591	-0.849	0.00154221	0.0220756	chr14	101520689	101520709
hsa-miR-382-3p	DDX3Y	ILMN_1732039	Yq11	DEAD-box helicase 3, Y-linked	-0.432349	0.0444789	-0.849	0.00154221	0.0220756	chr14	101520689	101520709
hsa-miR-495-3p	DUSP6	ILMN_1677466	12q21.33	dual specificity phosphatase 6	-0.542163	0.00914472	-1.056	0.00257926	0.0293684	chr14	101500141	101500162
hsa-miR-377-5p	EIF4E	ILMN_1696120	4q23	eukaryotic translation initiation factor 4E	-0.434383	0.0433766	-0.628	0.000970668	0.0162513	chr14	101528393	101528414
hsa-miR-377-5p	EIF5B	ILMN_1756767	2q11.2	eukaryotic translation initiation factor 5B	-0.560872	0.0066178	-0.628	0.000970668	0.0162513	chr14	101528393	101528414
hsa-miR-299-3p	EPHA7	ILMN_1803637	6q16.1	EPH receptor A7	-0.447857	0.0366013	-0.731	0.00408909	0.0392933	chr14	101490169	101490190
hsa-miR-136-5p	ESRRG	ILMN_1661994	1q41	estrogen related receptor gamma	-0.47208	0.026534	-1.095	0.00284792	0.0310176	chr14	101351053	101351075
hsa-miR-136-3p	ESRRG	ILMN_1661994	1q41	estrogen related receptor gamma	-0.451767	0.0348002	-1.392	0.000281767	0.0131038	chr14	101351087	101351108
hsa-miR-382-3p	FAM104A	ILMN_1807201	17q25.1	family with sequence similarity 104 member A	-0.452623	0.0344153	-0.849	0.00154221	0.0220756	chr14	101520689	101520709
hsa-miR-376b-5p	FAM131B	ILMN_1736127	7q34	family with sequence similarity 131 member B	-0.488275	0.0211348	-0.407	0.000342457	0.0131038	chr14	101506796	101506817
hsa-miR-337-3p	FGB	ILMN_1678049	4q28	fibrinogen beta chain	-0.432218	0.0445508	-0.629	0.0044705	0.0392933	chr14	101340890	101340911
hsa-miR-382-5p	FOXN2	ILMN_1736510	2p22-p16	forkhead box N2	-0.458738	0.0317618	-1.241	0.00057786	0.0131038	chr14	101520653	101520674
hsa-miR-655-3p	GAB1	ILMN_1666910	4q31.21	GRB2 associated binding protein 1	-0.434347	0.0433955	-0.877	0.000780019	0.0145972	chr14	101515947	101515968
hsa-miR-495-3p	GLCCI1	ILMN_1781431	7p21.3	glucocorticoid induced 1	-0.608893	0.00263441	-1.056	0.00257926	0.0293684	chr14	101500141	101500162
hsa-miR-495-3p	GLIS3	ILMN_1747386	9p24.2	GLIS family zinc finger 3	-0.481103	0.0234051	-1.056	0.00257926	0.0293684	chr14	101500141	101500162
hsa-miR-655-3p	GOLGA8B	ILMN_1803385	15q14	golgin A8 family member B	-0.598303	0.00326751	-0.877	0.000780019	0.0145972	chr14	101515947	101515968
hsa-miR-376b-5p	HAS2	ILMN_2243036	8q24.12	hyaluronan synthase 2	-0.505128	0.0164908	-0.407	0.000342457	0.0131038	chr14	101506796	101506817
hsa-miR-654-5p	HAX1	ILMN_1750658	1q21.3	HCLS1 associated protein X-1	-0.457017	0.0324917	-0.933	0.00176012	0.0238329	chr14	101506571	101506592
hsa-miR-376b-5p	HDAC9	ILMN_2408885	7p21.1	histone deacetylase 9	-0.431738	0.044814	-0.407	0.000342457	0.0131038	chr14	101506796	101506817
hsa-miR-495-3p	HIPK1	ILMN_1661188	1p13.2	homeodomain interacting protein kinase 1	-0.5461	0.00855594	-1.056	0.00257926	0.0293684	chr14	101500141	101500162
hsa-miR-379-5p	HLCS	ILMN_2191402	21q22.13	holocarboxylase synthetase	-0.672823	0.000601159	-1.468	0.000536219	0.0131038	chr14	101488408	101488428
hsa-miR-758-3p	ILK	ILMN_1732827	11p15.4	integrin linked kinase	-0.69208	0.000358891	-1.024	0.000183007	0.0131038	chr14	101492408	101492429
hsa-miR-376c-3p	ING3	ILMN_2237746	7q31	inhibitor of growth family member 3	-0.440167	0.0403577	-1.155	0.000235611	0.0131038	chr14	101506069	101506089
hsa-miR-377-5p	IRX3	ILMN_1811468	16q12.2	iroquois homeobox 3	-0.43233	0.0444891	-0.628	0.000970668	0.0162513	chr14	101528393	101528414
hsa-miR-409-5p	KCNK1	ILMN_1718863	1q42.2	potassium two pore domain channel subfamily K member 1	-0.457976	0.0320835	-1.096	0.000336299	0.0131038	chr14	101531651	101531673
hsa-miR-377-5p	KLHL24	ILMN_1678671	3q27.1	kelch like family member 24	-0.621589	0.0020146	-0.628	0.000970668	0.0162513	chr14	101528393	101528414
hsa-miR-376c-3p	KPNA2	ILMN_1721868	17q24.2	karyopherin subunit alpha 2	-0.458796	0.0317376	-1.155	0.000235611	0.0131038	chr14	101506069	101506089
hsa-miR-299-5p	LAMP3	ILMN_2170814	3q26.3-q27	lysosomal associated membrane protein 3	-0.571745	0.00543676	-0.382	0.000786676	0.0145972	chr14	101490137	101490158
hsa-miR-136-5p	MDM1	ILMN_1674508	12q15	Mdm1 nuclear protein	-0.479406	0.0239697	-1.095	0.00284792	0.0310176	chr14	101351053	101351075
hsa-miR-411-5p	METTL7A	ILMN_1656285	12q13.12	methyltransferase like 7A	-0.426723	0.0476416	-1.272	0.0043128	0.0392933	chr14	101489677	101489697
hsa-miR-377-5p	MKRN3	ILMN_3307668	15q11-q13	makorin ring finger protein 3	-0.423467	0.0495498	-0.628	0.000970668	0.0162513	chr14	101528393	101528414
hsa-miR-136-3p	NAALADL2	ILMN_1808795	3q26.31	N-acetylated alpha-linked acidic dipeptidase-like 2	-0.495943	0.0189065	-1.392	0.000281767	0.0131038	chr14	101351087	101351108
hsa-miR-136-5p	NAALADL2	ILMN_1808795	3q26.31	N-acetylated alpha-linked acidic dipeptidase-like 2	-0.539538	0.00955542	-1.095	0.00284792	0.0310176	chr14	101351053	101351075
hsa-miR-376b-5p	NLGN4X	ILMN_1671542	Xp22.33	neuroligin 4, X-linked	-0.445239	0.0378482	-0.407	0.000342457	0.0131038	chr14	101506796	101506817
hsa-miR-377-5p	PCDH7	ILMN_1710544	4p15	protocadherin 7	-0.449776	0.0357084	-0.628	0.000970668	0.0162513	chr14	101528393	101528414
hsa-miR-382-5p	PCDH9	ILMN_1752294	13q21.32	protocadherin 9	-0.440232	0.0403246	-1.241	0.00057786	0.0131038	chr14	101520653	101520674
hsa-miR-329-3p	PDE4D	ILMN_1791483	5q12	phosphodiesterase 4D	-0.523493	0.0124087	-0.535	0.0030761	0.0324105	chr14	101493171	101493192
hsa-miR-495-3p	PDE4D	ILMN_1791483	5q12	phosphodiesterase 4D	-0.487808	0.0212768	-1.056	0.00257926	0.0293684	chr14	101500141	101500162
hsa-miR-329-3p	PDE4D	ILMN_1791483	5q12	phosphodiesterase 4D	-0.523493	0.0124087	-0.535	0.0030761	0.0324105	chr14	101493488	101493509
hsa-miR-382-3p	PDPK1	ILMN_2387799	16p13.3	3-phosphoinositide dependent protein kinase 1	-0.590718	0.00379559	-0.849	0.00154221	0.0220756	chr14	101520689	101520709
hsa-miR-382-5p	PDPK1	ILMN_2387799	16p13.3	3-phosphoinositide dependent protein kinase 1	-0.616236	0.00225891	-1.241	0.00057786	0.0131038	chr14	101520653	101520674
hsa-miR-134-5p	PHLPP2	ILMN_2083567	16q22.2	PH domain and leucine rich repeat protein phosphatase 2	-0.454903	0.0334063	-1.392	0.000528789	0.0131038	chr14	101521031	101521052
hsa-miR-136-3p	PRDM5	ILMN_1700985	4q27	PR domain 5	-0.574033	0.00521207	-1.392	0.000281767	0.0131038	chr14	101351087	101351108
hsa-miR-495-3p	PSME3	ILMN_2346573	17q21	proteasome activator subunit 3	-0.471278	0.0268276	-1.056	0.00257926	0.0293684	chr14	101500141	101500162
hsa-miR-495-3p	PTPRE	ILMN_1756814	10q26	protein tyrosine phosphatase, receptor type E	-0.758299	4.32775e-05	-1.056	0.00257926	0.0293684	chr14	101500141	101500162
hsa-miR-299-3p	RAB6A	ILMN_1800871	11q13.3	RAB6A, member RAS oncogene family	-0.485297	0.022055	-0.731	0.00408909	0.0392933	chr14	101490169	101490190
hsa-miR-136-3p	RADIL	ILMN_2098297	7p22.1	Ras association and DIL domains	-0.423194	0.0497128	-1.392	0.000281767	0.0131038	chr14	101351087	101351108
hsa-miR-136-5p	RADIL	ILMN_2098297	7p22.1	Ras association and DIL domains	-0.50733	0.0159506	-1.095	0.00284792	0.0310176	chr14	101351053	101351075
hsa-miR-377-5p	RASA1	ILMN_1737576	5q13.3	RAS p21 protein activator 1	-0.468849	0.0277324	-0.628	0.000970668	0.0162513	chr14	101528393	101528414
hsa-miR-376c-3p	RASAL2	ILMN_1652952	1q24	RAS protein activator like 2	-0.474701	0.0255926	-1.155	0.000235611	0.0131038	chr14	101506069	101506089
hsa-miR-495-3p	RB1CC1	ILMN_1654626	8q11	RB1 inducible coiled-coil 1	-0.511135	0.015051	-1.056	0.00257926	0.0293684	chr14	101500141	101500162
hsa-miR-495-3p	SCD	ILMN_3277905	10q24.31	stearoyl-CoA desaturase (delta-9-desaturase)	-0.506826	0.0160729	-1.056	0.00257926	0.0293684	chr14	101500141	101500162
hsa-miR-382-5p	SKP1	ILMN_1711766	5q31	S-phase kinase-associated protein 1	-0.452996	0.0342484	-1.241	0.00057786	0.0131038	chr14	101520653	101520674
hsa-miR-376c-5p	SNCB	ILMN_2397841	5q35	synuclein beta	-0.515107	0.0141561	-0.464	0.000190656	0.0131038	chr14	101506031	101506051
hsa-miR-495-3p	SNRPB	ILMN_1774661	20p13	small nuclear ribonucleoprotein polypeptides B and B1	-0.482831	0.0228411	-1.056	0.00257926	0.0293684	chr14	101500141	101500162
hsa-miR-495-3p	SNRPD1	ILMN_1768393	18q11.2	small nuclear ribonucleoprotein D1 polypeptide	-0.562184	0.00646497	-1.056	0.00257926	0.0293684	chr14	101500141	101500162
hsa-miR-377-5p	SRSF1	ILMN_1795341	17q22	serine/arginine-rich splicing factor 1	-0.48216	0.0230588	-0.628	0.000970668	0.0162513	chr14	101528393	101528414
hsa-miR-655-3p	SSB	ILMN_3202855	2q31.1	Sjogren syndrome antigen B	-0.489054	0.020899	-0.877	0.000780019	0.0145972	chr14	101515947	101515968
hsa-miR-154-5p	TMEM108	ILMN_1669709	3q21	transmembrane protein 108	-0.555815	0.00723547	-1.11	2.60375e-05	0.00652238	chr14	101526106	101526127
hsa-miR-377-5p	TMEM132B	ILMN_3277420	12q24.31	transmembrane protein 132B	-0.470753	0.0270212	-0.628	0.000970668	0.0162513	chr14	101528393	101528414
hsa-miR-299-5p	TMTC2	ILMN_1805645	12q21.31	transmembrane and tetratricopeptide repeat containing 2	-0.43971	0.0405903	-0.382	0.000786676	0.0145972	chr14	101490137	101490158
hsa-miR-376b-5p	TMTC4	ILMN_1762095	13q32.3	transmembrane and tetratricopeptide repeat containing 4	-0.497918	0.0183644	-0.407	0.000342457	0.0131038	chr14	101506796	101506817
hsa-miR-655-3p	TRAPPC8	ILMN_1796240	18q12.1	trafficking protein particle complex 8	-0.470273	0.027199	-0.877	0.000780019	0.0145972	chr14	101515947	101515968
hsa-miR-382-5p	VIP	ILMN_2357542	6q25	vasoactive intestinal peptide	-0.451744	0.0348102	-1.241	0.00057786	0.0131038	chr14	101520653	101520674
hsa-miR-127-3p	VSX1	ILMN_2284400	20p11.21	visual system homeobox 1	-0.50723	0.0159748	-1.438	0.000611057	0.0131038	chr14	101349372	101349393
hsa-miR-377-5p	WHSC1	ILMN_2334112	4p16.3	Wolf-Hirschhorn syndrome candidate 1	-0.484224	0.0223942	-0.628	0.000970668	0.0162513	chr14	101528393	101528414
hsa-miR-299-3p	ZNF207	ILMN_1778177	17q11.2	zinc finger protein 207	-0.434942	0.0430772	-0.731	0.00408909	0.0392933	chr14	101490169	101490190
hsa-miR-495-3p	ZNF503	ILMN_3251625	10q22.2	zinc finger protein 503	-0.600433	0.00313083	-1.056	0.00257926	0.0293684	chr14	101500141	101500162
hsa-miR-136-3p	ZNF655	ILMN_1728528	7q22.1	zinc finger protein 655	-0.46663	0.0285797	-1.392	0.000281767	0.0131038	chr14	101351087	101351108
hsa-miR-136-5p	ZNF655	ILMN_1728528	7q22.1	zinc finger protein 655	-0.605908	0.00280139	-1.095	0.00284792	0.0310176	chr14	101351053	101351075
hsa-miR-299-3p	ZNFX1	ILMN_3291614	20q13.13	zinc finger, NFX1-type containing 1	-0.461572	0.0305884	-0.731	0.00408909	0.0392933	chr14	101490169	101490190

## Sheet: Table S5D
Chr14q miRNAs significant targets GO enrichment
GOBPID	Pvalue	OddsRatio	ExpCount	Count	Size	Term	genes	FDR
GO:0038095	1.5285e-06	8.12994	1.42929	10	299	Fc-epsilon receptor signaling pathway	CALM2,CSF2RA,DUSP6,GAB1,PDPK1,RASA1,SKP1,RASAL2,PSME3,PHLPP2	0.00183387
GO:0008543	2.44083e-06	7.69562	1.50577	10	315	fibroblast growth factor receptor signaling pathway	CALM2,CBL,CSF2RA,DUSP6,GAB1,PDPK1,RASA1,RASAL2,PSME3,PHLPP2	0.00183387
GO:0032869	2.96217e-06	6.7018	1.91209	11	400	cellular response to insulin stimulus	CALM2,CSF2RA,DUSP6,EIF4E,GAB1,PDPK1,PTPRE,RASA1,RASAL2,HDAC9,PSME3	0.00183387
GO:0008286	4.11151e-06	7.23558	1.5966	10	334	insulin receptor signaling pathway	CALM2,CSF2RA,DUSP6,EIF4E,GAB1,PDPK1,PTPRE,RASA1,RASAL2,PSME3	0.00183387
GO:0044344	4.45034e-06	7.16783	1.61094	10	337	cellular response to fibroblast growth factor stimulus	CALM2,CBL,CSF2RA,DUSP6,GAB1,PDPK1,RASA1,RASAL2,PSME3,PHLPP2	0.00183387
GO:0071495	4.5642e-06	3.81264	6.5537	20	1371	cellular response to endogenous stimulus	ACVR2B,BCL2L1,CALM2,CBL,CSF2RA,DUSP6,EIF4E,ESRRG,FGB,GAB1,HAS2,ILK,PDE4D,PDPK1,PTPRE,RASA1,RASAL2,HDAC9,PSME3,PHLPP2	0.00183387
GO:0071774	5.20141e-06	7.03599	1.63962	10	343	response to fibroblast growth factor	CALM2,CBL,CSF2RA,DUSP6,GAB1,PDPK1,RASA1,RASAL2,PSME3,PHLPP2	0.00183387
GO:0038093	7.39471e-06	6.7461	1.70654	10	357	Fc receptor signaling pathway	CALM2,CSF2RA,DUSP6,GAB1,PDPK1,RASA1,SKP1,RASAL2,PSME3,PHLPP2	0.00224226
GO:0007173	8.97676e-06	6.59071	1.74479	10	365	epidermal growth factor receptor signaling pathway	CALM2,CBL,CSF2RA,DUSP6,GAB1,PDPK1,RASA1,RASAL2,PSME3,PHLPP2	0.00224226
GO:0032868	9.08532e-06	5.91951	2.15111	11	450	response to insulin	CALM2,CSF2RA,DUSP6,EIF4E,GAB1,PDPK1,PTPRE,RASA1,RASAL2,HDAC9,PSME3	0.00224226
GO:0038127	1.05934e-05	6.46038	1.77825	10	372	ERBB signaling pathway	CALM2,CBL,CSF2RA,DUSP6,GAB1,PDPK1,RASA1,RASAL2,PSME3,PHLPP2	0.00237677
GO:0071417	1.44586e-05	4.7912	3.17886	13	665	cellular response to organonitrogen compound	BCL2L1,CALM2,CSF2RA,DUSP6,EIF4E,GAB1,PDE4D,PDPK1,PTPRE,RASA1,RASAL2,HDAC9,PSME3	0.00297365
GO:0009719	1.81412e-05	3.26423	8.47057	22	1772	response to endogenous stimulus	ACVR2B,BCL2L1,CALM2,CBL,CSF2RA,DUSP6,EIF4E,ESRRG,FGB,GAB1,HAS2,HLCS,ILK,KCNK1,PDE4D,PDPK1,PTPRE,RASA1,RASAL2,HDAC9,PSME3,PHLPP2	0.00344404
GO:0002768	2.12729e-05	5.37656	2.35666	11	493	immune response-regulating cell surface receptor signaling pathway	CALM2,CSF2RA,DUSP6,GAB1,PDE4D,PDPK1,RASA1,SKP1,RASAL2,PSME3,PHLPP2	0.00375011
GO:0071375	2.33477e-05	5.31964	2.38056	11	498	cellular response to peptide hormone stimulus	CALM2,CSF2RA,DUSP6,EIF4E,GAB1,PDPK1,PTPRE,RASA1,RASAL2,HDAC9,PSME3	0.00384148
GO:1901653	3.12119e-05	5.14513	2.45704	11	514	cellular response to peptide	CALM2,CSF2RA,DUSP6,EIF4E,GAB1,PDPK1,PTPRE,RASA1,RASAL2,HDAC9,PSME3	0.00457234
GO:1901699	3.32824e-05	4.40267	3.44177	13	720	cellular response to nitrogen compound	BCL2L1,CALM2,CSF2RA,DUSP6,EIF4E,GAB1,PDE4D,PDPK1,PTPRE,RASA1,RASAL2,HDAC9,PSME3	0.00457234
GO:0002376	3.33477e-05	2.85347	12.3234	27	2578	immune system process	BCL2L1,CALM2,CSF2RA,DDX3X,DUSP6,FGB,GAB1,PDE4D,PDPK1,PTPRE,RAB6A,RASA1,SKP1,SNRPB,SNRPD1,VIP,WHSC1,RASAL2,FAM131B,HDAC9,ACTR1A,PSME3,HAX1,PHLPP2,LAMP3,BCL11B,HIPK1	0.00457234
GO:0010243	4.54431e-05	3.82781	4.62727	15	968	response to organonitrogen compound	BCL2L1,CALM2,CSF2RA,DUSP6,EIF4E,GAB1,HLCS,KCNK1,PDE4D,PDPK1,PTPRE,RASA1,RASAL2,HDAC9,PSME3	0.00590282
GO:0043434	0.000119766	4.39278	2.8538	11	597	response to peptide hormone	CALM2,CSF2RA,DUSP6,EIF4E,GAB1,PDPK1,PTPRE,RASA1,RASAL2,HDAC9,PSME3	0.0128677
GO:0097191	0.000119964	7.02489	1.10901	7	232	extrinsic apoptotic signaling pathway	BCL2L1,DDX3X,FGB,PDPK1,RB1CC1,PSME3,HIPK1	0.0128677
GO:1901698	0.000121414	3.48378	5.04793	15	1056	response to nitrogen compound	BCL2L1,CALM2,CSF2RA,DUSP6,EIF4E,GAB1,HLCS,KCNK1,PDE4D,PDPK1,PTPRE,RASA1,RASAL2,HDAC9,PSME3	0.0128677
GO:0048011	0.000123684	5.2665	1.92165	9	402	neurotrophin TRK receptor signaling pathway	CALM2,CSF2RA,DUSP6,GAB1,PDPK1,RASA1,RASAL2,PSME3,PHLPP2	0.0128677
GO:0032870	0.000125132	3.83194	3.91979	13	820	cellular response to hormone stimulus	CALM2,CSF2RA,DUSP6,EIF4E,ESRRG,FGB,GAB1,PDPK1,PTPRE,RASA1,RASAL2,HDAC9,PSME3	0.0128677
GO:0038179	0.000130822	5.2256	1.93599	9	405	neurotrophin signaling pathway	CALM2,CSF2RA,DUSP6,GAB1,PDPK1,RASA1,RASAL2,PSME3,PHLPP2	0.0129148
GO:0043066	0.000155283	3.7439	4.00584	13	838	negative regulation of apoptotic process	BCL2L1,CBL,DDX3X,FGB,ILK,PDPK1,RASA1,SNCB,VIP,RB1CC1,PSME3,HAX1,BCL11B	0.0147399
GO:0043069	0.000172583	3.70131	4.04886	13	847	negative regulation of programmed cell death	BCL2L1,CBL,DDX3X,FGB,ILK,PDPK1,RASA1,SNCB,VIP,RB1CC1,PSME3,HAX1,BCL11B	0.0154757
GO:0071310	0.000186561	2.64283	11.3244	24	2369	cellular response to organic substance	ACVR2B,BCL2L1,CALM2,CBL,CSF2RA,DUSP6,EIF4E,ESRRG,FGB,GAB1,HAS2,ILK,KPNA2,PDE4D,PDPK1,PTPRE,RASA1,SKP1,RASAL2,HDAC9,PSME3,HAX1,PHLPP2,HIPK1	0.0154757
GO:0030182	0.000190789	3.00399	7.15123	18	1496	neuron differentiation	ATP2B2,CACNB2,CALM2,CSF2RA,DUSP6,EIF4E,EPHA7,ILK,ATP8B1,RASA1,RASAL2,HDAC9,PSME3,VSX1,NLGN4X,BCL11B,IRX3,HIPK1	0.0154757
GO:0002764	0.00019173	4.1497	3.01155	11	630	immune response-regulating signaling pathway	CALM2,CSF2RA,DUSP6,GAB1,PDE4D,PDPK1,RASA1,SKP1,RASAL2,PSME3,PHLPP2	0.0154757
GO:1901652	0.000194387	4.14274	3.01633	11	631	response to peptide	CALM2,CSF2RA,DUSP6,EIF4E,GAB1,PDPK1,PTPRE,RASA1,RASAL2,HDAC9,PSME3	0.0154757
GO:0001934	0.000240803	3.39815	4.77067	14	998	positive regulation of protein phosphorylation	ACVR2B,CALM2,CSF2RA,DUSP6,EPHA7,FGB,GAB1,ILK,PDPK1,RASA1,RASAL2,RB1CC1,PSME3,HAX1	0.0185719
GO:0023014	0.000259492	3.53974	4.22095	13	883	signal transduction by protein phosphorylation	ACVR2B,CALM2,CSF2RA,DUSP6,EPHA7,FGB,GAB1,ILK,RASA1,SKP1,RASAL2,RB1CC1,PSME3	0.0194069
GO:0007166	0.000308977	2.47292	13.2221	26	2766	cell surface receptor signaling pathway	ACVR2B,BCL2L1,CALM2,CBL,CSF2RA,DDX3X,DUSP6,EIF4E,EPHA7,FGB,GAB1,ILK,KPNA2,PDE4D,PDPK1,PTPRE,RASA1,SKP1,RASAL2,HDAC9,RB1CC1,PSME3,PHLPP2,KLHL24,NLGN4X,HIPK1	0.021548
GO:0051247	0.000320705	2.86665	7.45716	18	1560	positive regulation of protein metabolic process	ACVR2B,CALM2,CSF2RA,DDX3X,DUSP6,EPHA7,FGB,GAB1,ILK,PDPK1,RASA1,SKP1,VIP,RASAL2,RB1CC1,PSME3,HAX1,BOLL	0.021548
GO:0010562	0.000323045	3.16023	5.52117	15	1155	positive regulation of phosphorus metabolic process	ACVR2B,CALM2,CSF2RA,DUSP6,EPHA7,FGB,GAB1,ILK,PDPK1,RASA1,VIP,RASAL2,RB1CC1,PSME3,HAX1	0.021548
GO:0045937	0.000323045	3.16023	5.52117	15	1155	positive regulation of phosphate metabolic process	ACVR2B,CALM2,CSF2RA,DUSP6,EPHA7,FGB,GAB1,ILK,PDPK1,RASA1,VIP,RASAL2,RB1CC1,PSME3,HAX1	0.021548
GO:0060548	0.000354657	3.41901	4.35957	13	912	negative regulation of cell death	BCL2L1,CBL,DDX3X,FGB,ILK,PDPK1,RASA1,SNCB,VIP,RB1CC1,PSME3,HAX1,BCL11B	0.0217896
GO:0071363	0.000354657	3.41901	4.35957	13	912	cellular response to growth factor stimulus	ACVR2B,CALM2,CBL,CSF2RA,DUSP6,GAB1,HAS2,ILK,PDPK1,RASA1,RASAL2,PSME3,PHLPP2	0.0217896
GO:0042327	0.000359875	3.25673	4.96188	14	1038	positive regulation of phosphorylation	ACVR2B,CALM2,CSF2RA,DUSP6,EPHA7,FGB,GAB1,ILK,PDPK1,RASA1,RASAL2,RB1CC1,PSME3,HAX1	0.0217896
GO:0032147	0.000364749	4.52061	2.22281	9	465	activation of protein kinase activity	ACVR2B,CALM2,CSF2RA,DUSP6,GAB1,PDPK1,RASA1,RASAL2,PSME3	0.0217896
GO:0048468	0.000378067	2.58529	10.3731	22	2170	cell development	ATP2B2,BCL2L1,CACNB2,CALM2,CSF2RA,DUSP6,EIF4E,EPHA7,FGB,HAS2,ILK,PDE4D,PDPK1,ATP8B1,RASA1,RASAL2,HDAC9,PSME3,VSX1,RADIL,BCL11B,IRX3	0.0217896
GO:0061337	0.000379641	8.90849	0.61665	5	129	cardiac conduction	ATP2B2,CACNB2,CALM2,KCNK1,PDE4D	0.0217896
GO:0000904	0.000400395	3.21975	5.01446	14	1049	cell morphogenesis involved in differentiation	ATP2B2,CACNB2,CALM2,CSF2RA,DUSP6,EPHA7,FGB,HAS2,ILK,RASA1,RASAL2,PSME3,RADIL,BCL11B	0.0224585
GO:0007169	0.000418941	3.35567	4.43606	13	928	transmembrane receptor protein tyrosine kinase signaling pathway	CALM2,CBL,CSF2RA,DUSP6,EIF4E,EPHA7,GAB1,PDPK1,PTPRE,RASA1,RASAL2,PSME3,PHLPP2	0.0229766
GO:0070848	0.000459294	3.32101	4.47908	13	937	response to growth factor	ACVR2B,CALM2,CBL,CSF2RA,DUSP6,GAB1,HAS2,ILK,PDPK1,RASA1,RASAL2,PSME3,PHLPP2	0.0234893
GO:0048699	0.00046029	2.77283	7.68184	18	1607	generation of neurons	ATP2B2,CACNB2,CALM2,CSF2RA,DUSP6,EIF4E,EPHA7,ILK,ATP8B1,RASA1,RASAL2,HDAC9,PSME3,VSX1,NLGN4X,BCL11B,IRX3,HIPK1	0.0234893
GO:0032270	0.000460294	2.85132	7.00782	17	1466	positive regulation of cellular protein metabolic process	ACVR2B,CALM2,CSF2RA,DDX3X,DUSP6,EPHA7,FGB,GAB1,ILK,PDPK1,RASA1,SKP1,RASAL2,RB1CC1,PSME3,HAX1,BOLL	0.0234893
GO:1903608	0.000466359	85.472	0.0334616	2	7	protein localization to cytoplasmic stress granule	DDX3X,SSB	0.0234893
GO:0031401	0.000502246	3.02002	5.7554	15	1204	positive regulation of protein modification process	ACVR2B,CALM2,CSF2RA,DUSP6,EPHA7,FGB,GAB1,ILK,PDPK1,RASA1,SKP1,RASAL2,RB1CC1,PSME3,HAX1	0.0247909
GO:0048010	0.000538817	5.42793	1.41973	7	297	vascular endothelial growth factor receptor signaling pathway	CALM2,CSF2RA,DUSP6,PDPK1,RASA1,RASAL2,PSME3	0.0259175
GO:0034446	0.000552748	11.6574	0.377638	4	79	substrate adhesion-dependent cell spreading	FGB,HAS2,ILK,RADIL	0.0259175
GO:0051347	0.000556575	3.63395	3.41309	11	714	positive regulation of transferase activity	ACVR2B,CALM2,CSF2RA,DUSP6,GAB1,ILK,PDPK1,RASA1,SKP1,RASAL2,PSME3	0.0259175
GO:1903522	0.000571953	5.37133	1.43407	7	300	regulation of blood circulation	ATP2B2,CACNB2,CALM2,FGB,KCNK1,PDE4D,VIP	0.0261404
GO:0045087	0.000604152	3.07939	5.2248	14	1093	innate immune response	BCL2L1,CALM2,CSF2RA,DDX3X,DUSP6,FGB,GAB1,PDPK1,RASA1,SKP1,VIP,RASAL2,PSME3,PHLPP2	0.0267513
GO:0006952	0.000614093	2.63436	8.56618	19	1792	defense response	BCL2L1,CALM2,CSF2RA,DDX3X,DUSP6,EIF4E,FGB,GAB1,PDPK1,RASA1,SKP1,SNRPB,SNRPD1,VIP,RASAL2,FAM131B,HDAC9,PSME3,PHLPP2	0.0267513
GO:0002682	0.000617839	2.77122	7.18947	17	1504	regulation of immune system process	CALM2,CSF2RA,DUSP6,GAB1,PDE4D,PDPK1,PTPRE,RASA1,SKP1,SNRPB,SNRPD1,WHSC1,RASAL2,FAM131B,PSME3,HAX1,PHLPP2	0.0267513
GO:0045860	0.000644475	3.82531	2.9255	10	612	positive regulation of protein kinase activity	ACVR2B,CALM2,CSF2RA,DUSP6,GAB1,ILK,PDPK1,RASA1,RASAL2,PSME3	0.0274235
GO:0007167	0.000671974	2.92934	5.91793	15	1238	enzyme linked receptor protein signaling pathway	ACVR2B,CALM2,CBL,CSF2RA,DUSP6,EIF4E,EPHA7,GAB1,ILK,PDPK1,PTPRE,RASA1,RASAL2,PSME3,PHLPP2	0.028109
GO:0000165	0.000688736	3.33449	4.07754	12	853	MAPK cascade	CALM2,CSF2RA,DUSP6,EPHA7,FGB,GAB1,ILK,RASA1,SKP1,RASAL2,RB1CC1,PSME3	0.02833
GO:1902533	0.000756243	3.13667	4.72287	13	988	positive regulation of intracellular signal transduction	BCL2L1,CALM2,CBL,CSF2RA,DUSP6,FGB,GAB1,ILK,RASA1,RASAL2,PSME3,HAX1,C18orf32	0.0305969
GO:1901844	0.000794526	61.0438	0.0430221	2	9	regulation of cell communication by electrical coupling involved in cardiac conduction	CALM2,PDE4D	0.0316272
GO:0022008	0.000832744	2.62179	8.07381	18	1689	neurogenesis	ATP2B2,CACNB2,CALM2,CSF2RA,DUSP6,EIF4E,EPHA7,ILK,ATP8B1,RASA1,RASAL2,HDAC9,PSME3,VSX1,NLGN4X,BCL11B,IRX3,HIPK1	0.0326224
GO:0007507	0.000848791	3.99557	2.50006	9	523	heart development	ACVR2B,DUSP6,GAB1,HAS2,ILK,WHSC1,HDAC9,RB1CC1,CRELD1	0.0327315
GO:0033674	0.000876499	3.66683	3.04501	10	637	positive regulation of kinase activity	ACVR2B,CALM2,CSF2RA,DUSP6,GAB1,ILK,PDPK1,RASA1,RASAL2,PSME3	0.0328543
GO:0048523	0.000883975	2.15487	19.9431	33	4172	negative regulation of cellular process	ACVR2B,ATP5B,BCL2L1,CALM2,CBL,DDX3X,DUSP6,EIF4E,EPHA7,FGB,ILK,PDE4D,PDPK1,ATP8B1,PTPRE,RASA1,SNCB,VIP,WHSC1,ZNF207,RASAL2,HDAC9,RB1CC1,PSME3,HAX1,PRDM5,MDM1,NLGN4X,BCL11B,LOC100131257,IRX3,ZNF503,GLIS3	0.0328543
GO:0043412	0.000898501	2.16473	19.1018	32	3996	macromolecule modification	ACVR2B,CALM2,CBL,CSF2RA,DUSP6,EPHA7,FGB,GAB1,HLCS,ILK,PDE4D,PDPK1,PTPRE,RAB6A,RASA1,SKP1,SNRPB,SSB,WHSC1,MKRN3,ZNF207,RASAL2,HDAC9,RB1CC1,PSME3,HAX1,PRDM5,PHLPP2,ING3,KLHL24,C18orf25,HIPK1	0.0328543
GO:0006464	0.000918537	2.17511	18.2748	31	3823	cellular protein modification process	ACVR2B,CALM2,CBL,CSF2RA,DUSP6,EPHA7,FGB,GAB1,HLCS,ILK,PDE4D,PDPK1,PTPRE,RAB6A,RASA1,SKP1,SNRPB,WHSC1,MKRN3,ZNF207,RASAL2,HDAC9,RB1CC1,PSME3,HAX1,PRDM5,PHLPP2,ING3,KLHL24,C18orf25,HIPK1	0.0328543
GO:0036211	0.000918537	2.17511	18.2748	31	3823	protein modification process	ACVR2B,CALM2,CBL,CSF2RA,DUSP6,EPHA7,FGB,GAB1,HLCS,ILK,PDE4D,PDPK1,PTPRE,RAB6A,RASA1,SKP1,SNRPB,WHSC1,MKRN3,ZNF207,RASAL2,HDAC9,RB1CC1,PSME3,HAX1,PRDM5,PHLPP2,ING3,KLHL24,C18orf25,HIPK1	0.0328543
GO:2001237	0.000941643	10.0419	0.435001	4	91	negative regulation of extrinsic apoptotic signaling pathway	BCL2L1,FGB,RB1CC1,PSME3	0.0331996
GO:0000186	0.000965552	5.75486	1.1377	6	238	activation of MAPKK activity	CALM2,CSF2RA,DUSP6,RASA1,RASAL2,PSME3	0.0335631
GO:0042981	0.00101901	2.71354	6.83095	16	1429	regulation of apoptotic process	BCL2L1,CBL,DDX3X,DUSP6,EPHA7,FGB,ILK,PDPK1,RASA1,SNCB,VIP,RB1CC1,PSME3,HAX1,ING3,BCL11B	0.0349294
GO:0010033	0.00103337	2.25123	14.2738	26	2986	response to organic substance	ACVR2B,BCL2L1,CALM2,CBL,CSF2RA,DUSP6,EIF4E,ESRRG,FGB,GAB1,HAS2,HLCS,ILK,KCNK1,KPNA2,PDE4D,PDPK1,PTPRE,RASA1,SKP1,RASAL2,HDAC9,PSME3,HAX1,PHLPP2,HIPK1	0.0349363
GO:0043067	0.00110569	2.69055	6.88354	16	1440	regulation of programmed cell death	BCL2L1,CBL,DDX3X,DUSP6,EPHA7,FGB,ILK,PDPK1,RASA1,SNCB,VIP,RB1CC1,PSME3,HAX1,ING3,BCL11B	0.0368763
GO:0044260	0.00113633	2.1264	39.2935	53	8220	cellular macromolecule metabolic process	ACVR2B,CALM2,CBL,CSF2RA,DDX3X,DUSP6,EIF4E,EPHA7,ESRRG,FGB,GAB1,HAS2,HLCS,FOXN2,ILK,KPNA2,PDE4D,PDPK1,ATP8B1,PTPRE,RAB6A,RASA1,ABCE1,SRSF1,SKP1,SNRPB,SNRPD1,SSB,WHSC1,MKRN3,ZNF207,DDX3Y,RASAL2,EIF5B,AQR,HDAC9,RB1CC1,PSME3,HAX1,PRDM5,PHLPP2,VSX1,ING3,KLHL24,BCL11B,BOLL,LOC100131257,IRX3,CHST9,ZNF503,C18orf25,GLIS3,HIPK1	0.0373929
GO:0070887	0.00119219	2.25035	13.6093	25	2847	cellular response to chemical stimulus	ACVR2B,BCL2L1,CALM2,CBL,CSF2RA,DDX3X,DUSP6,EIF4E,ESRRG,FGB,GAB1,HAS2,ILK,KPNA2,PDE4D,PDPK1,PTPRE,RASA1,SKP1,RASAL2,HDAC9,PSME3,HAX1,PHLPP2,HIPK1	0.038715
GO:0097285	0.00135851	4.08919	2.15111	8	450	cell-type specific apoptotic process	BCL2L1,EPHA7,FGB,ILK,PDPK1,RASA1,SNCB,HIPK1	0.0435428
GO:0010649	0.00144314	42.7227	0.0573628	2	12	regulation of cell communication by electrical coupling	CALM2,PDE4D	0.0452759
GO:0030154	0.00144927	2.11535	17.9068	30	3746	cell differentiation	ACVR2B,ATP2B2,ATP5B,BCL2L1,CACNB2,CALM2,CSF2RA,DUSP6,EIF4E,EPHA7,FGB,HAS2,FOXN2,ILK,PDE4D,PDPK1,ATP8B1,RASA1,RASAL2,HDAC9,PSME3,HAX1,VSX1,RADIL,NLGN4X,BCL11B,BOLL,IRX3,ZNF503,HIPK1	0.0452759
GO:0060047	0.00151924	5.24909	1.24286	6	260	heart contraction	ATP2B2,CACNB2,CALM2,KCNK1,PDE4D,SRSF1	0.0466201
GO:0090066	0.00156119	3.99615	2.19891	8	460	regulation of anatomical structure size	ATP2B2,EPHA7,FGB,ILK,RASA1,VIP,RB1CC1,HAX1	0.0466201
GO:0003015	0.00157953	5.20742	1.25242	6	262	heart process	ATP2B2,CACNB2,CALM2,KCNK1,PDE4D,SRSF1	0.0466201
GO:1902531	0.00160131	2.51871	7.83002	17	1638	regulation of intracellular signal transduction	BCL2L1,CALM2,CBL,CSF2RA,DDX3X,DUSP6,EPHA7,FGB,GAB1,ILK,PDE4D,PDPK1,RASA1,RASAL2,PSME3,HAX1,C18orf32	0.0466201
GO:0007411	0.00162334	3.62296	2.74385	9	574	axon guidance	CACNB2,CALM2,CSF2RA,DUSP6,EPHA7,RASA1,RASAL2,PSME3,BCL11B	0.0466201
GO:0097485	0.00162334	3.62296	2.74385	9	574	neuron projection guidance	CACNB2,CALM2,CSF2RA,DUSP6,EPHA7,RASA1,RASAL2,PSME3,BCL11B	0.0466201
GO:1901701	0.00163486	2.86307	5.13875	13	1075	cellular response to oxygen-containing compound	BCL2L1,CALM2,CSF2RA,DUSP6,EIF4E,GAB1,PDE4D,PDPK1,PTPRE,RASA1,RASAL2,HDAC9,PSME3	0.0466201
GO:0051928	0.00165832	8.55708	0.506705	4	106	positive regulation of calcium ion transport	ATP2B2,CACNB2,CALM2,PDPK1	0.0466201
GO:0009968	0.0016623	2.8573	5.14831	13	1077	negative regulation of signal transduction	BCL2L1,CALM2,CBL,DDX3X,DUSP6,FGB,PDPK1,PTPRE,RASA1,RASAL2,RB1CC1,PSME3,NLGN4X	0.0466201
GO:0010667	0.00170026	38.8364	0.062143	2	13	negative regulation of cardiac muscle cell apoptotic process	ILK,PDPK1	0.0471487
GO:0043405	0.00174007	3.92464	2.23715	8	468	regulation of MAP kinase activity	CALM2,CSF2RA,DUSP6,GAB1,ILK,RASA1,RASAL2,PSME3	0.0477165
GO:0060255	0.00181736	1.99995	27.08	40	5665	regulation of macromolecule metabolic process	ACVR2B,CALM2,CBL,CSF2RA,DDX3X,DUSP6,EIF4E,EPHA7,ESRRG,FGB,GAB1,HAS2,FOXN2,ILK,KPNA2,PDE4D,PDPK1,ATP8B1,RASA1,SKP1,VIP,WHSC1,ZNF207,DDX3Y,RASAL2,EIF5B,HDAC9,RB1CC1,PSME3,HAX1,PRDM5,VSX1,ING3,BCL11B,BOLL,LOC100131257,IRX3,ZNF503,GLIS3,HIPK1	0.0479735
GO:0006955	0.00185045	2.48119	7.93519	17	1660	immune response	BCL2L1,CALM2,CSF2RA,DDX3X,DUSP6,FGB,GAB1,PDE4D,PDPK1,RASA1,SKP1,VIP,WHSC1,RASAL2,PSME3,PHLPP2,LAMP3	0.0479735
GO:0048583	0.0019002	2.08547	17.3522	29	3630	regulation of response to stimulus	ACVR2B,BCL2L1,CALM2,CBL,CSF2RA,DDX3X,DUSP6,EPHA7,FGB,GAB1,ILK,PDE4D,PDPK1,PTPRE,RASA1,SKP1,SNRPB,SNRPD1,WHSC1,RASAL2,FAM131B,RB1CC1,PSME3,HAX1,PHLPP2,KLHL24,NLGN4X,HIPK1,C18orf32	0.0479735
GO:0051171	0.00191319	2.04447	19.9288	32	4169	regulation of nitrogen compound metabolic process	ACVR2B,CALM2,CBL,DDX3X,EIF4E,ESRRG,HAS2,FOXN2,ILK,KPNA2,PDE4D,PDPK1,ATP8B1,RASA1,VIP,WHSC1,ZNF207,EIF5B,HDAC9,RB1CC1,PSME3,HAX1,PRDM5,VSX1,ING3,BCL11B,BOLL,LOC100131257,IRX3,ZNF503,GLIS3,HIPK1	0.0479735
GO:0048519	0.00193515	2.02299	21.6975	34	4539	negative regulation of biological process	ACVR2B,ATP5B,BCL2L1,CALM2,CBL,DDX3X,DUSP6,EIF4E,EPHA7,FGB,ILK,PDE4D,PDPK1,ATP8B1,PTPRE,RASA1,ABCE1,SNCB,VIP,WHSC1,ZNF207,RASAL2,HDAC9,RB1CC1,PSME3,HAX1,PRDM5,MDM1,NLGN4X,BCL11B,LOC100131257,IRX3,ZNF503,GLIS3	0.0479735
GO:0048667	0.00194397	3.08374	3.98193	11	833	cell morphogenesis involved in neuron differentiation	ATP2B2,CACNB2,CALM2,CSF2RA,DUSP6,EPHA7,ILK,RASA1,RASAL2,PSME3,BCL11B	0.0479735
GO:0048513	0.00195153	2.13593	14.8904	26	3115	animal organ development	ACVR2B,ATP2B2,BCL2L1,CALM2,DUSP6,EIF4E,EPHA7,GAB1,HAS2,FOXN2,ILK,PCDH9,PDPK1,ATP8B1,WHSC1,HDAC9,RB1CC1,HAX1,PHLPP2,VSX1,MDM1,NLGN4X,BCL11B,CRELD1,IRX3,HIPK1	0.0479735
GO:0009966	0.00195179	2.21139	12.486	23	2612	regulation of signal transduction	ACVR2B,BCL2L1,CALM2,CBL,CSF2RA,DDX3X,DUSP6,EPHA7,FGB,GAB1,ILK,PDE4D,PDPK1,PTPRE,RASA1,RASAL2,RB1CC1,PSME3,HAX1,KLHL24,NLGN4X,HIPK1,C18orf32	0.0479735
GO:0072358	0.00195476	2.92744	4.60336	12	963	cardiovascular system development	ACVR2B,ATP5B,DUSP6,GAB1,HAS2,ILK,RASA1,WHSC1,HDAC9,RB1CC1,CRELD1,HIPK1	0.0479735
GO:0072359	0.00195476	2.92744	4.60336	12	963	circulatory system development	ACVR2B,ATP5B,DUSP6,GAB1,HAS2,ILK,RASA1,WHSC1,HDAC9,RB1CC1,CRELD1,HIPK1	0.0479735
GO:0035637	0.00196326	6.08118	0.889123	5	186	multicellular organismal signaling	ATP2B2,CACNB2,CALM2,KCNK1,PDE4D	0.0479735
GO:0001932	0.00204217	2.59528	6.60628	15	1382	regulation of protein phosphorylation	ACVR2B,CALM2,CSF2RA,DUSP6,EPHA7,FGB,GAB1,ILK,PDE4D,PDPK1,RASA1,RASAL2,RB1CC1,PSME3,HAX1	0.048765
GO:0006915	0.0020496	2.39852	8.73349	18	1827	apoptotic process	BCL2L1,CBL,DDX3X,DUSP6,EPHA7,FGB,ILK,PDPK1,RASA1,SNCB,VIP,RB1CC1,PSME3,HAX1,BLCAP,ING3,BCL11B,HIPK1	0.048765
GO:0010941	0.00205493	2.51869	7.3042	16	1528	regulation of cell death	BCL2L1,CBL,DDX3X,DUSP6,EPHA7,FGB,ILK,PDPK1,RASA1,SNCB,VIP,RB1CC1,PSME3,HAX1,ING3,BCL11B	0.048765
GO:0043410	0.00219557	3.45775	2.86814	9	600	positive regulation of MAPK cascade	CALM2,CSF2RA,DUSP6,FGB,GAB1,ILK,RASA1,RASAL2,PSME3	0.0512556
GO:0034097	0.00223601	3.02549	4.05364	11	848	response to cytokine	BCL2L1,CSF2RA,EIF4E,FGB,GAB1,HAS2,KPNA2,SKP1,PSME3,HAX1,HIPK1	0.0512556
GO:0044267	0.00224222	1.98584	23.6669	36	4951	cellular protein metabolic process	ACVR2B,CALM2,CBL,CSF2RA,DDX3X,DUSP6,EIF4E,EPHA7,FGB,GAB1,HLCS,ILK,PDE4D,PDPK1,PTPRE,RAB6A,RASA1,SKP1,SNRPB,WHSC1,MKRN3,ZNF207,DDX3Y,RASAL2,EIF5B,HDAC9,RB1CC1,PSME3,HAX1,PRDM5,PHLPP2,ING3,KLHL24,BOLL,C18orf25,HIPK1	0.0512556
GO:0050776	0.00224295	2.87595	4.67985	12	979	regulation of immune response	CALM2,CSF2RA,DUSP6,GAB1,PDE4D,PDPK1,RASA1,SKP1,WHSC1,RASAL2,PSME3,PHLPP2	0.0512556
GO:0012501	0.00230007	2.37042	8.82431	18	1846	programmed cell death	BCL2L1,CBL,DDX3X,DUSP6,EPHA7,FGB,ILK,PDPK1,RASA1,SNCB,VIP,RB1CC1,PSME3,HAX1,BLCAP,ING3,BCL11B,HIPK1	0.0517366
GO:1903169	0.00230592	7.78816	0.554507	4	116	regulation of calcium ion transmembrane transport	CACNB2,CALM2,PDE4D,PDPK1	0.0517366
GO:2001234	0.00252027	5.7288	0.941706	5	197	negative regulation of apoptotic signaling pathway	BCL2L1,DDX3X,FGB,RB1CC1,PSME3	0.0560277
GO:0009725	0.00254258	2.71209	5.40166	13	1130	response to hormone	CALM2,CSF2RA,DUSP6,EIF4E,ESRRG,FGB,GAB1,PDPK1,PTPRE,RASA1,RASAL2,HDAC9,PSME3	0.0560277
GO:0043523	0.00257605	5.69876	0.946486	5	198	regulation of neuron apoptotic process	BCL2L1,EPHA7,ILK,RASA1,SNCB	0.0562627
GO:0008015	0.00272284	3.63894	2.40446	8	503	blood circulation	ATP2B2,CACNB2,CALM2,FGB,KCNK1,PDE4D,SRSF1,VIP	0.0586965
GO:0002223	0.00276841	7.38937	0.583188	4	122	stimulatory C-type lectin receptor signaling pathway	CALM2,PDPK1,SKP1,PSME3	0.0586965
GO:0048015	0.00280816	5.58164	0.965607	5	202	phosphatidylinositol-mediated signaling	CBL,GAB1,PDPK1,HAX1,PHLPP2	0.0586965
GO:0022402	0.00281322	2.58285	6.13782	14	1284	cell cycle process	BCL2L1,CALM2,DDX3X,EIF4E,ILK,RASA1,SKP1,ZNF207,ACTR1A,PSME3,MDM1,BOLL,LOC100131257,ZNF503	0.0586965
GO:0003013	0.00282398	3.61632	2.4188	8	506	circulatory system process	ATP2B2,CACNB2,CALM2,FGB,KCNK1,PDE4D,SRSF1,VIP	0.0586965
GO:0071345	0.00283018	3.10168	3.56605	10	746	cellular response to cytokine stimulus	CSF2RA,EIF4E,FGB,GAB1,HAS2,KPNA2,SKP1,PSME3,HAX1,HIPK1	0.0586965
GO:0007409	0.0028576	3.09727	3.57083	10	747	axonogenesis	CACNB2,CALM2,CSF2RA,DUSP6,EPHA7,ILK,RASA1,RASAL2,PSME3,BCL11B	0.0587713
GO:0010664	0.00292807	28.4729	0.081264	2	17	negative regulation of striated muscle cell apoptotic process	ILK,PDPK1	0.0597229
GO:0048017	0.00299194	5.49688	0.979948	5	205	inositol lipid-mediated signaling	CBL,GAB1,PDPK1,HAX1,PHLPP2	0.0605254
GO:0002220	0.00302192	7.2048	0.597529	4	125	innate immune response activating cell surface receptor signaling pathway	CALM2,PDPK1,SKP1,PSME3	0.0606349
GO:0016043	0.00314506	1.9183	28.7435	41	6013	cellular component organization	ATP2B2,ATP5B,BCL2L1,CACNB2,CALM2,CBL,CSF2RA,DDX3X,DUSP6,EPHA7,FGB,HAS2,HLCS,ILK,PDPK1,ATP8B1,RASA1,SRSF1,SKP1,SNCB,SNRPB,SNRPD1,WHSC1,ZNF207,RASAL2,FAM131B,HDAC9,RB1CC1,ACTR1A,PSME3,HAX1,BLCAP,PRDM5,TRAPPC8,ING3,RADIL,MDM1,NLGN4X,BCL11B,BOLL,HIPK1	0.0623535
GO:0006807	0.0031581	1.91856	31.6308	44	6617	nitrogen compound metabolic process	ACVR2B,ATP2B2,ATP5B,CALM2,CBL,DDX3X,EIF4E,ESRRG,HAS2,HLCS,FOXN2,ILK,KPNA2,PDE4D,PDPK1,ATP8B1,RASA1,ABCE1,SRSF1,SNCB,SNRPB,SNRPD1,SSB,VIP,WHSC1,ZNF207,DDX3Y,EIF5B,AQR,HDAC9,RB1CC1,PSME3,HAX1,PRDM5,VSX1,ING3,BCL11B,BOLL,LOC100131257,IRX3,CHST9,ZNF503,GLIS3,HIPK1	0.0623535
GO:0031589	0.0032134	4.49229	1.44363	6	302	cell-substrate adhesion	FGB,HAS2,ILK,PDPK1,RASA1,RADIL	0.0629419
GO:0051924	0.00331735	5.36111	1.00385	5	210	regulation of calcium ion transport	ATP2B2,CACNB2,CALM2,PDE4D,PDPK1	0.0644664
GO:0051338	0.00343074	2.71977	4.92842	12	1031	regulation of transferase activity	ACVR2B,CALM2,CSF2RA,DUSP6,GAB1,ILK,PDPK1,RASA1,SKP1,ZNF207,RASAL2,PSME3	0.066149
GO:0007049	0.00358313	2.31216	8.44667	17	1767	cell cycle	BCL2L1,CALM2,DDX3X,EIF4E,ILK,RASA1,SKP1,ZNF207,RB1CC1,ACTR1A,PSME3,BLCAP,PRDM5,MDM1,BOLL,LOC100131257,ZNF503	0.0675211
GO:0031399	0.00358313	2.31216	8.44667	17	1767	regulation of protein modification process	ACVR2B,CALM2,CSF2RA,DUSP6,EPHA7,FGB,GAB1,ILK,PDE4D,PDPK1,RASA1,SKP1,ZNF207,RASAL2,RB1CC1,PSME3,HAX1	0.0675211
GO:0080090	0.00358398	1.9028	27.037	39	5656	regulation of primary metabolic process	ACVR2B,CALM2,CBL,CSF2RA,DDX3X,DUSP6,EIF4E,EPHA7,ESRRG,FGB,GAB1,HAS2,FOXN2,ILK,KPNA2,PDE4D,PDPK1,ATP8B1,RASA1,SKP1,VIP,WHSC1,ZNF207,RASAL2,EIF5B,HDAC9,RB1CC1,PSME3,HAX1,PRDM5,VSX1,ING3,BCL11B,BOLL,LOC100131257,IRX3,ZNF503,GLIS3,HIPK1	0.0675211
GO:0007275	0.00361327	1.91943	23.3658	35	4888	multicellular organism development	ACVR2B,ATP2B2,ATP5B,BCL2L1,CACNB2,CALM2,CSF2RA,DUSP6,EIF4E,EPHA7,GAB1,HAS2,FOXN2,ILK,PCDH9,PDPK1,ATP8B1,RASA1,SRSF1,WHSC1,RASAL2,HDAC9,RB1CC1,PSME3,HAX1,PHLPP2,VSX1,RADIL,MDM1,NLGN4X,BCL11B,BOLL,CRELD1,IRX3,HIPK1	0.0675572
GO:0061564	0.00378502	2.97029	3.71424	10	777	axon development	CACNB2,CALM2,CSF2RA,DUSP6,EPHA7,ILK,RASA1,RASAL2,PSME3,BCL11B	0.0689558
GO:0032268	0.00380141	2.13612	11.5443	21	2415	regulation of cellular protein metabolic process	ACVR2B,CALM2,CSF2RA,DDX3X,DUSP6,EIF4E,EPHA7,FGB,GAB1,ILK,PDE4D,PDPK1,RASA1,SKP1,ZNF207,RASAL2,EIF5B,RB1CC1,PSME3,HAX1,BOLL	0.0689558
GO:0042325	0.0038216	2.41455	7.05084	15	1475	regulation of phosphorylation	ACVR2B,CALM2,CSF2RA,DUSP6,EPHA7,FGB,GAB1,ILK,PDE4D,PDPK1,RASA1,RASAL2,RB1CC1,PSME3,HAX1	0.0689558
GO:0009653	0.00382315	2.07885	13.1409	23	2749	anatomical structure morphogenesis	ACVR2B,ATP2B2,ATP5B,BCL2L1,CACNB2,CALM2,CSF2RA,DUSP6,EPHA7,FGB,HAS2,ILK,ATP8B1,RASA1,WHSC1,RASAL2,HDAC9,PSME3,VSX1,RADIL,BCL11B,IRX3,HIPK1	0.0689558
GO:0048731	0.00382777	1.93386	20.7558	32	4342	system development	ACVR2B,ATP2B2,ATP5B,BCL2L1,CACNB2,CALM2,CSF2RA,DUSP6,EIF4E,EPHA7,GAB1,HAS2,FOXN2,ILK,PCDH9,PDPK1,ATP8B1,RASA1,WHSC1,RASAL2,HDAC9,RB1CC1,PSME3,HAX1,PHLPP2,VSX1,MDM1,NLGN4X,BCL11B,CRELD1,IRX3,HIPK1	0.0689558
GO:1903779	0.00387169	10.2754	0.315495	3	66	regulation of cardiac conduction	ATP2B2,CALM2,PDE4D	0.0692015
GO:0023057	0.00391545	2.56819	5.67892	13	1188	negative regulation of signaling	BCL2L1,CALM2,CBL,DDX3X,DUSP6,FGB,PDPK1,PTPRE,RASA1,RASAL2,RB1CC1,PSME3,NLGN4X	0.0692015
GO:0051246	0.00392553	2.09996	12.3665	22	2587	regulation of protein metabolic process	ACVR2B,CALM2,CSF2RA,DDX3X,DUSP6,EIF4E,EPHA7,FGB,GAB1,ILK,PDE4D,PDPK1,RASA1,SKP1,VIP,ZNF207,RASAL2,EIF5B,RB1CC1,PSME3,HAX1,BOLL	0.0692015
GO:0044237	0.00395848	2.04011	47.5155	59	9940	cellular metabolic process	ACVR2B,ATP2B2,ATP5B,BCL2L1,CALM2,CBL,CSF2RA,DDX3X,DUSP6,EIF4E,EPHA7,ESRRG,FGB,GAB1,HAS2,HLCS,FOXN2,ILK,KPNA2,PDE4D,PDPK1,ATP8B1,PTPRE,RAB6A,RASA1,ABCE1,SCD,SRSF1,SKP1,SNCB,SNRPB,SNRPD1,SSB,VIP,WHSC1,MKRN3,ZNF207,DDX3Y,RASAL2,EIF5B,AQR,HDAC9,RB1CC1,PSME3,HAX1,PRDM5,PHLPP2,VSX1,ING3,KLHL24,BCL11B,BOLL,LOC100131257,IRX3,CHST9,ZNF503,C18orf25,GLIS3,HIPK1	0.0692875
GO:0043408	0.00399649	2.94607	3.74292	10	783	regulation of MAPK cascade	CALM2,CSF2RA,DUSP6,EPHA7,FGB,GAB1,ILK,RASA1,RASAL2,PSME3	0.0693059
GO:1901019	0.00403938	10.1142	0.320276	3	67	regulation of calcium ion transmembrane transporter activity	CACNB2,CALM2,PDE4D	0.0693059
GO:0048869	0.00408245	1.94438	19.0827	30	3992	cellular developmental process	ACVR2B,ATP2B2,ATP5B,BCL2L1,CACNB2,CALM2,CSF2RA,DUSP6,EIF4E,EPHA7,FGB,HAS2,FOXN2,ILK,PDE4D,PDPK1,ATP8B1,RASA1,RASAL2,HDAC9,PSME3,HAX1,VSX1,RADIL,NLGN4X,BCL11B,BOLL,IRX3,ZNF503,HIPK1	0.0693059
GO:0043524	0.00408695	6.59983	0.650112	4	136	negative regulation of neuron apoptotic process	BCL2L1,ILK,RASA1,SNCB	0.0693059
GO:0048856	0.00414203	1.89282	24.4557	36	5116	anatomical structure development	ACVR2B,ATP2B2,ATP5B,BCL2L1,CACNB2,CALM2,CSF2RA,DUSP6,EIF4E,EPHA7,FGB,GAB1,HAS2,FOXN2,ILK,PCDH9,PDE4D,PDPK1,ATP8B1,RASA1,SRSF1,WHSC1,RASAL2,HDAC9,RB1CC1,PSME3,HAX1,PHLPP2,VSX1,RADIL,MDM1,NLGN4X,BCL11B,CRELD1,IRX3,HIPK1	0.0693059
GO:0008219	0.00415611	2.2277	9.31667	18	1949	cell death	BCL2L1,CBL,DDX3X,DUSP6,EPHA7,FGB,ILK,PDPK1,RASA1,SNCB,VIP,RB1CC1,PSME3,HAX1,BLCAP,ING3,BCL11B,HIPK1	0.0693059
GO:0016265	0.00415611	2.2277	9.31667	18	1949	death	BCL2L1,CBL,DDX3X,DUSP6,EPHA7,FGB,ILK,PDPK1,RASA1,SNCB,VIP,RB1CC1,PSME3,HAX1,BLCAP,ING3,BCL11B,HIPK1	0.0693059
GO:0051402	0.00420153	5.0608	1.06121	5	222	neuron apoptotic process	BCL2L1,EPHA7,ILK,RASA1,SNCB	0.0695931
GO:0006468	0.00423723	2.26985	8.5853	17	1796	protein phosphorylation	ACVR2B,CALM2,CSF2RA,DUSP6,EPHA7,FGB,GAB1,ILK,PDE4D,PDPK1,RASA1,SKP1,RASAL2,RB1CC1,PSME3,HAX1,HIPK1	0.0696928
GO:0010648	0.00426403	2.54017	5.73628	13	1200	negative regulation of cell communication	BCL2L1,CALM2,CBL,DDX3X,DUSP6,FGB,PDPK1,PTPRE,RASA1,RASAL2,RB1CC1,PSME3,NLGN4X	0.0696928
GO:0019538	0.00431775	1.87808	26.3582	38	5514	protein metabolic process	ACVR2B,CALM2,CBL,CSF2RA,DDX3X,DUSP6,EIF4E,EPHA7,FGB,GAB1,HLCS,ILK,PDE4D,PDPK1,PTPRE,RAB6A,RASA1,SKP1,SNRPB,VIP,WHSC1,MKRN3,ZNF207,DDX3Y,RASAL2,EIF5B,HDAC9,RB1CC1,PSME3,HAX1,PRDM5,PHLPP2,ING3,KLHL24,BOLL,CHST9,C18orf25,HIPK1	0.0699838
GO:0035556	0.00433854	2.07966	12.4668	22	2608	intracellular signal transduction	BCL2L1,CALM2,CBL,CSF2RA,DDX3X,DUSP6,EPHA7,FGB,GAB1,ILK,PDE4D,PDPK1,RAB6A,RASA1,SKP1,RASAL2,RB1CC1,PSME3,HAX1,PHLPP2,HIPK1,C18orf32	0.0699838
GO:0010665	0.00446571	22.473	0.100385	2	21	regulation of cardiac muscle cell apoptotic process	ILK,PDPK1	0.0710076
GO:0032535	0.00452801	4.17566	1.5488	6	324	regulation of cellular component size	ATP2B2,EPHA7,ILK,RASA1,RB1CC1,HAX1	0.0710076
GO:0043170	0.00459992	1.92922	42.3242	54	8854	macromolecule metabolic process	ACVR2B,CALM2,CBL,CSF2RA,DDX3X,DUSP6,EIF4E,EPHA7,ESRRG,FGB,GAB1,HAS2,HLCS,FOXN2,ILK,KPNA2,PDE4D,PDPK1,ATP8B1,PTPRE,RAB6A,RASA1,ABCE1,SRSF1,SKP1,SNRPB,SNRPD1,SSB,VIP,WHSC1,MKRN3,ZNF207,DDX3Y,RASAL2,EIF5B,AQR,HDAC9,RB1CC1,PSME3,HAX1,PRDM5,PHLPP2,VSX1,ING3,KLHL24,BCL11B,BOLL,LOC100131257,IRX3,CHST9,ZNF503,C18orf25,GLIS3,HIPK1	0.0710076
GO:0040011	0.00461278	2.2485	8.657	17	1811	locomotion	ATP2B2,ATP5B,CACNB2,CALM2,CSF2RA,DUSP6,EPHA7,GAB1,HAS2,ILK,PDE4D,PDPK1,RASA1,RASAL2,HDAC9,PSME3,BCL11B	0.0710076
GO:0023051	0.00468692	2.01633	14.1686	24	2964	regulation of signaling	ACVR2B,ATP2B2,BCL2L1,CALM2,CBL,CSF2RA,DDX3X,DUSP6,EPHA7,FGB,GAB1,ILK,PDE4D,PDPK1,PTPRE,RASA1,RASAL2,RB1CC1,PSME3,HAX1,KLHL24,NLGN4X,HIPK1,C18orf32	0.0710076
GO:0008016	0.00470167	4.92277	1.08989	5	228	regulation of heart contraction	ATP2B2,CACNB2,CALM2,KCNK1,PDE4D	0.0710076
GO:0019222	0.00472115	1.85877	31.234	43	6534	regulation of metabolic process	ACVR2B,BCL2L1,CALM2,CBL,CSF2RA,DDX3X,DUSP6,EIF4E,EPHA7,ESRRG,FGB,GAB1,HAS2,FOXN2,ILK,KPNA2,PDE4D,PDPK1,ATP8B1,RASA1,ABCE1,SKP1,SNCB,VIP,WHSC1,ZNF207,DDX3Y,RASAL2,EIF5B,HDAC9,RB1CC1,PSME3,HAX1,PRDM5,VSX1,ING3,BCL11B,BOLL,LOC100131257,IRX3,ZNF503,GLIS3,HIPK1	0.0710076
GO:0031323	0.00474376	1.86117	27.4242	39	5737	regulation of cellular metabolic process	ACVR2B,BCL2L1,CALM2,CBL,CSF2RA,DDX3X,DUSP6,EIF4E,EPHA7,ESRRG,FGB,GAB1,FOXN2,ILK,KPNA2,PDE4D,PDPK1,ATP8B1,RASA1,SKP1,VIP,WHSC1,ZNF207,RASAL2,EIF5B,HDAC9,RB1CC1,PSME3,HAX1,PRDM5,VSX1,ING3,BCL11B,BOLL,LOC100131257,IRX3,ZNF503,GLIS3,HIPK1	0.0710076
GO:0009305	0.00478023	Inf	0.00478023	1	1	protein biotinylation	HLCS	0.0710076
GO:0045299	0.00478023	Inf	0.00478023	1	1	otolith mineralization	ATP2B2	0.0710076
GO:0071110	0.00478023	Inf	0.00478023	1	1	histone biotinylation	HLCS	0.0710076
GO:0071678	0.00478023	Inf	0.00478023	1	1	olfactory bulb axon guidance	BCL11B	0.0710076
GO:0086024	0.00478023	Inf	0.00478023	1	1	adrenergic receptor signaling pathway involved in positive regulation of heart rate	PDE4D	0.0710076
GO:0071840	0.00480481	1.85611	29.3363	41	6137	cellular component organization or biogenesis	ATP2B2,ATP5B,BCL2L1,CACNB2,CALM2,CBL,CSF2RA,DDX3X,DUSP6,EPHA7,FGB,HAS2,HLCS,ILK,PDPK1,ATP8B1,RASA1,SRSF1,SKP1,SNCB,SNRPB,SNRPD1,WHSC1,ZNF207,RASAL2,FAM131B,HDAC9,RB1CC1,ACTR1A,PSME3,HAX1,BLCAP,PRDM5,TRAPPC8,ING3,RADIL,MDM1,NLGN4X,BCL11B,BOLL,HIPK1	0.0710076
GO:0010959	0.00487526	4.10971	1.5727	6	329	regulation of metal ion transport	ATP2B2,CACNB2,CALM2,PDE4D,PDPK1,VIP	0.0710948
GO:0045948	0.00489713	21.348	0.105165	2	22	positive regulation of translational initiation	DDX3X,BOLL	0.0710948
GO:0086064	0.00489713	21.348	0.105165	2	22	cell communication by electrical coupling involved in cardiac conduction	CALM2,PDE4D	0.0710948
GO:0050808	0.00496703	4.8565	1.10423	5	231	synapse organization	ATP2B2,CACNB2,EPHA7,SNCB,NLGN4X	0.0716879
GO:0010646	0.00507212	2.0013	14.2547	24	2982	regulation of cell communication	ACVR2B,ATP2B2,BCL2L1,CALM2,CBL,CSF2RA,DDX3X,DUSP6,EPHA7,FGB,GAB1,ILK,PDE4D,PDPK1,PTPRE,RASA1,RASAL2,RB1CC1,PSME3,HAX1,KLHL24,NLGN4X,HIPK1,C18orf32	0.072779
GO:0009605	0.00513938	2.07273	11.8406	21	2477	response to external stimulus	ATP2B2,BCL2L1,CACNB2,CALM2,CSF2RA,DDX3X,DUSP6,EPHA7,FGB,HLCS,PDE4D,RASA1,ABCE1,SNRPB,SNRPD1,VIP,RASAL2,FAM131B,PSME3,HAX1,BCL11B	0.0733179
GO:1901385	0.00534699	20.3302	0.109945	2	23	regulation of voltage-gated calcium channel activity	CACNB2,CALM2	0.0758412
GO:0048666	0.00546424	2.45942	5.90837	13	1236	neuron development	ATP2B2,CACNB2,CALM2,CSF2RA,DUSP6,EPHA7,ILK,ATP8B1,RASA1,RASAL2,PSME3,VSX1,BCL11B	0.0770615
GO:0060041	0.00551094	6.04528	0.707475	4	148	retina development in camera-type eye	ACVR2B,VSX1,MDM1,HIPK1	0.0772784
GO:0048584	0.00566558	2.15385	9.59393	18	2007	positive regulation of response to stimulus	ACVR2B,BCL2L1,CALM2,CBL,CSF2RA,DUSP6,FGB,GAB1,ILK,PDE4D,PDPK1,RASA1,SKP1,WHSC1,RASAL2,PSME3,HAX1,C18orf32	0.0786721
GO:0032989	0.00567408	2.30299	7.35678	15	1539	cellular component morphogenesis	ATP2B2,BCL2L1,CACNB2,CALM2,CSF2RA,DUSP6,EPHA7,FGB,HAS2,ILK,RASA1,RASAL2,PSME3,RADIL,BCL11B	0.0786721
GO:0051279	0.0057487	8.86227	0.363298	3	76	regulation of release of sequestered calcium ion into cytosol	CALM2,PDE4D,PDPK1	0.0792613
GO:0008334	0.0058151	19.4048	0.114726	2	24	histone mRNA metabolic process	SNRPB,SSB	0.079291
GO:0010662	0.0058151	19.4048	0.114726	2	24	regulation of striated muscle cell apoptotic process	ILK,PDPK1	0.079291
GO:0044707	0.00588119	1.82726	28.6766	40	5999	single-multicellular organism process	ACVR2B,ATP2B2,ATP5B,BCL2L1,CACNB2,CALM2,CSF2RA,DDX3X,DUSP6,EIF4E,EPHA7,FGB,GAB1,HAS2,FOXN2,ILK,KCNK1,PCDH9,PDE4D,PDPK1,ATP8B1,RASA1,SRSF1,VIP,WHSC1,RASAL2,HDAC9,RB1CC1,PSME3,HAX1,PHLPP2,VSX1,RADIL,MDM1,NLGN4X,BCL11B,BOLL,CRELD1,IRX3,HIPK1	0.0797515
GO:0019220	0.00609379	2.22726	8.1503	16	1705	regulation of phosphate metabolic process	ACVR2B,CALM2,CSF2RA,DUSP6,EPHA7,FGB,GAB1,ILK,PDE4D,PDPK1,RASA1,VIP,RASAL2,RB1CC1,PSME3,HAX1	0.0821829
GO:0007399	0.00624016	2.06118	11.2431	20	2352	nervous system development	ATP2B2,CACNB2,CALM2,CSF2RA,DUSP6,EIF4E,EPHA7,ILK,PCDH9,ATP8B1,RASA1,RASAL2,HDAC9,PSME3,PHLPP2,VSX1,NLGN4X,BCL11B,IRX3,HIPK1	0.0836107
GO:0010659	0.00630129	18.56	0.119506	2	25	cardiac muscle cell apoptotic process	ILK,PDPK1	0.0836107
GO:0010880	0.00630129	18.56	0.119506	2	25	regulation of release of sequestered calcium ion into cytosol by sarcoplasmic reticulum	CALM2,PDE4D	0.0836107
GO:0016236	0.00646323	3.86515	1.6683	6	349	macroautophagy	SNRPB,SNRPD1,FAM131B,RB1CC1,HAX1,TRAPPC8	0.0845928
GO:0070509	0.00647814	5.7625	0.740936	4	155	calcium ion import	CACNB2,CALM2,PDE4D,PDPK1	0.0845928
GO:2001236	0.00647814	5.7625	0.740936	4	155	regulation of extrinsic apoptotic signaling pathway	BCL2L1,FGB,RB1CC1,PSME3	0.0845928
GO:0051174	0.00655109	2.20824	8.21244	16	1718	regulation of phosphorus metabolic process	ACVR2B,CALM2,CSF2RA,DUSP6,EPHA7,FGB,GAB1,ILK,PDE4D,PDPK1,RASA1,VIP,RASAL2,RB1CC1,PSME3,HAX1	0.0846429
GO:0000082	0.00656478	4.53082	1.18072	5	247	G1/S transition of mitotic cell cycle	DDX3X,EIF4E,SKP1,PSME3,LOC100131257	0.0846429
GO:0042221	0.00669764	1.85263	20.5885	31	4307	response to chemical	ACVR2B,BCL2L1,CACNB2,CALM2,CBL,CSF2RA,DDX3X,DUSP6,EIF4E,EPHA7,ESRRG,FGB,GAB1,HAS2,HLCS,ILK,KCNK1,KPNA2,PDE4D,PDPK1,ATP8B1,PTPRE,RASA1,SKP1,RASAL2,HDAC9,PSME3,HAX1,PHLPP2,BCL11B,HIPK1	0.0846429
GO:0046483	0.00676857	1.81044	26.994	38	5647	heterocycle metabolic process	ACVR2B,ATP2B2,ATP5B,CALM2,CBL,DDX3X,EIF4E,ESRRG,HLCS,FOXN2,ILK,KPNA2,PDE4D,PDPK1,ATP8B1,RASA1,ABCE1,SRSF1,SNRPB,SNRPD1,SSB,VIP,WHSC1,ZNF207,DDX3Y,AQR,HDAC9,RB1CC1,HAX1,PRDM5,VSX1,ING3,BCL11B,LOC100131257,IRX3,ZNF503,GLIS3,HIPK1	0.0846429
GO:0006479	0.00677388	5.68645	0.750497	4	157	protein methylation	RAB6A,SNRPB,WHSC1,PRDM5	0.0846429
GO:0008213	0.00677388	5.68645	0.750497	4	157	protein alkylation	RAB6A,SNRPB,WHSC1,PRDM5	0.0846429
GO:0010604	0.00678055	1.96651	13.7527	23	2877	positive regulation of macromolecule metabolic process	ACVR2B,CALM2,CSF2RA,DDX3X,DUSP6,EPHA7,ESRRG,FGB,GAB1,HAS2,ILK,PDPK1,RASA1,SKP1,VIP,WHSC1,RASAL2,RB1CC1,PSME3,HAX1,BCL11B,BOLL,GLIS3	0.0846429
GO:0010644	0.00680538	17.7856	0.124286	2	26	cell communication by electrical coupling	CALM2,PDE4D	0.0846429
GO:0060314	0.00680538	17.7856	0.124286	2	26	regulation of ryanodine-sensitive calcium-release channel activity	CALM2,PDE4D	0.0846429
GO:0006446	0.00685923	8.29158	0.387199	3	81	regulation of translational initiation	DDX3X,EIF5B,BOLL	0.0846429
GO:1904019	0.00685923	8.29158	0.387199	3	81	epithelial cell apoptotic process	BCL2L1,FGB,HIPK1	0.0846429
GO:0006935	0.00705765	2.69918	4.0632	10	850	chemotaxis	CACNB2,CALM2,CSF2RA,DUSP6,EPHA7,PDE4D,RASA1,RASAL2,PSME3,BCL11B	0.0862291
GO:0042330	0.00705765	2.69918	4.0632	10	850	taxis	CACNB2,CALM2,CSF2RA,DUSP6,EPHA7,PDE4D,RASA1,RASAL2,PSME3,BCL11B	0.0862291
GO:0006725	0.00713218	1.80252	27.0705	38	5663	cellular aromatic compound metabolic process	ACVR2B,ATP2B2,ATP5B,CALM2,CBL,DDX3X,EIF4E,ESRRG,FOXN2,ILK,KPNA2,PDE4D,PDPK1,ATP8B1,RASA1,ABCE1,SRSF1,SNCB,SNRPB,SNRPD1,SSB,VIP,WHSC1,ZNF207,DDX3Y,AQR,HDAC9,RB1CC1,HAX1,PRDM5,VSX1,ING3,BCL11B,LOC100131257,IRX3,ZNF503,GLIS3,HIPK1	0.0867104
GO:0051239	0.00723368	2.00114	12.1944	21	2551	regulation of multicellular organismal process	ACVR2B,ATP2B2,CACNB2,CALM2,DDX3X,DUSP6,EIF4E,EPHA7,FGB,HAS2,ILK,KCNK1,PDE4D,PDPK1,VIP,WHSC1,HDAC9,HAX1,BCL11B,IRX3,HIPK1	0.0868498
GO:0006139	0.00724146	1.80337	26.1574	37	5472	nucleobase-containing compound metabolic process	ACVR2B,ATP2B2,ATP5B,CALM2,CBL,DDX3X,EIF4E,ESRRG,FOXN2,ILK,KPNA2,PDE4D,PDPK1,ATP8B1,RASA1,ABCE1,SRSF1,SNRPB,SNRPD1,SSB,VIP,WHSC1,ZNF207,DDX3Y,AQR,HDAC9,RB1CC1,HAX1,PRDM5,VSX1,ING3,BCL11B,LOC100131257,IRX3,ZNF503,GLIS3,HIPK1	0.0868498
GO:0044767	0.00724921	1.80005	27.0944	38	5668	single-organism developmental process	ACVR2B,ATP2B2,ATP5B,BCL2L1,CACNB2,CALM2,CSF2RA,DUSP6,EIF4E,EPHA7,FGB,GAB1,HAS2,FOXN2,ILK,PCDH9,PDE4D,PDPK1,ATP8B1,RASA1,SRSF1,WHSC1,RASAL2,HDAC9,RB1CC1,PSME3,HAX1,PHLPP2,VSX1,RADIL,MDM1,NLGN4X,BCL11B,BOLL,CRELD1,IRX3,ZNF503,HIPK1	0.0868498
GO:0050852	0.00739195	5.54018	0.769618	4	161	T cell receptor signaling pathway	PDE4D,PDPK1,SKP1,PSME3	0.088132
GO:0044772	0.00746586	3.33276	2.26583	7	474	mitotic cell cycle phase transition	DDX3X,EIF4E,SKP1,ZNF207,ACTR1A,PSME3,LOC100131257	0.0883972
GO:1901214	0.00748582	4.38361	1.21896	5	255	regulation of neuron death	BCL2L1,EPHA7,ILK,RASA1,SNCB	0.0883972
GO:1901360	0.00760376	1.79047	28.1078	39	5880	organic cyclic compound metabolic process	ACVR2B,ATP2B2,ATP5B,CALM2,CBL,DDX3X,EIF4E,ESRRG,HLCS,FOXN2,ILK,KPNA2,PDE4D,PDPK1,ATP8B1,RASA1,ABCE1,SRSF1,SNCB,SNRPB,SNRPD1,SSB,VIP,WHSC1,ZNF207,DDX3Y,AQR,HDAC9,RB1CC1,HAX1,PRDM5,VSX1,ING3,BCL11B,LOC100131257,IRX3,ZNF503,GLIS3,HIPK1	0.0885567
GO:0044843	0.00760698	4.36587	1.22374	5	256	cell cycle G1/S phase transition	DDX3X,EIF4E,SKP1,PSME3,LOC100131257	0.0885567
GO:0070588	0.00760698	4.36587	1.22374	5	256	calcium ion transmembrane transport	ATP2B2,CACNB2,CALM2,PDE4D,PDPK1	0.0885567
GO:0008361	0.0077145	5.4698	0.779178	4	163	regulation of cell size	ATP2B2,EPHA7,ILK,RB1CC1	0.0893868
GO:0010658	0.00786652	16.4154	0.133847	2	28	striated muscle cell apoptotic process	ILK,PDPK1	0.0898823
GO:0010837	0.00786652	16.4154	0.133847	2	28	regulation of keratinocyte proliferation	HAS2,BCL11B	0.0898823
GO:1900026	0.00786652	16.4154	0.133847	2	28	positive regulation of substrate adhesion-dependent cell spreading	FGB,HAS2	0.0898823
GO:0045859	0.0079443	2.64921	4.1349	10	865	regulation of protein kinase activity	ACVR2B,CALM2,CSF2RA,DUSP6,GAB1,ILK,PDPK1,RASA1,RASAL2,PSME3	0.0903527
GO:0009967	0.00804335	2.26552	6.91222	14	1446	positive regulation of signal transduction	ACVR2B,BCL2L1,CALM2,CBL,CSF2RA,DUSP6,FGB,GAB1,ILK,RASA1,RASAL2,PSME3,HAX1,C18orf32	0.0909304
GO:0048812	0.00806878	2.64268	4.14446	10	867	neuron projection morphogenesis	CACNB2,CALM2,CSF2RA,DUSP6,EPHA7,ILK,RASA1,RASAL2,PSME3,BCL11B	0.0909304
GO:2001257	0.00834935	7.69643	0.41588	3	87	regulation of cation channel activity	CACNB2,CALM2,PDE4D	0.0931909
GO:0071900	0.00840018	2.98184	2.90638	8	608	regulation of protein serine/threonine kinase activity	CALM2,CSF2RA,DUSP6,GAB1,ILK,RASA1,RASAL2,PSME3	0.0931909
GO:0014808	0.00842324	15.8064	0.138627	2	29	release of sequestered calcium ion into cytosol by sarcoplasmic reticulum	CALM2,PDE4D	0.0931909
GO:1903514	0.00842324	15.8064	0.138627	2	29	calcium ion transport from endoplasmic reticulum to cytosol	CALM2,PDE4D	0.0931909
GO:0007346	0.00850917	3.24676	2.32319	7	486	regulation of mitotic cell cycle	BCL2L1,DDX3X,EIF4E,SKP1,ZNF207,PSME3,LOC100131257	0.0931909
GO:1901700	0.00852792	2.18971	7.69618	15	1610	response to oxygen-containing compound	ACVR2B,BCL2L1,CALM2,CSF2RA,DUSP6,EIF4E,GAB1,HLCS,PDE4D,PDPK1,PTPRE,RASA1,RASAL2,HDAC9,PSME3	0.0931909
GO:0009888	0.00853369	2.13911	8.44667	16	1767	tissue development	ACVR2B,ATP2B2,DUSP6,EPHA7,GAB1,HAS2,FOXN2,ILK,PDE4D,PDPK1,HDAC9,VSX1,BCL11B,CRELD1,IRX3,HIPK1	0.0931909
GO:0034641	0.00864389	1.76882	30.2111	41	6320	cellular nitrogen compound metabolic process	ACVR2B,ATP2B2,ATP5B,CALM2,CBL,DDX3X,EIF4E,ESRRG,HLCS,FOXN2,ILK,KPNA2,PDE4D,PDPK1,ATP8B1,RASA1,ABCE1,SRSF1,SNRPB,SNRPD1,SSB,VIP,WHSC1,ZNF207,DDX3Y,EIF5B,AQR,HDAC9,RB1CC1,PSME3,HAX1,PRDM5,VSX1,ING3,BCL11B,BOLL,LOC100131257,IRX3,ZNF503,GLIS3,HIPK1	0.0939786
GO:0000902	0.0087284	2.24143	6.97914	14	1460	cell morphogenesis	ATP2B2,CACNB2,CALM2,CSF2RA,DUSP6,EPHA7,FGB,HAS2,ILK,RASA1,RASAL2,PSME3,RADIL,BCL11B	0.0944811
GO:0006928	0.00899301	2.08235	9.25931	17	1937	movement of cell or subcellular component	ATP5B,CACNB2,CALM2,CSF2RA,DUSP6,EPHA7,GAB1,HAS2,ILK,PDE4D,PDPK1,RAB6A,RASA1,RASAL2,HDAC9,PSME3,BCL11B	0.0953019
GO:0010656	0.00899714	15.241	0.143407	2	30	negative regulation of muscle cell apoptotic process	ILK,PDPK1	0.0953019
GO:0006413	0.00903136	4.17965	1.27632	5	267	translational initiation	DDX3X,EIF4E,DDX3Y,EIF5B,BOLL	0.0953019
GO:1901990	0.00903136	4.17965	1.27632	5	267	regulation of mitotic cell cycle phase transition	DDX3X,SKP1,ZNF207,PSME3,LOC100131257	0.0953019
GO:1901215	0.00909724	5.20515	0.81742	4	171	negative regulation of neuron death	BCL2L1,ILK,RASA1,SNCB	0.0953019
GO:1903524	0.00916023	7.42964	0.430221	3	90	positive regulation of blood circulation	FGB,PDE4D,VIP	0.0953019
GO:0016070	0.00945567	1.79602	21.0569	31	4405	RNA metabolic process	ACVR2B,CBL,DDX3X,EIF4E,ESRRG,FOXN2,ILK,PDPK1,ATP8B1,RASA1,ABCE1,SRSF1,SNRPB,SNRPD1,SSB,WHSC1,ZNF207,DDX3Y,AQR,HDAC9,RB1CC1,HAX1,PRDM5,VSX1,ING3,BCL11B,LOC100131257,IRX3,ZNF503,GLIS3,HIPK1	0.0953019
GO:0032502	0.00947791	1.75927	27.4959	38	5752	developmental process	ACVR2B,ATP2B2,ATP5B,BCL2L1,CACNB2,CALM2,CSF2RA,DUSP6,EIF4E,EPHA7,FGB,GAB1,HAS2,FOXN2,ILK,PCDH9,PDE4D,PDPK1,ATP8B1,RASA1,SRSF1,WHSC1,RASAL2,HDAC9,RB1CC1,PSME3,HAX1,PHLPP2,VSX1,RADIL,MDM1,NLGN4X,BCL11B,BOLL,CRELD1,IRX3,ZNF503,HIPK1	0.0953019
GO:0003290	0.00953791	210.921	0.00956047	1	2	atrial septum secundum morphogenesis	WHSC1	0.0953019
GO:0019050	0.00953791	210.921	0.00956047	1	2	suppression by virus of host apoptotic process	BCL2L1	0.0953019
GO:0021650	0.00953791	210.921	0.00956047	1	2	vestibulocochlear nerve formation	ATP8B1	0.0953019
GO:0032258	0.00953791	210.921	0.00956047	1	2	CVT pathway	TRAPPC8	0.0953019
GO:0038158	0.00953791	210.921	0.00956047	1	2	granulocyte colony-stimulating factor signaling pathway	CSF2RA	0.0953019
GO:0039526	0.00953791	210.921	0.00956047	1	2	modulation by virus of host apoptotic process	BCL2L1	0.0953019
GO:0070781	0.00953791	210.921	0.00956047	1	2	response to biotin	HLCS	0.0953019
GO:0071839	0.00953791	210.921	0.00956047	1	2	apoptotic process in bone marrow	BCL2L1	0.0953019
GO:1901078	0.00953791	210.921	0.00956047	1	2	negative regulation of relaxation of muscle	PDE4D	0.0953019
GO:1901898	0.00953791	210.921	0.00956047	1	2	negative regulation of relaxation of cardiac muscle	PDE4D	0.0953019
GO:2000312	0.00953791	210.921	0.00956047	1	2	regulation of kainate selective glutamate receptor activity	KLHL24	0.0953019
GO:0010810	0.00965485	5.11233	0.831761	4	174	regulation of cell-substrate adhesion	FGB,HAS2,ILK,RASA1	0.0957133
GO:0044770	0.00965665	3.16497	2.38056	7	498	cell cycle phase transition	DDX3X,EIF4E,SKP1,ZNF207,ACTR1A,PSME3,LOC100131257	0.0957133
GO:0001822	0.00988146	4.08453	1.305	5	273	kidney development	ACVR2B,EPHA7,HAS2,ILK,IRX3	0.0975497
GO:0010522	0.0100157	7.18063	0.444562	3	93	regulation of calcium ion transport into cytosol	CALM2,PDE4D,PDPK1	0.0984811
GO:0070296	0.0101958	14.2231	0.152967	2	32	sarcoplasmic reticulum calcium ion transport	CALM2,PDE4D	0.0998545
GO:0032412	0.0104323	4.99354	0.850882	4	178	regulation of ion transmembrane transporter activity	CACNB2,CALM2,PDE4D,KLHL24	0.101767
GO:0006914	0.010805	3.09343	2.43314	7	509	autophagy	BCL2L1,SNRPB,SNRPD1,FAM131B,RB1CC1,HAX1,TRAPPC8	0.104723
GO:0001975	0.0108203	13.7634	0.157748	2	33	response to amphetamine	CALM2,HDAC9	0.104723
GO:0022898	0.0110414	4.90798	0.865222	4	181	regulation of transmembrane transporter activity	CACNB2,CALM2,PDE4D,KLHL24	0.106446
GO:0044057	0.0112463	3.06818	2.45226	7	513	regulation of system process	ATP2B2,CACNB2,CALM2,FGB,KCNK1,PDE4D,VIP	0.108
GO:0002758	0.0114183	3.9351	1.35281	5	283	innate immune response-activating signal transduction	CALM2,DUSP6,PDPK1,SKP1,PSME3	0.109153
GO:0043549	0.0114549	2.49752	4.36913	10	914	regulation of kinase activity	ACVR2B,CALM2,CSF2RA,DUSP6,GAB1,ILK,PDPK1,RASA1,RASAL2,PSME3	0.109153
GO:0051439	0.0118622	6.72931	0.473243	3	99	regulation of ubiquitin-protein ligase activity involved in mitotic cell cycle	SKP1,ZNF207,PSME3	0.1126
GO:0048585	0.0121015	2.20716	6.52024	13	1364	negative regulation of response to stimulus	BCL2L1,CALM2,CBL,DDX3X,DUSP6,FGB,PDPK1,PTPRE,RASA1,RASAL2,RB1CC1,PSME3,NLGN4X	0.114155
GO:0048662	0.0121186	12.9277	0.167308	2	35	negative regulation of smooth muscle cell proliferation	ILK,VIP	0.114155
GO:0072001	0.0122448	3.86435	1.37671	5	288	renal system development	ACVR2B,EPHA7,HAS2,ILK,IRX3	0.114471
GO:1901987	0.0122448	3.86435	1.37671	5	288	regulation of cell cycle phase transition	DDX3X,SKP1,ZNF207,PSME3,LOC100131257	0.114471
GO:0002218	0.0124149	3.8505	1.38149	5	289	activation of innate immune response	CALM2,DUSP6,PDPK1,SKP1,PSME3	0.115188
GO:0070997	0.0124149	3.8505	1.38149	5	289	neuron death	BCL2L1,EPHA7,ILK,RASA1,SNCB	0.115188
GO:0010811	0.0125184	6.59115	0.482804	3	101	positive regulation of cell-substrate adhesion	FGB,HAS2,ILK	0.115713
GO:0009615	0.0127421	3.31934	1.93121	6	404	response to virus	BCL2L1,DDX3X,ABCE1,SNRPB,SNRPD1,FAM131B	0.116929
GO:0031952	0.012792	12.5467	0.172088	2	36	regulation of protein autophosphorylation	CALM2,EPHA7	0.116929
GO:0033003	0.012792	12.5467	0.172088	2	36	regulation of mast cell activation	PDPK1,PTPRE	0.116929
GO:0006793	0.0129648	1.83951	14.5176	23	3037	phosphorus metabolic process	ACVR2B,ATP2B2,ATP5B,CALM2,CSF2RA,DUSP6,EPHA7,FGB,GAB1,ILK,PDE4D,PDPK1,PTPRE,RASA1,SCD,SKP1,VIP,RASAL2,RB1CC1,PSME3,HAX1,PHLPP2,HIPK1	0.118071
GO:0090279	0.013195	6.45851	0.492364	3	103	regulation of calcium ion import	CALM2,PDE4D,PDPK1	0.119007
GO:0007423	0.0133964	2.95935	2.5383	7	531	sensory organ development	ACVR2B,ATP2B2,ATP8B1,VSX1,MDM1,BCL11B,HIPK1	0.119007
GO:0009187	0.0134696	4.6176	0.917805	4	192	cyclic nucleotide metabolic process	ATP2B2,CALM2,PDE4D,VIP	0.119007
GO:0060119	0.0134815	12.1874	0.176869	2	37	inner ear receptor cell development	ATP2B2,ATP8B1	0.119007
GO:0006950	0.0136209	1.76188	18.901	28	3954	response to stress	ATP2B2,BCL2L1,CALM2,CSF2RA,DDX3X,DUSP6,EIF4E,FGB,GAB1,HAS2,ILK,KPNA2,PDPK1,RASA1,SKP1,SNRPB,SNRPD1,VIP,WHSC1,RASAL2,FAM131B,AQR,HDAC9,RB1CC1,PSME3,HAX1,PHLPP2,HIPK1	0.119007
GO:0007160	0.0137059	4.59288	0.922585	4	193	cell-matrix adhesion	FGB,ILK,PDPK1,RASA1	0.119007
GO:0010564	0.013912	2.93617	2.55742	7	535	regulation of cell cycle process	CALM2,DDX3X,SKP1,ZNF207,PSME3,MDM1,LOC100131257	0.119007
GO:0022618	0.0139448	4.56842	0.927365	4	194	ribonucleoprotein complex assembly	DDX3X,SRSF1,SNRPB,SNRPD1	0.119007
GO:0032409	0.0141863	4.54422	0.932146	4	195	regulation of transporter activity	CACNB2,CALM2,PDE4D,KLHL24	0.119007
GO:0043616	0.0141869	11.8481	0.181649	2	38	keratinocyte proliferation	HAS2,BCL11B	0.119007
GO:0003285	0.0142731	105.454	0.0143407	1	3	septum secundum development	WHSC1	0.119007
GO:0018125	0.0142731	105.454	0.0143407	1	3	peptidyl-cysteine methylation	RAB6A	0.119007
GO:0021648	0.0142731	105.454	0.0143407	1	3	vestibulocochlear nerve morphogenesis	ATP8B1	0.119007
GO:0021773	0.0142731	105.454	0.0143407	1	3	striatal medium spiny neuron differentiation	BCL11B	0.119007
GO:0033668	0.0142731	105.454	0.0143407	1	3	negative regulation by symbiont of host apoptotic process	BCL2L1	0.119007
GO:0045226	0.0142731	105.454	0.0143407	1	3	extracellular polysaccharide biosynthetic process	HAS2	0.119007
GO:0046379	0.0142731	105.454	0.0143407	1	3	extracellular polysaccharide metabolic process	HAS2	0.119007
GO:0048298	0.0142731	105.454	0.0143407	1	3	positive regulation of isotype switching to IgA isotypes	WHSC1	0.119007
GO:0052041	0.0142731	105.454	0.0143407	1	3	negative regulation by symbiont of host programmed cell death	BCL2L1	0.119007
GO:0052490	0.0142731	105.454	0.0143407	1	3	negative regulation by organism of programmed cell death in other organism involved in symbiotic interaction	BCL2L1	0.119007
GO:0060154	0.0142731	105.454	0.0143407	1	3	cellular process regulating host cell cycle in response to virus	BCL2L1	0.119007
GO:0070315	0.0142731	105.454	0.0143407	1	3	G1 to G0 transition involved in cell differentiation	ZNF503	0.119007
GO:0072385	0.0142731	105.454	0.0143407	1	3	minus-end-directed organelle transport along microtubule	RAB6A	0.119007
GO:1900623	0.0142731	105.454	0.0143407	1	3	regulation of monocyte aggregation	HAS2	0.119007
GO:1900625	0.0142731	105.454	0.0143407	1	3	positive regulation of monocyte aggregation	HAS2	0.119007
GO:0098792	0.0146099	6.20855	0.511485	3	107	xenophagy	SNRPB,SNRPD1,FAM131B	0.121405
GO:0042787	0.0146773	4.49656	0.941706	4	197	protein ubiquitination involved in ubiquitin-dependent protein catabolic process	CBL,SKP1,PSME3,C18orf25	0.121427
GO:0031325	0.014711	1.83273	13.834	22	2894	positive regulation of cellular metabolic process	ACVR2B,CALM2,CSF2RA,DDX3X,DUSP6,EPHA7,ESRRG,FGB,GAB1,ILK,PDPK1,RASA1,SKP1,VIP,WHSC1,RASAL2,RB1CC1,PSME3,HAX1,BCL11B,BOLL,GLIS3	0.121427
GO:0051209	0.0149766	6.14903	0.516265	3	108	release of sequestered calcium ion into cytosol	CALM2,PDE4D,PDPK1	0.122798
GO:0051283	0.0149766	6.14903	0.516265	3	108	negative regulation of sequestering of calcium ion	CALM2,PDE4D,PDPK1	0.122798
GO:0016570	0.0151774	3.18779	2.0077	6	420	histone modification	HLCS,SKP1,WHSC1,HDAC9,PRDM5,ING3	0.124033
GO:0051282	0.0153485	6.09064	0.521045	3	109	regulation of sequestering of calcium ion	CALM2,PDE4D,PDPK1	0.125017
GO:0050851	0.0154339	4.42689	0.956047	4	200	antigen receptor-mediated signaling pathway	PDE4D,PDPK1,SKP1,PSME3	0.125299
GO:0051281	0.0156444	11.2232	0.191209	2	40	positive regulation of release of sequestered calcium ion into cytosol	CALM2,PDPK1	0.126255
GO:0097553	0.0157256	6.03334	0.525826	3	110	calcium ion transmembrane import into cytosol	CALM2,PDE4D,PDPK1	0.126255
GO:1902656	0.0157256	6.03334	0.525826	3	110	calcium ion import into cytosol	CALM2,PDE4D,PDPK1	0.126255
GO:0002429	0.0157563	3.61686	1.46753	5	307	immune response-activating cell surface receptor signaling pathway	CALM2,PDE4D,PDPK1,SKP1,PSME3	0.126255
GO:0043010	0.0159579	3.60469	1.47231	5	308	camera-type eye development	ACVR2B,VSX1,MDM1,BCL11B,HIPK1	0.127457
GO:0060048	0.0161078	5.9771	0.530606	3	111	cardiac muscle contraction	CALM2,PDE4D,SRSF1	0.128239
GO:0032990	0.0163461	2.25786	5.3204	11	1113	cell part morphogenesis	BCL2L1,CACNB2,CALM2,CSF2RA,DUSP6,EPHA7,ILK,RASA1,RASAL2,PSME3,BCL11B	0.12924
GO:0000387	0.0163963	10.9347	0.19599	2	41	spliceosomal snRNP assembly	SNRPB,SNRPD1	0.12924
GO:0046580	0.0163963	10.9347	0.19599	2	41	negative regulation of Ras protein signal transduction	RASA1,RASAL2	0.12924
GO:0071826	0.0164804	4.33726	0.975168	4	204	ribonucleoprotein complex subunit organization	DDX3X,SRSF1,SNRPB,SNRPD1	0.12924
GO:0051208	0.0164953	5.92189	0.535386	3	112	sequestering of calcium ion	CALM2,PDE4D,PDPK1	0.12924
GO:0023056	0.0167905	2.05119	7.55755	14	1581	positive regulation of signaling	ACVR2B,BCL2L1,CALM2,CBL,CSF2RA,DUSP6,FGB,GAB1,ILK,RASA1,RASAL2,PSME3,HAX1,C18orf32	0.131136
GO:0045762	0.0171634	10.6607	0.20077	2	42	positive regulation of adenylate cyclase activity	CALM2,VIP	0.132693
GO:0051058	0.0171634	10.6607	0.20077	2	42	negative regulation of small GTPase mediated signal transduction	RASA1,RASAL2	0.132693
GO:1900024	0.0171634	10.6607	0.20077	2	42	regulation of substrate adhesion-dependent cell spreading	FGB,HAS2	0.132693
GO:0016569	0.017205	3.09562	2.06506	6	432	covalent chromatin modification	HLCS,SKP1,WHSC1,HDAC9,PRDM5,ING3	0.132693
GO:0010467	0.0176886	1.67539	24.7329	34	5174	gene expression	ACVR2B,CBL,DDX3X,EIF4E,ESRRG,FGB,FOXN2,ILK,PDPK1,ATP8B1,SRSF1,SNRPB,SNRPD1,SSB,VIP,WHSC1,ZNF207,DDX3Y,EIF5B,AQR,HDAC9,RB1CC1,PSME3,HAX1,PRDM5,VSX1,ING3,BCL11B,BOLL,LOC100131257,IRX3,ZNF503,GLIS3,HIPK1	0.135998
GO:0086065	0.0179456	10.4	0.20555	2	43	cell communication involved in cardiac conduction	CALM2,PDE4D	0.136611
GO:0033554	0.0180126	1.94614	9.17805	16	1920	cellular response to stress	BCL2L1,DDX3X,DUSP6,GAB1,HAS2,KPNA2,SKP1,SNRPB,SNRPD1,WHSC1,FAM131B,AQR,RB1CC1,PSME3,HAX1,HIPK1	0.136611
GO:0044238	0.0183081	1.74595	47.7928	57	9998	primary metabolic process	ACVR2B,ATP2B2,ATP5B,CALM2,CBL,CSF2RA,DDX3X,DUSP6,EIF4E,EPHA7,ESRRG,FGB,GAB1,HAS2,HLCS,FOXN2,ILK,KPNA2,PDE4D,PDPK1,ATP8B1,PTPRE,RAB6A,RASA1,ABCE1,SCD,SRSF1,SKP1,SNRPB,SNRPD1,SSB,VIP,WHSC1,MKRN3,ZNF207,DDX3Y,RASAL2,EIF5B,AQR,HDAC9,RB1CC1,PSME3,HAX1,PRDM5,PHLPP2,VSX1,ING3,KLHL24,BCL11B,BOLL,LOC100131257,IRX3,CHST9,ZNF503,C18orf25,GLIS3,HIPK1	0.136611
GO:1904062	0.0184172	4.18874	1.00863	4	211	regulation of cation transmembrane transport	CACNB2,CALM2,PDE4D,PDPK1	0.136611
GO:0080134	0.0184299	2.07719	6.88832	13	1441	regulation of response to stress	BCL2L1,CALM2,DUSP6,FGB,GAB1,PDPK1,SKP1,SNRPB,SNRPD1,WHSC1,FAM131B,PSME3,HAX1	0.136611
GO:0010647	0.0185511	2.02254	7.65315	14	1601	positive regulation of cell communication	ACVR2B,BCL2L1,CALM2,CBL,CSF2RA,DUSP6,FGB,GAB1,ILK,RASA1,RASAL2,PSME3,HAX1,C18orf32	0.136611
GO:0010608	0.0186565	3.037	2.1033	6	440	posttranscriptional regulation of gene expression	DDX3X,EIF4E,VIP,EIF5B,PSME3,BOLL	0.136611
GO:0000422	0.0187049	4.16834	1.01341	4	212	mitophagy	SNRPB,SNRPD1,FAM131B,HAX1	0.136611
GO:0061726	0.0187049	4.16834	1.01341	4	212	mitochondrion disassembly	SNRPB,SNRPD1,FAM131B,HAX1	0.136611
GO:0010501	0.0187426	10.1517	0.21033	2	44	RNA secondary structure unwinding	DDX3X,DDX3Y	0.136611
GO:0098609	0.0188282	2.41171	4.02974	9	843	cell-cell adhesion	EPHA7,FGB,HAS2,ILK,PCDH7,PCDH9,PDPK1,NLGN4X,BCL11B	0.136611
GO:0003289	0.018986	70.2982	0.0191209	1	4	atrial septum primum morphogenesis	WHSC1	0.136611
GO:0006933	0.018986	70.2982	0.0191209	1	4	negative regulation of cell adhesion involved in substrate-bound cell migration	ATP5B	0.136611
GO:0030242	0.018986	70.2982	0.0191209	1	4	pexophagy	TRAPPC8	0.136611
GO:0042663	0.018986	70.2982	0.0191209	1	4	regulation of endodermal cell fate specification	DUSP6	0.136611
GO:0043152	0.018986	70.2982	0.0191209	1	4	induction of bacterial agglutination	FGB	0.136611
GO:0048290	0.018986	70.2982	0.0191209	1	4	isotype switching to IgA isotypes	WHSC1	0.136611
GO:0048296	0.018986	70.2982	0.0191209	1	4	regulation of isotype switching to IgA isotypes	WHSC1	0.136611
GO:0070295	0.018986	70.2982	0.0191209	1	4	renal water absorption	HAS2	0.136611
GO:0071651	0.018986	70.2982	0.0191209	1	4	positive regulation of chemokine (C-C motif) ligand 5 production	DDX3X	0.136611
GO:0072086	0.018986	70.2982	0.0191209	1	4	specification of loop of Henle identity	IRX3	0.136611
GO:0086023	0.018986	70.2982	0.0191209	1	4	adrenergic receptor signaling pathway involved in heart process	PDE4D	0.136611
GO:0072577	0.0195543	9.91504	0.215111	2	45	endothelial cell apoptotic process	FGB,HIPK1	0.140249
GO:1902532	0.0196053	3.00144	2.1272	6	445	negative regulation of intracellular signal transduction	BCL2L1,CALM2,DDX3X,DUSP6,RASA1,RASAL2	0.140249
GO:0019219	0.019693	1.70675	18.5473	27	3880	regulation of nucleobase-containing compound metabolic process	ACVR2B,CALM2,CBL,DDX3X,ESRRG,FOXN2,ILK,KPNA2,PDE4D,PDPK1,ATP8B1,RASA1,VIP,WHSC1,ZNF207,HDAC9,RB1CC1,HAX1,PRDM5,VSX1,ING3,BCL11B,LOC100131257,IRX3,ZNF503,GLIS3,HIPK1	0.140469
GO:1903047	0.0198904	2.38754	4.06798	9	851	mitotic cell cycle process	BCL2L1,DDX3X,EIF4E,RASA1,SKP1,ZNF207,ACTR1A,PSME3,LOC100131257	0.141128
GO:0006796	0.0198997	1.77149	14.2212	22	2975	phosphate-containing compound metabolic process	ACVR2B,ATP2B2,ATP5B,CALM2,CSF2RA,DUSP6,EPHA7,FGB,GAB1,ILK,PDE4D,PDPK1,PTPRE,RASA1,SKP1,VIP,RASAL2,RB1CC1,PSME3,HAX1,PHLPP2,HIPK1	0.141128
GO:0048522	0.0201532	1.67009	22.1803	31	4640	positive regulation of cellular process	ACVR2B,BCL2L1,CALM2,CBL,CSF2RA,DDX3X,DUSP6,EIF4E,EPHA7,ESRRG,FGB,GAB1,HAS2,ILK,PDPK1,RASA1,SKP1,VIP,WHSC1,RASAL2,HDAC9,RB1CC1,PSME3,HAX1,ING3,BCL11B,BOLL,IRX3,GLIS3,HIPK1,C18orf32	0.142516
GO:0010660	0.0203806	9.68909	0.219891	2	46	regulation of muscle cell apoptotic process	ILK,PDPK1	0.143713
GO:0001655	0.0205982	3.36656	1.5727	5	329	urogenital system development	ACVR2B,EPHA7,HAS2,ILK,IRX3	0.144833
GO:0010469	0.0206582	5.42085	0.583188	3	122	regulation of receptor activity	CALM2,PDE4D,KLHL24	0.144842
GO:0002230	0.0211034	5.37534	0.587969	3	123	positive regulation of defense response to virus by host	SNRPB,SNRPD1,FAM131B	0.147159
GO:0002064	0.0211079	4.01192	1.05165	4	220	epithelial cell development	ATP2B2,PDE4D,PDPK1,BCL11B	0.147159
GO:0006369	0.0212214	9.47319	0.224671	2	47	termination of RNA polymerase II transcription	SRSF1,SNRPB	0.147533
GO:0016310	0.0213485	1.87035	10.1628	17	2126	phosphorylation	ACVR2B,CALM2,CSF2RA,DUSP6,EPHA7,FGB,GAB1,ILK,PDE4D,PDPK1,RASA1,SKP1,RASAL2,RB1CC1,PSME3,HAX1,HIPK1	0.148
GO:0002757	0.021808	2.92601	2.17979	6	456	immune response-activating signal transduction	CALM2,DUSP6,PDE4D,PDPK1,SKP1,PSME3	0.150428
GO:0045089	0.0218206	3.31434	1.5966	5	334	positive regulation of innate immune response	CALM2,DUSP6,PDPK1,SKP1,PSME3	0.150428
GO:0030814	0.0220095	5.28655	0.597529	3	125	regulation of cAMP metabolic process	CALM2,PDE4D,VIP	0.150992
GO:0019731	0.0220764	9.26667	0.229451	2	48	antibacterial humoral response	FGB,VIP	0.150992
GO:0043269	0.0223378	2.65447	2.81556	7	589	regulation of ion transport	ATP2B2,CACNB2,CALM2,PDE4D,PDPK1,VIP,KLHL24	0.150992
GO:0051258	0.0223774	3.93798	1.07077	4	224	protein polymerization	FGB,RASA1,ZNF207,HAX1	0.150992
GO:0051238	0.0224705	5.24324	0.602309	3	126	sequestering of metal ion	CALM2,PDE4D,PDPK1	0.150992
GO:0014910	0.0229455	9.06894	0.234231	2	49	regulation of smooth muscle cell migration	HAS2,ILK	0.150992
GO:0009889	0.0230328	1.66942	19.6754	28	4116	regulation of biosynthetic process	ACVR2B,CALM2,CBL,DDX3X,EIF4E,ESRRG,HAS2,FOXN2,ILK,PDPK1,ATP8B1,VIP,WHSC1,ZNF207,EIF5B,HDAC9,RB1CC1,HAX1,PRDM5,VSX1,ING3,BCL11B,BOLL,LOC100131257,IRX3,ZNF503,GLIS3,HIPK1	0.150992
GO:0071704	0.0231717	1.71936	49.2985	58	10313	organic substance metabolic process	ACVR2B,ATP2B2,ATP5B,CALM2,CBL,CSF2RA,DDX3X,DUSP6,EIF4E,EPHA7,ESRRG,FGB,GAB1,HAS2,HLCS,FOXN2,ILK,KPNA2,PDE4D,PDPK1,ATP8B1,PTPRE,RAB6A,RASA1,ABCE1,SCD,SRSF1,SKP1,SNCB,SNRPB,SNRPD1,SSB,VIP,WHSC1,MKRN3,ZNF207,DDX3Y,RASAL2,EIF5B,AQR,HDAC9,RB1CC1,PSME3,HAX1,PRDM5,PHLPP2,VSX1,ING3,KLHL24,BCL11B,BOLL,LOC100131257,IRX3,CHST9,ZNF503,C18orf25,GLIS3,HIPK1	0.150992
GO:0000278	0.0235382	2.2104	4.89496	10	1024	mitotic cell cycle	BCL2L1,DDX3X,EIF4E,RASA1,SKP1,ZNF207,ACTR1A,PSME3,PRDM5,LOC100131257	0.150992
GO:0001996	0.0236767	52.7204	0.0239012	1	5	positive regulation of heart rate by epinephrine-norepinephrine	PDE4D	0.150992
GO:0002568	0.0236767	52.7204	0.0239012	1	5	somatic diversification of T cell receptor genes	BCL11B	0.150992
GO:0002681	0.0236767	52.7204	0.0239012	1	5	somatic recombination of T cell receptor gene segments	BCL11B	0.150992
GO:0003284	0.0236767	52.7204	0.0239012	1	5	septum primum development	WHSC1	0.150992
GO:0021603	0.0236767	52.7204	0.0239012	1	5	cranial nerve formation	ATP8B1	0.150992
GO:0033153	0.0236767	52.7204	0.0239012	1	5	T cell receptor V(D)J recombination	BCL11B	0.150992
GO:0044531	0.0236767	52.7204	0.0239012	1	5	modulation of programmed cell death in other organism	BCL2L1	0.150992
GO:0044532	0.0236767	52.7204	0.0239012	1	5	modulation of apoptotic process in other organism	BCL2L1	0.150992
GO:0048840	0.0236767	52.7204	0.0239012	1	5	otolith development	ATP2B2	0.150992
GO:0051343	0.0236767	52.7204	0.0239012	1	5	positive regulation of cyclic-nucleotide phosphodiesterase activity	CALM2	0.150992
GO:0052040	0.0236767	52.7204	0.0239012	1	5	modulation by symbiont of host programmed cell death	BCL2L1	0.150992
GO:0052150	0.0236767	52.7204	0.0239012	1	5	modulation by symbiont of host apoptotic process	BCL2L1	0.150992
GO:0052248	0.0236767	52.7204	0.0239012	1	5	modulation of programmed cell death in other organism involved in symbiotic interaction	BCL2L1	0.150992
GO:0052433	0.0236767	52.7204	0.0239012	1	5	modulation by organism of apoptotic process in other organism involved in symbiotic interaction	BCL2L1	0.150992
GO:0060075	0.0236767	52.7204	0.0239012	1	5	regulation of resting membrane potential	KCNK1	0.150992
GO:0060235	0.0236767	52.7204	0.0239012	1	5	lens induction in camera-type eye	HIPK1	0.150992
GO:0070487	0.0236767	52.7204	0.0239012	1	5	monocyte aggregation	HAS2	0.150992
GO:0072047	0.0236767	52.7204	0.0239012	1	5	proximal/distal pattern formation involved in nephron development	IRX3	0.150992
GO:0072081	0.0236767	52.7204	0.0239012	1	5	specification of nephron tubule identity	IRX3	0.150992
GO:1900127	0.0236767	52.7204	0.0239012	1	5	positive regulation of hyaluronan biosynthetic process	HAS2	0.150992
GO:0090003	0.0238286	8.87944	0.239012	2	50	regulation of establishment of protein localization to plasma membrane	BCL2L1,PDPK1	0.151538
GO:0060402	0.023885	5.11744	0.61665	3	129	calcium ion transport into cytosol	CALM2,PDE4D,PDPK1	0.151538
GO:0051726	0.0239632	2.20344	4.9093	10	1027	regulation of cell cycle	BCL2L1,CALM2,DDX3X,EIF4E,ILK,SKP1,ZNF207,PSME3,MDM1,LOC100131257	0.151644
GO:0019221	0.0242193	2.60794	2.86336	7	599	cytokine-mediated signaling pathway	CSF2RA,EIF4E,GAB1,KPNA2,SKP1,PSME3,HIPK1	0.152872
GO:1903008	0.0243679	3.83198	1.09945	4	230	organelle disassembly	SNRPB,SNRPD1,FAM131B,HAX1	0.153418
GO:0010468	0.0245661	1.65796	19.7758	28	4137	regulation of gene expression	ACVR2B,CBL,DDX3X,EIF4E,ESRRG,FOXN2,ILK,PDPK1,ATP8B1,VIP,WHSC1,ZNF207,DDX3Y,EIF5B,HDAC9,RB1CC1,PSME3,HAX1,PRDM5,VSX1,ING3,BCL11B,BOLL,LOC100131257,IRX3,ZNF503,GLIS3,HIPK1	0.153907
GO:0007265	0.0246214	2.84148	2.24193	6	469	Ras protein signal transduction	CALM2,CSF2RA,DUSP6,RASA1,RASAL2,PSME3	0.153907
GO:0010657	0.0247255	8.69769	0.243792	2	51	muscle cell apoptotic process	ILK,PDPK1	0.153907
GO:0014075	0.0247255	8.69769	0.243792	2	51	response to amine	CALM2,HDAC9	0.153907
GO:0090304	0.0247573	1.62971	23.4327	32	4902	nucleic acid metabolic process	ACVR2B,CBL,DDX3X,EIF4E,ESRRG,FOXN2,ILK,KPNA2,PDPK1,ATP8B1,RASA1,ABCE1,SRSF1,SNRPB,SNRPD1,SSB,WHSC1,ZNF207,DDX3Y,AQR,HDAC9,RB1CC1,HAX1,PRDM5,VSX1,ING3,BCL11B,LOC100131257,IRX3,ZNF503,GLIS3,HIPK1	0.153907
GO:0060401	0.0248543	5.03685	0.626211	3	131	cytosolic calcium ion transport	CALM2,PDE4D,PDPK1	0.154122
GO:0044271	0.0251565	1.63256	22.5388	31	4715	cellular nitrogen compound biosynthetic process	ACVR2B,ATP5B,CALM2,CBL,DDX3X,EIF4E,ESRRG,FOXN2,ILK,PDPK1,ATP8B1,SRSF1,SNRPB,VIP,WHSC1,ZNF207,DDX3Y,EIF5B,HDAC9,RB1CC1,HAX1,PRDM5,VSX1,ING3,BCL11B,BOLL,LOC100131257,IRX3,ZNF503,GLIS3,HIPK1	0.155604
GO:0098779	0.0253469	4.99749	0.630991	3	132	mitophagy in response to mitochondrial depolarization	SNRPB,SNRPD1,FAM131B	0.156
GO:0098780	0.0253469	4.99749	0.630991	3	132	response to mitochondrial depolarisation	SNRPB,SNRPD1,FAM131B	0.156
GO:0043270	0.0257528	3.76438	1.11857	4	234	positive regulation of ion transport	ATP2B2,CACNB2,CALM2,PDPK1	0.158104
GO:0050691	0.0258447	4.95873	0.635771	3	133	regulation of defense response to virus by host	SNRPB,SNRPD1,FAM131B	0.158275
GO:0009056	0.0259812	1.82242	10.3922	17	2174	catabolic process	BCL2L1,CALM2,CBL,EIF4E,PDE4D,ABCE1,SKP1,SNRPB,SNRPD1,VIP,ZNF207,FAM131B,RB1CC1,PSME3,HAX1,TRAPPC8,C18orf25	0.158488
GO:0000245	0.0265601	8.35556	0.253352	2	53	spliceosomal complex assembly	SRSF1,SNRPD1	0.158488
GO:0002562	0.0265601	8.35556	0.253352	2	53	somatic diversification of immune receptors via germline recombination within a single locus	WHSC1,BCL11B	0.158488
GO:0010524	0.0265601	8.35556	0.253352	2	53	positive regulation of calcium ion transport into cytosol	CALM2,PDPK1	0.158488
GO:0016444	0.0265601	8.35556	0.253352	2	53	somatic cell DNA recombination	WHSC1,BCL11B	0.158488
GO:0045576	0.0265601	8.35556	0.253352	2	53	mast cell activation	PDPK1,PTPRE	0.158488
GO:0001654	0.0266107	3.13881	1.68264	5	352	eye development	ACVR2B,VSX1,MDM1,BCL11B,HIPK1	0.158488
GO:0032259	0.0266107	3.13881	1.68264	5	352	methylation	RAB6A,SNRPB,WHSC1,PRDM5,METTL7A	0.158488
GO:0051438	0.0268561	4.88299	0.645332	3	135	regulation of ubiquitin-protein transferase activity	SKP1,ZNF207,PSME3	0.158488
GO:0043085	0.0269007	1.96197	7.25161	13	1517	positive regulation of catalytic activity	ACVR2B,CALM2,CSF2RA,DDX3X,DUSP6,GAB1,ILK,PDPK1,RASA1,SKP1,VIP,RASAL2,PSME3	0.158488
GO:0051340	0.0273697	4.84597	0.650112	3	136	regulation of ligase activity	SKP1,ZNF207,PSME3	0.158488
GO:0019054	0.0274976	8.19436	0.258133	2	54	modulation by virus of host process	BCL2L1,KPNA2	0.158488
GO:0019730	0.0274976	8.19436	0.258133	2	54	antimicrobial humoral response	FGB,VIP	0.158488
GO:0060042	0.0274976	8.19436	0.258133	2	54	retina morphogenesis in camera-type eye	VSX1,HIPK1	0.158488
GO:0043207	0.0275428	2.24629	4.30699	9	901	response to external biotic stimulus	BCL2L1,DDX3X,FGB,PDE4D,ABCE1,SNRPB,SNRPD1,VIP,FAM131B	0.158488
GO:0051707	0.0275428	2.24629	4.30699	9	901	response to other organism	BCL2L1,DDX3X,FGB,PDE4D,ABCE1,SNRPB,SNRPD1,VIP,FAM131B	0.158488
GO:0045930	0.0275497	3.68312	1.14248	4	239	negative regulation of mitotic cell cycle	BCL2L1,ZNF207,PSME3,LOC100131257	0.158488
GO:0000910	0.0278885	4.8095	0.654892	3	137	cytokinesis	BCL2L1,CALM2,RASA1	0.158488
GO:0098602	0.027997	2.36228	3.62342	8	758	single organism cell adhesion	EPHA7,FGB,HAS2,ILK,PDPK1,RADIL,NLGN4X,BCL11B	0.158488
GO:0000395	0.0283452	42.1737	0.0286814	1	6	mRNA 5'-splice site recognition	SRSF1	0.158488
GO:0003062	0.0283452	42.1737	0.0286814	1	6	regulation of heart rate by chemical signal	PDE4D	0.158488
GO:0003097	0.0283452	42.1737	0.0286814	1	6	renal water transport	HAS2	0.158488
GO:0003149	0.0283452	42.1737	0.0286814	1	6	membranous septum morphogenesis	WHSC1	0.158488
GO:0021562	0.0283452	42.1737	0.0286814	1	6	vestibulocochlear nerve development	ATP8B1	0.158488
GO:0034498	0.0283452	42.1737	0.0286814	1	6	early endosome to Golgi transport	RAB6A	0.158488
GO:0036302	0.0283452	42.1737	0.0286814	1	6	atrioventricular canal development	HAS2	0.158488
GO:0042256	0.0283452	42.1737	0.0286814	1	6	mature ribosome assembly	DDX3X	0.158488
GO:0046600	0.0283452	42.1737	0.0286814	1	6	negative regulation of centriole replication	MDM1	0.158488
GO:0051409	0.0283452	42.1737	0.0286814	1	6	response to nitrosative stress	DUSP6	0.158488
GO:0051964	0.0283452	42.1737	0.0286814	1	6	negative regulation of synapse assembly	EPHA7	0.158488
GO:0060836	0.0283452	42.1737	0.0286814	1	6	lymphatic endothelial cell differentiation	ACVR2B	0.158488
GO:0070459	0.0283452	42.1737	0.0286814	1	6	prolactin secretion	VIP	0.158488
GO:0071649	0.0283452	42.1737	0.0286814	1	6	regulation of chemokine (C-C motif) ligand 5 production	DDX3X	0.158488
GO:0090500	0.0283452	42.1737	0.0286814	1	6	endocardial cushion to mesenchymal transition	HAS2	0.158488
GO:1901897	0.0283452	42.1737	0.0286814	1	6	regulation of relaxation of cardiac muscle	PDE4D	0.158488
GO:1903224	0.0283452	42.1737	0.0286814	1	6	regulation of endodermal cell differentiation	DUSP6	0.158488
GO:0014909	0.0284483	8.03925	0.262913	2	55	smooth muscle cell migration	HAS2,ILK	0.158488
GO:0031281	0.0284483	8.03925	0.262913	2	55	positive regulation of cyclase activity	CALM2,VIP	0.158488
GO:0051349	0.0284483	8.03925	0.262913	2	55	positive regulation of lyase activity	CALM2,VIP	0.158488
GO:0090280	0.0284483	8.03925	0.262913	2	55	positive regulation of calcium ion import	CALM2,PDPK1	0.158488
GO:0051348	0.02894	3.06651	1.72088	5	360	negative regulation of transferase activity	DUSP6,ILK,PDPK1,ZNF207,PSME3	0.160865
GO:0018105	0.0290401	3.62057	1.1616	4	243	peptidyl-serine phosphorylation	ILK,PDE4D,PDPK1,HAX1	0.161058
GO:0070527	0.029412	7.88988	0.267693	2	56	platelet aggregation	FGB,ILK	0.162755
GO:0003407	0.0303887	7.74594	0.272473	2	57	neural retina development	VSX1,HIPK1	0.166502
GO:0044068	0.0303887	7.74594	0.272473	2	57	modulation by symbiont of host cellular process	BCL2L1,KPNA2	0.166502
GO:1903513	0.0303887	7.74594	0.272473	2	57	endoplasmic reticulum to cytosol transport	CALM2,PDE4D	0.166502
GO:0030155	0.0305173	2.47733	3.00677	7	629	regulation of cell adhesion	ATP5B,EPHA7,FGB,HAS2,ILK,PDPK1,RASA1	0.166502
GO:0097190	0.0305173	2.47733	3.00677	7	629	apoptotic signaling pathway	BCL2L1,DDX3X,FGB,PDPK1,RB1CC1,PSME3,HIPK1	0.166502
GO:0035265	0.0305613	4.63504	0.678793	3	142	organ growth	ACVR2B,DUSP6,NLGN4X	0.166502
GO:0072073	0.0305613	4.63504	0.678793	3	142	kidney epithelium development	EPHA7,ILK,IRX3	0.166502
GO:0007155	0.0310358	1.96937	6.6254	12	1386	cell adhesion	ATP5B,EPHA7,FGB,HAS2,ILK,PCDH7,PCDH9,PDPK1,RASA1,RADIL,NLGN4X,BCL11B	0.168715
GO:0002066	0.0313782	7.60714	0.277254	2	58	columnar/cuboidal epithelial cell development	ATP2B2,PDPK1	0.169828
GO:1904427	0.0313782	7.60714	0.277254	2	58	positive regulation of calcium ion transmembrane transport	CALM2,PDPK1	0.169828
GO:0045786	0.0314878	2.67462	2.37578	6	497	negative regulation of cell cycle	BCL2L1,ILK,ZNF207,PSME3,MDM1,LOC100131257	0.169936
GO:0022607	0.031536	1.75074	11.4582	18	2397	cellular component assembly	DDX3X,EPHA7,FGB,HAS2,ILK,PDPK1,ATP8B1,RASA1,SRSF1,SNRPB,SNRPD1,ZNF207,RB1CC1,HAX1,TRAPPC8,MDM1,NLGN4X,HIPK1	0.169936
GO:0098662	0.0316655	2.45678	3.03067	7	634	inorganic cation transmembrane transport	ATP2B2,ATP5B,CACNB2,CALM2,KCNK1,PDE4D,PDPK1	0.169986
GO:0022610	0.0319475	1.96	6.65408	12	1392	biological adhesion	ATP5B,EPHA7,FGB,HAS2,ILK,PCDH7,PCDH9,PDPK1,RASA1,RADIL,NLGN4X,BCL11B	0.169986
GO:0031400	0.0321329	2.44865	3.04023	7	636	negative regulation of protein modification process	CALM2,DUSP6,ILK,PDE4D,PDPK1,ZNF207,PSME3	0.169986
GO:2000045	0.0322278	4.53626	0.693134	3	145	regulation of G1/S transition of mitotic cell cycle	DDX3X,PSME3,LOC100131257	0.169986
GO:0000018	0.0323803	7.47322	0.282034	2	59	regulation of DNA recombination	KPNA2,WHSC1	0.169986
GO:0060113	0.0323803	7.47322	0.282034	2	59	inner ear receptor cell differentiation	ATP2B2,ATP8B1	0.169986
GO:0048518	0.0326149	1.57505	25.775	34	5392	positive regulation of biological process	ACVR2B,ATP2B2,BCL2L1,CACNB2,CALM2,CBL,CSF2RA,DDX3X,DUSP6,EIF4E,EPHA7,ESRRG,FGB,GAB1,HAS2,ILK,PDE4D,PDPK1,RASA1,SKP1,VIP,WHSC1,RASAL2,HDAC9,RB1CC1,PSME3,HAX1,ING3,BCL11B,BOLL,IRX3,GLIS3,HIPK1,C18orf32	0.169986
GO:0003360	0.0329916	35.1425	0.0334616	1	7	brainstem development	NLGN4X	0.169986
GO:0007185	0.0329916	35.1425	0.0334616	1	7	transmembrane receptor protein tyrosine phosphatase signaling pathway	PTPRE	0.169986
GO:0021902	0.0329916	35.1425	0.0334616	1	7	commitment of neuronal cell to specific neuron type in forebrain	BCL11B	0.169986
GO:0032534	0.0329916	35.1425	0.0334616	1	7	regulation of microvillus assembly	ATP8B1	0.169986
GO:0034983	0.0329916	35.1425	0.0334616	1	7	peptidyl-lysine deacetylation	HDAC9	0.169986
GO:0046898	0.0329916	35.1425	0.0334616	1	7	response to cycloheximide	BCL2L1	0.169986
GO:0051547	0.0329916	35.1425	0.0334616	1	7	regulation of keratinocyte migration	HAS2	0.169986
GO:0051549	0.0329916	35.1425	0.0334616	1	7	positive regulation of keratinocyte migration	HAS2	0.169986
GO:0060040	0.0329916	35.1425	0.0334616	1	7	retinal bipolar neuron differentiation	VSX1	0.169986
GO:0060059	0.0329916	35.1425	0.0334616	1	7	embryonic retina morphogenesis in camera-type eye	HIPK1	0.169986
GO:0060406	0.0329916	35.1425	0.0334616	1	7	positive regulation of penile erection	VIP	0.169986
GO:0071609	0.0329916	35.1425	0.0334616	1	7	chemokine (C-C motif) ligand 5 production	DDX3X	0.169986
GO:0086103	0.0329916	35.1425	0.0334616	1	7	G-protein coupled receptor signaling pathway involved in heart process	PDE4D	0.169986
GO:2001032	0.0329916	35.1425	0.0334616	1	7	regulation of double-strand break repair via nonhomologous end joining	WHSC1	0.169986
GO:0050778	0.0330816	2.43254	3.05935	7	640	positive regulation of immune response	CALM2,DUSP6,PDE4D,PDPK1,SKP1,WHSC1,PSME3	0.170095
GO:0031347	0.0332716	2.27925	3.7477	8	784	regulation of defense response	CALM2,DUSP6,PDPK1,SKP1,SNRPB,SNRPD1,FAM131B,PSME3	0.170227
GO:0055074	0.0333208	2.94753	1.78781	5	374	calcium ion homeostasis	ATP2B2,CALM2,PDE4D,PDPK1,TMTC2	0.170227
GO:0006941	0.0333647	4.47269	0.702694	3	147	striated muscle contraction	CALM2,PDE4D,SRSF1	0.170227
GO:0030168	0.0333832	3.45885	1.21418	4	254	platelet activation	CALM2,FGB,ILK,PDPK1	0.170227
GO:0006816	0.0336487	2.93938	1.79259	5	375	calcium ion transport	ATP2B2,CACNB2,CALM2,PDE4D,PDPK1	0.171227
GO:0010948	0.0337959	3.44485	1.21896	4	255	negative regulation of cell cycle process	ZNF207,PSME3,MDM1,LOC100131257	0.171386
GO:0009607	0.0338189	2.15895	4.46952	9	935	response to biotic stimulus	BCL2L1,DDX3X,FGB,PDE4D,ABCE1,SNRPB,SNRPD1,VIP,FAM131B	0.171386
GO:0002253	0.0339373	2.62496	2.4188	6	506	activation of immune response	CALM2,DUSP6,PDE4D,PDPK1,SKP1,PSME3	0.171632
GO:0018209	0.0342116	3.43096	1.22374	4	256	peptidyl-serine modification	ILK,PDE4D,PDPK1,HAX1	0.171632
GO:0071356	0.0342116	3.43096	1.22374	4	256	cellular response to tumor necrosis factor	HAS2,SKP1,PSME3,HIPK1	0.171632
GO:0065009	0.0343116	1.69157	13.2604	20	2774	regulation of molecular function	ACVR2B,CACNB2,CALM2,CSF2RA,DDX3X,DUSP6,EPHA7,GAB1,ILK,PDE4D,PDPK1,RASA1,ABCE1,SKP1,SNCB,VIP,ZNF207,RASAL2,PSME3,KLHL24	0.171632
GO:0002200	0.034422	7.21898	0.291594	2	61	somatic diversification of immune receptors	WHSC1,BCL11B	0.171632
GO:0014068	0.034422	7.21898	0.291594	2	61	positive regulation of phosphatidylinositol 3-kinase signaling	CBL,HAX1	0.171632
GO:0045669	0.034422	7.21898	0.291594	2	61	positive regulation of osteoblast differentiation	ACVR2B,ILK	0.171632
GO:0019722	0.0345225	4.41087	0.712255	3	149	calcium-mediated signaling	CALM2,PDE4D,PDPK1	0.171632
GO:0046058	0.0345225	4.41087	0.712255	3	149	cAMP metabolic process	CALM2,PDE4D,VIP	0.171632
GO:0034330	0.0346303	3.41719	1.22852	4	257	cell junction organization	ILK,PDPK1,NLGN4X,HIPK1	0.171632
GO:2001233	0.0346446	2.91518	1.80693	5	378	regulation of apoptotic signaling pathway	BCL2L1,DDX3X,FGB,RB1CC1,PSME3	0.171632
GO:0031326	0.034702	1.60382	19.4316	27	4065	regulation of cellular biosynthetic process	ACVR2B,CALM2,CBL,DDX3X,EIF4E,ESRRG,FOXN2,ILK,PDPK1,ATP8B1,VIP,WHSC1,ZNF207,EIF5B,HDAC9,RB1CC1,HAX1,PRDM5,VSX1,ING3,BCL11B,BOLL,LOC100131257,IRX3,ZNF503,GLIS3,HIPK1	0.171632
GO:0048858	0.0349772	2.05802	5.22958	10	1094	cell projection morphogenesis	CACNB2,CALM2,CSF2RA,DUSP6,EPHA7,ILK,RASA1,RASAL2,PSME3,BCL11B	0.172531
GO:0016032	0.0350234	2.25481	3.78594	8	792	viral process	BCL2L1,DDX3X,EIF4E,KPNA2,RAB6A,ABCE1,SKP1,PSME3	0.172531
GO:0055117	0.0354613	7.09822	0.296374	2	62	regulation of cardiac muscle contraction	CALM2,PDE4D	0.17434
GO:0030799	0.035701	4.35071	0.721815	3	151	regulation of cyclic nucleotide metabolic process	CALM2,PDE4D,VIP	0.175169
GO:0031175	0.035922	2.04789	5.25348	10	1099	neuron projection development	CACNB2,CALM2,CSF2RA,DUSP6,EPHA7,ILK,RASA1,RASAL2,PSME3,BCL11B	0.175904
GO:0051240	0.0361245	1.92034	6.77837	12	1418	positive regulation of multicellular organismal process	ACVR2B,DDX3X,FGB,HAS2,ILK,PDE4D,VIP,WHSC1,HDAC9,HAX1,IRX3,HIPK1	0.176545
GO:0000423	0.0362979	4.32124	0.726595	3	152	macromitophagy	SNRPB,SNRPD1,FAM131B	0.177042
GO:0010556	0.0363748	1.60363	18.6094	26	3893	regulation of macromolecule biosynthetic process	ACVR2B,CBL,DDX3X,EIF4E,ESRRG,HAS2,FOXN2,ILK,PDPK1,ATP8B1,WHSC1,ZNF207,EIF5B,HDAC9,RB1CC1,HAX1,PRDM5,VSX1,ING3,BCL11B,BOLL,LOC100131257,IRX3,ZNF503,GLIS3,HIPK1	0.177067
GO:0009887	0.0366727	2.12483	4.53644	9	949	organ morphogenesis	ACVR2B,ATP2B2,HAS2,ILK,WHSC1,VSX1,BCL11B,IRX3,HIPK1	0.177644
GO:0051480	0.0367687	3.3499	1.25242	4	262	regulation of cytosolic calcium ion concentration	ATP2B2,CALM2,PDE4D,PDPK1	0.177644
GO:1902806	0.0375074	4.26347	0.736156	3	154	regulation of cell cycle G1/S phase transition	DDX3X,PSME3,LOC100131257	0.177644
GO:0003321	0.0376162	30.1203	0.0382419	1	8	positive regulation of blood pressure by epinephrine-norepinephrine	PDE4D	0.177644
GO:0010578	0.0376162	30.1203	0.0382419	1	8	regulation of adenylate cyclase activity involved in G-protein coupled receptor signaling pathway	VIP	0.177644
GO:0010579	0.0376162	30.1203	0.0382419	1	8	positive regulation of adenylate cyclase activity involved in G-protein coupled receptor signaling pathway	VIP	0.177644
GO:0031077	0.0376162	30.1203	0.0382419	1	8	post-embryonic camera-type eye development	BCL11B	0.177644
GO:0048671	0.0376162	30.1203	0.0382419	1	8	negative regulation of collateral sprouting	EPHA7	0.177644
GO:0061072	0.0376162	30.1203	0.0382419	1	8	iris morphogenesis	HIPK1	0.177644
GO:0070314	0.0376162	30.1203	0.0382419	1	8	G1 to G0 transition	ZNF503	0.177644
GO:0090050	0.0376162	30.1203	0.0382419	1	8	positive regulation of cell migration involved in sprouting angiogenesis	HDAC9	0.177644
GO:0097011	0.0376162	30.1203	0.0382419	1	8	cellular response to granulocyte macrophage colony-stimulating factor stimulus	CSF2RA	0.177644
GO:0097012	0.0376162	30.1203	0.0382419	1	8	response to granulocyte macrophage colony-stimulating factor	CSF2RA	0.177644
GO:1900125	0.0376162	30.1203	0.0382419	1	8	regulation of hyaluronan biosynthetic process	HAS2	0.177644
GO:1901841	0.0376162	30.1203	0.0382419	1	8	regulation of high voltage-gated calcium channel activity	CALM2	0.177644
GO:0051403	0.0376451	3.32371	1.26198	4	264	stress-activated MAPK cascade	DUSP6,GAB1,SKP1,RB1CC1	0.177644
GO:0044710	0.0379431	1.54971	26.0523	34	5450	single-organism metabolic process	ACVR2B,ATP2B2,ATP5B,CALM2,CSF2RA,DUSP6,EPHA7,FGB,GAB1,HAS2,HLCS,ILK,KPNA2,PDE4D,ATP8B1,RASA1,SCD,SKP1,SNRPB,SNRPD1,VIP,WHSC1,RASAL2,FAM131B,AQR,HDAC9,RB1CC1,PSME3,HAX1,PRDM5,TRAPPC8,ING3,BCL11B,CHST9	0.178519
GO:0050789	0.0379812	1.63031	50.2307	58	10508	regulation of biological process	ACVR2B,ATP2B2,ATP5B,BCL2L1,CACNB2,CALM2,CBL,CSF2RA,DDX3X,DUSP6,EIF4E,EPHA7,ESRRG,FGB,GAB1,HAS2,FOXN2,ILK,KCNK1,KPNA2,PDE4D,PDPK1,ATP8B1,PTPRE,RAB6A,RASA1,ABCE1,SKP1,SNCB,SNRPB,SNRPD1,VIP,WHSC1,ZNF207,DDX3Y,RASAL2,EIF5B,FAM131B,HDAC9,RB1CC1,PSME3,HAX1,PRDM5,PHLPP2,VSX1,ING3,KLHL24,RADIL,MDM1,NLGN4X,BCL11B,BOLL,LOC100131257,IRX3,ZNF503,GLIS3,HIPK1,C18orf32	0.178519
GO:0001933	0.0380965	2.83725	1.85473	5	388	negative regulation of protein phosphorylation	CALM2,DUSP6,ILK,PDE4D,PDPK1	0.178519
GO:0002224	0.0381198	4.23515	0.740936	3	155	toll-like receptor signaling pathway	DUSP6,PDPK1,SKP1	0.178519
GO:0044764	0.0382394	2.21321	3.85287	8	806	multi-organism cellular process	BCL2L1,DDX3X,EIF4E,KPNA2,RAB6A,ABCE1,SKP1,PSME3	0.17874
GO:0042490	0.0386512	6.75894	0.310715	2	65	mechanoreceptor differentiation	ATP2B2,ATP8B1	0.179983
GO:0045761	0.0386512	6.75894	0.310715	2	65	regulation of adenylate cyclase activity	CALM2,VIP	0.179983
GO:0014812	0.039738	6.65292	0.315495	2	66	muscle cell migration	HAS2,ILK	0.183658
GO:0019048	0.039738	6.65292	0.315495	2	66	modulation by virus of host morphology or physiology	BCL2L1,KPNA2	0.183658
GO:1903076	0.039738	6.65292	0.315495	2	66	regulation of protein localization to plasma membrane	BCL2L1,PDPK1	0.183658
GO:1904375	0.039738	6.65292	0.315495	2	66	regulation of protein localization to cell periphery	BCL2L1,PDPK1	0.183658
GO:0044700	0.0401792	1.53293	29.016	37	6070	single organism signaling	ACVR2B,ATP2B2,BCL2L1,CACNB2,CALM2,CBL,CSF2RA,DDX3X,DUSP6,EIF4E,EPHA7,ESRRG,FGB,GAB1,ILK,KCNK1,KPNA2,PDE4D,PDPK1,PTPRE,RAB6A,RASA1,SKP1,SNCB,VIP,RASAL2,HDAC9,RB1CC1,PSME3,HAX1,PHLPP2,KLHL24,RADIL,NLGN4X,BCL11B,HIPK1,C18orf32	0.18535
GO:0010770	0.0406206	4.12552	0.760057	3	159	positive regulation of cell morphogenesis involved in differentiation	FGB,HAS2,ILK	0.185402
GO:0023052	0.0407774	1.53049	29.0447	37	6076	signaling	ACVR2B,ATP2B2,BCL2L1,CACNB2,CALM2,CBL,CSF2RA,DDX3X,DUSP6,EIF4E,EPHA7,ESRRG,FGB,GAB1,ILK,KCNK1,KPNA2,PDE4D,PDPK1,PTPRE,RAB6A,RASA1,SKP1,SNCB,VIP,RASAL2,HDAC9,RB1CC1,PSME3,HAX1,PHLPP2,KLHL24,RADIL,NLGN4X,BCL11B,HIPK1,C18orf32	0.185402
GO:0016575	0.0408365	6.55015	0.320276	2	67	histone deacetylation	HDAC9,PRDM5	0.185402
GO:0034654	0.0412489	1.57192	19.7232	27	4126	nucleobase-containing compound biosynthetic process	ACVR2B,ATP5B,CALM2,CBL,DDX3X,ESRRG,FOXN2,ILK,PDPK1,ATP8B1,SRSF1,SNRPB,VIP,WHSC1,ZNF207,HDAC9,RB1CC1,HAX1,PRDM5,VSX1,ING3,BCL11B,LOC100131257,IRX3,ZNF503,GLIS3,HIPK1	0.185402
GO:0043414	0.0412708	3.22286	1.30022	4	272	macromolecule methylation	RAB6A,SNRPB,WHSC1,PRDM5	0.185402
GO:0050790	0.0416589	1.70708	10.9898	17	2299	regulation of catalytic activity	ACVR2B,CALM2,CSF2RA,DDX3X,DUSP6,EPHA7,GAB1,ILK,PDPK1,RASA1,ABCE1,SKP1,SNCB,VIP,ZNF207,RASAL2,PSME3	0.185402
GO:0065007	0.0416787	1.64196	52.5873	60	11001	biological regulation	ACVR2B,ATP2B2,ATP5B,BCL2L1,CACNB2,CALM2,CBL,CSF2RA,DDX3X,DUSP6,EIF4E,EPHA7,ESRRG,FGB,GAB1,HAS2,FOXN2,ILK,KCNK1,KPNA2,PDE4D,PDPK1,ATP8B1,PTPRE,RAB6A,RASA1,ABCE1,SKP1,SNCB,SNRPB,SNRPD1,VIP,WHSC1,ZNF207,DDX3Y,RASAL2,EIF5B,FAM131B,HDAC9,RB1CC1,PSME3,HAX1,PRDM5,PHLPP2,VSX1,ING3,KLHL24,RADIL,MDM1,NLGN4X,BCL11B,BOLL,LOC100131257,IRX3,CHST9,ZNF503,TMTC2,GLIS3,HIPK1,C18orf32	0.185402
GO:0006970	0.0419463	6.45051	0.325056	2	68	response to osmotic stress	DDX3X,PDPK1	0.185402
GO:0007189	0.0419463	6.45051	0.325056	2	68	adenylate cyclase-activating G-protein coupled receptor signaling pathway	PDE4D,VIP	0.185402
GO:0045088	0.0421305	2.7561	1.90731	5	399	regulation of innate immune response	CALM2,DUSP6,PDPK1,SKP1,PSME3	0.185402
GO:0040007	0.042177	2.06635	4.65595	9	974	growth	ACVR2B,BCL2L1,DDX3X,DUSP6,EPHA7,ILK,PDE4D,ING3,NLGN4X	0.185402
GO:0001714	0.0422189	26.3536	0.0430221	1	9	endodermal cell fate specification	DUSP6	0.185402
GO:0001993	0.0422189	26.3536	0.0430221	1	9	regulation of systemic arterial blood pressure by norepinephrine-epinephrine	PDE4D	0.185402
GO:0019732	0.0422189	26.3536	0.0430221	1	9	antifungal humoral response	VIP	0.185402
GO:0021684	0.0422189	26.3536	0.0430221	1	9	cerebellar granular layer formation	ATP2B2	0.185402
GO:0021707	0.0422189	26.3536	0.0430221	1	9	cerebellar granule cell differentiation	ATP2B2	0.185402
GO:0034063	0.0422189	26.3536	0.0430221	1	9	stress granule assembly	DDX3X	0.185402
GO:0034770	0.0422189	26.3536	0.0430221	1	9	histone H4-K20 methylation	WHSC1	0.185402
GO:0048617	0.0422189	26.3536	0.0430221	1	9	embryonic foregut morphogenesis	ACVR2B	0.185402
GO:0051342	0.0422189	26.3536	0.0430221	1	9	regulation of cyclic-nucleotide phosphodiesterase activity	CALM2	0.185402
GO:0060316	0.0422189	26.3536	0.0430221	1	9	positive regulation of ryanodine-sensitive calcium-release channel activity	CALM2	0.185402
GO:0060405	0.0422189	26.3536	0.0430221	1	9	regulation of penile erection	VIP	0.185402
GO:0061004	0.0422189	26.3536	0.0430221	1	9	pattern specification involved in kidney development	IRX3	0.185402
GO:0072048	0.0422189	26.3536	0.0430221	1	9	renal system pattern specification	IRX3	0.185402
GO:0090394	0.0422189	26.3536	0.0430221	1	9	negative regulation of excitatory postsynaptic potential	NLGN4X	0.185402
GO:1900118	0.0422189	26.3536	0.0430221	1	9	negative regulation of execution phase of apoptosis	BCL2L1	0.185402
GO:1901077	0.0422189	26.3536	0.0430221	1	9	regulation of relaxation of muscle	PDE4D	0.185402
GO:0072507	0.0428909	2.74183	1.91687	5	401	divalent inorganic cation homeostasis	ATP2B2,CALM2,PDE4D,PDPK1,TMTC2	0.187186
GO:0060284	0.0429164	2.15905	3.94369	8	825	regulation of cell development	EIF4E,EPHA7,FGB,HAS2,ILK,HDAC9,BCL11B,IRX3	0.187186
GO:0000045	0.0430675	6.35383	0.329836	2	69	autophagosome assembly	RB1CC1,TRAPPC8	0.187186
GO:0021675	0.0430675	6.35383	0.329836	2	69	nerve development	ILK,ATP8B1	0.187186
GO:0034166	0.0430675	6.35383	0.329836	2	69	toll-like receptor 10 signaling pathway	DUSP6,SKP1	0.187186
GO:0000377	0.0431559	3.17466	1.31934	4	276	RNA splicing, via transesterification reactions with bulged adenosine as nucleophile	SRSF1,SNRPB,SNRPD1,AQR	0.187186
GO:0000398	0.0431559	3.17466	1.31934	4	276	mRNA splicing, via spliceosome	SRSF1,SNRPB,SNRPD1,AQR	0.187186
GO:0009894	0.0433312	2.28557	3.24578	7	679	regulation of catabolic process	BCL2L1,SKP1,VIP,ZNF207,RB1CC1,PSME3,HAX1	0.187616
GO:0008152	0.0435164	1.66991	54.8771	62	11480	metabolic process	ACVR2B,ATP2B2,ATP5B,BCL2L1,CALM2,CBL,CSF2RA,DDX3X,DUSP6,EIF4E,EPHA7,ESRRG,FGB,GAB1,HAS2,HLCS,FOXN2,ILK,KPNA2,PDE4D,PDPK1,ATP8B1,PTPRE,RAB6A,RASA1,ABCE1,SCD,SRSF1,SKP1,SNCB,SNRPB,SNRPD1,SSB,VIP,WHSC1,MKRN3,ZNF207,DDX3Y,RASAL2,EIF5B,FAM131B,AQR,HDAC9,RB1CC1,PSME3,HAX1,PRDM5,TRAPPC8,PHLPP2,METTL7A,VSX1,ING3,KLHL24,BCL11B,BOLL,LOC100131257,IRX3,CHST9,ZNF503,C18orf25,GLIS3,HIPK1	0.188088
GO:0034612	0.0436347	3.16283	1.32412	4	277	response to tumor necrosis factor	HAS2,SKP1,PSME3,HIPK1	0.18827
GO:0009892	0.0437841	1.65487	12.7537	19	2668	negative regulation of metabolic process	ACVR2B,BCL2L1,CALM2,DDX3X,DUSP6,EIF4E,ILK,PDE4D,PDPK1,ATP8B1,ABCE1,SNCB,WHSC1,ZNF207,HDAC9,PSME3,PRDM5,ZNF503,GLIS3	0.188585
GO:0010632	0.0438611	3.99614	0.783958	3	164	regulation of epithelial cell migration	HAS2,PDPK1,HDAC9	0.188588
GO:0034146	0.0441998	6.26	0.334616	2	70	toll-like receptor 5 signaling pathway	DUSP6,SKP1	0.189713
GO:0044403	0.0444696	2.14246	3.97237	8	831	symbiosis, encompassing mutualism through parasitism	BCL2L1,DDX3X,EIF4E,KPNA2,RAB6A,ABCE1,SKP1,PSME3	0.19021
GO:0044419	0.0444696	2.14246	3.97237	8	831	interspecies interaction between organisms	BCL2L1,DDX3X,EIF4E,KPNA2,RAB6A,ABCE1,SKP1,PSME3	0.19021
GO:0000375	0.0450891	3.12785	1.33847	4	280	RNA splicing, via transesterification reactions	SRSF1,SNRPB,SNRPD1,AQR	0.192526
GO:0033209	0.0451926	3.94661	0.793519	3	166	tumor necrosis factor-mediated signaling pathway	SKP1,PSME3,HIPK1	0.192528
GO:0006351	0.0452457	1.58059	17.1802	24	3594	transcription, DNA-templated	ACVR2B,CBL,DDX3X,ESRRG,FOXN2,ILK,PDPK1,ATP8B1,SRSF1,SNRPB,WHSC1,ZNF207,HDAC9,RB1CC1,HAX1,PRDM5,VSX1,ING3,BCL11B,LOC100131257,IRX3,ZNF503,GLIS3,HIPK1	0.192528
GO:2000112	0.0454623	1.57011	18.0836	25	3783	regulation of cellular macromolecule biosynthetic process	ACVR2B,CBL,DDX3X,EIF4E,ESRRG,FOXN2,ILK,PDPK1,ATP8B1,WHSC1,ZNF207,EIF5B,HDAC9,RB1CC1,HAX1,PRDM5,VSX1,ING3,BCL11B,BOLL,LOC100131257,IRX3,ZNF503,GLIS3,HIPK1	0.19292
GO:0034220	0.0454941	2.03491	4.72287	9	988	ion transmembrane transport	ATP2B2,ATP5B,CACNB2,CALM2,KCNK1,PDE4D,PDPK1,ATP8B1,KLHL24	0.19292
GO:0034765	0.0460154	2.68616	1.95512	5	409	regulation of ion transmembrane transport	CACNB2,CALM2,PDE4D,PDPK1,KLHL24	0.193147
GO:0001570	0.0464974	6.08038	0.344177	2	72	vasculogenesis	HAS2,RASA1	0.193147
GO:0006996	0.0465624	1.57491	17.228	24	3604	organelle organization	ATP2B2,ATP5B,BCL2L1,DDX3X,HLCS,ILK,PDPK1,ATP8B1,RASA1,SKP1,SNRPB,SNRPD1,WHSC1,ZNF207,FAM131B,HDAC9,RB1CC1,ACTR1A,HAX1,PRDM5,TRAPPC8,ING3,MDM1,BOLL	0.193147
GO:0043086	0.0465982	2.12072	4.01062	8	839	negative regulation of catalytic activity	DDX3X,DUSP6,ILK,PDPK1,ABCE1,SNCB,ZNF207,PSME3	0.193147
GO:0007440	0.0467999	23.424	0.0478023	1	10	foregut morphogenesis	ACVR2B	0.193147
GO:0010452	0.0467999	23.424	0.0478023	1	10	histone H3-K36 methylation	WHSC1	0.193147
GO:0010826	0.0467999	23.424	0.0478023	1	10	negative regulation of centrosome duplication	MDM1	0.193147
GO:0010838	0.0467999	23.424	0.0478023	1	10	positive regulation of keratinocyte proliferation	HAS2	0.193147
GO:0030854	0.0467999	23.424	0.0478023	1	10	positive regulation of granulocyte differentiation	HAX1	0.193147
GO:0032754	0.0467999	23.424	0.0478023	1	10	positive regulation of interleukin-5 production	PDE4D	0.193147
GO:0032927	0.0467999	23.424	0.0478023	1	10	positive regulation of activin receptor signaling pathway	ACVR2B	0.193147
GO:0034116	0.0467999	23.424	0.0478023	1	10	positive regulation of heterotypic cell-cell adhesion	FGB	0.193147
GO:0046606	0.0467999	23.424	0.0478023	1	10	negative regulation of centrosome cycle	MDM1	0.193147
GO:0048755	0.0467999	23.424	0.0478023	1	10	branching morphogenesis of a nerve	EPHA7	0.193147
GO:0070102	0.0467999	23.424	0.0478023	1	10	interleukin-6-mediated signaling pathway	GAB1	0.193147
GO:0070933	0.0467999	23.424	0.0478023	1	10	histone H4 deacetylation	HDAC9	0.193147
GO:0009790	0.0472171	2.01952	4.75633	9	995	embryo development	ACVR2B,ATP2B2,BCL2L1,DUSP6,GAB1,RASA1,SRSF1,IRX3,HIPK1	0.194279
GO:0097659	0.0472314	1.57208	17.2519	24	3609	nucleic acid-templated transcription	ACVR2B,CBL,DDX3X,ESRRG,FOXN2,ILK,PDPK1,ATP8B1,SRSF1,SNRPB,WHSC1,ZNF207,HDAC9,RB1CC1,HAX1,PRDM5,VSX1,ING3,BCL11B,LOC100131257,IRX3,ZNF503,GLIS3,HIPK1	0.194279
GO:1901991	0.0479156	3.85111	0.81264	3	170	negative regulation of mitotic cell cycle phase transition	ZNF207,PSME3,LOC100131257	0.196765
GO:0002697	0.0480359	2.65247	1.97902	5	414	regulation of immune effector process	PDPK1,SNRPB,SNRPD1,WHSC1,FAM131B	0.196931
GO:0031098	0.0485882	3.04913	1.37193	4	287	stress-activated protein kinase signaling cascade	DUSP6,GAB1,SKP1,RB1CC1	0.198844
GO:0051437	0.0488381	5.91074	0.353737	2	74	positive regulation of ubiquitin-protein ligase activity involved in regulation of mitotic cell cycle transition	SKP1,PSME3	0.198844
GO:1903729	0.0488381	5.91074	0.353737	2	74	regulation of plasma membrane organization	BCL2L1,PDPK1	0.198844
GO:0007154	0.0488642	1.50036	29.4032	37	6151	cell communication	ACVR2B,ATP2B2,BCL2L1,CACNB2,CALM2,CBL,CSF2RA,DDX3X,DUSP6,EIF4E,EPHA7,ESRRG,FGB,GAB1,ILK,KCNK1,KPNA2,PDE4D,PDPK1,PTPRE,RAB6A,RASA1,SKP1,SNCB,VIP,RASAL2,HDAC9,RB1CC1,PSME3,HAX1,PHLPP2,KLHL24,RADIL,NLGN4X,BCL11B,HIPK1,C18orf32	0.198844
GO:0050896	0.0489052	1.50779	39.2744	47	8216	response to stimulus	ACVR2B,ATP2B2,BCL2L1,CACNB2,CALM2,CBL,CSF2RA,DDX3X,DUSP6,EIF4E,EPHA7,ESRRG,FGB,GAB1,HAS2,HLCS,ILK,KCNK1,KPNA2,PDE4D,PDPK1,ATP8B1,PTPRE,RAB6A,RASA1,ABCE1,SKP1,SNRPB,SNRPD1,VIP,WHSC1,RASAL2,FAM131B,AQR,HDAC9,RB1CC1,PSME3,HAX1,PHLPP2,LAMP3,VSX1,KLHL24,RADIL,NLGN4X,BCL11B,HIPK1,C18orf32	0.198844
GO:0007420	0.0490016	2.21997	3.3366	7	698	brain development	ATP2B2,CALM2,EPHA7,PCDH9,PHLPP2,NLGN4X,BCL11B	0.198908
GO:0030030	0.0490951	1.82187	7.10821	12	1487	cell projection organization	ATP2B2,CACNB2,CALM2,CSF2RA,DUSP6,EPHA7,ILK,ATP8B1,RASA1,RASAL2,PSME3,BCL11B	0.19896
GO:0018130	0.0492308	1.53895	20.034	27	4191	heterocycle biosynthetic process	ACVR2B,ATP5B,CALM2,CBL,DDX3X,ESRRG,FOXN2,ILK,PDPK1,ATP8B1,SRSF1,SNRPB,VIP,WHSC1,ZNF207,HDAC9,RB1CC1,HAX1,PRDM5,VSX1,ING3,BCL11B,LOC100131257,IRX3,ZNF503,GLIS3,HIPK1	0.199183
GO:0098655	0.0493127	2.21662	3.34138	7	699	cation transmembrane transport	ATP2B2,ATP5B,CACNB2,CALM2,KCNK1,PDE4D,PDPK1	0.199188
GO:0071902	0.0496149	3.02735	1.38149	4	289	positive regulation of protein serine/threonine kinase activity	CALM2,DUSP6,GAB1,ILK	0.200081
GO:0019438	0.0497577	1.53695	20.0531	27	4195	aromatic compound biosynthetic process	ACVR2B,ATP5B,CALM2,CBL,DDX3X,ESRRG,FOXN2,ILK,PDPK1,ATP8B1,SRSF1,SNRPB,VIP,WHSC1,ZNF207,HDAC9,RB1CC1,HAX1,PRDM5,VSX1,ING3,BCL11B,LOC100131257,IRX3,ZNF503,GLIS3,HIPK1	0.200098
GO:0006942	0.0500244	5.82941	0.358518	2	75	regulation of striated muscle contraction	CALM2,PDE4D	0.200098
GO:0030819	0.0500244	5.82941	0.358518	2	75	positive regulation of cAMP biosynthetic process	CALM2,VIP	0.200098
GO:0044003	0.0500244	5.82941	0.358518	2	75	modification by symbiont of host morphology or physiology	BCL2L1,KPNA2	0.200098
GO:0072078	0.0500244	5.82941	0.358518	2	75	nephron tubule morphogenesis	ILK,IRX3	0.200098
GO:0007093	0.050718	3.76008	0.831761	3	174	mitotic cell cycle checkpoint	BCL2L1,ZNF207,PSME3	0.200561
GO:0070838	0.0509526	2.60667	2.01248	5	421	divalent metal ion transport	ATP2B2,CACNB2,CALM2,PDE4D,PDPK1	0.200561
GO:0007268	0.0512055	2.1967	3.37006	7	705	synaptic transmission	ATP2B2,CACNB2,CALM2,KCNK1,PDPK1,SNCB,NLGN4X	0.200561
GO:0099536	0.0512055	2.1967	3.37006	7	705	synaptic signaling	ATP2B2,CACNB2,CALM2,KCNK1,PDPK1,SNCB,NLGN4X	0.200561
GO:0099537	0.0512055	2.1967	3.37006	7	705	trans-synaptic signaling	ATP2B2,CACNB2,CALM2,KCNK1,PDPK1,SNCB,NLGN4X	0.200561
GO:0038123	0.051221	5.75027	0.363298	2	76	toll-like receptor TLR1:TLR2 signaling pathway	DUSP6,SKP1	0.200561
GO:0038124	0.051221	5.75027	0.363298	2	76	toll-like receptor TLR6:TLR2 signaling pathway	DUSP6,SKP1	0.200561
GO:0003334	0.0513592	21.0803	0.0525826	1	11	keratinocyte development	BCL11B	0.200561
GO:0021683	0.0513592	21.0803	0.0525826	1	11	cerebellar granular layer morphogenesis	ATP2B2	0.200561
GO:0032530	0.0513592	21.0803	0.0525826	1	11	regulation of microvillus organization	ATP8B1	0.200561
GO:0034497	0.0513592	21.0803	0.0525826	1	11	protein localization to pre-autophagosomal structure	TRAPPC8	0.200561
GO:0048742	0.0513592	21.0803	0.0525826	1	11	regulation of skeletal muscle fiber development	HDAC9	0.200561
GO:0060315	0.0513592	21.0803	0.0525826	1	11	negative regulation of ryanodine-sensitive calcium-release channel activity	CALM2	0.200561
GO:0097104	0.0513592	21.0803	0.0525826	1	11	postsynaptic membrane assembly	NLGN4X	0.200561
GO:0097105	0.0513592	21.0803	0.0525826	1	11	presynaptic membrane assembly	NLGN4X	0.200561
GO:0018193	0.0521849	1.84981	6.38639	11	1336	peptidyl-amino acid modification	CALM2,EPHA7,ILK,PDE4D,PDPK1,RAB6A,WHSC1,HDAC9,HAX1,PRDM5,ING3	0.203014
GO:0034762	0.0522341	2.58751	2.02682	5	424	regulation of transmembrane transport	CACNB2,CALM2,PDE4D,PDPK1,KLHL24	0.203014
GO:0072511	0.0522341	2.58751	2.02682	5	424	divalent inorganic cation transport	ATP2B2,CACNB2,CALM2,PDE4D,PDPK1	0.203014
GO:0072088	0.0524279	5.67324	0.368078	2	77	nephron epithelium morphogenesis	ILK,IRX3	0.203379
GO:0016337	0.0524929	2.18362	3.38919	7	709	single organismal cell-cell adhesion	EPHA7,FGB,HAS2,ILK,PDPK1,NLGN4X,BCL11B	0.203379
GO:0042326	0.0530989	2.57489	2.03638	5	426	negative regulation of phosphorylation	CALM2,DUSP6,ILK,PDE4D,PDPK1	0.205404
GO:0006476	0.053645	5.59825	0.372858	2	78	protein deacetylation	HDAC9,PRDM5	0.206224
GO:0014066	0.053645	5.59825	0.372858	2	78	regulation of phosphatidylinositol 3-kinase signaling	CBL,HAX1	0.206224
GO:0034162	0.053645	5.59825	0.372858	2	78	toll-like receptor 9 signaling pathway	DUSP6,SKP1	0.206224
GO:0050848	0.053645	5.59825	0.372858	2	78	regulation of calcium-mediated signaling	CALM2,PDE4D	0.206224
GO:0032845	0.0543312	3.6521	0.855662	3	179	negative regulation of homeostatic process	CALM2,PDE4D,PDPK1	0.208345
GO:0050878	0.0544624	2.16427	3.41787	7	715	regulation of body fluid levels	ATP2B2,CALM2,FGB,HAS2,ILK,PDPK1,VIP	0.208345
GO:0098660	0.0547951	2.16107	3.42265	7	716	inorganic ion transmembrane transport	ATP2B2,ATP5B,CACNB2,CALM2,KCNK1,PDE4D,PDPK1	0.208345
GO:0018107	0.0548721	5.52519	0.377638	2	79	peptidyl-threonine phosphorylation	CALM2,PDPK1	0.208345
GO:0031279	0.0548721	5.52519	0.377638	2	79	regulation of cyclase activity	CALM2,VIP	0.208345
GO:0034333	0.0548721	5.52519	0.377638	2	79	adherens junction assembly	PDPK1,HIPK1	0.208345
GO:0061333	0.0548721	5.52519	0.377638	2	79	renal tubule morphogenesis	ILK,IRX3	0.208345
GO:0072028	0.0548721	5.52519	0.377638	2	79	nephron morphogenesis	ILK,IRX3	0.208345
GO:0031329	0.0553206	2.31325	2.72951	6	571	regulation of cellular catabolic process	BCL2L1,SKP1,ZNF207,RB1CC1,PSME3,HAX1	0.209338
GO:0021694	0.055897	19.1627	0.0573628	1	12	cerebellar Purkinje cell layer formation	ATP2B2	0.209338
GO:0021702	0.055897	19.1627	0.0573628	1	12	cerebellar Purkinje cell differentiation	ATP2B2	0.209338
GO:0035518	0.055897	19.1627	0.0573628	1	12	histone H2A monoubiquitination	SKP1	0.209338
GO:0051546	0.055897	19.1627	0.0573628	1	12	keratinocyte migration	HAS2	0.209338
GO:0060088	0.055897	19.1627	0.0573628	1	12	auditory receptor cell stereocilium organization	ATP2B2	0.209338
GO:0071872	0.055897	19.1627	0.0573628	1	12	cellular response to epinephrine stimulus	PDE4D	0.209338
GO:0072070	0.055897	19.1627	0.0573628	1	12	loop of Henle development	IRX3	0.209338
GO:0072178	0.055897	19.1627	0.0573628	1	12	nephric duct morphogenesis	EPHA7	0.209338
GO:0034622	0.0563944	2.03281	4.17314	8	873	cellular macromolecular complex assembly	DDX3X,FGB,RASA1,SRSF1,SNRPB,SNRPD1,ZNF207,HAX1	0.210881
GO:1901988	0.0565573	3.59022	0.870002	3	182	negative regulation of cell cycle phase transition	ZNF207,PSME3,LOC100131257	0.21117
GO:0031349	0.0570944	2.51954	2.0794	5	435	positive regulation of defense response	CALM2,DUSP6,PDPK1,SKP1,PSME3	0.212545
GO:0006406	0.057356	5.38464	0.387199	2	81	mRNA export from nucleus	EIF4E,SRSF1	0.212545
GO:0035666	0.057356	5.38464	0.387199	2	81	TRIF-dependent toll-like receptor signaling pathway	DUSP6,SKP1	0.212545
GO:0051339	0.057356	5.38464	0.387199	2	81	regulation of lyase activity	CALM2,VIP	0.212545
GO:0071427	0.057356	5.38464	0.387199	2	81	mRNA-containing ribonucleoprotein complex export from nucleus	EIF4E,SRSF1	0.212545
GO:0032269	0.057623	1.93765	4.94276	9	1034	negative regulation of cellular protein metabolic process	CALM2,DDX3X,DUSP6,EIF4E,ILK,PDE4D,PDPK1,ZNF207,PSME3	0.213214
GO:0018210	0.0586125	5.317	0.391979	2	82	peptidyl-threonine modification	CALM2,PDPK1	0.216227
GO:0051897	0.0586125	5.317	0.391979	2	82	positive regulation of protein kinase B signaling	ILK,HAX1	0.216227
GO:0032970	0.0588253	2.85385	1.46275	4	306	regulation of actin filament-based process	ILK,PDE4D,RASA1,HAX1	0.216688
GO:0030816	0.0598786	5.25103	0.396759	2	83	positive regulation of cAMP metabolic process	CALM2,VIP	0.218302
GO:0031124	0.0598786	5.25103	0.396759	2	83	mRNA 3'-end processing	SRSF1,SNRPB	0.218302
GO:0034134	0.0598786	5.25103	0.396759	2	83	toll-like receptor 2 signaling pathway	DUSP6,SKP1	0.218302
GO:0035601	0.0598786	5.25103	0.396759	2	83	protein deacylation	HDAC9,PRDM5	0.218302
GO:0007267	0.0601001	1.85467	5.7554	10	1204	cell-cell signaling	ACVR2B,ATP2B2,CACNB2,CALM2,FGB,KCNK1,PDPK1,SNCB,VIP,NLGN4X	0.218302
GO:0044085	0.0602901	1.59796	12.3712	18	2588	cellular component biogenesis	DDX3X,EPHA7,FGB,HAS2,ILK,PDPK1,ATP8B1,RASA1,SRSF1,SNRPB,SNRPD1,ZNF207,RB1CC1,HAX1,TRAPPC8,MDM1,NLGN4X,HIPK1	0.218302
GO:1902589	0.0602901	1.59796	12.3712	18	2588	single-organism organelle organization	BCL2L1,HLCS,ILK,PDPK1,RASA1,SKP1,SNRPB,SNRPD1,WHSC1,ZNF207,FAM131B,HDAC9,HAX1,PRDM5,TRAPPC8,ING3,MDM1,BOLL	0.218302
GO:0001878	0.0604134	17.5647	0.062143	1	13	response to yeast	VIP	0.218302
GO:0042428	0.0604134	17.5647	0.062143	1	13	serotonin metabolic process	ATP2B2	0.218302
GO:0043084	0.0604134	17.5647	0.062143	1	13	penile erection	VIP	0.218302
GO:0043206	0.0604134	17.5647	0.062143	1	13	extracellular fibril organization	ILK	0.218302
GO:0045793	0.0604134	17.5647	0.062143	1	13	positive regulation of cell size	RB1CC1	0.218302
GO:0046599	0.0604134	17.5647	0.062143	1	13	regulation of centriole replication	MDM1	0.218302
GO:0045665	0.0611383	3.47246	0.898684	3	188	negative regulation of neuron differentiation	EIF4E,EPHA7,IRX3	0.220012
GO:0002756	0.0611541	5.18667	0.40154	2	84	MyD88-independent toll-like receptor signaling pathway	DUSP6,SKP1	0.220012
GO:0098732	0.0611541	5.18667	0.40154	2	84	macromolecule deacylation	HDAC9,PRDM5	0.220012
GO:0050688	0.0619184	3.45357	0.903464	3	189	regulation of defense response to virus	SNRPB,SNRPD1,FAM131B	0.222437
GO:0048589	0.0620165	2.24321	2.81078	6	588	developmental growth	ACVR2B,DUSP6,EPHA7,ILK,PDE4D,NLGN4X	0.222466
GO:0002576	0.062439	5.12386	0.40632	2	85	platelet degranulation	CALM2,FGB	0.223009
GO:0010518	0.062439	5.12386	0.40632	2	85	positive regulation of phospholipase activity	CALM2,PDPK1	0.223009
GO:0031145	0.062439	5.12386	0.40632	2	85	anaphase-promoting complex-dependent proteasomal ubiquitin-dependent protein catabolic process	SKP1,PSME3	0.223009
GO:0065008	0.0625904	1.52494	16.8408	23	3523	regulation of biological quality	ACVR2B,ATP2B2,ATP5B,BCL2L1,CALM2,EPHA7,FGB,HAS2,ILK,KCNK1,KPNA2,PDE4D,PDPK1,ATP8B1,RASA1,VIP,ZNF207,RB1CC1,PSME3,HAX1,NLGN4X,CHST9,TMTC2	0.223227
GO:0002221	0.0627031	3.43489	0.908244	3	190	pattern recognition receptor signaling pathway	DUSP6,PDPK1,SKP1	0.223306
GO:0060322	0.0631684	2.08704	3.53737	7	740	head development	ATP2B2,CALM2,EPHA7,PCDH9,PHLPP2,NLGN4X,BCL11B	0.224639
GO:0008625	0.063733	5.06254	0.4111	2	86	extrinsic apoptotic signaling pathway via death domain receptors	DDX3X,FGB	0.224803
GO:0001946	0.0649085	16.2126	0.0669233	1	14	lymphangiogenesis	ACVR2B	0.224803
GO:0005513	0.0649085	16.2126	0.0669233	1	14	detection of calcium ion	CALM2	0.224803
GO:0006768	0.0649085	16.2126	0.0669233	1	14	biotin metabolic process	HLCS	0.224803
GO:0021681	0.0649085	16.2126	0.0669233	1	14	cerebellar granular layer development	ATP2B2	0.224803
GO:0021877	0.0649085	16.2126	0.0669233	1	14	forebrain neuron fate commitment	BCL11B	0.224803
GO:0030213	0.0649085	16.2126	0.0669233	1	14	hyaluronan biosynthetic process	HAS2	0.224803
GO:0033151	0.0649085	16.2126	0.0669233	1	14	V(D)J recombination	BCL11B	0.224803
GO:0042659	0.0649085	16.2126	0.0669233	1	14	regulation of cell fate specification	DUSP6	0.224803
GO:0050910	0.0649085	16.2126	0.0669233	1	14	detection of mechanical stimulus involved in sensory perception of sound	ATP2B2	0.224803
GO:0051280	0.0649085	16.2126	0.0669233	1	14	negative regulation of release of sequestered calcium ion into cytosol	CALM2	0.224803
GO:0060413	0.0649085	16.2126	0.0669233	1	14	atrial septum morphogenesis	WHSC1	0.224803
GO:0071243	0.0649085	16.2126	0.0669233	1	14	cellular response to arsenic-containing substance	DDX3X	0.224803
GO:0071625	0.0649085	16.2126	0.0669233	1	14	vocalization behavior	NLGN4X	0.224803
GO:0090005	0.0649085	16.2126	0.0669233	1	14	negative regulation of establishment of protein localization to plasma membrane	BCL2L1	0.224803
GO:0097284	0.0649085	16.2126	0.0669233	1	14	hepatocyte apoptotic process	BCL2L1	0.224803
GO:1903672	0.0649085	16.2126	0.0669233	1	14	positive regulation of sprouting angiogenesis	HDAC9	0.224803
GO:0002027	0.0650361	5.00267	0.41588	2	87	regulation of heart rate	CALM2,PDE4D	0.224803
GO:0002755	0.0650361	5.00267	0.41588	2	87	MyD88-dependent toll-like receptor signaling pathway	DUSP6,SKP1	0.224803
GO:0045778	0.0650361	5.00267	0.41588	2	87	positive regulation of ossification	ACVR2B,ILK	0.224803
GO:0001667	0.0652417	2.75163	1.51533	4	317	ameboidal-type cell migration	HAS2,ILK,PDPK1,HDAC9	0.225183
GO:0055080	0.0653285	2.21165	2.84902	6	596	cation homeostasis	ATP2B2,ATP5B,CALM2,PDE4D,PDPK1,TMTC2	0.225183
GO:0032774	0.0655444	1.5065	17.8255	24	3729	RNA biosynthetic process	ACVR2B,CBL,DDX3X,ESRRG,FOXN2,ILK,PDPK1,ATP8B1,SRSF1,SNRPB,WHSC1,ZNF207,HDAC9,RB1CC1,HAX1,PRDM5,VSX1,ING3,BCL11B,LOC100131257,IRX3,ZNF503,GLIS3,HIPK1	0.225612
GO:0001568	0.0657497	2.20776	2.8538	6	597	blood vessel development	ACVR2B,ATP5B,HAS2,RASA1,HDAC9,HIPK1	0.226003
GO:0016568	0.0661726	2.20389	2.85858	6	598	chromatin modification	HLCS,SKP1,WHSC1,HDAC9,PRDM5,ING3	0.226797
GO:0042475	0.0663483	4.94419	0.420661	2	88	odontogenesis of dentin-containing tooth	ACVR2B,BCL11B	0.226797
GO:0045727	0.0663483	4.94419	0.420661	2	88	positive regulation of translation	DDX3X,BOLL	0.226797
GO:2000060	0.0663483	4.94419	0.420661	2	88	positive regulation of protein ubiquitination involved in ubiquitin-dependent protein catabolic process	SKP1,PSME3	0.226797
GO:0006417	0.0670532	2.72499	1.52967	4	320	regulation of translation	DDX3X,EIF4E,EIF5B,BOLL	0.22889
GO:1901362	0.0677911	1.47836	20.6315	27	4316	organic cyclic compound biosynthetic process	ACVR2B,ATP5B,CALM2,CBL,DDX3X,ESRRG,FOXN2,ILK,PDPK1,ATP8B1,SRSF1,SNRPB,VIP,WHSC1,ZNF207,HDAC9,RB1CC1,HAX1,PRDM5,VSX1,ING3,BCL11B,LOC100131257,IRX3,ZNF503,GLIS3,HIPK1	0.231089
GO:0034645	0.068029	1.46241	23.4279	30	4901	cellular macromolecule biosynthetic process	ACVR2B,CBL,DDX3X,EIF4E,ESRRG,HAS2,FOXN2,ILK,PDPK1,ATP8B1,SRSF1,SNRPB,WHSC1,ZNF207,DDX3Y,EIF5B,HDAC9,RB1CC1,HAX1,PRDM5,VSX1,ING3,BCL11B,BOLL,LOC100131257,IRX3,CHST9,ZNF503,GLIS3,HIPK1	0.231255
GO:0002684	0.0681209	1.94695	4.34523	8	909	positive regulation of immune system process	CALM2,DUSP6,PDE4D,PDPK1,SKP1,WHSC1,PSME3,HAX1	0.231255
GO:0007264	0.0681209	1.94695	4.34523	8	909	small GTPase mediated signal transduction	CALM2,CSF2RA,DUSP6,PDPK1,RAB6A,RASA1,RASAL2,PSME3	0.231255
GO:0010506	0.0683256	3.30949	0.941706	3	197	regulation of autophagy	BCL2L1,RB1CC1,HAX1	0.231301
GO:0051436	0.068999	4.83121	0.430221	2	90	negative regulation of ubiquitin-protein ligase activity involved in mitotic cell cycle	ZNF207,PSME3	0.231301
GO:2001243	0.068999	4.83121	0.430221	2	90	negative regulation of intrinsic apoptotic signaling pathway	BCL2L1,DDX3X	0.231301
GO:0002093	0.0693823	15.0536	0.0717035	1	15	auditory receptor cell morphogenesis	ATP2B2	0.231301
GO:0010801	0.0693823	15.0536	0.0717035	1	15	negative regulation of peptidyl-threonine phosphorylation	CALM2	0.231301
GO:0021692	0.0693823	15.0536	0.0717035	1	15	cerebellar Purkinje cell layer morphogenesis	ATP2B2	0.231301
GO:0032516	0.0693823	15.0536	0.0717035	1	15	positive regulation of phosphoprotein phosphatase activity	CALM2	0.231301
GO:0035810	0.0693823	15.0536	0.0717035	1	15	positive regulation of urine volume	HAS2	0.231301
GO:0043968	0.0693823	15.0536	0.0717035	1	15	histone H2A acetylation	ING3	0.231301
GO:0045292	0.0693823	15.0536	0.0717035	1	15	mRNA cis splicing, via spliceosome	SRSF1	0.231301
GO:0051284	0.0693823	15.0536	0.0717035	1	15	positive regulation of sequestering of calcium ion	CALM2	0.231301
GO:0060841	0.0693823	15.0536	0.0717035	1	15	venous blood vessel development	ACVR2B	0.231301
GO:0072176	0.0693823	15.0536	0.0717035	1	15	nephric duct development	EPHA7	0.231301
GO:0051252	0.0694466	1.50344	17.0272	23	3562	regulation of RNA metabolic process	ACVR2B,CBL,DDX3X,ESRRG,FOXN2,ILK,PDPK1,ATP8B1,RASA1,WHSC1,ZNF207,HDAC9,RB1CC1,HAX1,PRDM5,VSX1,ING3,BCL11B,LOC100131257,IRX3,ZNF503,GLIS3,HIPK1	0.231301
GO:0009893	0.0696291	1.50289	17.032	23	3563	positive regulation of metabolic process	ACVR2B,CALM2,CSF2RA,DDX3X,DUSP6,EPHA7,ESRRG,FGB,GAB1,HAS2,ILK,PDPK1,RASA1,SKP1,VIP,WHSC1,RASAL2,RB1CC1,PSME3,HAX1,BCL11B,BOLL,GLIS3	0.231597
GO:0001952	0.0703374	4.77663	0.435001	2	91	regulation of cell-matrix adhesion	ILK,RASA1	0.23301
GO:0045446	0.0703374	4.77663	0.435001	2	91	endothelial cell differentiation	ACVR2B,PDE4D	0.23301
GO:0071347	0.0703374	4.77663	0.435001	2	91	cellular response to interleukin-1	FGB,HAS2	0.23301
GO:0006470	0.0707547	2.67319	1.55836	4	326	protein dephosphorylation	CALM2,DUSP6,PTPRE,PHLPP2	0.233927
GO:2000021	0.0708037	3.25847	0.956047	3	200	regulation of ion homeostasis	CALM2,PDE4D,PDPK1	0.233927
GO:0098771	0.0709307	2.16215	2.91116	6	609	inorganic ion homeostasis	ATP2B2,ATP5B,CALM2,PDE4D,PDPK1,TMTC2	0.233954
GO:0032501	0.0710014	1.43501	33.1175	40	6928	multicellular organismal process	ACVR2B,ATP2B2,ATP5B,BCL2L1,CACNB2,CALM2,CSF2RA,DDX3X,DUSP6,EIF4E,EPHA7,FGB,GAB1,HAS2,FOXN2,ILK,KCNK1,PCDH9,PDE4D,PDPK1,ATP8B1,RASA1,SRSF1,VIP,WHSC1,RASAL2,HDAC9,RB1CC1,PSME3,HAX1,PHLPP2,VSX1,RADIL,MDM1,NLGN4X,BCL11B,BOLL,CRELD1,IRX3,HIPK1	0.233954
GO:0022603	0.071274	1.92655	4.38825	8	918	regulation of anatomical structure morphogenesis	DUSP6,EPHA7,FGB,HAS2,ILK,RASA1,HDAC9,HIPK1	0.234539
GO:1900542	0.0716387	3.24181	0.960827	3	201	regulation of purine nucleotide metabolic process	CALM2,PDE4D,VIP	0.235425
GO:0016567	0.0726885	2.01491	3.65688	7	765	protein ubiquitination	CBL,SKP1,MKRN3,ZNF207,PSME3,KLHL24,C18orf25	0.236656
GO:0030804	0.0730397	4.67106	0.444562	2	93	positive regulation of cyclic nucleotide biosynthetic process	CALM2,VIP	0.236656
GO:0071426	0.0730397	4.67106	0.444562	2	93	ribonucleoprotein complex export from nucleus	EIF4E,SRSF1	0.236656
GO:0010769	0.07328	2.63972	1.57748	4	330	regulation of cell morphogenesis involved in differentiation	EPHA7,FGB,HAS2,ILK	0.236656
GO:0016071	0.0736082	2.14001	2.93984	6	615	mRNA metabolic process	EIF4E,SRSF1,SNRPB,SNRPD1,SSB,AQR	0.236656
GO:0000042	0.0738351	14.0491	0.0764837	1	16	protein targeting to Golgi	RAB6A	0.236656
GO:0001711	0.0738351	14.0491	0.0764837	1	16	endodermal cell fate commitment	DUSP6	0.236656
GO:0007158	0.0738351	14.0491	0.0764837	1	16	neuron cell-cell adhesion	NLGN4X	0.236656
GO:0014912	0.0738351	14.0491	0.0764837	1	16	negative regulation of smooth muscle cell migration	ILK	0.236656
GO:0030322	0.0738351	14.0491	0.0764837	1	16	stabilization of membrane potential	KCNK1	0.236656
GO:0036303	0.0738351	14.0491	0.0764837	1	16	lymph vessel morphogenesis	ACVR2B	0.236656
GO:0044320	0.0738351	14.0491	0.0764837	1	16	cellular response to leptin stimulus	FGB	0.236656
GO:0045830	0.0738351	14.0491	0.0764837	1	16	positive regulation of isotype switching	WHSC1	0.236656
GO:0055119	0.0738351	14.0491	0.0764837	1	16	relaxation of cardiac muscle	PDE4D	0.236656
GO:0070293	0.0738351	14.0491	0.0764837	1	16	renal absorption	HAS2	0.236656
GO:0071871	0.0738351	14.0491	0.0764837	1	16	response to epinephrine	PDE4D	0.236656
GO:0097090	0.0738351	14.0491	0.0764837	1	16	presynaptic membrane organization	NLGN4X	0.236656
GO:1901160	0.0738351	14.0491	0.0764837	1	16	primary amino compound metabolic process	ATP2B2	0.236656
GO:2000251	0.0738351	14.0491	0.0764837	1	16	positive regulation of actin cytoskeleton reorganization	HAX1	0.236656
GO:0003279	0.0744034	4.62	0.449342	2	94	cardiac septum development	WHSC1,CRELD1	0.236939
GO:0048013	0.0744034	4.62	0.449342	2	94	ephrin receptor signaling pathway	EPHA7,RASA1	0.236939
GO:0060993	0.0744034	4.62	0.449342	2	94	kidney morphogenesis	ILK,IRX3	0.236939
GO:0072080	0.0744034	4.62	0.449342	2	94	nephron tubule development	ILK,IRX3	0.236939
GO:0097194	0.0744034	4.62	0.449342	2	94	execution phase of apoptosis	BCL2L1,BLCAP	0.236939
GO:0044092	0.0753672	1.8286	5.21523	9	1091	negative regulation of molecular function	CALM2,DDX3X,DUSP6,ILK,PDPK1,ABCE1,SNCB,ZNF207,PSME3	0.239184
GO:0006405	0.0757752	4.57004	0.454122	2	95	RNA export from nucleus	EIF4E,SRSF1	0.239184
GO:0010517	0.0757752	4.57004	0.454122	2	95	regulation of phospholipase activity	CALM2,PDPK1	0.239184
GO:0031016	0.0757752	4.57004	0.454122	2	95	pancreas development	ACVR2B,PDPK1	0.239184
GO:0034138	0.0757752	4.57004	0.454122	2	95	toll-like receptor 3 signaling pathway	DUSP6,SKP1	0.239184
GO:0044264	0.0757752	4.57004	0.454122	2	95	cellular polysaccharide metabolic process	CALM2,HAS2	0.239184
GO:0001649	0.0758806	3.16096	0.984728	3	206	osteoblast differentiation	ACVR2B,ATP5B,ILK	0.239184
GO:0001944	0.0758838	2.1219	2.96374	6	620	vasculature development	ACVR2B,ATP5B,HAS2,RASA1,HDAC9,HIPK1	0.239184
GO:0006140	0.0767421	3.14527	0.989508	3	207	regulation of nucleotide metabolic process	CALM2,PDE4D,VIP	0.241372
GO:0009150	0.0769055	2.2992	2.27061	5	475	purine ribonucleotide metabolic process	ATP2B2,ATP5B,CALM2,PDE4D,VIP	0.241372
GO:0006353	0.0771552	4.52113	0.458902	2	96	DNA-templated transcription, termination	SRSF1,SNRPB	0.241372
GO:0061326	0.0771552	4.52113	0.458902	2	96	renal tubule development	ILK,IRX3	0.241372
GO:0071166	0.0771552	4.52113	0.458902	2	96	ribonucleoprotein complex localization	EIF4E,SRSF1	0.241372
GO:0043406	0.0776081	3.12973	0.994289	3	208	positive regulation of MAP kinase activity	DUSP6,GAB1,ILK	0.241372
GO:0006855	0.0782667	13.1702	0.081264	1	17	drug transmembrane transport	ATP8B1	0.241372
GO:0007379	0.0782667	13.1702	0.081264	1	17	segment specification	IRX3	0.241372
GO:0021756	0.0782667	13.1702	0.081264	1	17	striatum development	BCL11B	0.241372
GO:0030852	0.0782667	13.1702	0.081264	1	17	regulation of granulocyte differentiation	HAX1	0.241372
GO:0034114	0.0782667	13.1702	0.081264	1	17	regulation of heterotypic cell-cell adhesion	FGB	0.241372
GO:0036120	0.0782667	13.1702	0.081264	1	17	cellular response to platelet-derived growth factor stimulus	HAS2	0.241372
GO:0042776	0.0782667	13.1702	0.081264	1	17	mitochondrial ATP synthesis coupled proton transport	ATP5B	0.241372
GO:0090201	0.0782667	13.1702	0.081264	1	17	negative regulation of release of cytochrome c from mitochondria	BCL2L1	0.241372
GO:2000811	0.0782667	13.1702	0.081264	1	17	negative regulation of anoikis	BCL2L1	0.241372
GO:0044093	0.0783258	1.64076	8.50404	13	1779	positive regulation of molecular function	ACVR2B,CALM2,CSF2RA,DDX3X,DUSP6,GAB1,ILK,PDPK1,RASA1,SKP1,VIP,RASAL2,PSME3	0.241372
GO:0034968	0.0785432	4.47326	0.463683	2	97	histone lysine methylation	WHSC1,PRDM5	0.241372
GO:0051444	0.0785432	4.47326	0.463683	2	97	negative regulation of ubiquitin-protein transferase activity	ZNF207,PSME3	0.241372
GO:1904064	0.0785432	4.47326	0.463683	2	97	positive regulation of cation transmembrane transport	CALM2,PDPK1	0.241372
GO:2000058	0.0785432	4.47326	0.463683	2	97	regulation of protein ubiquitination involved in ubiquitin-dependent protein catabolic process	SKP1,PSME3	0.241372
GO:0006355	0.0786318	1.48655	16.3532	22	3421	regulation of transcription, DNA-templated	ACVR2B,CBL,DDX3X,ESRRG,FOXN2,ILK,PDPK1,ATP8B1,WHSC1,ZNF207,HDAC9,RB1CC1,HAX1,PRDM5,VSX1,ING3,BCL11B,LOC100131257,IRX3,ZNF503,GLIS3,HIPK1	0.241372
GO:0003002	0.0791291	2.56733	1.6205	4	339	regionalization	ACVR2B,DUSP6,IRX3,HIPK1	0.242348
GO:0051248	0.079146	1.80886	5.26782	9	1102	negative regulation of protein metabolic process	CALM2,DDX3X,DUSP6,EIF4E,ILK,PDE4D,PDPK1,ZNF207,PSME3	0.242348
GO:0007589	0.0799391	4.42639	0.468463	2	98	body fluid secretion	ATP2B2,VIP	0.242669
GO:0018958	0.0799391	4.42639	0.468463	2	98	phenol-containing compound metabolic process	ATP2B2,SNCB	0.242669
GO:0021549	0.0799391	4.42639	0.468463	2	98	cerebellum development	ATP2B2,NLGN4X	0.242669
GO:0030810	0.0799391	4.42639	0.468463	2	98	positive regulation of nucleotide biosynthetic process	CALM2,VIP	0.242669
GO:0051443	0.0799391	4.42639	0.468463	2	98	positive regulation of ubiquitin-protein transferase activity	SKP1,PSME3	0.242669
GO:0060193	0.0799391	4.42639	0.468463	2	98	positive regulation of lipase activity	CALM2,PDPK1	0.242669
GO:1900373	0.0799391	4.42639	0.468463	2	98	positive regulation of purine nucleotide biosynthetic process	CALM2,VIP	0.242669
GO:0007178	0.08046	2.55177	1.63006	4	341	transmembrane receptor protein serine/threonine kinase signaling pathway	ACVR2B,CBL,ILK,PDPK1	0.243776
GO:0001775	0.0805015	1.87194	4.50776	8	943	cell activation	CALM2,FGB,ILK,PDPK1,PTPRE,WHSC1,HDAC9,BCL11B	0.243776
GO:0060429	0.0812559	1.79827	5.2965	9	1108	epithelium development	ACVR2B,ATP2B2,EPHA7,GAB1,ILK,PDE4D,PDPK1,BCL11B,IRX3	0.24542
GO:0048660	0.0813427	4.38048	0.473243	2	99	regulation of smooth muscle cell proliferation	ILK,VIP	0.24542
GO:0051352	0.0813427	4.38048	0.473243	2	99	negative regulation of ligase activity	ZNF207,PSME3	0.24542
GO:0043900	0.0818208	2.2547	2.31363	5	484	regulation of multi-organism process	DDX3X,SNRPB,SNRPD1,VIP,FAM131B	0.245843
GO:0006198	0.0826775	12.3947	0.0860442	1	18	cAMP catabolic process	PDE4D	0.245843
GO:0010523	0.0826775	12.3947	0.0860442	1	18	negative regulation of calcium ion transport into cytosol	CALM2	0.245843
GO:0030033	0.0826775	12.3947	0.0860442	1	18	microvillus assembly	ATP8B1	0.245843
GO:0032288	0.0826775	12.3947	0.0860442	1	18	myelin assembly	ILK	0.245843
GO:0032674	0.0826775	12.3947	0.0860442	1	18	regulation of interleukin-5 production	PDE4D	0.245843
GO:0036119	0.0826775	12.3947	0.0860442	1	18	response to platelet-derived growth factor	HAS2	0.245843
GO:0045911	0.0826775	12.3947	0.0860442	1	18	positive regulation of DNA recombination	WHSC1	0.245843
GO:0048569	0.0826775	12.3947	0.0860442	1	18	post-embryonic organ development	BCL11B	0.245843
GO:0061298	0.0826775	12.3947	0.0860442	1	18	retina vasculature development in camera-type eye	ACVR2B	0.245843
GO:0072600	0.0826775	12.3947	0.0860442	1	18	establishment of protein localization to Golgi	RAB6A	0.245843
GO:0035335	0.082754	4.33551	0.478023	2	100	peptidyl-tyrosine dephosphorylation	DUSP6,PTPRE	0.245843
GO:1903506	0.0827777	1.47552	16.4488	22	3441	regulation of nucleic acid-templated transcription	ACVR2B,CBL,DDX3X,ESRRG,FOXN2,ILK,PDPK1,ATP8B1,WHSC1,ZNF207,HDAC9,RB1CC1,HAX1,PRDM5,VSX1,ING3,BCL11B,LOC100131257,IRX3,ZNF503,GLIS3,HIPK1	0.245843
GO:0010634	0.0841729	4.29145	0.482804	2	101	positive regulation of epithelial cell migration	HAS2,HDAC9	0.249386
GO:0090100	0.0841729	4.29145	0.482804	2	101	positive regulation of transmembrane receptor protein serine/threonine kinase signaling pathway	ACVR2B,ILK	0.249386
GO:0034248	0.0845199	2.50617	1.65874	4	347	regulation of cellular amide metabolic process	DDX3X,EIF4E,EIF5B,BOLL	0.250114
GO:0009259	0.0851898	2.22595	2.34231	5	490	ribonucleotide metabolic process	ATP2B2,ATP5B,CALM2,PDE4D,VIP	0.250154
GO:0030001	0.0851935	1.93439	3.80029	7	795	metal ion transport	ATP2B2,CACNB2,CALM2,KCNK1,PDE4D,PDPK1,VIP	0.250154
GO:0010631	0.0855943	2.9964	1.03731	3	217	epithelial cell migration	HAS2,PDPK1,HDAC9	0.250154
GO:0008630	0.0855993	4.24827	0.487584	2	102	intrinsic apoptotic signaling pathway in response to DNA damage	BCL2L1,HIPK1	0.250154
GO:2000134	0.0855993	4.24827	0.487584	2	102	negative regulation of G1/S transition of mitotic cell cycle	PSME3,LOC100131257	0.250154
GO:2001141	0.0868547	1.46515	16.5396	22	3460	regulation of RNA biosynthetic process	ACVR2B,CBL,DDX3X,ESRRG,FOXN2,ILK,PDPK1,ATP8B1,WHSC1,ZNF207,HDAC9,RB1CC1,HAX1,PRDM5,VSX1,ING3,BCL11B,LOC100131257,IRX3,ZNF503,GLIS3,HIPK1	0.250154
GO:0030801	0.0870331	4.20594	0.492364	2	103	positive regulation of cyclic nucleotide metabolic process	CALM2,VIP	0.250154
GO:0048659	0.0870331	4.20594	0.492364	2	103	smooth muscle cell proliferation	ILK,VIP	0.250154
GO:0051351	0.0870331	4.20594	0.492364	2	103	positive regulation of ligase activity	SKP1,PSME3	0.250154
GO:0061387	0.0870331	4.20594	0.492364	2	103	regulation of extent of cell growth	EPHA7,ILK	0.250154
GO:0003283	0.0870674	11.7054	0.0908244	1	19	atrial septum development	WHSC1	0.250154
GO:0003323	0.0870674	11.7054	0.0908244	1	19	type B pancreatic cell development	PDPK1	0.250154
GO:0010881	0.0870674	11.7054	0.0908244	1	19	regulation of cardiac muscle contraction by regulation of the release of sequestered calcium ion	CALM2	0.250154
GO:0032634	0.0870674	11.7054	0.0908244	1	19	interleukin-5 production	PDE4D	0.250154
GO:0033522	0.0870674	11.7054	0.0908244	1	19	histone H2A ubiquitination	SKP1	0.250154
GO:0044804	0.0870674	11.7054	0.0908244	1	19	nucleophagy	TRAPPC8	0.250154
GO:0044849	0.0870674	11.7054	0.0908244	1	19	estrous cycle	HAS2	0.250154
GO:0048670	0.0870674	11.7054	0.0908244	1	19	regulation of collateral sprouting	EPHA7	0.250154
GO:0050849	0.0870674	11.7054	0.0908244	1	19	negative regulation of calcium-mediated signaling	CALM2	0.250154
GO:0051000	0.0870674	11.7054	0.0908244	1	19	positive regulation of nitric-oxide synthase activity	CALM2	0.250154
GO:0070584	0.0870674	11.7054	0.0908244	1	19	mitochondrion morphogenesis	BCL2L1	0.250154
GO:0071880	0.0870674	11.7054	0.0908244	1	19	adenylate cyclase-activating adrenergic receptor signaling pathway	PDE4D	0.250154
GO:0072079	0.0870674	11.7054	0.0908244	1	19	nephron tubule formation	IRX3	0.250154
GO:0090049	0.0870674	11.7054	0.0908244	1	19	regulation of cell migration involved in sprouting angiogenesis	HDAC9	0.250154
GO:1902116	0.0870674	11.7054	0.0908244	1	19	negative regulation of organelle assembly	MDM1	0.250154
GO:0090092	0.0874153	2.96828	1.04687	3	219	regulation of transmembrane receptor protein serine/threonine kinase signaling pathway	ACVR2B,ILK,PDPK1	0.25057
GO:0090132	0.0874153	2.96828	1.04687	3	219	epithelium migration	HAS2,PDPK1,HDAC9	0.25057
GO:0007165	0.0878484	1.40586	26.8171	33	5610	signal transduction	ACVR2B,BCL2L1,CALM2,CBL,CSF2RA,DDX3X,DUSP6,EIF4E,EPHA7,ESRRG,FGB,GAB1,ILK,KPNA2,PDE4D,PDPK1,PTPRE,RAB6A,RASA1,SKP1,VIP,RASAL2,HDAC9,RB1CC1,PSME3,HAX1,PHLPP2,KLHL24,RADIL,NLGN4X,BCL11B,HIPK1,C18orf32	0.251519
GO:0034250	0.0884741	4.16444	0.497144	2	104	positive regulation of cellular amide metabolic process	DDX3X,BOLL	0.253017
GO:0006163	0.0892125	2.19329	2.37578	5	497	purine nucleotide metabolic process	ATP2B2,ATP5B,CALM2,PDE4D,VIP	0.254834
GO:0014065	0.0899223	4.12375	0.501925	2	105	phosphatidylinositol 3-kinase signaling	CBL,HAX1	0.256239
GO:1902807	0.0899223	4.12375	0.501925	2	105	negative regulation of cell cycle G1/S phase transition	PSME3,LOC100131257	0.256239
GO:1901564	0.090016	1.55199	10.4066	15	2177	organonitrogen compound metabolic process	ATP2B2,ATP5B,CALM2,DDX3X,EIF4E,HAS2,HLCS,PDE4D,SNCB,VIP,DDX3Y,EIF5B,PSME3,BOLL,CHST9	0.256239
GO:0038061	0.0913775	4.08385	0.506705	2	106	NIK/NF-kappaB signaling	SKP1,PSME3	0.257903
GO:0031290	0.0914366	11.0886	0.0956047	1	20	retinal ganglion cell axon guidance	EPHA7	0.257903
GO:0031639	0.0914366	11.0886	0.0956047	1	20	plasminogen activation	FGB	0.257903
GO:0044321	0.0914366	11.0886	0.0956047	1	20	response to leptin	FGB	0.257903
GO:0045332	0.0914366	11.0886	0.0956047	1	20	phospholipid translocation	ATP8B1	0.257903
GO:0060117	0.0914366	11.0886	0.0956047	1	20	auditory receptor cell development	ATP2B2	0.257903
GO:0071480	0.0914366	11.0886	0.0956047	1	20	cellular response to gamma radiation	BCL2L1	0.257903
GO:0071498	0.0914366	11.0886	0.0956047	1	20	cellular response to fluid shear stress	HAS2	0.257903
GO:0003007	0.0920396	2.90021	1.07077	3	224	heart morphogenesis	HAS2,ILK,WHSC1	0.259012
GO:0090130	0.0920396	2.90021	1.07077	3	224	tissue migration	HAS2,PDPK1,HDAC9	0.259012
GO:0031324	0.0923874	1.52624	11.3148	16	2367	negative regulation of cellular metabolic process	ACVR2B,BCL2L1,CALM2,DDX3X,DUSP6,EIF4E,ILK,PDE4D,PDPK1,ATP8B1,WHSC1,ZNF207,HDAC9,PSME3,PRDM5,GLIS3	0.259695
GO:0048514	0.092739	2.16603	2.40446	5	503	blood vessel morphogenesis	ATP5B,HAS2,RASA1,HDAC9,HIPK1	0.260006
GO:0018022	0.0928398	4.0447	0.511485	2	107	peptidyl-lysine methylation	WHSC1,PRDM5	0.260006
GO:0031123	0.0928398	4.0447	0.511485	2	107	RNA 3'-end processing	SRSF1,SNRPB	0.260006
GO:0045216	0.0929765	2.88696	1.07555	3	225	cell-cell junction organization	PDPK1,NLGN4X,HIPK1	0.260006
GO:0045595	0.0930249	1.65214	7.07475	11	1480	regulation of cell differentiation	ACVR2B,DUSP6,EIF4E,EPHA7,FGB,HAS2,ILK,HDAC9,HAX1,BCL11B,IRX3	0.260006
GO:0019693	0.0933338	2.16155	2.40924	5	504	ribose phosphate metabolic process	ATP2B2,ATP5B,CALM2,PDE4D,VIP	0.260574
GO:0022604	0.0939305	2.15708	2.41402	5	505	regulation of cell morphogenesis	EPHA7,FGB,HAS2,ILK,RASA1	0.261576
GO:0034109	0.0939305	2.15708	2.41402	5	505	homotypic cell-cell adhesion	FGB,HAS2,ILK,PDPK1,BCL11B	0.261576
GO:0009791	0.0943089	4.00629	0.516265	2	108	post-embryonic development	ACVR2B,BCL11B	0.261576
GO:0030817	0.0943089	4.00629	0.516265	2	108	regulation of cAMP biosynthetic process	CALM2,VIP	0.261576
GO:0032879	0.0945533	1.52018	11.3531	16	2375	regulation of localization	ATP2B2,BCL2L1,CACNB2,CALM2,CBL,FGB,GAB1,HAS2,ILK,PDE4D,PDPK1,VIP,WHSC1,HDAC9,HAX1,KLHL24	0.261576
GO:0046777	0.0948625	2.86082	1.08511	3	227	protein autophosphorylation	CALM2,EPHA7,PDPK1	0.261576
GO:0006874	0.0951023	2.39887	1.73044	4	362	cellular calcium ion homeostasis	ATP2B2,CALM2,PDE4D,PDPK1	0.261576
GO:0005976	0.0957848	3.9686	0.521045	2	109	polysaccharide metabolic process	CALM2,HAS2	0.261576
GO:0072009	0.0957848	3.9686	0.521045	2	109	nephron epithelium development	ILK,IRX3	0.261576
GO:0000301	0.0957851	10.5336	0.100385	1	21	retrograde transport, vesicle recycling within Golgi	RAB6A	0.261576
GO:0002089	0.0957851	10.5336	0.100385	1	21	lens morphogenesis in camera-type eye	HIPK1	0.261576
GO:0006972	0.0957851	10.5336	0.100385	1	21	hyperosmotic response	PDPK1	0.261576
GO:0009214	0.0957851	10.5336	0.100385	1	21	cyclic nucleotide catabolic process	PDE4D	0.261576
GO:0021602	0.0957851	10.5336	0.100385	1	21	cranial nerve morphogenesis	ATP8B1	0.261576
GO:0031954	0.0957851	10.5336	0.100385	1	21	positive regulation of protein autophosphorylation	CALM2	0.261576
GO:0032148	0.0957851	10.5336	0.100385	1	21	activation of protein kinase B activity	PDPK1	0.261576
GO:0034204	0.0957851	10.5336	0.100385	1	21	lipid translocation	ATP8B1	0.261576
GO:0035809	0.0957851	10.5336	0.100385	1	21	regulation of urine volume	HAS2	0.261576
GO:0045663	0.0957851	10.5336	0.100385	1	21	positive regulation of myoblast differentiation	ILK	0.261576
GO:0009057	0.0958122	1.7321	5.48293	9	1147	macromolecule catabolic process	CALM2,CBL,EIF4E,ABCE1,SKP1,VIP,ZNF207,PSME3,C18orf25	0.261576
GO:0051094	0.0962046	1.73047	5.48771	9	1148	positive regulation of developmental process	ACVR2B,FGB,HAS2,ILK,WHSC1,HDAC9,HAX1,IRX3,HIPK1	0.262357
GO:0051704	0.096752	1.51415	11.3913	16	2383	multi-organism process	BCL2L1,DDX3X,EIF4E,FGB,KPNA2,PDE4D,RAB6A,ABCE1,SKP1,SNRPB,SNRPD1,VIP,FAM131B,PSME3,NLGN4X,BOLL	0.263294
GO:0034329	0.0967643	2.83515	1.09467	3	229	cell junction assembly	ILK,PDPK1,HIPK1	0.263294
GO:0009059	0.0968684	1.39641	24.1832	30	5059	macromolecule biosynthetic process	ACVR2B,CBL,DDX3X,EIF4E,ESRRG,HAS2,FOXN2,ILK,PDPK1,ATP8B1,SRSF1,SNRPB,WHSC1,ZNF207,DDX3Y,EIF5B,HDAC9,RB1CC1,HAX1,PRDM5,VSX1,ING3,BCL11B,BOLL,LOC100131257,IRX3,CHST9,ZNF503,GLIS3,HIPK1	0.263294
GO:0003158	0.0972674	3.9316	0.525826	2	110	endothelium development	ACVR2B,PDE4D	0.263798
GO:0022037	0.0972674	3.9316	0.525826	2	110	metencephalon development	ATP2B2,NLGN4X	0.263798
GO:0010594	0.0987565	3.89529	0.530606	2	111	regulation of endothelial cell migration	PDPK1,HDAC9	0.266536
GO:0002831	0.0996463	2.79747	1.10901	3	232	regulation of response to biotic stimulus	SNRPB,SNRPD1,FAM131B	0.266536
GO:0019882	0.0996463	2.79747	1.10901	3	232	antigen processing and presentation	RAB6A,ACTR1A,PSME3	0.266536
GO:0050801	0.0997598	1.96192	3.1932	6	668	ion homeostasis	ATP2B2,ATP5B,CALM2,PDE4D,PDPK1,TMTC2	0.266536
GO:0044248	0.0999257	1.59504	8.00689	12	1675	cellular catabolic process	BCL2L1,CALM2,CBL,EIF4E,PDE4D,ABCE1,SKP1,ZNF207,RB1CC1,PSME3,HAX1,C18orf25	0.266536
GO:0010842	0.100113	10.0313	0.105165	1	22	retina layer formation	HIPK1	0.266536
GO:0015985	0.100113	10.0313	0.105165	1	22	energy coupled proton transport, down electrochemical gradient	ATP5B	0.266536
GO:0015986	0.100113	10.0313	0.105165	1	22	ATP synthesis coupled proton transport	ATP5B	0.266536
GO:0022011	0.100113	10.0313	0.105165	1	22	myelination in peripheral nervous system	ILK	0.266536
GO:0032292	0.100113	10.0313	0.105165	1	22	peripheral nervous system axon ensheathment	ILK	0.266536
GO:0033137	0.100113	10.0313	0.105165	1	22	negative regulation of peptidyl-serine phosphorylation	PDE4D	0.266536
GO:0034122	0.100113	10.0313	0.105165	1	22	negative regulation of toll-like receptor signaling pathway	PDPK1	0.266536
GO:0060122	0.100113	10.0313	0.105165	1	22	inner ear receptor stereocilium organization	ATP2B2	0.266536
GO:0070932	0.100113	10.0313	0.105165	1	22	histone H3 deacetylation	HDAC9	0.266536
GO:0097435	0.100113	10.0313	0.105165	1	22	fibril organization	ILK	0.266536
GO:1903077	0.100113	10.0313	0.105165	1	22	negative regulation of protein localization to plasma membrane	BCL2L1	0.266536
GO:1904376	0.100113	10.0313	0.105165	1	22	negative regulation of protein localization to cell periphery	BCL2L1	0.266536
GO:0022613	0.100248	2.35181	1.76391	4	369	ribonucleoprotein complex biogenesis	DDX3X,SRSF1,SNRPB,SNRPD1	0.266607
GO:0048646	0.100988	1.71104	5.54507	9	1160	anatomical structure formation involved in morphogenesis	ACVR2B,ATP2B2,ATP5B,DUSP6,ILK,ATP8B1,HDAC9,IRX3,HIPK1	0.268012
GO:0008380	0.100993	2.34524	1.76869	4	370	RNA splicing	SRSF1,SNRPB,SNRPD1,AQR	0.268012
GO:0070372	0.101587	2.7729	1.11857	3	234	regulation of ERK1 and ERK2 cascade	DUSP6,EPHA7,FGB	0.269298
GO:0006469	0.102563	2.76078	1.12335	3	235	negative regulation of protein kinase activity	DUSP6,ILK,PDPK1	0.270137
GO:0030003	0.103119	2.09223	2.48572	5	520	cellular cation homeostasis	ATP2B2,ATP5B,CALM2,PDE4D,PDPK1	0.270137
GO:0043161	0.103245	2.32572	1.78303	4	373	proteasome-mediated ubiquitin-dependent protein catabolic process	SKP1,ZNF207,PSME3,C18orf25	0.270137
GO:0051716	0.103261	1.36927	33.0171	39	6907	cellular response to stimulus	ACVR2B,BCL2L1,CALM2,CBL,CSF2RA,DDX3X,DUSP6,EIF4E,EPHA7,ESRRG,FGB,GAB1,HAS2,ILK,KPNA2,PDE4D,PDPK1,PTPRE,RAB6A,RASA1,SKP1,SNRPB,SNRPD1,VIP,WHSC1,RASAL2,FAM131B,AQR,HDAC9,RB1CC1,PSME3,HAX1,PHLPP2,KLHL24,RADIL,NLGN4X,BCL11B,HIPK1,C18orf32	0.270137
GO:0006024	0.103263	3.79024	0.544947	2	114	glycosaminoglycan biosynthetic process	HAS2,CHST9	0.270137
GO:0048593	0.103263	3.79024	0.544947	2	114	camera-type eye morphogenesis	VSX1,HIPK1	0.270137
GO:0060191	0.103263	3.79024	0.544947	2	114	regulation of lipase activity	CALM2,PDPK1	0.270137
GO:0010605	0.103546	1.49632	11.506	16	2407	negative regulation of macromolecule metabolic process	ACVR2B,CALM2,DDX3X,DUSP6,EIF4E,ILK,PDE4D,PDPK1,ATP8B1,WHSC1,ZNF207,HDAC9,PSME3,PRDM5,ZNF503,GLIS3	0.270137
GO:0035239	0.104001	2.31929	1.78781	4	374	tube morphogenesis	ACVR2B,EPHA7,ILK,IRX3	0.270137
GO:0045785	0.104001	2.31929	1.78781	4	374	positive regulation of cell adhesion	FGB,HAS2,ILK,PDPK1	0.270137
GO:0001945	0.104421	9.57476	0.109945	1	23	lymph vessel development	ACVR2B	0.270137
GO:0006607	0.104421	9.57476	0.109945	1	23	NLS-bearing protein import into nucleus	KPNA2	0.270137
GO:0010390	0.104421	9.57476	0.109945	1	23	histone monoubiquitination	SKP1	0.270137
GO:0010460	0.104421	9.57476	0.109945	1	23	positive regulation of heart rate	PDE4D	0.270137
GO:0010882	0.104421	9.57476	0.109945	1	23	regulation of cardiac muscle contraction by calcium ion signaling	CALM2	0.270137
GO:0021544	0.104421	9.57476	0.109945	1	23	subpallium development	BCL11B	0.270137
GO:0031146	0.104421	9.57476	0.109945	1	23	SCF-dependent proteasomal ubiquitin-dependent protein catabolic process	SKP1	0.270137
GO:0032528	0.104421	9.57476	0.109945	1	23	microvillus organization	ATP8B1	0.270137
GO:0043536	0.104421	9.57476	0.109945	1	23	positive regulation of blood vessel endothelial cell migration	HDAC9	0.270137
GO:0048668	0.104421	9.57476	0.109945	1	23	collateral sprouting	EPHA7	0.270137
GO:0060216	0.104421	9.57476	0.109945	1	23	definitive hemopoiesis	HIPK1	0.270137
GO:0090281	0.104421	9.57476	0.109945	1	23	negative regulation of calcium ion import	CALM2	0.270137
GO:1901020	0.104421	9.57476	0.109945	1	23	negative regulation of calcium ion transmembrane transporter activity	CALM2	0.270137
GO:0006023	0.104777	3.75646	0.549727	2	115	aminoglycan biosynthetic process	HAS2,CHST9	0.270209
GO:0045667	0.104777	3.75646	0.549727	2	115	regulation of osteoblast differentiation	ACVR2B,ILK	0.270209
GO:0051592	0.104777	3.75646	0.549727	2	115	response to calcium ion	CALM2,FGB	0.270209
GO:0044763	0.105681	1.49514	57.8217	63	12096	single-organism cellular process	ACVR2B,ATP2B2,ATP5B,BCL2L1,CACNB2,CALM2,CBL,CSF2RA,DDX3X,DUSP6,EIF4E,EPHA7,ESRRG,FGB,GAB1,HAS2,HLCS,FOXN2,ILK,KCNK1,KPNA2,PDE4D,PDPK1,ATP8B1,PTPRE,RAB6A,RASA1,ABCE1,SCD,SKP1,SNCB,SNRPB,SNRPD1,VIP,WHSC1,ZNF207,DDX3Y,RASAL2,FAM131B,AQR,HDAC9,RB1CC1,ACTR1A,PSME3,HAX1,BLCAP,PRDM5,TRAPPC8,PHLPP2,VSX1,ING3,KLHL24,RADIL,MDM1,NLGN4X,BCL11B,BOLL,LOC100131257,IRX3,CHST9,ZNF503,HIPK1,C18orf32	0.272255
GO:0051817	0.106298	3.72327	0.554507	2	116	modification of morphology or physiology of other organism involved in symbiotic interaction	BCL2L1,KPNA2	0.273237
GO:0009152	0.106505	2.7133	1.14248	3	239	purine ribonucleotide biosynthetic process	ATP5B,CALM2,VIP	0.273237
GO:0019932	0.106505	2.7133	1.14248	3	239	second-messenger-mediated signaling	CALM2,PDE4D,PDPK1	0.273237
GO:0022409	0.106505	2.7133	1.14248	3	239	positive regulation of cell-cell adhesion	FGB,HAS2,PDPK1	0.273237
GO:1902582	0.106751	1.57389	8.1025	12	1695	single-organism intracellular transport	ATP5B,BCL2L1,CALM2,EIF4E,KPNA2,PDE4D,PDPK1,RAB6A,SRSF1,HAX1,TRAPPC8,NLGN4X	0.273585
GO:0022407	0.10782	2.28763	1.81171	4	379	regulation of cell-cell adhesion	EPHA7,FGB,HAS2,PDPK1	0.273766
GO:0034142	0.107825	3.69067	0.559287	2	117	toll-like receptor 4 signaling pathway	DUSP6,SKP1	0.273766
GO:0007204	0.108498	2.69015	1.15204	3	241	positive regulation of cytosolic calcium ion concentration	CALM2,PDE4D,PDPK1	0.273766
GO:0050768	0.108498	2.69015	1.15204	3	241	negative regulation of neurogenesis	EIF4E,EPHA7,IRX3	0.273766
GO:0002068	0.108708	9.15789	0.114726	1	24	glandular epithelial cell development	PDPK1	0.273766
GO:0007620	0.108708	9.15789	0.114726	1	24	copulation	VIP	0.273766
GO:0015893	0.108708	9.15789	0.114726	1	24	drug transport	ATP8B1	0.273766
GO:0021533	0.108708	9.15789	0.114726	1	24	cell differentiation in hindbrain	ATP2B2	0.273766
GO:0021697	0.108708	9.15789	0.114726	1	24	cerebellar cortex formation	ATP2B2	0.273766
GO:0045191	0.108708	9.15789	0.114726	1	24	regulation of isotype switching	WHSC1	0.273766
GO:0045822	0.108708	9.15789	0.114726	1	24	negative regulation of heart contraction	PDE4D	0.273766
GO:0060317	0.108708	9.15789	0.114726	1	24	cardiac epithelial to mesenchymal transition	HAS2	0.273766
GO:0071470	0.108708	9.15789	0.114726	1	24	cellular response to osmotic stress	DDX3X	0.273766
GO:1900087	0.108708	9.15789	0.114726	1	24	positive regulation of G1/S transition of mitotic cell cycle	DDX3X	0.273766
GO:1900117	0.108708	9.15789	0.114726	1	24	regulation of execution phase of apoptosis	BCL2L1	0.273766
GO:2000178	0.108708	9.15789	0.114726	1	24	negative regulation of neural precursor cell proliferation	ILK	0.273766
GO:2000209	0.108708	9.15789	0.114726	1	24	regulation of anoikis	BCL2L1	0.273766
GO:0033135	0.109357	3.65862	0.564068	2	118	regulation of peptidyl-serine phosphorylation	PDE4D,HAX1	0.274841
GO:0070555	0.109357	3.65862	0.564068	2	118	response to interleukin-1	FGB,HAS2	0.274841
GO:0072503	0.110141	2.26904	1.82605	4	382	cellular divalent inorganic cation homeostasis	ATP2B2,CALM2,PDE4D,PDPK1	0.276529
GO:0006171	0.110896	3.62712	0.568848	2	119	cAMP biosynthetic process	CALM2,VIP	0.277859
GO:0045931	0.110896	3.62712	0.568848	2	119	positive regulation of mitotic cell cycle	DDX3X,EIF4E	0.277859
GO:0006812	0.111393	1.72797	4.85672	8	1016	cation transport	ATP2B2,ATP5B,CACNB2,CALM2,KCNK1,PDE4D,PDPK1,VIP	0.277988
GO:0006873	0.111435	2.03901	2.54786	5	533	cellular ion homeostasis	ATP2B2,ATP5B,CALM2,PDE4D,PDPK1	0.277988
GO:0000075	0.111515	2.65616	1.16638	3	244	cell cycle checkpoint	BCL2L1,ZNF207,PSME3	0.277988
GO:0090287	0.111515	2.65616	1.16638	3	244	regulation of cellular response to growth factor stimulus	DUSP6,ILK,PDPK1	0.277988
GO:0007156	0.11244	3.59616	0.573628	2	120	homophilic cell adhesion via plasma membrane adhesion molecules	PCDH7,PCDH9	0.277988
GO:0034332	0.11244	3.59616	0.573628	2	120	adherens junction organization	PDPK1,HIPK1	0.277988
GO:0045766	0.11244	3.59616	0.573628	2	120	positive regulation of angiogenesis	HDAC9,HIPK1	0.277988
GO:0006164	0.112528	2.64502	1.17116	3	245	purine nucleotide biosynthetic process	ATP5B,CALM2,VIP	0.277988
GO:0003309	0.112975	8.77577	0.119506	1	25	type B pancreatic cell differentiation	PDPK1	0.277988
GO:0006623	0.112975	8.77577	0.119506	1	25	protein targeting to vacuole	TRAPPC8	0.277988
GO:0008608	0.112975	8.77577	0.119506	1	25	attachment of spindle microtubules to kinetochore	ZNF207	0.277988
GO:0018198	0.112975	8.77577	0.119506	1	25	peptidyl-cysteine modification	RAB6A	0.277988
GO:0030206	0.112975	8.77577	0.119506	1	25	chondroitin sulfate biosynthetic process	CHST9	0.277988
GO:0032925	0.112975	8.77577	0.119506	1	25	regulation of activin receptor signaling pathway	ACVR2B	0.277988
GO:0071364	0.112975	8.77577	0.119506	1	25	cellular response to epidermal growth factor stimulus	PDPK1	0.277988
GO:0071875	0.112975	8.77577	0.119506	1	25	adrenergic receptor signaling pathway	PDE4D	0.277988
GO:0072378	0.112975	8.77577	0.119506	1	25	blood coagulation, fibrin clot formation	FGB	0.277988
GO:0086004	0.112975	8.77577	0.119506	1	25	regulation of cardiac muscle cell contraction	PDE4D	0.277988
GO:0042698	0.11399	3.56571	0.578408	2	121	ovulation cycle	BCL2L1,HAS2	0.280207
GO:0070371	0.114565	2.62301	1.18072	3	247	ERK1 and ERK2 cascade	DUSP6,EPHA7,FGB	0.28106
GO:1903050	0.114565	2.62301	1.18072	3	247	regulation of proteolysis involved in cellular protein catabolic process	SKP1,ZNF207,PSME3	0.28106
GO:1901566	0.115463	1.61396	6.53458	10	1367	organonitrogen compound biosynthetic process	ATP5B,CALM2,DDX3X,EIF4E,HAS2,VIP,DDX3Y,EIF5B,BOLL,CHST9	0.282247
GO:0007498	0.115546	3.53578	0.583188	2	122	mesoderm development	ACVR2B,IRX3	0.282247
GO:0042476	0.115546	3.53578	0.583188	2	122	odontogenesis	ACVR2B,BCL11B	0.282247
GO:0042176	0.115645	2.22679	1.85951	4	389	regulation of protein catabolic process	SKP1,VIP,ZNF207,PSME3	0.282247
GO:0045664	0.116046	2.01142	2.58133	5	540	regulation of neuron differentiation	EIF4E,EPHA7,ILK,BCL11B,IRX3	0.282247
GO:0044249	0.116567	1.35155	28.4472	34	5951	cellular biosynthetic process	ACVR2B,ATP5B,CALM2,CBL,DDX3X,EIF4E,ESRRG,HAS2,FOXN2,ILK,PDPK1,ATP8B1,SCD,SRSF1,SNRPB,VIP,WHSC1,ZNF207,DDX3Y,EIF5B,HDAC9,RB1CC1,HAX1,PRDM5,VSX1,ING3,BCL11B,BOLL,LOC100131257,IRX3,CHST9,ZNF503,GLIS3,HIPK1	0.282247
GO:0006376	0.117222	8.42421	0.124286	1	26	mRNA splice site selection	SRSF1	0.282247
GO:0007099	0.117222	8.42421	0.124286	1	26	centriole replication	MDM1	0.282247
GO:0010800	0.117222	8.42421	0.124286	1	26	positive regulation of peptidyl-threonine phosphorylation	CALM2	0.282247
GO:0014044	0.117222	8.42421	0.124286	1	26	Schwann cell development	ILK	0.282247
GO:0032770	0.117222	8.42421	0.124286	1	26	positive regulation of monooxygenase activity	CALM2	0.282247
GO:0048488	0.117222	8.42421	0.124286	1	26	synaptic vesicle endocytosis	NLGN4X	0.282247
GO:0048596	0.117222	8.42421	0.124286	1	26	embryonic camera-type eye morphogenesis	HIPK1	0.282247
GO:0051412	0.117222	8.42421	0.124286	1	26	response to corticosterone	CALM2	0.282247
GO:0071354	0.117222	8.42421	0.124286	1	26	cellular response to interleukin-6	GAB1	0.282247
GO:0072666	0.117222	8.42421	0.124286	1	26	establishment of protein localization to vacuole	TRAPPC8	0.282247
GO:1902042	0.117222	8.42421	0.124286	1	26	negative regulation of extrinsic apoptotic signaling pathway via death domain receptors	FGB	0.282247
GO:1903670	0.117222	8.42421	0.124286	1	26	regulation of sprouting angiogenesis	HDAC9	0.282247
GO:2000352	0.117222	8.42421	0.124286	1	26	negative regulation of endothelial cell apoptotic process	FGB	0.282247
GO:0016571	0.118673	3.47738	0.592749	2	124	histone methylation	WHSC1,PRDM5	0.28428
GO:0034767	0.118673	3.47738	0.592749	2	124	positive regulation of ion transmembrane transport	CALM2,PDPK1	0.28428
GO:0051896	0.118673	3.47738	0.592749	2	124	regulation of protein kinase B signaling	ILK,HAX1	0.28428
GO:0072521	0.118722	1.99598	2.60045	5	544	purine-containing compound metabolic process	ATP2B2,ATP5B,CALM2,PDE4D,VIP	0.28428
GO:0098542	0.118722	1.99598	2.60045	5	544	defense response to other organism	FGB,SNRPB,SNRPD1,VIP,FAM131B	0.28428
GO:0055085	0.118757	1.60363	6.57282	10	1375	transmembrane transport	ATP2B2,ATP5B,CACNB2,CALM2,KCNK1,PDE4D,PDPK1,ATP8B1,ABCE1,KLHL24	0.28428
GO:0018205	0.119651	2.19754	1.88341	4	394	peptidyl-lysine modification	WHSC1,HDAC9,PRDM5,ING3	0.284648
GO:0009260	0.119718	2.56952	1.20462	3	252	ribonucleotide biosynthetic process	ATP5B,CALM2,VIP	0.284648
GO:0033673	0.119718	2.56952	1.20462	3	252	negative regulation of kinase activity	DUSP6,ILK,PDPK1	0.284648
GO:0010563	0.120748	1.98455	2.61479	5	547	negative regulation of phosphorus metabolic process	CALM2,DUSP6,ILK,PDE4D,PDPK1	0.284648
GO:0045936	0.120748	1.98455	2.61479	5	547	negative regulation of phosphate metabolic process	CALM2,DUSP6,ILK,PDE4D,PDPK1	0.284648
GO:0055065	0.120748	1.98455	2.61479	5	547	metal ion homeostasis	ATP2B2,CALM2,PDE4D,PDPK1,TMTC2	0.284648
GO:0006511	0.121427	1.98077	2.61957	5	548	ubiquitin-dependent protein catabolic process	CBL,SKP1,ZNF207,PSME3,C18orf25	0.284648
GO:0002714	0.121448	8.0997	0.129066	1	27	positive regulation of B cell mediated immunity	WHSC1	0.284648
GO:0002891	0.121448	8.0997	0.129066	1	27	positive regulation of immunoglobulin mediated immune response	WHSC1	0.284648
GO:0003209	0.121448	8.0997	0.129066	1	27	cardiac atrium morphogenesis	WHSC1	0.284648
GO:0005980	0.121448	8.0997	0.129066	1	27	glycogen catabolic process	CALM2	0.284648
GO:0010922	0.121448	8.0997	0.129066	1	27	positive regulation of phosphatase activity	CALM2	0.284648
GO:0021680	0.121448	8.0997	0.129066	1	27	cerebellar Purkinje cell layer development	ATP2B2	0.284648
GO:0033006	0.121448	8.0997	0.129066	1	27	regulation of mast cell activation involved in immune response	PDPK1	0.284648
GO:0035883	0.121448	8.0997	0.129066	1	27	enteroendocrine cell differentiation	PDPK1	0.284648
GO:0040036	0.121448	8.0997	0.129066	1	27	regulation of fibroblast growth factor receptor signaling pathway	DUSP6	0.284648
GO:0042430	0.121448	8.0997	0.129066	1	27	indole-containing compound metabolic process	ATP2B2	0.284648
GO:0042730	0.121448	8.0997	0.129066	1	27	fibrinolysis	FGB	0.284648
GO:0043304	0.121448	8.0997	0.129066	1	27	regulation of mast cell degranulation	PDPK1	0.284648
GO:0085029	0.121448	8.0997	0.129066	1	27	extracellular matrix assembly	HAS2	0.284648
GO:1902230	0.121448	8.0997	0.129066	1	27	negative regulation of intrinsic apoptotic signaling pathway in response to DNA damage	BCL2L1	0.284648
GO:1903170	0.121448	8.0997	0.129066	1	27	negative regulation of calcium ion transmembrane transport	CALM2	0.284648
GO:0043271	0.121822	3.42086	0.602309	2	126	negative regulation of ion transport	CALM2,VIP	0.284712
GO:0045981	0.121822	3.42086	0.602309	2	126	positive regulation of nucleotide metabolic process	CALM2,VIP	0.284712
GO:1900544	0.121822	3.42086	0.602309	2	126	positive regulation of purine nucleotide metabolic process	CALM2,VIP	0.284712
GO:0046390	0.122851	2.53845	1.21896	3	255	ribose phosphate biosynthetic process	ATP5B,CALM2,VIP	0.286685
GO:0010498	0.122898	2.17467	1.90253	4	398	proteasomal protein catabolic process	SKP1,ZNF207,PSME3,C18orf25	0.286685
GO:0045732	0.124956	2.51814	1.22852	3	257	positive regulation of protein catabolic process	SKP1,VIP,PSME3	0.289018
GO:0030802	0.124991	3.36614	0.61187	2	128	regulation of cyclic nucleotide biosynthetic process	CALM2,VIP	0.289018
GO:1903510	0.124991	3.36614	0.61187	2	128	mucopolysaccharide metabolic process	HAS2,CHST9	0.289018
GO:0000188	0.125655	7.79922	0.133847	1	28	inactivation of MAPK activity	DUSP6	0.289018
GO:0009251	0.125655	7.79922	0.133847	1	28	glucan catabolic process	CALM2	0.289018
GO:0010453	0.125655	7.79922	0.133847	1	28	regulation of cell fate commitment	DUSP6	0.289018
GO:0030262	0.125655	7.79922	0.133847	1	28	apoptotic nuclear changes	BLCAP	0.289018
GO:0043276	0.125655	7.79922	0.133847	1	28	anoikis	BCL2L1	0.289018
GO:0044247	0.125655	7.79922	0.133847	1	28	cellular polysaccharide catabolic process	CALM2	0.289018
GO:0045197	0.125655	7.79922	0.133847	1	28	establishment or maintenance of epithelial cell apical/basal polarity	ILK	0.289018
GO:0050974	0.125655	7.79922	0.133847	1	28	detection of mechanical stimulus involved in sensory perception	ATP2B2	0.289018
GO:0060412	0.125655	7.79922	0.133847	1	28	ventricular septum morphogenesis	WHSC1	0.289018
GO:0071709	0.125655	7.79922	0.133847	1	28	membrane assembly	NLGN4X	0.289018
GO:0090075	0.125655	7.79922	0.133847	1	28	relaxation of muscle	PDE4D	0.289018
GO:1902808	0.125655	7.79922	0.133847	1	28	positive regulation of cell cycle G1/S phase transition	DDX3X	0.289018
GO:0044087	0.125995	1.82896	3.41309	6	714	regulation of cellular component biogenesis	DDX3X,EPHA7,ATP8B1,RASA1,HAX1,MDM1	0.289304
GO:0072522	0.126014	2.50811	1.2333	3	258	purine-containing compound biosynthetic process	ATP5B,CALM2,VIP	0.289304
GO:0032446	0.126396	1.73842	4.20183	7	879	protein modification by small protein conjugation	CBL,SKP1,MKRN3,ZNF207,PSME3,KLHL24,C18orf25	0.289912
GO:0019941	0.126925	1.951	2.65781	5	556	modification-dependent protein catabolic process	CBL,SKP1,ZNF207,PSME3,C18orf25	0.290856
GO:0034764	0.128181	3.31312	0.62143	2	130	positive regulation of transmembrane transport	CALM2,PDPK1	0.29346
GO:0051961	0.129207	2.47847	1.24764	3	261	negative regulation of nervous system development	EIF4E,EPHA7,IRX3	0.294261
GO:0050793	0.129708	1.46854	10.1389	14	2121	regulation of developmental process	ACVR2B,DUSP6,EIF4E,EPHA7,FGB,HAS2,ILK,RASA1,WHSC1,HDAC9,HAX1,BCL11B,IRX3,HIPK1	0.294261
GO:0007596	0.129718	1.93644	2.67693	5	560	blood coagulation	ATP2B2,CALM2,FGB,ILK,PDPK1	0.294261
GO:0017148	0.129782	3.28724	0.626211	2	131	negative regulation of translation	DDX3X,EIF4E	0.294261
GO:0034067	0.129842	7.52021	0.138627	1	29	protein localization to Golgi apparatus	RAB6A	0.294261
GO:0043368	0.129842	7.52021	0.138627	1	29	positive T cell selection	BCL11B	0.294261
GO:0046685	0.129842	7.52021	0.138627	1	29	response to arsenic-containing substance	DDX3X	0.294261
GO:0051567	0.129842	7.52021	0.138627	1	29	histone H3-K9 methylation	PRDM5	0.294261
GO:0098534	0.129842	7.52021	0.138627	1	29	centriole assembly	MDM1	0.294261
GO:1901021	0.129842	7.52021	0.138627	1	29	positive regulation of calcium ion transmembrane transporter activity	CALM2	0.294261
GO:2000272	0.129842	7.52021	0.138627	1	29	negative regulation of receptor activity	CALM2	0.294261
GO:0090596	0.130277	2.46875	1.25242	3	262	sensory organ morphogenesis	ATP2B2,VSX1,HIPK1	0.294977
GO:0016482	0.13067	1.60821	5.87013	9	1228	cytoplasmic transport	CALM2,EIF4E,KPNA2,PDE4D,PDPK1,RAB6A,SRSF1,HAX1,TRAPPC8	0.295594
GO:1904018	0.131389	3.26174	0.630991	2	132	positive regulation of vasculature development	HDAC9,HIPK1	0.296091
GO:0043632	0.132538	1.92208	2.69605	5	564	modification-dependent macromolecule catabolic process	CBL,SKP1,ZNF207,PSME3,C18orf25	0.296091
GO:0031214	0.133001	3.23664	0.635771	2	133	biomineral tissue development	ACVR2B,ATP2B2	0.296091
GO:0035821	0.133001	3.23664	0.635771	2	133	modification of morphology or physiology of other organism	BCL2L1,KPNA2	0.296091
GO:0051028	0.133001	3.23664	0.635771	2	133	mRNA transport	EIF4E,SRSF1	0.296091
GO:0072006	0.133001	3.23664	0.635771	2	133	nephron development	ILK,IRX3	0.296091
GO:0090263	0.133001	3.23664	0.635771	2	133	positive regulation of canonical Wnt signaling pathway	ILK,PSME3	0.296091
GO:0007599	0.133248	1.91853	2.70083	5	565	hemostasis	ATP2B2,CALM2,FGB,ILK,PDPK1	0.296091
GO:0050817	0.133248	1.91853	2.70083	5	565	coagulation	ATP2B2,CALM2,FGB,ILK,PDPK1	0.296091
GO:0051493	0.133713	2.10346	1.96468	4	411	regulation of cytoskeleton organization	ILK,RASA1,HAX1,MDM1	0.296091
GO:0000272	0.134009	7.26044	0.143407	1	30	polysaccharide catabolic process	CALM2	0.296091
GO:0000281	0.134009	7.26044	0.143407	1	30	mitotic cytokinesis	RASA1	0.296091
GO:0001702	0.134009	7.26044	0.143407	1	30	gastrulation with mouth forming second	ACVR2B	0.296091
GO:0001953	0.134009	7.26044	0.143407	1	30	negative regulation of cell-matrix adhesion	RASA1	0.296091
GO:0009154	0.134009	7.26044	0.143407	1	30	purine ribonucleotide catabolic process	PDE4D	0.296091
GO:0014911	0.134009	7.26044	0.143407	1	30	positive regulation of smooth muscle cell migration	HAS2	0.296091
GO:0032728	0.134009	7.26044	0.143407	1	30	positive regulation of interferon-beta production	DDX3X	0.296091
GO:0045070	0.134009	7.26044	0.143407	1	30	positive regulation of viral genome replication	DDX3X	0.296091
GO:0046627	0.134009	7.26044	0.143407	1	30	negative regulation of insulin receptor signaling pathway	PTPRE	0.296091
GO:0070741	0.134009	7.26044	0.143407	1	30	response to interleukin-6	GAB1	0.296091
GO:0070849	0.134009	7.26044	0.143407	1	30	response to epidermal growth factor	PDPK1	0.296091
GO:0071870	0.134009	7.26044	0.143407	1	30	cellular response to catecholamine stimulus	PDE4D	0.296091
GO:0098815	0.134009	7.26044	0.143407	1	30	modulation of excitatory postsynaptic potential	NLGN4X	0.296091
GO:1900449	0.134009	7.26044	0.143407	1	30	regulation of glutamate receptor signaling pathway	KLHL24	0.296091
GO:1903115	0.134009	7.26044	0.143407	1	30	regulation of actin filament-based movement	PDE4D	0.296091
GO:2000249	0.134009	7.26044	0.143407	1	30	regulation of actin cytoskeleton reorganization	HAX1	0.296091
GO:0030072	0.134592	2.43058	1.27154	3	266	peptide hormone secretion	ACVR2B,FGB,VIP	0.296637
GO:0030808	0.134617	3.21192	0.640551	2	134	regulation of nucleotide biosynthetic process	CALM2,VIP	0.296637
GO:1900371	0.134617	3.21192	0.640551	2	134	regulation of purine nucleotide biosynthetic process	CALM2,VIP	0.296637
GO:0070925	0.135387	1.90793	2.71517	5	568	organelle assembly	DDX3X,ZNF207,RB1CC1,TRAPPC8,MDM1	0.298069
GO:0007416	0.136237	3.18757	0.645332	2	135	synapse assembly	EPHA7,NLGN4X	0.299673
GO:1903362	0.136768	2.41193	1.2811	3	268	regulation of cellular protein catabolic process	SKP1,ZNF207,PSME3	0.300573
GO:0043488	0.137862	3.16358	0.650112	2	136	regulation of mRNA stability	VIP,PSME3	0.300679
GO:0090002	0.137862	3.16358	0.650112	2	136	establishment of protein localization to plasma membrane	BCL2L1,PDPK1	0.300679
GO:0002639	0.138156	7.01798	0.148187	1	31	positive regulation of immunoglobulin production	WHSC1	0.300679
GO:0006929	0.138156	7.01798	0.148187	1	31	substrate-dependent cell migration	ATP5B	0.300679
GO:0009261	0.138156	7.01798	0.148187	1	31	ribonucleotide catabolic process	PDE4D	0.300679
GO:0015721	0.138156	7.01798	0.148187	1	31	bile acid and bile salt transport	ATP8B1	0.300679
GO:0030851	0.138156	7.01798	0.148187	1	31	granulocyte differentiation	HAX1	0.300679
GO:0045909	0.138156	7.01798	0.148187	1	31	positive regulation of vasodilation	VIP	0.300679
GO:0050650	0.138156	7.01798	0.148187	1	31	chondroitin sulfate proteoglycan biosynthetic process	CHST9	0.300679
GO:0050775	0.138156	7.01798	0.148187	1	31	positive regulation of dendrite morphogenesis	ILK	0.300679
GO:0071868	0.138156	7.01798	0.148187	1	31	cellular response to monoamine stimulus	PDE4D	0.300679
GO:1901576	0.139021	1.31805	28.8965	34	6045	organic substance biosynthetic process	ACVR2B,ATP5B,CALM2,CBL,DDX3X,EIF4E,ESRRG,HAS2,FOXN2,ILK,PDPK1,ATP8B1,SCD,SRSF1,SNRPB,VIP,WHSC1,ZNF207,DDX3Y,EIF5B,HDAC9,RB1CC1,HAX1,PRDM5,VSX1,ING3,BCL11B,BOLL,LOC100131257,IRX3,CHST9,ZNF503,GLIS3,HIPK1	0.302294
GO:0030833	0.139491	3.13995	0.654892	2	137	regulation of actin filament polymerization	RASA1,HAX1	0.302783
GO:0034249	0.139491	3.13995	0.654892	2	137	negative regulation of cellular amide metabolic process	DDX3X,EIF4E	0.302783
GO:0032956	0.140055	2.38448	1.29544	3	271	regulation of actin cytoskeleton organization	ILK,RASA1,HAX1	0.303245
GO:2000026	0.140289	1.51162	7.66271	11	1603	regulation of multicellular organismal development	ACVR2B,DUSP6,EIF4E,EPHA7,ILK,WHSC1,HDAC9,HAX1,BCL11B,IRX3,HIPK1	0.303245
GO:0007005	0.140919	1.76622	3.52781	6	738	mitochondrion organization	ATP5B,BCL2L1,SNRPB,SNRPD1,FAM131B,HAX1	0.303245
GO:0000187	0.141125	3.11667	0.659672	2	138	activation of MAPK activity	DUSP6,GAB1	0.303245
GO:0002065	0.141125	3.11667	0.659672	2	138	columnar/cuboidal epithelial cell differentiation	ATP2B2,PDPK1	0.303245
GO:0030509	0.141125	3.11667	0.659672	2	138	BMP signaling pathway	ACVR2B,ILK	0.303245
GO:0031396	0.142261	2.36652	1.305	3	273	regulation of protein ubiquitination	SKP1,ZNF207,PSME3	0.303245
GO:0000289	0.142284	6.79117	0.152967	1	32	nuclear-transcribed mRNA poly(A) tail shortening	EIF4E	0.303245
GO:0001941	0.142284	6.79117	0.152967	1	32	postsynaptic membrane organization	NLGN4X	0.303245
GO:0003197	0.142284	6.79117	0.152967	1	32	endocardial cushion development	CRELD1	0.303245
GO:0003230	0.142284	6.79117	0.152967	1	32	cardiac atrium development	WHSC1	0.303245
GO:0010824	0.142284	6.79117	0.152967	1	32	regulation of centrosome duplication	MDM1	0.303245
GO:0015988	0.142284	6.79117	0.152967	1	32	energy coupled proton transmembrane transport, against electrochemical gradient	ATP5B	0.303245
GO:0015991	0.142284	6.79117	0.152967	1	32	ATP hydrolysis coupled proton transport	ATP5B	0.303245
GO:0030513	0.142284	6.79117	0.152967	1	32	positive regulation of BMP signaling pathway	ILK	0.303245
GO:0048255	0.142284	6.79117	0.152967	1	32	mRNA stabilization	VIP	0.303245
GO:0048741	0.142284	6.79117	0.152967	1	32	skeletal muscle fiber development	HDAC9	0.303245
GO:0072665	0.142284	6.79117	0.152967	1	32	protein localization to vacuole	TRAPPC8	0.303245
GO:1900077	0.142284	6.79117	0.152967	1	32	negative regulation of cellular response to insulin stimulus	PTPRE	0.303245
GO:1901099	0.142284	6.79117	0.152967	1	32	negative regulation of signal transduction in absence of ligand	BCL2L1	0.303245
GO:2001240	0.142284	6.79117	0.152967	1	32	negative regulation of extrinsic apoptotic signaling pathway in absence of ligand	BCL2L1	0.303245
GO:0006325	0.142841	1.75867	3.54215	6	741	chromatin organization	HLCS,SKP1,WHSC1,HDAC9,PRDM5,ING3	0.304169
GO:0002790	0.143369	2.35763	1.30978	3	274	peptide secretion	ACVR2B,FGB,VIP	0.30503
GO:0016311	0.144035	2.04165	2.02204	4	423	dephosphorylation	CALM2,DUSP6,PTPRE,PHLPP2	0.305924
GO:0043065	0.144098	1.86667	2.77254	5	580	positive regulation of apoptotic process	BCL2L1,DDX3X,DUSP6,EPHA7,ING3	0.305924
GO:0043487	0.144404	3.07111	0.669233	2	140	regulation of RNA stability	VIP,PSME3	0.305924
GO:0061351	0.144404	3.07111	0.669233	2	140	neural precursor cell proliferation	ILK,ZNF503	0.305924
GO:0007059	0.144479	2.34882	1.31456	3	275	chromosome segregation	DDX3X,ZNF207,DDX3Y	0.305924
GO:0006839	0.145593	2.34007	1.31934	3	276	mitochondrial transport	ATP5B,BCL2L1,HAX1	0.305924
GO:0007033	0.14605	3.04882	0.674013	2	141	vacuole organization	RB1CC1,TRAPPC8	0.305924
GO:0002042	0.146392	6.57854	0.157748	1	33	cell migration involved in sprouting angiogenesis	HDAC9	0.305924
GO:0007190	0.146392	6.57854	0.157748	1	33	activation of adenylate cyclase activity	CALM2	0.305924
GO:0009954	0.146392	6.57854	0.157748	1	33	proximal/distal pattern formation	IRX3	0.305924
GO:0014037	0.146392	6.57854	0.157748	1	33	Schwann cell differentiation	ILK	0.305924
GO:0031128	0.146392	6.57854	0.157748	1	33	developmental induction	HIPK1	0.305924
GO:0032743	0.146392	6.57854	0.157748	1	33	positive regulation of interleukin-2 production	PDE4D	0.305924
GO:0036465	0.146392	6.57854	0.157748	1	33	synaptic vesicle recycling	NLGN4X	0.305924
GO:0042417	0.146392	6.57854	0.157748	1	33	dopamine metabolic process	SNCB	0.305924
GO:0043267	0.146392	6.57854	0.157748	1	33	negative regulation of potassium ion transport	VIP	0.305924
GO:0043489	0.146392	6.57854	0.157748	1	33	RNA stabilization	VIP	0.305924
GO:0044091	0.146392	6.57854	0.157748	1	33	membrane biogenesis	NLGN4X	0.305924
GO:0051385	0.146392	6.57854	0.157748	1	33	response to mineralocorticoid	CALM2	0.305924
GO:0071869	0.146392	6.57854	0.157748	1	33	response to catecholamine	PDE4D	0.305924
GO:0090004	0.146392	6.57854	0.157748	1	33	positive regulation of establishment of protein localization to plasma membrane	PDPK1	0.305924
GO:0007188	0.1477	3.02686	0.678793	2	142	adenylate cyclase-modulating G-protein coupled receptor signaling pathway	PDE4D,VIP	0.308297
GO:0043068	0.1478	1.84998	2.79644	5	585	positive regulation of programmed cell death	BCL2L1,DDX3X,DUSP6,EPHA7,ING3	0.308297
GO:0044265	0.147904	1.66165	4.38347	7	917	cellular macromolecule catabolic process	CBL,EIF4E,ABCE1,SKP1,ZNF207,PSME3,C18orf25	0.308297
GO:0051270	0.148028	1.73882	3.58039	6	749	regulation of cellular component movement	GAB1,HAS2,ILK,PDE4D,PDPK1,HDAC9	0.308297
GO:0051276	0.149092	1.60028	5.21523	8	1091	chromosome organization	DDX3X,HLCS,SKP1,WHSC1,ZNF207,HDAC9,PRDM5,ING3	0.310252
GO:0010950	0.149354	3.0052	0.683573	2	143	positive regulation of endopeptidase activity	DDX3X,PSME3	0.310273
GO:0050880	0.149354	3.0052	0.683573	2	143	regulation of blood vessel size	FGB,VIP	0.310273
GO:0021696	0.150481	6.37879	0.162528	1	34	cerebellar cortex morphogenesis	ATP2B2	0.310785
GO:0045823	0.150481	6.37879	0.162528	1	34	positive regulation of heart contraction	PDE4D	0.310785
GO:0045907	0.150481	6.37879	0.162528	1	34	positive regulation of vasoconstriction	FGB	0.310785
GO:0071312	0.150481	6.37879	0.162528	1	34	cellular response to alkaloid	BCL2L1	0.310785
GO:1904036	0.150481	6.37879	0.162528	1	34	negative regulation of epithelial cell apoptotic process	FGB	0.310785
GO:2001258	0.150481	6.37879	0.162528	1	34	negative regulation of cation channel activity	CALM2	0.310785
GO:2001259	0.150481	6.37879	0.162528	1	34	positive regulation of cation channel activity	CALM2	0.310785
GO:0048598	0.15079	1.83683	2.81556	5	589	embryonic morphogenesis	ACVR2B,ATP2B2,DUSP6,IRX3,HIPK1	0.310839
GO:0007605	0.151011	2.98385	0.688354	2	144	sensory perception of sound	ATP2B2,ATP8B1	0.310839
GO:0035150	0.151011	2.98385	0.688354	2	144	regulation of tube size	FGB,VIP	0.310839
GO:0043279	0.151011	2.98385	0.688354	2	144	response to alkaloid	BCL2L1,KCNK1	0.310839
GO:0050678	0.153467	2.28055	1.35281	3	283	regulation of epithelial cell proliferation	HAS2,VIP,BCL11B	0.31301
GO:0007417	0.153843	1.6425	4.43128	7	927	central nervous system development	ATP2B2,CALM2,EPHA7,PCDH9,PHLPP2,NLGN4X,BCL11B	0.31301
GO:0030307	0.154337	2.94204	0.697914	2	146	positive regulation of cell growth	DDX3X,ILK	0.31301
GO:0031397	0.154337	2.94204	0.697914	2	146	negative regulation of protein ubiquitination	ZNF207,PSME3	0.31301
GO:2001020	0.154337	2.94204	0.697914	2	146	regulation of response to DNA damage stimulus	BCL2L1,WHSC1	0.31301
GO:0003091	0.154551	6.19079	0.167308	1	35	renal water homeostasis	HAS2	0.31301
GO:0006890	0.154551	6.19079	0.167308	1	35	retrograde vesicle-mediated transport, Golgi to ER	RAB6A	0.31301
GO:0007031	0.154551	6.19079	0.167308	1	35	peroxisome organization	TRAPPC8	0.31301
GO:0007257	0.154551	6.19079	0.167308	1	35	activation of JUN kinase activity	GAB1	0.31301
GO:0010470	0.154551	6.19079	0.167308	1	35	regulation of gastrulation	DUSP6	0.31301
GO:0014904	0.154551	6.19079	0.167308	1	35	myotube cell development	HDAC9	0.31301
GO:0022400	0.154551	6.19079	0.167308	1	35	regulation of rhodopsin mediated signaling pathway	CALM2	0.31301
GO:0035088	0.154551	6.19079	0.167308	1	35	establishment or maintenance of apical/basal cell polarity	ILK	0.31301
GO:0048048	0.154551	6.19079	0.167308	1	35	embryonic eye morphogenesis	HIPK1	0.31301
GO:0060795	0.154551	6.19079	0.167308	1	35	cell fate commitment involved in formation of primary germ layer	DUSP6	0.31301
GO:0061245	0.154551	6.19079	0.167308	1	35	establishment or maintenance of bipolar cell polarity	ILK	0.31301
GO:0071867	0.154551	6.19079	0.167308	1	35	response to monoamine	PDE4D	0.31301
GO:1902229	0.154551	6.19079	0.167308	1	35	regulation of intrinsic apoptotic signaling pathway in response to DNA damage	BCL2L1	0.31301
GO:0030855	0.154565	1.82065	2.83946	5	594	epithelial cell differentiation	ACVR2B,ATP2B2,PDE4D,PDPK1,BCL11B	0.31301
GO:0051235	0.154602	2.27229	1.35759	3	284	maintenance of location	CALM2,PDE4D,PDPK1	0.31301
GO:0006937	0.156006	2.92156	0.702694	2	147	regulation of muscle contraction	CALM2,PDE4D	0.315592
GO:2001242	0.157678	2.90137	0.707475	2	148	regulation of intrinsic apoptotic signaling pathway	BCL2L1,DDX3X	0.316689
GO:0044699	0.158053	1.4741	63.1325	67	13207	single-organism process	ACVR2B,ATP2B2,ATP5B,BCL2L1,CACNB2,CALM2,CBL,CSF2RA,DDX3X,DUSP6,EIF4E,EPHA7,ESRRG,FGB,GAB1,HAS2,HLCS,FOXN2,ILK,KCNK1,KPNA2,PCDH9,PDE4D,PDPK1,ATP8B1,PTPRE,RAB6A,RASA1,ABCE1,SCD,SRSF1,SKP1,SNCB,SNRPB,SNRPD1,VIP,WHSC1,ZNF207,DDX3Y,RASAL2,FAM131B,AQR,HDAC9,RB1CC1,ACTR1A,PSME3,HAX1,BLCAP,PRDM5,TRAPPC8,PHLPP2,LAMP3,VSX1,ING3,KLHL24,RADIL,MDM1,NLGN4X,BCL11B,BOLL,CRELD1,LOC100131257,IRX3,CHST9,ZNF503,HIPK…	0.316689
GO:0001662	0.158601	6.01353	0.172088	1	36	behavioral fear response	EIF4E	0.316689
GO:0002209	0.158601	6.01353	0.172088	1	36	behavioral defense response	EIF4E	0.316689
GO:0002886	0.158601	6.01353	0.172088	1	36	regulation of myeloid leukocyte mediated immunity	PDPK1	0.316689
GO:0031076	0.158601	6.01353	0.172088	1	36	embryonic camera-type eye development	HIPK1	0.316689
GO:0034405	0.158601	6.01353	0.172088	1	36	response to fluid shear stress	HAS2	0.316689
GO:0043300	0.158601	6.01353	0.172088	1	36	regulation of leukocyte degranulation	PDPK1	0.316689
GO:0045773	0.158601	6.01353	0.172088	1	36	positive regulation of axon extension	ILK	0.316689
GO:0051930	0.158601	6.01353	0.172088	1	36	regulation of sensory perception of pain	VIP	0.316689
GO:0051931	0.158601	6.01353	0.172088	1	36	regulation of sensory perception	VIP	0.316689
GO:0061028	0.158601	6.01353	0.172088	1	36	establishment of endothelial barrier	PDE4D	0.316689
GO:0090662	0.158601	6.01353	0.172088	1	36	ATP hydrolysis coupled transmembrane transport	ATP5B	0.316689
GO:1903078	0.158601	6.01353	0.172088	1	36	positive regulation of protein localization to plasma membrane	PDPK1	0.316689
GO:1904377	0.158601	6.01353	0.172088	1	36	positive regulation of protein localization to cell periphery	PDPK1	0.316689
GO:2000779	0.158601	6.01353	0.172088	1	36	regulation of double-strand break repair	WHSC1	0.316689
GO:0006310	0.159173	2.23983	1.37671	3	288	DNA recombination	KPNA2,WHSC1,BCL11B	0.317421
GO:0043491	0.159354	2.88145	0.712255	2	149	protein kinase B signaling	ILK,HAX1	0.317421
GO:0043542	0.159354	2.88145	0.712255	2	149	endothelial cell migration	PDPK1,HDAC9	0.317421
GO:0006397	0.16009	1.9553	2.10808	4	441	mRNA processing	SRSF1,SNRPB,SNRPD1,AQR	0.318631
GO:0002703	0.161033	2.8618	0.717035	2	150	regulation of leukocyte mediated immunity	PDPK1,WHSC1	0.319015
GO:0017157	0.161033	2.8618	0.717035	2	150	regulation of exocytosis	FGB,PDPK1	0.319015
GO:0052652	0.161033	2.8618	0.717035	2	150	cyclic purine nucleotide metabolic process	CALM2,VIP	0.319015
GO:0071772	0.161033	2.8618	0.717035	2	150	response to BMP	ACVR2B,ILK	0.319015
GO:0071773	0.161033	2.8618	0.717035	2	150	cellular response to BMP stimulus	ACVR2B,ILK	0.319015
GO:0009058	0.161059	1.28933	29.2933	34	6128	biosynthetic process	ACVR2B,ATP5B,CALM2,CBL,DDX3X,EIF4E,ESRRG,HAS2,FOXN2,ILK,PDPK1,ATP8B1,SCD,SRSF1,SNRPB,VIP,WHSC1,ZNF207,DDX3Y,EIF5B,HDAC9,RB1CC1,HAX1,PRDM5,VSX1,ING3,BCL11B,BOLL,LOC100131257,IRX3,CHST9,ZNF503,GLIS3,HIPK1	0.319015
GO:0071214	0.162628	2.21608	1.39105	3	291	cellular response to abiotic stimulus	BCL2L1,CALM2,DDX3X	0.32024
GO:0030212	0.162632	5.84613	0.176869	1	37	hyaluronan metabolic process	HAS2	0.32024
GO:0030501	0.162632	5.84613	0.176869	1	37	positive regulation of bone mineralization	ACVR2B	0.32024
GO:0032885	0.162632	5.84613	0.176869	1	37	regulation of polysaccharide biosynthetic process	HAS2	0.32024
GO:0097035	0.162632	5.84613	0.176869	1	37	regulation of membrane lipid distribution	ATP8B1	0.32024
GO:0098586	0.162632	5.84613	0.176869	1	37	cellular response to virus	BCL2L1	0.32024
GO:1903523	0.162632	5.84613	0.176869	1	37	negative regulation of blood circulation	PDE4D	0.32024
GO:0009190	0.162715	2.84242	0.721815	2	151	cyclic nucleotide biosynthetic process	CALM2,VIP	0.32024
GO:1903320	0.163785	2.20827	1.39583	3	292	regulation of protein modification by small protein conjugation or removal	SKP1,ZNF207,PSME3	0.322089
GO:0003205	0.164401	2.82329	0.726595	2	152	cardiac chamber development	WHSC1,CRELD1	0.322272
GO:0030902	0.164401	2.82329	0.726595	2	152	hindbrain development	ATP2B2,NLGN4X	0.322272
GO:0033002	0.164401	2.82329	0.726595	2	152	muscle cell proliferation	ILK,VIP	0.322272
GO:0048592	0.164401	2.82329	0.726595	2	152	eye morphogenesis	VSX1,HIPK1	0.322272
GO:0051147	0.166089	2.80442	0.731376	2	153	regulation of muscle cell differentiation	ILK,HDAC9	0.323907
GO:0002204	0.166644	5.68777	0.181649	1	38	somatic recombination of immunoglobulin genes involved in immune response	WHSC1	0.323907
GO:0002208	0.166644	5.68777	0.181649	1	38	somatic diversification of immunoglobulins involved in immune response	WHSC1	0.323907
GO:0010761	0.166644	5.68777	0.181649	1	38	fibroblast migration	ILK	0.323907
GO:0010799	0.166644	5.68777	0.181649	1	38	regulation of peptidyl-threonine phosphorylation	CALM2	0.323907
GO:0045190	0.166644	5.68777	0.181649	1	38	isotype switching	WHSC1	0.323907
GO:0045777	0.166644	5.68777	0.181649	1	38	positive regulation of blood pressure	PDE4D	0.323907
GO:0046605	0.166644	5.68777	0.181649	1	38	regulation of centrosome cycle	MDM1	0.323907
GO:0050832	0.166644	5.68777	0.181649	1	38	defense response to fungus	VIP	0.323907
GO:0061647	0.166644	5.68777	0.181649	1	38	histone H3-K9 modification	PRDM5	0.323907
GO:0014070	0.166678	1.60361	4.53166	7	948	response to organic cyclic compound	BCL2L1,CALM2,DUSP6,ESRRG,HLCS,KCNK1,PDE4D	0.323907
GO:0097193	0.167271	2.18516	1.41017	3	295	intrinsic apoptotic signaling pathway	BCL2L1,DDX3X,HIPK1	0.324517
GO:0051129	0.167694	1.76762	2.92072	5	611	negative regulation of cellular component organization	BCL2L1,DDX3X,EPHA7,ZNF207,MDM1	0.324517
GO:0002699	0.167781	2.78579	0.736156	2	154	positive regulation of immune effector process	PDPK1,WHSC1	0.324517
GO:0008064	0.167781	2.78579	0.736156	2	154	regulation of actin polymerization or depolymerization	RASA1,HAX1	0.324517
GO:0010952	0.167781	2.78579	0.736156	2	154	positive regulation of peptidase activity	DDX3X,PSME3	0.324517
GO:0030041	0.167781	2.78579	0.736156	2	154	actin filament polymerization	RASA1,HAX1	0.324517
GO:0030832	0.169476	2.76741	0.740936	2	155	regulation of actin filament length	RASA1,HAX1	0.327539
GO:0009117	0.170057	1.75858	2.93506	5	614	nucleotide metabolic process	ATP2B2,ATP5B,CALM2,PDE4D,VIP	0.32774
GO:0051603	0.170057	1.75858	2.93506	5	614	proteolysis involved in cellular protein catabolic process	CBL,SKP1,ZNF207,PSME3,C18orf25	0.32774
GO:0046907	0.170264	1.42297	8.85777	12	1853	intracellular transport	ATP5B,BCL2L1,CALM2,EIF4E,KPNA2,PDE4D,PDPK1,RAB6A,SRSF1,HAX1,TRAPPC8,NLGN4X	0.32774
GO:0042491	0.170637	5.53774	0.186429	1	39	auditory receptor cell differentiation	ATP2B2	0.32774
GO:0042596	0.170637	5.53774	0.186429	1	39	fear response	EIF4E	0.32774
GO:0061640	0.170637	5.53774	0.186429	1	39	cytoskeleton-dependent cytokinesis	RASA1	0.32774
GO:0010721	0.170779	2.16253	1.42451	3	298	negative regulation of cell development	EIF4E,EPHA7,IRX3	0.32774
GO:0030163	0.171013	1.65904	3.74292	6	783	protein catabolic process	CBL,SKP1,VIP,ZNF207,PSME3,C18orf25	0.32774
GO:0007389	0.17115	1.90158	2.16545	4	453	pattern specification process	ACVR2B,DUSP6,IRX3,HIPK1	0.32774
GO:0050679	0.171174	2.74926	0.745716	2	156	positive regulation of epithelial cell proliferation	HAS2,VIP	0.32774
GO:0051168	0.171174	2.74926	0.745716	2	156	nuclear export	EIF4E,SRSF1	0.32774
GO:1903321	0.171174	2.74926	0.745716	2	156	negative regulation of protein modification by small protein conjugation or removal	ZNF207,PSME3	0.32774
GO:0010942	0.172433	1.74961	2.9494	5	617	positive regulation of cell death	BCL2L1,DDX3X,DUSP6,EPHA7,ING3	0.329896
GO:1903649	0.17302	1.8929	2.17501	4	455	regulation of cytoplasmic transport	CALM2,PDE4D,PDPK1,HAX1	0.330204
GO:0006974	0.173111	1.65233	3.75726	6	786	cellular response to DNA damage stimulus	BCL2L1,KPNA2,WHSC1,AQR,PSME3,HIPK1	0.330204
GO:0009165	0.17313	2.14769	1.43407	3	300	nucleotide biosynthetic process	ATP5B,CALM2,VIP	0.330204
GO:0048638	0.17313	2.14769	1.43407	3	300	regulation of developmental growth	DUSP6,EPHA7,ILK	0.330204
GO:0002274	0.174578	2.71368	0.755277	2	158	myeloid leukocyte activation	PDPK1,PTPRE	0.330984
GO:0006754	0.174611	5.39541	0.191209	1	40	ATP biosynthetic process	ATP5B	0.330984
GO:0006833	0.174611	5.39541	0.191209	1	40	water transport	HAS2	0.330984
GO:0016056	0.174611	5.39541	0.191209	1	40	rhodopsin mediated signaling pathway	CALM2	0.330984
GO:0016574	0.174611	5.39541	0.191209	1	40	histone ubiquitination	SKP1	0.330984
GO:0021545	0.174611	5.39541	0.191209	1	40	cranial nerve development	ATP8B1	0.330984
GO:0050919	0.174611	5.39541	0.191209	1	40	negative chemotaxis	EPHA7	0.330984
GO:0070169	0.174611	5.39541	0.191209	1	40	positive regulation of biomineral tissue development	ACVR2B	0.330984
GO:0006753	0.175622	1.7378	2.96852	5	621	nucleoside phosphate metabolic process	ATP2B2,ATP5B,CALM2,PDE4D,VIP	0.332134
GO:0030029	0.175622	1.7378	2.96852	5	621	actin filament-based process	ILK,PDE4D,PDPK1,RASA1,HAX1	0.332134
GO:0035295	0.175622	1.7378	2.96852	5	621	tube development	ACVR2B,EIF4E,EPHA7,ILK,IRX3	0.332134
GO:0050657	0.176285	2.69622	0.760057	2	159	nucleic acid transport	EIF4E,SRSF1	0.332878
GO:0050658	0.176285	2.69622	0.760057	2	159	RNA transport	EIF4E,SRSF1	0.332878
GO:0006811	0.177467	1.4555	7.17513	10	1501	ion transport	ATP2B2,ATP5B,CACNB2,CALM2,KCNK1,PDE4D,PDPK1,ATP8B1,VIP,KLHL24	0.334119
GO:0050770	0.177994	2.67899	0.764837	2	160	regulation of axonogenesis	EPHA7,ILK	0.334119
GO:0000380	0.178567	5.2602	0.19599	1	41	alternative mRNA splicing, via spliceosome	SRSF1	0.334119
GO:0001954	0.178567	5.2602	0.19599	1	41	positive regulation of cell-matrix adhesion	ILK	0.334119
GO:0002889	0.178567	5.2602	0.19599	1	41	regulation of immunoglobulin mediated immune response	WHSC1	0.334119
GO:0006891	0.178567	5.2602	0.19599	1	41	intra-Golgi vesicle-mediated transport	RAB6A	0.334119
GO:0010823	0.178567	5.2602	0.19599	1	41	negative regulation of mitochondrion organization	BCL2L1	0.334119
GO:0021587	0.178567	5.2602	0.19599	1	41	cerebellum morphogenesis	ATP2B2	0.334119
GO:0042059	0.178567	5.2602	0.19599	1	41	negative regulation of epidermal growth factor receptor signaling pathway	CBL	0.334119
GO:0042551	0.178567	5.2602	0.19599	1	41	neuron maturation	VSX1	0.334119
GO:0050850	0.178567	5.2602	0.19599	1	41	positive regulation of calcium-mediated signaling	CALM2	0.334119
GO:2000351	0.178567	5.2602	0.19599	1	41	regulation of endothelial cell apoptotic process	FGB	0.334119
GO:1901293	0.179047	2.11146	1.45797	3	305	nucleoside phosphate biosynthetic process	ATP5B,CALM2,VIP	0.334764
GO:0050954	0.179706	2.66197	0.769618	2	161	sensory perception of mechanical stimulus	ATP2B2,ATP8B1	0.335741
GO:0006412	0.180448	1.72037	2.99721	5	627	translation	DDX3X,EIF4E,DDX3Y,EIF5B,BOLL	0.336618
GO:0048729	0.180448	1.72037	2.99721	5	627	tissue morphogenesis	EPHA7,ILK,VSX1,IRX3,HIPK1	0.336618
GO:0051236	0.18142	2.64517	0.774398	2	162	establishment of RNA localization	EIF4E,SRSF1	0.337139
GO:0071478	0.18142	2.64517	0.774398	2	162	cellular response to radiation	BCL2L1,CALM2	0.337139
GO:0016192	0.181891	1.47625	6.34815	9	1328	vesicle-mediated transport	BCL2L1,CALM2,CBL,FGB,PDPK1,RAB6A,ACTR1A,TRAPPC8,NLGN4X	0.337139
GO:0002279	0.182503	5.13158	0.20077	1	42	mast cell activation involved in immune response	PDPK1	0.337139
GO:0002712	0.182503	5.13158	0.20077	1	42	regulation of B cell mediated immunity	WHSC1	0.337139
GO:0007094	0.182503	5.13158	0.20077	1	42	mitotic spindle assembly checkpoint	ZNF207	0.337139
GO:0032924	0.182503	5.13158	0.20077	1	42	activin receptor signaling pathway	ACVR2B	0.337139
GO:0034121	0.182503	5.13158	0.20077	1	42	regulation of toll-like receptor signaling pathway	PDPK1	0.337139
GO:0035338	0.182503	5.13158	0.20077	1	42	long-chain fatty-acyl-CoA biosynthetic process	SCD	0.337139
GO:0043303	0.182503	5.13158	0.20077	1	42	mast cell degranulation	PDPK1	0.337139
GO:0090102	0.182503	5.13158	0.20077	1	42	cochlea development	ATP2B2	0.337139
GO:1901185	0.182503	5.13158	0.20077	1	42	negative regulation of ERBB signaling pathway	CBL	0.337139
GO:1904667	0.182503	5.13158	0.20077	1	42	negative regulation of ubiquitin protein ligase activity	ZNF207	0.337139
GO:0007519	0.183137	2.62857	0.779178	2	163	skeletal muscle tissue development	FOXN2,HDAC9	0.338058
GO:0050794	0.184516	1.281	47.6733	52	9973	regulation of cellular process	ACVR2B,ATP2B2,ATP5B,BCL2L1,CACNB2,CALM2,CBL,CSF2RA,DDX3X,DUSP6,EIF4E,EPHA7,ESRRG,FGB,GAB1,HAS2,FOXN2,ILK,KPNA2,PDE4D,PDPK1,ATP8B1,PTPRE,RAB6A,RASA1,SKP1,SNCB,VIP,WHSC1,ZNF207,RASAL2,EIF5B,HDAC9,RB1CC1,PSME3,HAX1,PRDM5,PHLPP2,VSX1,ING3,KLHL24,RADIL,MDM1,NLGN4X,BCL11B,BOLL,LOC100131257,IRX3,ZNF503,GLIS3,HIPK1,C18orf32	0.340347
GO:0008544	0.185021	2.07642	1.48187	3	310	epidermis development	ATP2B2,GAB1,BCL11B	0.340554
GO:0010720	0.186306	1.83426	2.24193	4	469	positive regulation of cell development	FGB,HAS2,ILK,IRX3	0.340554
GO:0016447	0.186421	5.00909	0.20555	1	43	somatic recombination of immunoglobulin gene segments	WHSC1	0.340554
GO:0032881	0.186421	5.00909	0.20555	1	43	regulation of polysaccharide metabolic process	HAS2	0.340554
GO:0042771	0.186421	5.00909	0.20555	1	43	intrinsic apoptotic signaling pathway in response to DNA damage by p53 class mediator	HIPK1	0.340554
GO:0045058	0.186421	5.00909	0.20555	1	43	T cell selection	BCL11B	0.340554
GO:0046626	0.186421	5.00909	0.20555	1	43	regulation of insulin receptor signaling pathway	PTPRE	0.340554
GO:0050829	0.186421	5.00909	0.20555	1	43	defense response to Gram-negative bacterium	VIP	0.340554
GO:0071173	0.186421	5.00909	0.20555	1	43	spindle assembly checkpoint	ZNF207	0.340554
GO:0086003	0.186421	5.00909	0.20555	1	43	cardiac muscle cell contraction	PDE4D	0.340554
GO:0090199	0.186421	5.00909	0.20555	1	43	regulation of release of cytochrome c from mitochondria	BCL2L1	0.340554
GO:1903146	0.186421	5.00909	0.20555	1	43	regulation of mitophagy	HAX1	0.340554
GO:1904666	0.186421	5.00909	0.20555	1	43	regulation of ubiquitin protein ligase activity	ZNF207	0.340554
GO:0070647	0.189766	1.54084	4.70375	7	984	protein modification by small protein conjugation or removal	CBL,SKP1,MKRN3,ZNF207,PSME3,KLHL24,C18orf25	0.344363
GO:0003018	0.19003	2.5642	0.798299	2	167	vascular process in circulatory system	FGB,VIP	0.344363
GO:0030177	0.19003	2.5642	0.798299	2	167	positive regulation of Wnt signaling pathway	ILK,PSME3	0.344363
GO:0040008	0.190251	1.68649	3.05457	5	639	regulation of growth	DDX3X,DUSP6,EPHA7,ILK,ING3	0.344363
GO:0002448	0.190321	4.89229	0.21033	1	44	mast cell mediated immunity	PDPK1	0.344363
GO:0007595	0.190321	4.89229	0.21033	1	44	lactation	ATP2B2	0.344363
GO:0007618	0.190321	4.89229	0.21033	1	44	mating	VIP	0.344363
GO:0021575	0.190321	4.89229	0.21033	1	44	hindbrain morphogenesis	ATP2B2	0.344363
GO:0045841	0.190321	4.89229	0.21033	1	44	negative regulation of mitotic metaphase/anaphase transition	ZNF207	0.344363
GO:0046949	0.190321	4.89229	0.21033	1	44	fatty-acyl-CoA biosynthetic process	SCD	0.344363
GO:0048384	0.190321	4.89229	0.21033	1	44	retinoic acid receptor signaling pathway	ESRRG	0.344363
GO:0051353	0.190321	4.89229	0.21033	1	44	positive regulation of oxidoreductase activity	CALM2	0.344363
GO:0071174	0.190321	4.89229	0.21033	1	44	mitotic spindle checkpoint	ZNF207	0.344363
GO:0002478	0.193489	2.53317	0.807859	2	169	antigen processing and presentation of exogenous peptide antigen	ACTR1A,PSME3	0.347816
GO:0007187	0.193489	2.53317	0.807859	2	169	G-protein coupled receptor signaling pathway, coupled to cyclic nucleotide second messenger	PDE4D,VIP	0.347816
GO:0030308	0.193489	2.53317	0.807859	2	169	negative regulation of cell growth	DDX3X,EPHA7	0.347816
GO:0001974	0.194202	4.7808	0.215111	1	45	blood vessel remodeling	ACVR2B	0.347816
GO:0007528	0.194202	4.7808	0.215111	1	45	neuromuscular junction development	CACNB2	0.347816
GO:0021762	0.194202	4.7808	0.215111	1	45	substantia nigra development	CALM2	0.347816
GO:0032648	0.194202	4.7808	0.215111	1	45	regulation of interferon-beta production	DDX3X	0.347816
GO:0034113	0.194202	4.7808	0.215111	1	45	heterotypic cell-cell adhesion	FGB	0.347816
GO:0035307	0.194202	4.7808	0.215111	1	45	positive regulation of protein dephosphorylation	CALM2	0.347816
GO:0035315	0.194202	4.7808	0.215111	1	45	hair cell differentiation	ATP2B2	0.347816
GO:0035987	0.194202	4.7808	0.215111	1	45	endodermal cell differentiation	DUSP6	0.347816
GO:0060420	0.194202	4.7808	0.215111	1	45	regulation of heart growth	DUSP6	0.347816
GO:1902100	0.194202	4.7808	0.215111	1	45	negative regulation of metaphase/anaphase transition of cell cycle	ZNF207	0.347816
GO:2000273	0.194202	4.7808	0.215111	1	45	positive regulation of receptor activity	CALM2	0.347816
GO:0030203	0.195222	2.51794	0.81264	2	170	glycosaminoglycan metabolic process	HAS2,CHST9	0.348884
GO:0043902	0.195222	2.51794	0.81264	2	170	positive regulation of multi-organism process	DDX3X,VIP	0.348884
GO:1903052	0.195222	2.51794	0.81264	2	170	positive regulation of proteolysis involved in cellular protein catabolic process	SKP1,PSME3	0.348884
GO:0010639	0.195906	2.01612	1.52489	3	319	negative regulation of organelle organization	BCL2L1,ZNF207,MDM1	0.349599
GO:0046879	0.195906	2.01612	1.52489	3	319	hormone secretion	ACVR2B,FGB,VIP	0.349599
GO:0044257	0.196058	1.66732	3.08803	5	646	cellular protein catabolic process	CBL,SKP1,ZNF207,PSME3,C18orf25	0.349619
GO:0006875	0.197956	1.78674	2.29929	4	481	cellular metal ion homeostasis	ATP2B2,CALM2,PDE4D,PDPK1	0.350411
GO:0002381	0.198065	4.67427	0.219891	1	46	immunoglobulin production involved in immunoglobulin mediated immune response	WHSC1	0.350411
GO:0035176	0.198065	4.67427	0.219891	1	46	social behavior	NLGN4X	0.350411
GO:0035306	0.198065	4.67427	0.219891	1	46	positive regulation of dephosphorylation	CALM2	0.350411
GO:0035336	0.198065	4.67427	0.219891	1	46	long-chain fatty-acyl-CoA metabolic process	SCD	0.350411
GO:0046068	0.198065	4.67427	0.219891	1	46	cGMP metabolic process	ATP2B2	0.350411
GO:0048260	0.198065	4.67427	0.219891	1	46	positive regulation of receptor-mediated endocytosis	CBL	0.350411
GO:0050982	0.198065	4.67427	0.219891	1	46	detection of mechanical stimulus	ATP2B2	0.350411
GO:0050999	0.198065	4.67427	0.219891	1	46	regulation of nitric-oxide synthase activity	CALM2	0.350411
GO:0051703	0.198065	4.67427	0.219891	1	46	intraspecies interaction between organisms	NLGN4X	0.350411
GO:2001239	0.198065	4.67427	0.219891	1	46	regulation of extrinsic apoptotic signaling pathway in absence of ligand	BCL2L1	0.350411
GO:0032271	0.198694	2.488	0.8222	2	172	regulation of protein polymerization	RASA1,HAX1	0.351273
GO:0051345	0.199118	1.5757	3.92935	6	822	positive regulation of hydrolase activity	CALM2,DDX3X,PDPK1,RASA1,RASAL2,PSME3	0.35177
GO:0006936	0.19957	1.99678	1.53924	3	322	muscle contraction	CALM2,PDE4D,SRSF1	0.352316
GO:0050767	0.200245	1.65387	3.11193	5	651	regulation of neurogenesis	EIF4E,EPHA7,ILK,BCL11B,IRX3	0.352626
GO:1901654	0.200433	2.47329	0.82698	2	173	response to ketone	BCL2L1,CALM2	0.352626
GO:0010817	0.200904	1.77523	2.31363	4	484	regulation of hormone levels	ACVR2B,FGB,VIP,CHST9	0.352626
GO:0048878	0.201116	1.51278	4.78501	7	1001	chemical homeostasis	ATP2B2,ATP5B,CALM2,HAS2,PDE4D,PDPK1,TMTC2	0.352626
GO:0002637	0.201909	4.57237	0.224671	1	47	regulation of immunoglobulin production	WHSC1	0.352626
GO:0032608	0.201909	4.57237	0.224671	1	47	interferon-beta production	DDX3X	0.352626
GO:0042044	0.201909	4.57237	0.224671	1	47	fluid transport	HAS2	0.352626
GO:0042312	0.201909	4.57237	0.224671	1	47	regulation of vasodilation	VIP	0.352626
GO:0048008	0.201909	4.57237	0.224671	1	47	platelet-derived growth factor receptor signaling pathway	GAB1	0.352626
GO:0090307	0.201909	4.57237	0.224671	1	47	mitotic spindle assembly	ZNF207	0.352626
GO:2000816	0.201909	4.57237	0.224671	1	47	negative regulation of mitotic sister chromatid separation	ZNF207	0.352626
GO:0043043	0.201929	1.64856	3.12149	5	653	peptide biosynthetic process	DDX3X,EIF4E,DDX3Y,EIF5B,BOLL	0.352626
GO:0051607	0.202022	1.98409	1.5488	3	324	defense response to virus	SNRPB,SNRPD1,FAM131B	0.352626
GO:0045597	0.202097	1.56761	3.94847	6	826	positive regulation of cell differentiation	ACVR2B,FGB,HAS2,ILK,HAX1,IRX3	0.352626
GO:0006959	0.202174	2.45876	0.831761	2	174	humoral immune response	FGB,VIP	0.352626
GO:0060348	0.202174	2.45876	0.831761	2	174	bone development	HAS2,WHSC1	0.352626
GO:0072331	0.202174	2.45876	0.831761	2	174	signal transduction by p53 class mediator	PSME3,HIPK1	0.352626
GO:0030334	0.202773	1.64591	3.12627	5	654	regulation of cell migration	GAB1,HAS2,ILK,PDPK1,HDAC9	0.35342
GO:0044765	0.203609	1.27251	18.4326	22	3856	single-organism transport	ACVR2B,ATP2B2,ATP5B,BCL2L1,CACNB2,CALM2,EIF4E,FGB,HAS2,KCNK1,KPNA2,PDE4D,PDPK1,ATP8B1,RAB6A,ABCE1,SRSF1,VIP,HAX1,TRAPPC8,KLHL24,NLGN4X	0.354628
GO:0060538	0.203917	2.44439	0.836541	2	175	skeletal muscle organ development	FOXN2,HDAC9	0.354663
GO:0097164	0.203917	2.44439	0.836541	2	175	ammonium ion metabolic process	ATP2B2,SNCB	0.354663
GO:0019884	0.205661	2.43019	0.841321	2	176	antigen processing and presentation of exogenous antigen	ACTR1A,PSME3	0.356069
GO:0031330	0.205661	2.43019	0.841321	2	176	negative regulation of cellular catabolic process	BCL2L1,ZNF207	0.356069
GO:0002067	0.205735	4.4748	0.229451	1	48	glandular epithelial cell differentiation	PDPK1	0.356069
GO:0009206	0.205735	4.4748	0.229451	1	48	purine ribonucleoside triphosphate biosynthetic process	ATP5B	0.356069
GO:0032722	0.205735	4.4748	0.229451	1	48	positive regulation of chemokine production	DDX3X	0.356069
GO:0051926	0.205735	4.4748	0.229451	1	48	negative regulation of calcium ion transport	CALM2	0.356069
GO:0071320	0.205735	4.4748	0.229451	1	48	cellular response to cAMP	PDE4D	0.356069
GO:0055082	0.20616	1.6354	3.14539	5	658	cellular chemical homeostasis	ATP2B2,ATP5B,CALM2,PDE4D,PDPK1	0.356554
GO:0009914	0.206948	1.95917	1.56792	3	328	hormone transport	ACVR2B,FGB,VIP	0.357666
GO:0006022	0.207408	2.41615	0.846101	2	177	aminoglycan metabolic process	HAS2,CHST9	0.358161
GO:0003008	0.207524	1.35763	9.23063	12	1931	system process	ATP2B2,CACNB2,CALM2,FGB,HAS2,KCNK1,PDE4D,ATP8B1,SRSF1,VIP,VSX1,NLGN4X	0.358161
GO:0008154	0.209155	2.40227	0.850882	2	178	actin polymerization or depolymerization	RASA1,HAX1	0.358885
GO:0006195	0.209543	4.3813	0.234231	1	49	purine nucleotide catabolic process	PDE4D	0.358885
GO:0009145	0.209543	4.3813	0.234231	1	49	purine nucleoside triphosphate biosynthetic process	ATP5B	0.358885
GO:0010803	0.209543	4.3813	0.234231	1	49	regulation of tumor necrosis factor-mediated signaling pathway	HIPK1	0.358885
GO:0030195	0.209543	4.3813	0.234231	1	49	negative regulation of blood coagulation	FGB	0.358885
GO:0032418	0.209543	4.3813	0.234231	1	49	lysosome localization	PDPK1	0.358885
GO:0033048	0.209543	4.3813	0.234231	1	49	negative regulation of mitotic sister chromatid segregation	ZNF207	0.358885
GO:0043535	0.209543	4.3813	0.234231	1	49	regulation of blood vessel endothelial cell migration	HDAC9	0.358885
GO:0045661	0.209543	4.3813	0.234231	1	49	regulation of myoblast differentiation	ILK	0.358885
GO:0048641	0.209543	4.3813	0.234231	1	49	regulation of skeletal muscle tissue development	HDAC9	0.358885
GO:1900047	0.209543	4.3813	0.234231	1	49	negative regulation of hemostasis	FGB	0.358885
GO:0007369	0.210905	2.38855	0.855662	2	179	gastrulation	ACVR2B,DUSP6	0.360716
GO:0031398	0.210905	2.38855	0.855662	2	179	positive regulation of protein ubiquitination	SKP1,PSME3	0.360716
GO:0060562	0.211902	1.93486	1.58704	3	332	epithelial tube morphogenesis	EPHA7,ILK,IRX3	0.36217
GO:0021953	0.212656	2.37498	0.860442	2	180	central nervous system neuron differentiation	ATP2B2,BCL11B	0.362858
GO:0098742	0.212656	2.37498	0.860442	2	180	cell-cell adhesion via plasma-membrane adhesion molecules	PCDH7,PCDH9	0.362858
GO:0008206	0.213333	4.29162	0.239012	1	50	bile acid metabolic process	ATP8B1	0.362858
GO:0010507	0.213333	4.29162	0.239012	1	50	negative regulation of autophagy	BCL2L1	0.362858
GO:0016445	0.213333	4.29162	0.239012	1	50	somatic diversification of immunoglobulins	WHSC1	0.362858
GO:0042255	0.213333	4.29162	0.239012	1	50	ribosome assembly	DDX3X	0.362858
GO:0060711	0.213333	4.29162	0.239012	1	50	labyrinthine layer development	GAB1	0.362858
GO:0015833	0.214389	1.92292	1.5966	3	334	peptide transport	ACVR2B,FGB,VIP	0.364402
GO:0009913	0.216162	2.3483	0.870002	2	182	epidermal cell differentiation	ATP2B2,BCL11B	0.365246
GO:0030278	0.216162	2.3483	0.870002	2	182	regulation of ossification	ACVR2B,ILK	0.365246
GO:0003044	0.217106	4.20553	0.243792	1	51	regulation of systemic arterial blood pressure mediated by a chemical signal	PDE4D	0.365246
GO:0010332	0.217106	4.20553	0.243792	1	51	response to gamma radiation	BCL2L1	0.365246
GO:0021695	0.217106	4.20553	0.243792	1	51	cerebellar cortex development	ATP2B2	0.365246
GO:0031577	0.217106	4.20553	0.243792	1	51	spindle checkpoint	ZNF207	0.365246
GO:0033046	0.217106	4.20553	0.243792	1	51	negative regulation of sister chromatid segregation	ZNF207	0.365246
GO:0043525	0.217106	4.20553	0.243792	1	51	positive regulation of neuron apoptotic process	EPHA7	0.365246
GO:0046785	0.217106	4.20553	0.243792	1	51	microtubule polymerization	ZNF207	0.365246
GO:0050819	0.217106	4.20553	0.243792	1	51	negative regulation of coagulation	FGB	0.365246
GO:0051453	0.217106	4.20553	0.243792	1	51	regulation of intracellular pH	ATP5B	0.365246
GO:0051985	0.217106	4.20553	0.243792	1	51	negative regulation of chromosome segregation	ZNF207	0.365246
GO:0060411	0.217106	4.20553	0.243792	1	51	cardiac septum morphogenesis	WHSC1	0.365246
GO:0070373	0.217106	4.20553	0.243792	1	51	negative regulation of ERK1 and ERK2 cascade	DUSP6	0.365246
GO:2001021	0.217106	4.20553	0.243792	1	51	negative regulation of response to DNA damage stimulus	BCL2L1	0.365246
GO:0045787	0.218132	1.90528	1.61094	3	337	positive regulation of cell cycle	DDX3X,EIF4E,PSME3	0.366723
GO:0046578	0.219674	2.3222	0.879563	2	184	regulation of Ras protein signal transduction	RASA1,RASAL2	0.368548
GO:0002763	0.22086	4.12281	0.248572	1	52	positive regulation of myeloid leukocyte differentiation	HAX1	0.368548
GO:0006584	0.22086	4.12281	0.248572	1	52	catecholamine metabolic process	SNCB	0.368548
GO:0009620	0.22086	4.12281	0.248572	1	52	response to fungus	VIP	0.368548
GO:0009712	0.22086	4.12281	0.248572	1	52	catechol-containing compound metabolic process	SNCB	0.368548
GO:0010812	0.22086	4.12281	0.248572	1	52	negative regulation of cell-substrate adhesion	RASA1	0.368548
GO:0032663	0.22086	4.12281	0.248572	1	52	regulation of interleukin-2 production	PDE4D	0.368548
GO:0035094	0.22086	4.12281	0.248572	1	52	response to nicotine	KCNK1	0.368548
GO:0035337	0.22086	4.12281	0.248572	1	52	fatty-acyl-CoA metabolic process	SCD	0.368548
GO:1902850	0.22086	4.12281	0.248572	1	52	microtubule cytoskeleton organization involved in mitosis	ZNF207	0.368548
GO:2000243	0.22086	4.12281	0.248572	1	52	positive regulation of reproductive process	VIP	0.368548
GO:1903364	0.221432	2.30936	0.884343	2	185	positive regulation of cellular protein catabolic process	SKP1,PSME3	0.369253
GO:0002250	0.223144	1.88226	1.63006	3	341	adaptive immune response	FGB,WHSC1,LAMP3	0.371684
GO:0061136	0.223191	2.29667	0.889123	2	186	regulation of proteasomal protein catabolic process	ZNF207,PSME3	0.371684
GO:0051128	0.223631	1.31851	10.2918	13	2153	regulation of cellular component organization	BCL2L1,CBL,DDX3X,EPHA7,FGB,HAS2,ILK,PDPK1,ATP8B1,RASA1,ZNF207,HAX1,MDM1	0.372165
GO:0048511	0.2244	1.87658	1.63484	3	342	rhythmic process	BCL2L1,HAS2,SKP1	0.373017
GO:0006513	0.224596	4.04327	0.253352	1	53	protein monoubiquitination	SKP1	0.373017
GO:0048538	0.224596	4.04327	0.253352	1	53	thymus development	BCL11B	0.373017
GO:0048588	0.224951	2.28411	0.893904	2	187	developmental cell growth	EPHA7,ILK	0.373105
GO:0048839	0.224951	2.28411	0.893904	2	187	inner ear development	ATP2B2,ATP8B1	0.373105
GO:0055086	0.225124	1.57984	3.25056	5	680	nucleobase-containing small molecule metabolic process	ATP2B2,ATP5B,CALM2,PDE4D,VIP	0.37314
GO:0050673	0.225659	1.87095	1.63962	3	343	epithelial cell proliferation	HAS2,VIP,BCL11B	0.373776
GO:0001885	0.228315	3.96673	0.258133	1	54	endothelial cell development	PDE4D	0.376408
GO:0009201	0.228315	3.96673	0.258133	1	54	ribonucleoside triphosphate biosynthetic process	ATP5B	0.376408
GO:0010830	0.228315	3.96673	0.258133	1	54	regulation of myotube differentiation	HDAC9	0.376408
GO:0030071	0.228315	3.96673	0.258133	1	54	regulation of mitotic metaphase/anaphase transition	ZNF207	0.376408
GO:0030641	0.228315	3.96673	0.258133	1	54	regulation of cellular pH	ATP5B	0.376408
GO:0035872	0.228315	3.96673	0.258133	1	54	nucleotide-binding domain, leucine rich repeat containing receptor signaling pathway	BCL2L1	0.376408
GO:0051881	0.228315	3.96673	0.258133	1	54	regulation of mitochondrial membrane potential	BCL2L1	0.376408
GO:0048002	0.228475	2.25939	0.903464	2	189	antigen processing and presentation of peptide antigen	ACTR1A,PSME3	0.37642
GO:0043623	0.229035	1.67436	2.44748	4	512	cellular protein complex assembly	FGB,RASA1,ZNF207,HAX1	0.37709
GO:0000086	0.230239	2.24723	0.908244	2	190	G2/M transition of mitotic cell cycle	SKP1,ACTR1A	0.378567
GO:0007254	0.230239	2.24723	0.908244	2	190	JNK cascade	GAB1,RB1CC1	0.378567
GO:0043933	0.231978	1.28502	12.2135	15	2555	macromolecular complex subunit organization	DDX3X,FGB,HLCS,ILK,RASA1,SRSF1,SKP1,SNRPB,SNRPD1,WHSC1,ZNF207,HDAC9,HAX1,PRDM5,ING3	0.378965
GO:0030324	0.232003	2.2352	0.913025	2	191	lung development	ACVR2B,EIF4E	0.378965
GO:0051701	0.232003	2.2352	0.913025	2	191	interaction with host	BCL2L1,KPNA2	0.378965
GO:0032413	0.232017	3.89303	0.262913	1	55	negative regulation of ion transmembrane transporter activity	CALM2	0.378965
GO:0048546	0.232017	3.89303	0.262913	1	55	digestive tract morphogenesis	ACVR2B	0.378965
GO:0048747	0.232017	3.89303	0.262913	1	55	muscle fiber development	HDAC9	0.378965
GO:0071230	0.232017	3.89303	0.262913	1	55	cellular response to amino acid stimulus	BCL2L1	0.378965
GO:0071479	0.232017	3.89303	0.262913	1	55	cellular response to ionizing radiation	BCL2L1	0.378965
GO:0072583	0.232017	3.89303	0.262913	1	55	clathrin-mediated endocytosis	NLGN4X	0.378965
GO:1902099	0.232017	3.89303	0.262913	1	55	regulation of metaphase/anaphase transition of cell cycle	ZNF207	0.378965
GO:0051179	0.232668	1.21845	26.4873	30	5541	localization	ACVR2B,ATP2B2,ATP5B,BCL2L1,CACNB2,CALM2,CBL,DDX3X,EIF4E,FGB,GAB1,HAS2,ILK,KCNK1,KPNA2,PDE4D,PDPK1,ATP8B1,RAB6A,ABCE1,SRSF1,SSB,VIP,WHSC1,HDAC9,ACTR1A,HAX1,TRAPPC8,KLHL24,NLGN4X	0.379778
GO:0051234	0.232974	1.22928	21.664	25	4532	establishment of localization	ACVR2B,ATP2B2,ATP5B,BCL2L1,CACNB2,CALM2,CBL,EIF4E,FGB,HAS2,KCNK1,KPNA2,PDE4D,PDPK1,ATP8B1,RAB6A,ABCE1,SRSF1,VIP,WHSC1,ACTR1A,HAX1,TRAPPC8,KLHL24,NLGN4X	0.380026
GO:0006403	0.233769	2.2233	0.917805	2	192	RNA localization	EIF4E,SRSF1	0.380317
GO:0009581	0.233769	2.2233	0.917805	2	192	detection of external stimulus	ATP2B2,CALM2	0.380317
GO:0015931	0.233769	2.2233	0.917805	2	192	nucleobase-containing compound transport	EIF4E,SRSF1	0.380317
GO:1903322	0.233769	2.2233	0.917805	2	192	positive regulation of protein modification by small protein conjugation or removal	SKP1,PSME3	0.380317
GO:0051173	0.234291	1.33268	8.57096	11	1793	positive regulation of nitrogen compound metabolic process	CALM2,DDX3X,ESRRG,HAS2,ILK,VIP,WHSC1,HAX1,BCL11B,BOLL,GLIS3	0.380819
GO:0033365	0.235132	1.48529	4.15402	6	869	protein localization to organelle	DDX3X,KPNA2,RAB6A,SSB,HAX1,TRAPPC8	0.380819
GO:0001706	0.2357	3.82201	0.267693	1	56	endoderm formation	DUSP6	0.380819
GO:0003382	0.2357	3.82201	0.267693	1	56	epithelial cell morphogenesis	BCL11B	0.380819
GO:0007091	0.2357	3.82201	0.267693	1	56	metaphase/anaphase transition of mitotic cell cycle	ZNF207	0.380819
GO:0032508	0.2357	3.82201	0.267693	1	56	DNA duplex unwinding	DDX3X	0.380819
GO:0072523	0.2357	3.82201	0.267693	1	56	purine-containing compound catabolic process	PDE4D	0.380819
GO:1902041	0.2357	3.82201	0.267693	1	56	regulation of extrinsic apoptotic signaling pathway via death domain receptors	FGB	0.380819
GO:1990542	0.2357	3.82201	0.267693	1	56	mitochondrial transmembrane transport	ATP5B	0.380819
GO:2001244	0.2357	3.82201	0.267693	1	56	positive regulation of intrinsic apoptotic signaling pathway	BCL2L1	0.380819
GO:0043254	0.235775	1.827	1.67786	3	351	regulation of protein complex assembly	DDX3X,RASA1,HAX1	0.380819
GO:2000145	0.236577	1.54867	3.3127	5	693	regulation of cell motility	GAB1,HAS2,ILK,PDPK1,HDAC9	0.381866
GO:0044839	0.237302	2.19986	0.927365	2	194	cell cycle G2/M phase transition	SKP1,ACTR1A	0.382786
GO:0042391	0.238317	1.81633	1.68742	3	353	regulation of membrane potential	BCL2L1,KCNK1,NLGN4X	0.383359
GO:0051649	0.238593	1.27665	12.2804	15	2569	establishment of localization in cell	ACVR2B,ATP5B,BCL2L1,CALM2,EIF4E,FGB,KPNA2,PDE4D,PDPK1,RAB6A,SRSF1,VIP,HAX1,TRAPPC8,NLGN4X	0.383359
GO:0030323	0.23907	2.18832	0.932146	2	195	respiratory tube development	ACVR2B,EIF4E	0.383359
GO:0090257	0.23907	2.18832	0.932146	2	195	regulation of muscle system process	CALM2,PDE4D	0.383359
GO:0001836	0.239367	3.75352	0.272473	1	57	release of cytochrome c from mitochondria	BCL2L1	0.383359
GO:0030204	0.239367	3.75352	0.272473	1	57	chondroitin sulfate metabolic process	CHST9	0.383359
GO:0032768	0.239367	3.75352	0.272473	1	57	regulation of monooxygenase activity	CALM2	0.383359
GO:0044784	0.239367	3.75352	0.272473	1	57	metaphase/anaphase transition of cell cycle	ZNF207	0.383359
GO:0050885	0.239367	3.75352	0.272473	1	57	neuromuscular process controlling balance	ATP2B2	0.383359
GO:0060079	0.239367	3.75352	0.272473	1	57	excitatory postsynaptic potential	NLGN4X	0.383359
GO:1901992	0.239367	3.75352	0.272473	1	57	positive regulation of mitotic cell cycle phase transition	DDX3X	0.383359
GO:0006366	0.240119	1.30861	9.53179	12	1994	transcription from RNA polymerase II promoter	ACVR2B,DDX3X,ESRRG,ILK,SRSF1,SNRPB,WHSC1,HDAC9,HAX1,PRDM5,BCL11B,GLIS3	0.384315
GO:0009582	0.240839	2.17691	0.936926	2	196	detection of abiotic stimulus	ATP2B2,CALM2	0.385008
GO:0045862	0.240864	1.80578	1.69698	3	355	positive regulation of proteolysis	DDX3X,SKP1,PSME3	0.385008
GO:0051641	0.241328	1.25741	14.1734	17	2965	cellular localization	ACVR2B,ATP5B,BCL2L1,CALM2,DDX3X,EIF4E,FGB,KPNA2,PDE4D,PDPK1,RAB6A,SRSF1,SSB,VIP,HAX1,TRAPPC8,NLGN4X	0.385471
GO:0032101	0.241466	1.47087	4.19226	6	877	regulation of response to external stimulus	CALM2,FGB,SNRPB,SNRPD1,FAM131B,HAX1	0.385471
GO:0042886	0.242139	1.80055	1.70176	3	356	amide transport	ACVR2B,FGB,VIP	0.386196
GO:0002312	0.243015	3.68744	0.277254	1	58	B cell activation involved in immune response	WHSC1	0.386196
GO:0015914	0.243015	3.68744	0.277254	1	58	phospholipid transport	ATP8B1	0.386196
GO:0019933	0.243015	3.68744	0.277254	1	58	cAMP-mediated signaling	PDE4D	0.386196
GO:0050891	0.243015	3.68744	0.277254	1	58	multicellular organismal water homeostasis	HAS2	0.386196
GO:0072384	0.243015	3.68744	0.277254	1	58	organelle transport along microtubule	RAB6A	0.386196
GO:1900076	0.243015	3.68744	0.277254	1	58	regulation of cellular response to insulin stimulus	PTPRE	0.386196
GO:0030162	0.244605	1.52778	3.35572	5	702	regulation of proteolysis	DDX3X,EPHA7,SKP1,ZNF207,PSME3	0.388471
GO:0003281	0.246647	3.62364	0.282034	1	59	ventricular septum development	WHSC1	0.390208
GO:0007202	0.246647	3.62364	0.282034	1	59	activation of phospholipase C activity	CALM2	0.390208
GO:0032623	0.246647	3.62364	0.282034	1	59	interleukin-2 production	PDE4D	0.390208
GO:0043666	0.246647	3.62364	0.282034	1	59	regulation of phosphoprotein phosphatase activity	CALM2	0.390208
GO:0051298	0.246647	3.62364	0.282034	1	59	centrosome duplication	MDM1	0.390208
GO:1904035	0.246647	3.62364	0.282034	1	59	regulation of epithelial cell apoptotic process	FGB	0.390208
GO:0016051	0.24792	2.13239	0.956047	2	200	carbohydrate biosynthetic process	HAS2,CHST9	0.391971
GO:0010965	0.250262	3.562	0.286814	1	60	regulation of mitotic sister chromatid separation	ZNF207	0.39441
GO:0030166	0.250262	3.562	0.286814	1	60	proteoglycan biosynthetic process	CHST9	0.39441
GO:0031018	0.250262	3.562	0.286814	1	60	endocrine pancreas development	PDPK1	0.39441
GO:0045839	0.250262	3.562	0.286814	1	60	negative regulation of mitotic nuclear division	ZNF207	0.39441
GO:0050654	0.250262	3.562	0.286814	1	60	chondroitin sulfate proteoglycan metabolic process	CHST9	0.39441
GO:0045321	0.2509	1.5119	3.38919	5	709	leukocyte activation	PDPK1,PTPRE,WHSC1,HDAC9,BCL11B	0.394972
GO:0001701	0.251099	1.76475	1.73522	3	363	in utero embryonic development	BCL2L1,GAB1,SRSF1	0.394972
GO:0006887	0.251099	1.76475	1.73522	3	363	exocytosis	CALM2,FGB,PDPK1	0.394972
GO:0007179	0.251464	2.1108	0.965607	2	202	transforming growth factor beta receptor signaling pathway	CBL,PDPK1	0.395043
GO:0034112	0.251464	2.1108	0.965607	2	202	positive regulation of homotypic cell-cell adhesion	HAS2,PDPK1	0.395043
GO:0043281	0.253236	2.10017	0.970387	2	203	regulation of cysteine-type endopeptidase activity involved in apoptotic process	DDX3X,EPHA7	0.397288
GO:0001658	0.253859	3.50241	0.291594	1	61	branching involved in ureteric bud morphogenesis	ILK	0.397288
GO:0003151	0.253859	3.50241	0.291594	1	61	outflow tract morphogenesis	ILK	0.397288
GO:0032392	0.253859	3.50241	0.291594	1	61	DNA geometric change	DDX3X	0.397288
GO:0032729	0.253859	3.50241	0.291594	1	61	positive regulation of interferon-gamma production	PDE4D	0.397288
GO:0043299	0.253859	3.50241	0.291594	1	61	leukocyte degranulation	PDPK1	0.397288
GO:1903039	0.255009	2.08964	0.975168	2	204	positive regulation of leukocyte cell-cell adhesion	HAS2,PDPK1	0.398836
GO:0072659	0.256783	2.07921	0.979948	2	205	protein localization to plasma membrane	BCL2L1,PDPK1	0.400494
GO:0035384	0.257439	3.44478	0.296374	1	62	thioester biosynthetic process	SCD	0.400494
GO:0051306	0.257439	3.44478	0.296374	1	62	mitotic sister chromatid separation	ZNF207	0.400494
GO:0061045	0.257439	3.44478	0.296374	1	62	negative regulation of wound healing	FGB	0.400494
GO:0071616	0.257439	3.44478	0.296374	1	62	acyl-CoA biosynthetic process	SCD	0.400494
GO:1900006	0.257439	3.44478	0.296374	1	62	positive regulation of dendrite development	ILK	0.400494
GO:1901989	0.257439	3.44478	0.296374	1	62	positive regulation of cell cycle phase transition	DDX3X	0.400494
GO:1904063	0.257439	3.44478	0.296374	1	62	negative regulation of cation transmembrane transport	CALM2	0.400494
GO:0001503	0.25753	1.74002	1.75913	3	368	ossification	ACVR2B,ATP5B,ILK	0.400494
GO:0002366	0.258556	2.06889	0.984728	2	206	leukocyte activation involved in immune response	PDPK1,WHSC1	0.401331
GO:0007219	0.258556	2.06889	0.984728	2	206	Notch signaling pathway	SKP1,HDAC9	0.401331
GO:0009952	0.258556	2.06889	0.984728	2	206	anterior/posterior pattern specification	ACVR2B,HIPK1	0.401331
GO:0052548	0.258819	1.73516	1.76391	3	369	regulation of endopeptidase activity	DDX3X,EPHA7,PSME3	0.401487
GO:0006810	0.259081	1.20682	21.0235	24	4398	transport	ACVR2B,ATP2B2,ATP5B,BCL2L1,CACNB2,CALM2,CBL,EIF4E,FGB,HAS2,KCNK1,KPNA2,PDE4D,PDPK1,ATP8B1,RAB6A,ABCE1,SRSF1,VIP,ACTR1A,HAX1,TRAPPC8,KLHL24,NLGN4X	0.401526
GO:0030036	0.25917	1.58098	2.58611	4	541	actin cytoskeleton organization	ILK,PDPK1,RASA1,HAX1	0.401526
GO:1990778	0.26033	2.05867	0.989508	2	207	protein localization to cell periphery	BCL2L1,PDPK1	0.40307
GO:0042147	0.261002	3.38901	0.301155	1	63	retrograde transport, endosome to Golgi	RAB6A	0.4031
GO:0042446	0.261002	3.38901	0.301155	1	63	hormone biosynthetic process	CHST9	0.4031
GO:0046902	0.261002	3.38901	0.301155	1	63	regulation of mitochondrial membrane permeability	BCL2L1	0.4031
GO:0050771	0.261002	3.38901	0.301155	1	63	negative regulation of axonogenesis	EPHA7	0.4031
GO:0002263	0.262104	2.04854	0.994289	2	208	cell activation involved in immune response	PDPK1,WHSC1	0.404043
GO:0007601	0.262104	2.04854	0.994289	2	208	visual perception	CACNB2,VSX1	0.404043
GO:0032846	0.262104	2.04854	0.994289	2	208	positive regulation of homeostatic process	CALM2,PDPK1	0.404043
GO:1901615	0.262335	1.57189	2.60045	4	544	organic hydroxy compound metabolic process	ATP2B2,CALM2,ATP8B1,SNCB	0.404147
GO:0048705	0.263878	2.03852	0.999069	2	209	skeletal system morphogenesis	ACVR2B,HAS2	0.404527
GO:0006521	0.264549	3.335	0.305935	1	64	regulation of cellular amino acid metabolic process	PSME3	0.404527
GO:0010595	0.264549	3.335	0.305935	1	64	positive regulation of endothelial cell migration	HDAC9	0.404527
GO:0021879	0.264549	3.335	0.305935	1	64	forebrain neuron differentiation	BCL11B	0.404527
GO:0030104	0.264549	3.335	0.305935	1	64	water homeostasis	HAS2	0.404527
GO:0032410	0.264549	3.335	0.305935	1	64	negative regulation of transporter activity	CALM2	0.404527
GO:0032414	0.264549	3.335	0.305935	1	64	positive regulation of ion transmembrane transporter activity	CALM2	0.404527
GO:0032465	0.264549	3.335	0.305935	1	64	regulation of cytokinesis	CALM2	0.404527
GO:0032642	0.264549	3.335	0.305935	1	64	regulation of chemokine production	DDX3X	0.404527
GO:0033692	0.264549	3.335	0.305935	1	64	cellular polysaccharide biosynthetic process	HAS2	0.404527
GO:0043507	0.264549	3.335	0.305935	1	64	positive regulation of JUN kinase activity	GAB1	0.404527
GO:0043967	0.264549	3.335	0.305935	1	64	histone H4 acetylation	ING3	0.404527
GO:0044712	0.265279	1.37887	5.21523	7	1091	single-organism catabolic process	CALM2,PDE4D,SNRPB,SNRPD1,FAM131B,HAX1,TRAPPC8	0.405393
GO:0045765	0.265652	2.02859	1.00385	2	210	regulation of angiogenesis	HDAC9,HIPK1	0.405712
GO:0006813	0.267427	2.01876	1.00863	2	211	potassium ion transport	KCNK1,VIP	0.407903
GO:0006790	0.267869	1.70183	1.79737	3	376	sulfur compound metabolic process	HLCS,SCD,CHST9	0.407903
GO:0001541	0.268079	3.28269	0.310715	1	65	ovarian follicle development	BCL2L1	0.407903
GO:0006303	0.268079	3.28269	0.310715	1	65	double-strand break repair via nonhomologous end joining	WHSC1	0.407903
GO:0006636	0.268079	3.28269	0.310715	1	65	unsaturated fatty acid biosynthetic process	SCD	0.407903
GO:0050805	0.268079	3.28269	0.310715	1	65	negative regulation of synaptic transmission	NLGN4X	0.407903
GO:0043583	0.269201	2.00902	1.01341	2	212	ear development	ATP2B2,ATP8B1	0.409106
GO:0050953	0.269201	2.00902	1.01341	2	212	sensory perception of light stimulus	CACNB2,VSX1	0.409106
GO:0043604	0.270035	1.46609	3.48957	5	730	amide biosynthetic process	DDX3X,EIF4E,DDX3Y,EIF5B,BOLL	0.409461
GO:0042060	0.270955	1.46398	3.49435	5	731	wound healing	ATP2B2,CALM2,FGB,ILK,PDPK1	0.409461
GO:0060560	0.270975	1.99937	1.01819	2	213	developmental growth involved in morphogenesis	EPHA7,ILK	0.409461
GO:0002040	0.271591	3.23198	0.315495	1	66	sprouting angiogenesis	HDAC9	0.409461
GO:0002702	0.271591	3.23198	0.315495	1	66	positive regulation of production of molecular mediator of immune response	WHSC1	0.409461
GO:0006400	0.271591	3.23198	0.315495	1	66	tRNA modification	SSB	0.409461
GO:0006977	0.271591	3.23198	0.315495	1	66	DNA damage response, signal transduction by p53 class mediator resulting in cell cycle arrest	PSME3	0.409461
GO:0009127	0.271591	3.23198	0.315495	1	66	purine nucleoside monophosphate biosynthetic process	ATP5B	0.409461
GO:0009142	0.271591	3.23198	0.315495	1	66	nucleoside triphosphate biosynthetic process	ATP5B	0.409461
GO:0009168	0.271591	3.23198	0.315495	1	66	purine ribonucleoside monophosphate biosynthetic process	ATP5B	0.409461
GO:0033047	0.271591	3.23198	0.315495	1	66	regulation of mitotic sister chromatid segregation	ZNF207	0.409461
GO:0035914	0.271591	3.23198	0.315495	1	66	skeletal muscle cell differentiation	FOXN2	0.409461
GO:0060675	0.271591	3.23198	0.315495	1	66	ureteric bud morphogenesis	ILK	0.409461
GO:1902578	0.2718	1.2011	19.25	22	4027	single-organism localization	ACVR2B,ATP2B2,ATP5B,BCL2L1,CACNB2,CALM2,EIF4E,FGB,HAS2,KCNK1,KPNA2,PDE4D,PDPK1,ATP8B1,RAB6A,ABCE1,SRSF1,VIP,HAX1,TRAPPC8,KLHL24,NLGN4X	0.409525
GO:0010821	0.27275	1.98981	1.02297	2	214	regulation of mitochondrion organization	BCL2L1,HAX1	0.41047
GO:0030900	0.274357	1.67879	1.82127	3	381	forebrain development	PCDH9,PHLPP2,BCL11B	0.41047
GO:0001763	0.274524	1.98034	1.02775	2	215	morphogenesis of a branching structure	EPHA7,ILK	0.41047
GO:0044272	0.274524	1.98034	1.02775	2	215	sulfur compound biosynthetic process	SCD,CHST9	0.41047
GO:0050730	0.274524	1.98034	1.02775	2	215	regulation of peptidyl-tyrosine phosphorylation	EPHA7,HAX1	0.41047
GO:2000116	0.274524	1.98034	1.02775	2	215	regulation of cysteine-type endopeptidase activity	DDX3X,EPHA7	0.41047
GO:0051050	0.27471	1.40095	4.38825	6	918	positive regulation of transport	ATP2B2,CACNB2,CALM2,CBL,FGB,PDPK1	0.41047
GO:0001938	0.275088	3.18281	0.320276	1	67	positive regulation of endothelial cell proliferation	VIP	0.41047
GO:0002275	0.275088	3.18281	0.320276	1	67	myeloid cell activation involved in immune response	PDPK1	0.41047
GO:0006921	0.275088	3.18281	0.320276	1	67	cellular component disassembly involved in execution phase of apoptosis	BLCAP	0.41047
GO:0019229	0.275088	3.18281	0.320276	1	67	regulation of vasoconstriction	FGB	0.41047
GO:0050772	0.275088	3.18281	0.320276	1	67	positive regulation of axonogenesis	ILK	0.41047
GO:0060419	0.275088	3.18281	0.320276	1	67	heart growth	DUSP6	0.41047
GO:0072171	0.275088	3.18281	0.320276	1	67	mesonephric tubule morphogenesis	ILK	0.41047
GO:0072431	0.275088	3.18281	0.320276	1	67	signal transduction involved in mitotic G1 DNA damage checkpoint	PSME3	0.41047
GO:1902400	0.275088	3.18281	0.320276	1	67	intracellular signal transduction involved in G1 DNA damage checkpoint	PSME3	0.41047
GO:0009896	0.278259	1.66525	1.83561	3	384	positive regulation of catabolic process	SKP1,VIP,PSME3	0.413164
GO:0051960	0.278339	1.44726	3.53259	5	739	regulation of nervous system development	EIF4E,EPHA7,ILK,BCL11B,IRX3	0.413164
GO:0000288	0.278567	3.13511	0.325056	1	68	nuclear-transcribed mRNA catabolic process, deadenylation-dependent decay	EIF4E	0.413164
GO:0010863	0.278567	3.13511	0.325056	1	68	positive regulation of phospholipase C activity	CALM2	0.413164
GO:0030500	0.278567	3.13511	0.325056	1	68	regulation of bone mineralization	ACVR2B	0.413164
GO:0031644	0.278567	3.13511	0.325056	1	68	regulation of neurological system process	VIP	0.413164
GO:0032435	0.278567	3.13511	0.325056	1	68	negative regulation of proteasomal ubiquitin-dependent protein catabolic process	ZNF207	0.413164
GO:0043647	0.278567	3.13511	0.325056	1	68	inositol phosphate metabolic process	CALM2	0.413164
GO:0048857	0.278567	3.13511	0.325056	1	68	neural nucleus development	CALM2	0.413164
GO:0090559	0.278567	3.13511	0.325056	1	68	regulation of membrane permeability	BCL2L1	0.413164
GO:0001558	0.27956	1.66078	1.84039	3	385	regulation of cell growth	DDX3X,EPHA7,ILK	0.414139
GO:0030335	0.27956	1.66078	1.84039	3	385	positive regulation of cell migration	HAS2,ILK,HDAC9	0.414139
GO:0042113	0.279846	1.95247	1.04209	2	218	B cell activation	WHSC1,HDAC9	0.414269
GO:0003012	0.280863	1.65634	1.84517	3	386	muscle system process	CALM2,PDE4D,SRSF1	0.414269
GO:0030198	0.280863	1.65634	1.84517	3	386	extracellular matrix organization	FGB,HAS2,ILK	0.414269
GO:0000209	0.28162	1.94335	1.04687	2	219	protein polyubiquitination	PSME3,C18orf25	0.414269
GO:0001578	0.282031	3.08882	0.329836	1	69	microtubule bundle formation	ZNF207	0.414269
GO:0002708	0.282031	3.08882	0.329836	1	69	positive regulation of lymphocyte mediated immunity	WHSC1	0.414269
GO:0007045	0.282031	3.08882	0.329836	1	69	cell-substrate adherens junction assembly	PDPK1	0.414269
GO:0007215	0.282031	3.08882	0.329836	1	69	glutamate receptor signaling pathway	KLHL24	0.414269
GO:0048041	0.282031	3.08882	0.329836	1	69	focal adhesion assembly	PDPK1	0.414269
GO:0060078	0.282031	3.08882	0.329836	1	69	regulation of postsynaptic membrane potential	NLGN4X	0.414269
GO:0072413	0.282031	3.08882	0.329836	1	69	signal transduction involved in mitotic cell cycle checkpoint	PSME3	0.414269
GO:1902402	0.282031	3.08882	0.329836	1	69	signal transduction involved in mitotic DNA damage checkpoint	PSME3	0.414269
GO:1902403	0.282031	3.08882	0.329836	1	69	signal transduction involved in mitotic DNA integrity checkpoint	PSME3	0.414269
GO:0000122	0.282048	1.43904	3.55171	5	743	negative regulation of transcription from RNA polymerase II promoter	ACVR2B,WHSC1,HDAC9,PRDM5,GLIS3	0.414269
GO:0043062	0.282166	1.65192	1.84995	3	387	extracellular structure organization	FGB,HAS2,ILK	0.414269
GO:0002088	0.285478	3.04386	0.334616	1	70	lens development in camera-type eye	HIPK1	0.417145
GO:0002824	0.285478	3.04386	0.334616	1	70	positive regulation of adaptive immune response based on somatic recombination of immune receptors built from immunoglobulin superfamily domains	WHSC1	0.417145
GO:0006885	0.285478	3.04386	0.334616	1	70	regulation of pH	ATP5B	0.417145
GO:0019935	0.285478	3.04386	0.334616	1	70	cyclic-nucleotide-mediated signaling	PDE4D	0.417145
GO:0042311	0.285478	3.04386	0.334616	1	70	vasodilation	VIP	0.417145
GO:0050871	0.285478	3.04386	0.334616	1	70	positive regulation of B cell activation	WHSC1	0.417145
GO:1900274	0.285478	3.04386	0.334616	1	70	regulation of phospholipase C activity	CALM2	0.417145
GO:1901216	0.285478	3.04386	0.334616	1	70	positive regulation of neuron death	EPHA7	0.417145
GO:0052547	0.286079	1.6388	1.86429	3	390	regulation of peptidase activity	DDX3X,EPHA7,PSME3	0.417777
GO:0006302	0.286938	1.91648	1.06121	2	222	double-strand break repair	KPNA2,WHSC1	0.418537
GO:0060541	0.286938	1.91648	1.06121	2	222	respiratory system development	ACVR2B,EIF4E	0.418537
GO:0060627	0.287385	1.63447	1.86907	3	391	regulation of vesicle-mediated transport	CBL,FGB,PDPK1	0.41894
GO:0034655	0.288691	1.63017	1.87385	3	392	nucleobase-containing compound catabolic process	EIF4E,PDE4D,ABCE1	0.419427
GO:0000726	0.288908	3.00019	0.339397	1	71	non-recombinational repair	WHSC1	0.419427
GO:0021872	0.288908	3.00019	0.339397	1	71	forebrain generation of neurons	BCL11B	0.419427
GO:0043534	0.288908	3.00019	0.339397	1	71	blood vessel endothelial cell migration	HDAC9	0.419427
GO:0051784	0.288908	3.00019	0.339397	1	71	negative regulation of nuclear division	ZNF207	0.419427
GO:0072401	0.288908	3.00019	0.339397	1	71	signal transduction involved in DNA integrity checkpoint	PSME3	0.419427
GO:0072422	0.288908	3.00019	0.339397	1	71	signal transduction involved in DNA damage checkpoint	PSME3	0.419427
GO:0040012	0.290429	1.42087	3.59474	5	752	regulation of locomotion	GAB1,HAS2,ILK,PDPK1,HDAC9	0.420722
GO:0007162	0.290482	1.89898	1.07077	2	224	negative regulation of cell adhesion	ATP5B,RASA1	0.420722
GO:0009895	0.290482	1.89898	1.07077	2	224	negative regulation of catabolic process	BCL2L1,ZNF207	0.420722
GO:0042742	0.290482	1.89898	1.07077	2	224	defense response to bacterium	FGB,VIP	0.420722
GO:0031295	0.292322	2.95775	0.344177	1	72	T cell costimulation	PDPK1	0.422395
GO:0032411	0.292322	2.95775	0.344177	1	72	positive regulation of transporter activity	CALM2	0.422395
GO:0032602	0.292322	2.95775	0.344177	1	72	chemokine production	DDX3X	0.422395
GO:0072395	0.292322	2.95775	0.344177	1	72	signal transduction involved in cell cycle checkpoint	PSME3	0.422395
GO:0002252	0.293234	1.41491	3.60908	5	755	immune effector process	PDPK1,SNRPB,SNRPD1,WHSC1,FAM131B	0.423465
GO:0043603	0.293851	1.3644	4.4982	6	941	cellular amide metabolic process	DDX3X,EIF4E,HLCS,DDX3Y,EIF5B,BOLL	0.424078
GO:2000147	0.295228	1.60897	1.89775	3	397	positive regulation of cell motility	HAS2,ILK,HDAC9	0.424078
GO:0006283	0.29572	2.91648	0.348957	1	73	transcription-coupled nucleotide-excision repair	AQR	0.424078
GO:0007098	0.29572	2.91648	0.348957	1	73	centrosome cycle	MDM1	0.424078
GO:0007422	0.29572	2.91648	0.348957	1	73	peripheral nervous system development	ILK	0.424078
GO:0031294	0.29572	2.91648	0.348957	1	73	lymphocyte costimulation	PDPK1	0.424078
GO:0033045	0.29572	2.91648	0.348957	1	73	regulation of sister chromatid segregation	ZNF207	0.424078
GO:0043407	0.29572	2.91648	0.348957	1	73	negative regulation of MAP kinase activity	DUSP6	0.424078
GO:0045913	0.29572	2.91648	0.348957	1	73	positive regulation of carbohydrate metabolic process	HAS2	0.424078
GO:0048814	0.29572	2.91648	0.348957	1	73	regulation of dendrite morphogenesis	ILK	0.424078
GO:0072376	0.29572	2.91648	0.348957	1	73	protein activation cascade	FGB	0.424078
GO:1901799	0.29572	2.91648	0.348957	1	73	negative regulation of proteasomal protein catabolic process	ZNF207	0.424078
GO:0000271	0.299102	2.87635	0.353737	1	74	polysaccharide biosynthetic process	HAS2	0.427685
GO:0002821	0.299102	2.87635	0.353737	1	74	positive regulation of adaptive immune response	WHSC1	0.427685
GO:0030004	0.299102	2.87635	0.353737	1	74	cellular monovalent inorganic cation homeostasis	ATP5B	0.427685
GO:0050830	0.299102	2.87635	0.353737	1	74	defense response to Gram-positive bacterium	VIP	0.427685
GO:0072332	0.299102	2.87635	0.353737	1	74	intrinsic apoptotic signaling pathway by p53 class mediator	HIPK1	0.427685
GO:0022411	0.300738	1.39924	3.64732	5	763	cellular component disassembly	SNRPB,SNRPD1,FAM131B,HAX1,BLCAP	0.429775
GO:1901342	0.301102	1.8483	1.09945	2	230	regulation of vasculature development	HDAC9,HIPK1	0.430047
GO:0002479	0.302468	2.8373	0.358518	1	75	antigen processing and presentation of exogenous peptide antigen via MHC class I, TAP-dependent	PSME3	0.430751
GO:0033077	0.302468	2.8373	0.358518	1	75	T cell differentiation in thymus	BCL11B	0.430751
GO:0044275	0.302468	2.8373	0.358518	1	75	cellular carbohydrate catabolic process	CALM2	0.430751
GO:0070167	0.302468	2.8373	0.358518	1	75	regulation of biomineral tissue development	ACVR2B	0.430751
GO:0071594	0.302468	2.8373	0.358518	1	75	thymocyte aggregation	BCL11B	0.430751
GO:0007611	0.30287	1.84012	1.10423	2	231	learning or memory	VIP,NLGN4X	0.431075
GO:0002444	0.305818	2.7993	0.363298	1	76	myeloid leukocyte mediated immunity	PDPK1	0.433023
GO:0006282	0.305818	2.7993	0.363298	1	76	regulation of DNA repair	WHSC1	0.433023
GO:0021766	0.305818	2.7993	0.363298	1	76	hippocampus development	PHLPP2	0.433023
GO:0031571	0.305818	2.7993	0.363298	1	76	mitotic G1 DNA damage checkpoint	PSME3	0.433023
GO:0034637	0.305818	2.7993	0.363298	1	76	cellular carbohydrate biosynthetic process	HAS2	0.433023
GO:0045069	0.305818	2.7993	0.363298	1	76	regulation of viral genome replication	DDX3X	0.433023
GO:0048259	0.305818	2.7993	0.363298	1	76	regulation of receptor-mediated endocytosis	CBL	0.433023
GO:0048663	0.305818	2.7993	0.363298	1	76	neuron fate commitment	BCL11B	0.433023
GO:0051304	0.305818	2.7993	0.363298	1	76	chromosome separation	ZNF207	0.433023
GO:0043122	0.306404	1.82395	1.11379	2	233	regulation of I-kappaB kinase/NF-kappaB signaling	PDPK1,C18orf32	0.433604
GO:0050803	0.30817	1.81598	1.11857	2	234	regulation of synapse structure or activity	ATP2B2,EPHA7	0.435744
GO:0030512	0.309152	2.76229	0.368078	1	77	negative regulation of transforming growth factor beta receptor signaling pathway	PDPK1	0.435744
GO:0042058	0.309152	2.76229	0.368078	1	77	regulation of epidermal growth factor receptor signaling pathway	CBL	0.435744
GO:0044783	0.309152	2.76229	0.368078	1	77	G1 DNA damage checkpoint	PSME3	0.435744
GO:0044819	0.309152	2.76229	0.368078	1	77	mitotic G1/S transition checkpoint	PSME3	0.435744
GO:0051963	0.309152	2.76229	0.368078	1	77	regulation of synapse assembly	EPHA7	0.435744
GO:1903845	0.309152	2.76229	0.368078	1	77	negative regulation of cellular response to transforming growth factor beta stimulus	PDPK1	0.435744
GO:0051272	0.309645	1.56416	1.95034	3	408	positive regulation of cellular component movement	HAS2,ILK,HDAC9	0.43619
GO:0010629	0.310207	1.25896	7.33288	9	1534	negative regulation of gene expression	ACVR2B,DDX3X,EIF4E,ATP8B1,WHSC1,HDAC9,PRDM5,ZNF503,GLIS3	0.436731
GO:0032880	0.311576	1.33258	4.59858	6	962	regulation of protein localization	BCL2L1,FGB,PDPK1,VIP,WHSC1,HAX1	0.438409
GO:0006518	0.312055	1.37635	3.70468	5	775	peptide metabolic process	DDX3X,EIF4E,DDX3Y,EIF5B,BOLL	0.438667
GO:0007492	0.312471	2.72625	0.372858	1	78	endoderm development	DUSP6	0.438667
GO:0009156	0.312471	2.72625	0.372858	1	78	ribonucleoside monophosphate biosynthetic process	ATP5B	0.438667
GO:2000177	0.312471	2.72625	0.372858	1	78	regulation of neural precursor cell proliferation	ILK	0.438667
GO:0006401	0.315224	1.78475	1.1377	2	238	RNA catabolic process	EIF4E,ABCE1	0.440547
GO:0045927	0.315224	1.78475	1.1377	2	238	positive regulation of growth	DDX3X,ILK	0.440547
GO:0005977	0.315773	2.69113	0.377638	1	79	glycogen metabolic process	CALM2	0.440547
GO:0021782	0.315773	2.69113	0.377638	1	79	glial cell development	ILK	0.440547
GO:0030510	0.315773	2.69113	0.377638	1	79	regulation of BMP signaling pathway	ILK	0.440547
GO:0034766	0.315773	2.69113	0.377638	1	79	negative regulation of ion transmembrane transport	CALM2	0.440547
GO:0038034	0.315773	2.69113	0.377638	1	79	signal transduction in absence of ligand	BCL2L1	0.440547
GO:0042590	0.315773	2.69113	0.377638	1	79	antigen processing and presentation of exogenous peptide antigen via MHC class I	PSME3	0.440547
GO:0046620	0.315773	2.69113	0.377638	1	79	regulation of organ growth	DUSP6	0.440547
GO:0051225	0.315773	2.69113	0.377638	1	79	spindle assembly	ZNF207	0.440547
GO:0097192	0.315773	2.69113	0.377638	1	79	extrinsic apoptotic signaling pathway in absence of ligand	BCL2L1	0.440547
GO:0045926	0.316985	1.7771	1.14248	2	239	negative regulation of growth	DDX3X,EPHA7	0.441989
GO:2000113	0.317261	1.26802	6.4581	8	1351	negative regulation of cellular macromolecule biosynthetic process	ACVR2B,DDX3X,EIF4E,ATP8B1,WHSC1,HDAC9,PRDM5,GLIS3	0.442123
GO:0040017	0.317523	1.54074	1.97902	3	414	positive regulation of locomotion	HAS2,ILK,HDAC9	0.442239
GO:0006073	0.31906	2.6569	0.382419	1	80	cellular glucan metabolic process	CALM2	0.44288
GO:0033555	0.31906	2.6569	0.382419	1	80	multicellular organismal response to stress	EIF4E	0.44288
GO:0044042	0.31906	2.6569	0.382419	1	80	glucan metabolic process	CALM2	0.44288
GO:0046209	0.31906	2.6569	0.382419	1	80	nitric oxide metabolic process	CALM2	0.44288
GO:1901184	0.31906	2.6569	0.382419	1	80	regulation of ERBB signaling pathway	CBL	0.44288
GO:1903051	0.31906	2.6569	0.382419	1	80	negative regulation of proteolysis involved in cellular protein catabolic process	ZNF207	0.44288
GO:0021537	0.320505	1.76201	1.15204	2	241	telencephalon development	PHLPP2,BCL11B	0.444386
GO:0060485	0.320505	1.76201	1.15204	2	241	mesenchyme development	HAS2,CRELD1	0.444386
GO:0033036	0.320984	1.18555	13.0596	15	2732	macromolecule localization	ACVR2B,BCL2L1,DDX3X,EIF4E,FGB,KPNA2,PDPK1,ATP8B1,RAB6A,SRSF1,SSB,VIP,WHSC1,HAX1,TRAPPC8	0.444799
GO:0007052	0.322331	2.62352	0.387199	1	81	mitotic spindle organization	ZNF207	0.445666
GO:0045639	0.322331	2.62352	0.387199	1	81	positive regulation of myeloid cell differentiation	HAX1	0.445666
GO:0045921	0.322331	2.62352	0.387199	1	81	positive regulation of exocytosis	FGB	0.445666
GO:0060563	0.322331	2.62352	0.387199	1	81	neuroepithelial cell differentiation	ATP2B2	0.445666
GO:0051049	0.323102	1.22744	8.35585	10	1748	regulation of transport	ATP2B2,CACNB2,CALM2,CBL,FGB,PDE4D,PDPK1,VIP,HAX1,KLHL24	0.446444
GO:0019725	0.323437	1.35417	3.76204	5	787	cellular homeostasis	ATP2B2,ATP5B,CALM2,PDE4D,PDPK1	0.446444
GO:0071705	0.323437	1.35417	3.76204	5	787	nitrogen compound transport	ACVR2B,EIF4E,FGB,SRSF1,VIP	0.446444
GO:0060828	0.324021	1.74716	1.1616	2	243	regulation of canonical Wnt signaling pathway	ILK,PSME3	0.447
GO:0006595	0.325587	2.59097	0.391979	1	82	polyamine metabolic process	PSME3	0.448257
GO:0045445	0.325587	2.59097	0.391979	1	82	myoblast differentiation	ILK	0.448257
GO:0060840	0.325587	2.59097	0.391979	1	82	artery development	ACVR2B	0.448257
GO:0071560	0.325777	1.73983	1.16638	2	244	cellular response to transforming growth factor beta stimulus	CBL,PDPK1	0.448257
GO:0046649	0.32584	1.41167	2.88248	4	603	lymphocyte activation	PDPK1,WHSC1,HDAC9,BCL11B	0.448257
GO:0007034	0.328827	2.55921	0.396759	1	83	vacuolar transport	TRAPPC8	0.451109
GO:0042310	0.328827	2.55921	0.396759	1	83	vasoconstriction	FGB	0.451109
GO:0043266	0.328827	2.55921	0.396759	1	83	regulation of potassium ion transport	VIP	0.451109
GO:0043506	0.328827	2.55921	0.396759	1	83	regulation of JUN kinase activity	GAB1	0.451109
GO:0060349	0.328827	2.55921	0.396759	1	83	bone morphogenesis	HAS2	0.451109
GO:0001525	0.330664	1.50318	2.02682	3	424	angiogenesis	ATP5B,HDAC9,HIPK1	0.453266
GO:0071559	0.331039	1.7182	1.18072	2	247	response to transforming growth factor beta	CBL,PDPK1	0.453266
GO:0015748	0.332052	2.52822	0.40154	1	84	organophosphate ester transport	ATP8B1	0.453266
GO:0030593	0.332052	2.52822	0.40154	1	84	neutrophil chemotaxis	PDE4D	0.453266
GO:0031532	0.332052	2.52822	0.40154	1	84	actin cytoskeleton reorganization	HAX1	0.453266
GO:0046632	0.332052	2.52822	0.40154	1	84	alpha-beta T cell differentiation	BCL11B	0.453266
GO:0051149	0.332052	2.52822	0.40154	1	84	positive regulation of muscle cell differentiation	ILK	0.453266
GO:0051705	0.332052	2.52822	0.40154	1	84	multi-organism behavior	NLGN4X	0.453266
GO:2001057	0.332052	2.52822	0.40154	1	84	reactive nitrogen species metabolic process	CALM2	0.453266
GO:0002705	0.335262	2.49796	0.40632	1	85	positive regulation of leukocyte mediated immunity	WHSC1	0.455381
GO:0019432	0.335262	2.49796	0.40632	1	85	triglyceride biosynthetic process	SCD	0.455381
GO:0030193	0.335262	2.49796	0.40632	1	85	regulation of blood coagulation	FGB	0.455381
GO:0051153	0.335262	2.49796	0.40632	1	85	regulation of striated muscle cell differentiation	HDAC9	0.455381
GO:0051782	0.335262	2.49796	0.40632	1	85	negative regulation of cell division	ZNF207	0.455381
GO:0060021	0.335262	2.49796	0.40632	1	85	palate development	ACVR2B	0.455381
GO:0099504	0.335262	2.49796	0.40632	1	85	synaptic vesicle cycle	NLGN4X	0.455381
GO:1900046	0.335262	2.49796	0.40632	1	85	regulation of hemostasis	FGB	0.455381
GO:1903363	0.335262	2.49796	0.40632	1	85	negative regulation of cellular protein catabolic process	ZNF207	0.455381
GO:0006396	0.335825	1.33089	3.82419	5	800	RNA processing	SRSF1,SNRPB,SNRPD1,SSB,AQR	0.455774
GO:0006913	0.335921	1.48865	2.04594	3	428	nucleocytoplasmic transport	EIF4E,KPNA2,SRSF1	0.455774
GO:0090068	0.33629	1.6971	1.19506	2	250	positive regulation of cell cycle process	DDX3X,PSME3	0.456024
GO:0032386	0.336759	1.38759	2.93028	4	613	regulation of intracellular transport	CALM2,PDE4D,PDPK1,HAX1	0.456409
GO:0016477	0.337671	1.26087	5.66458	7	1185	cell migration	ATP5B,GAB1,HAS2,ILK,PDE4D,PDPK1,HDAC9	0.456703
GO:0001708	0.338457	2.46842	0.4111	1	86	cell fate specification	DUSP6	0.456703
GO:0007044	0.338457	2.46842	0.4111	1	86	cell-substrate junction assembly	PDPK1	0.456703
GO:0009124	0.338457	2.46842	0.4111	1	86	nucleoside monophosphate biosynthetic process	ATP5B	0.456703
GO:0031109	0.338457	2.46842	0.4111	1	86	microtubule polymerization or depolymerization	ZNF207	0.456703
GO:0033238	0.338457	2.46842	0.4111	1	86	regulation of cellular amine metabolic process	PSME3	0.456703
GO:0043255	0.338457	2.46842	0.4111	1	86	regulation of carbohydrate biosynthetic process	HAS2	0.456703
GO:0090277	0.338457	2.46842	0.4111	1	86	positive regulation of peptide hormone secretion	FGB	0.456703
GO:0002694	0.339863	1.47793	2.06028	3	431	regulation of leukocyte activation	PDPK1,PTPRE,WHSC1	0.4581
GO:0044708	0.339863	1.47793	2.06028	3	431	single-organism behavior	EIF4E,VIP,NLGN4X	0.4581
GO:0016055	0.341177	1.47439	2.06506	3	432	Wnt signaling pathway	DDX3X,ILK,PSME3	0.458238
GO:0007050	0.34153	1.67649	1.2094	2	253	cell cycle arrest	ILK,PSME3	0.458238
GO:0007229	0.341636	2.43957	0.41588	1	87	integrin-mediated signaling pathway	ILK	0.458238
GO:0030901	0.341636	2.43957	0.41588	1	87	midbrain development	CALM2	0.458238
GO:0032481	0.341636	2.43957	0.41588	1	87	positive regulation of type I interferon production	DDX3X	0.458238
GO:0034763	0.341636	2.43957	0.41588	1	87	negative regulation of transmembrane transport	CALM2	0.458238
GO:0046460	0.341636	2.43957	0.41588	1	87	neutral lipid biosynthetic process	SCD	0.458238
GO:0046463	0.341636	2.43957	0.41588	1	87	acylglycerol biosynthetic process	SCD	0.458238
GO:0048640	0.341636	2.43957	0.41588	1	87	negative regulation of developmental growth	EPHA7	0.458238
GO:0051169	0.342491	1.47087	2.06984	3	433	nuclear transport	EIF4E,KPNA2,SRSF1	0.459135
GO:0002377	0.3448	2.41137	0.420661	1	88	immunoglobulin production	WHSC1	0.461228
GO:0003073	0.3448	2.41137	0.420661	1	88	regulation of systemic arterial blood pressure	PDE4D	0.461228
GO:0032941	0.3448	2.41137	0.420661	1	88	secretion by tissue	ATP2B2	0.461228
GO:0051341	0.3448	2.41137	0.420661	1	88	regulation of oxidoreductase activity	CALM2	0.461228
GO:0051251	0.345016	1.66303	1.21896	2	255	positive regulation of lymphocyte activation	PDPK1,WHSC1	0.461268
GO:0044270	0.346431	1.4604	2.08418	3	436	cellular nitrogen compound catabolic process	EIF4E,PDE4D,ABCE1	0.462658
GO:0046700	0.346431	1.4604	2.08418	3	436	heterocycle catabolic process	EIF4E,PDE4D,ABCE1	0.462658
GO:0006357	0.347912	1.19798	8.5375	10	1786	regulation of transcription from RNA polymerase II promoter	ACVR2B,DDX3X,ESRRG,ILK,WHSC1,HDAC9,HAX1,PRDM5,BCL11B,GLIS3	0.463182
GO:0065003	0.347945	1.21053	7.59579	9	1589	macromolecular complex assembly	DDX3X,FGB,ILK,RASA1,SRSF1,SNRPB,SNRPD1,ZNF207,HAX1	0.463182
GO:0007569	0.347949	2.38382	0.425441	1	89	cell aging	ILK	0.463182
GO:0019886	0.347949	2.38382	0.425441	1	89	antigen processing and presentation of exogenous peptide antigen via MHC class II	ACTR1A	0.463182
GO:0043154	0.347949	2.38382	0.425441	1	89	negative regulation of cysteine-type endopeptidase activity involved in apoptotic process	DDX3X	0.463182
GO:0050818	0.347949	2.38382	0.425441	1	89	regulation of coagulation	FGB	0.463182
GO:0023061	0.349057	1.45349	2.09374	3	438	signal release	ACVR2B,FGB,VIP	0.464406
GO:0002520	0.350179	1.30496	3.89589	5	815	immune system development	WHSC1,HDAC9,HAX1,BCL11B,HIPK1	0.465596
GO:0048568	0.35037	1.45007	2.09852	3	439	embryonic organ development	ATP2B2,GAB1,HIPK1	0.465596
GO:0002793	0.351084	2.35689	0.430221	1	90	positive regulation of peptide secretion	FGB	0.465596
GO:0030516	0.351084	2.35689	0.430221	1	90	regulation of axon extension	ILK	0.465596
GO:0033138	0.351084	2.35689	0.430221	1	90	positive regulation of peptidyl-serine phosphorylation	HAX1	0.465596
GO:0071158	0.351084	2.35689	0.430221	1	90	positive regulation of cell cycle arrest	PSME3	0.465596
GO:1901575	0.351863	1.19344	8.56618	10	1792	organic substance catabolic process	CALM2,CBL,EIF4E,PDE4D,ABCE1,SKP1,VIP,ZNF207,PSME3,C18orf25	0.46638
GO:0070486	0.352995	1.44326	2.10808	3	441	leukocyte aggregation	HAS2,PDPK1,BCL11B	0.466973
GO:0007249	0.353707	1.63028	1.24286	2	260	I-kappaB kinase/NF-kappaB signaling	PDPK1,C18orf32	0.466973
GO:0045165	0.353707	1.63028	1.24286	2	260	cell fate commitment	DUSP6,BCL11B	0.466973
GO:0006637	0.354203	2.33056	0.435001	1	91	acyl-CoA metabolic process	SCD	0.466973
GO:0035383	0.354203	2.33056	0.435001	1	91	thioester metabolic process	SCD	0.466973
GO:0042451	0.354203	2.33056	0.435001	1	91	purine nucleoside biosynthetic process	ATP5B	0.466973
GO:0046129	0.354203	2.33056	0.435001	1	91	purine ribonucleoside biosynthetic process	ATP5B	0.466973
GO:0051983	0.354203	2.33056	0.435001	1	91	regulation of chromosome segregation	ZNF207	0.466973
GO:0070252	0.354203	2.33056	0.435001	1	91	actin-mediated cell contraction	PDE4D	0.466973
GO:1990266	0.354203	2.33056	0.435001	1	91	neutrophil migration	PDE4D	0.466973
GO:0008284	0.355934	1.29485	3.92457	5	821	positive regulation of cell proliferation	BCL2L1,HAS2,ILK,VIP,HIPK1	0.469004
GO:0032844	0.35693	1.43317	2.12242	3	444	regulation of homeostatic process	CALM2,PDE4D,PDPK1	0.470061
GO:0007030	0.357308	2.3048	0.439781	1	92	Golgi organization	ATP8B1	0.470061
GO:2000117	0.357308	2.3048	0.439781	1	92	negative regulation of cysteine-type endopeptidase activity	DDX3X	0.470061
GO:0019439	0.358241	1.42983	2.1272	3	445	aromatic compound catabolic process	EIF4E,PDE4D,ABCE1	0.471038
GO:0050890	0.358903	1.61124	1.2572	2	263	cognition	VIP,NLGN4X	0.471657
GO:0070201	0.359773	1.28819	3.94369	5	825	regulation of establishment of protein localization	BCL2L1,FGB,PDPK1,WHSC1,HAX1	0.471862
GO:0009891	0.359791	1.18446	8.62354	10	1804	positive regulation of biosynthetic process	CALM2,DDX3X,ESRRG,HAS2,ILK,VIP,HAX1,BCL11B,BOLL,GLIS3	0.471862
GO:0001656	0.360397	2.27961	0.444562	1	93	metanephros development	IRX3	0.471862
GO:0001892	0.360397	2.27961	0.444562	1	93	embryonic placenta development	GAB1	0.471862
GO:0002495	0.360397	2.27961	0.444562	1	93	antigen processing and presentation of peptide antigen via MHC class II	ACTR1A	0.471862
GO:0007006	0.360397	2.27961	0.444562	1	93	mitochondrial membrane organization	BCL2L1	0.471862
GO:0099565	0.360397	2.27961	0.444562	1	93	chemical synaptic transmission, postsynaptic	NLGN4X	0.471862
GO:0051301	0.363029	1.3329	3.04501	4	637	cell division	BCL2L1,CALM2,RASA1,ZNF207	0.475056
GO:0002504	0.363473	2.25495	0.449342	1	94	antigen processing and presentation of peptide or polysaccharide antigen via MHC class II	ACTR1A	0.475133
GO:0032649	0.363473	2.25495	0.449342	1	94	regulation of interferon-gamma production	PDE4D	0.475133
GO:0051640	0.364792	1.41339	2.15111	3	450	organelle localization	PDPK1,RAB6A,NLGN4X	0.476605
GO:0001936	0.366533	2.23082	0.454122	1	95	regulation of endothelial cell proliferation	VIP	0.478626
GO:0007009	0.36753	1.58045	1.2811	2	268	plasma membrane organization	BCL2L1,PDPK1	0.479675
GO:0048732	0.368719	1.40369	2.16545	3	453	gland development	ATP2B2,RB1CC1,BCL11B	0.480971
GO:0006767	0.369579	2.2072	0.458902	1	96	water-soluble vitamin metabolic process	HLCS	0.481358
GO:0019079	0.369579	2.2072	0.458902	1	96	viral genome replication	DDX3X	0.481358
GO:0080135	0.3696	1.31987	3.07369	4	643	regulation of cellular response to stress	BCL2L1,GAB1,WHSC1,HAX1	0.481358
GO:0009166	0.372611	2.18407	0.463683	1	97	nucleotide catabolic process	PDE4D	0.48461
GO:1903305	0.372611	2.18407	0.463683	1	97	regulation of regulated secretory pathway	PDPK1	0.48461
GO:1903651	0.372686	1.56253	1.29544	2	271	positive regulation of cytoplasmic transport	CALM2,PDPK1	0.48461
GO:0006029	0.375628	2.16142	0.468463	1	98	proteoglycan metabolic process	CHST9	0.487665
GO:0022602	0.375628	2.16142	0.468463	1	98	ovulation cycle process	BCL2L1	0.487665
GO:1903214	0.375628	2.16142	0.468463	1	98	regulation of protein targeting to mitochondrion	HAX1	0.487665
GO:0044262	0.377826	1.545	1.30978	2	274	cellular carbohydrate metabolic process	CALM2,HAS2	0.490053
GO:0002521	0.377865	1.38157	2.19891	3	460	leukocyte differentiation	HDAC9,HAX1,BCL11B	0.490053
GO:0010970	0.378631	2.13923	0.473243	1	99	establishment of localization by movement along microtubule	RAB6A	0.490274
GO:0035282	0.378631	2.13923	0.473243	1	99	segmentation	IRX3	0.490274
GO:0071621	0.378631	2.13923	0.473243	1	99	granulocyte chemotaxis	PDE4D	0.490274
GO:0010558	0.379934	1.18565	6.86442	8	1436	negative regulation of macromolecule biosynthetic process	ACVR2B,DDX3X,EIF4E,ATP8B1,WHSC1,HDAC9,PRDM5,GLIS3	0.491702
GO:0072594	0.380547	1.29869	3.12149	4	653	establishment of protein localization to organelle	KPNA2,RAB6A,HAX1,TRAPPC8	0.492237
GO:0001657	0.38162	2.11749	0.478023	1	100	ureteric bud development	ILK	0.493109
GO:0033273	0.38162	2.11749	0.478023	1	100	response to vitamin	HLCS	0.493109
GO:0008285	0.382734	1.29453	3.13105	4	655	negative regulation of cell proliferation	ILK,VIP,BCL11B,ZNF503	0.49341
GO:0051336	0.38303	1.19806	5.93705	7	1242	regulation of hydrolase activity	CALM2,DDX3X,EPHA7,PDPK1,RASA1,RASAL2,PSME3	0.49341
GO:0050865	0.383081	1.36923	2.21803	3	464	regulation of cell activation	PDPK1,PTPRE,WHSC1	0.49341
GO:0006939	0.384594	2.09618	0.482804	1	101	smooth muscle contraction	PDE4D	0.49341
GO:0007603	0.384594	2.09618	0.482804	1	101	phototransduction, visible light	CALM2	0.49341
GO:0016064	0.384594	2.09618	0.482804	1	101	immunoglobulin mediated immune response	WHSC1	0.49341
GO:0030282	0.384594	2.09618	0.482804	1	101	bone mineralization	ACVR2B	0.49341
GO:0048489	0.384594	2.09618	0.482804	1	101	synaptic vesicle transport	NLGN4X	0.49341
GO:0072163	0.384594	2.09618	0.482804	1	101	mesonephric epithelium development	ILK	0.49341
GO:0072164	0.384594	2.09618	0.482804	1	101	mesonephric tubule development	ILK	0.49341
GO:0097480	0.384594	2.09618	0.482804	1	101	establishment of synaptic vesicle localization	NLGN4X	0.49341
GO:1902600	0.384594	2.09618	0.482804	1	101	hydrogen ion transmembrane transport	ATP5B	0.49341
GO:0051056	0.384652	1.52222	1.3289	2	278	regulation of small GTPase mediated signal transduction	RASA1,RASAL2	0.49341
GO:0051302	0.384652	1.52222	1.3289	2	278	regulation of cell division	CALM2,ZNF207	0.49341
GO:0002700	0.387555	2.0753	0.487584	1	102	regulation of production of molecular mediator of immune response	WHSC1	0.495845
GO:0042472	0.387555	2.0753	0.487584	1	102	inner ear morphogenesis	ATP2B2	0.495845
GO:0044773	0.387555	2.0753	0.487584	1	102	mitotic DNA damage checkpoint	PSME3	0.495845
GO:0051297	0.387555	2.0753	0.487584	1	102	centrosome organization	MDM1	0.495845
GO:0051591	0.387555	2.0753	0.487584	1	102	response to cAMP	PDE4D	0.495845
GO:0006898	0.388054	1.51108	1.33847	2	280	receptor-mediated endocytosis	CBL,NLGN4X	0.496226
GO:0034660	0.388288	1.35711	2.23715	3	468	ncRNA metabolic process	SNRPB,SNRPD1,SSB	0.496269
GO:0002696	0.389752	1.50557	1.34325	2	281	positive regulation of leukocyte activation	PDPK1,WHSC1	0.497882
GO:1902580	0.390237	1.18867	5.98007	7	1251	single-organism cellular localization	BCL2L1,KPNA2,PDPK1,RAB6A,HAX1,TRAPPC8,NLGN4X	0.498244
GO:0016241	0.390501	2.05482	0.492364	1	103	regulation of macroautophagy	HAX1	0.498323
GO:0002443	0.393141	1.49466	1.35281	2	283	leukocyte mediated immunity	PDPK1,WHSC1	0.500381
GO:0016202	0.393433	2.03475	0.497144	1	104	regulation of striated muscle tissue development	HDAC9	0.500381
GO:0019724	0.393433	2.03475	0.497144	1	104	B cell mediated immunity	WHSC1	0.500381
GO:1901292	0.393433	2.03475	0.497144	1	104	nucleoside phosphate catabolic process	PDE4D	0.500381
GO:1903902	0.393433	2.03475	0.497144	1	104	positive regulation of viral life cycle	DDX3X	0.500381
GO:0007010	0.393533	1.20449	5.05271	6	1057	cytoskeleton organization	ILK,PDPK1,RASA1,ZNF207,HAX1,MDM1	0.500381
GO:0033043	0.393533	1.20449	5.05271	6	1057	regulation of organelle organization	BCL2L1,ILK,RASA1,ZNF207,HAX1,MDM1	0.500381
GO:0050804	0.394833	1.48927	1.35759	2	284	modulation of synaptic transmission	ATP2B2,NLGN4X	0.501776
GO:0007159	0.396081	1.3393	2.26583	3	474	leukocyte cell-cell adhesion	HAS2,PDPK1,BCL11B	0.502113
GO:0001823	0.396351	2.01506	0.501925	1	105	mesonephros development	ILK	0.502113
GO:0002474	0.396351	2.01506	0.501925	1	105	antigen processing and presentation of peptide antigen via MHC class I	PSME3	0.502113
GO:0003206	0.396351	2.01506	0.501925	1	105	cardiac chamber morphogenesis	WHSC1	0.502113
GO:0021761	0.396351	2.01506	0.501925	1	105	limbic system development	PHLPP2	0.502113
GO:0032609	0.396351	2.01506	0.501925	1	105	interferon-gamma production	PDE4D	0.502113
GO:0007568	0.396523	1.48391	1.36237	2	285	aging	ILK,PDE4D	0.502113
GO:1901361	0.397377	1.33638	2.27061	3	475	organic cyclic compound catabolic process	EIF4E,PDE4D,ABCE1	0.502937
GO:0009953	0.399256	1.99574	0.506705	1	106	dorsal/ventral pattern formation	DUSP6	0.503765
GO:0014902	0.399256	1.99574	0.506705	1	106	myotube differentiation	HDAC9	0.503765
GO:0019233	0.399256	1.99574	0.506705	1	106	sensory perception of pain	VIP	0.503765
GO:0019751	0.399256	1.99574	0.506705	1	106	polyol metabolic process	CALM2	0.503765
GO:0048634	0.399256	1.99574	0.506705	1	106	regulation of muscle organ development	HDAC9	0.503765
GO:1901861	0.399256	1.99574	0.506705	1	106	regulation of muscle tissue development	HDAC9	0.503765
GO:1901137	0.402068	1.21906	4.15402	5	869	carbohydrate derivative biosynthetic process	ATP5B,CALM2,HAS2,VIP,CHST9	0.506635
GO:0050864	0.402147	1.97679	0.511485	1	107	regulation of B cell activation	WHSC1	0.506635
GO:0097479	0.402147	1.97679	0.511485	1	107	synaptic vesicle localization	NLGN4X	0.506635
GO:0050867	0.403261	1.46286	1.38149	2	289	positive regulation of cell activation	PDPK1,WHSC1	0.507779
GO:0046903	0.40484	1.18874	5.11485	6	1070	secretion	ACVR2B,ATP2B2,CALM2,FGB,PDPK1,VIP	0.508702
GO:0001837	0.405024	1.95819	0.516265	1	108	epithelial to mesenchymal transition	HAS2	0.508702
GO:0044774	0.405024	1.95819	0.516265	1	108	mitotic DNA integrity checkpoint	PSME3	0.508702
GO:0050905	0.405024	1.95819	0.516265	1	108	neuromuscular process	ATP2B2	0.508702
GO:0097530	0.405024	1.95819	0.516265	1	108	granulocyte migration	PDE4D	0.508702
GO:0002761	0.407887	1.93994	0.521045	1	109	regulation of myeloid leukocyte differentiation	HAX1	0.511257
GO:0042552	0.407887	1.93994	0.521045	1	109	myelination	ILK	0.511257
GO:0048524	0.407887	1.93994	0.521045	1	109	positive regulation of viral process	DDX3X	0.511257
GO:0051291	0.407887	1.93994	0.521045	1	109	protein heterooligomerization	ILK	0.511257
GO:0030522	0.408291	1.44745	1.39583	2	292	intracellular receptor signaling pathway	BCL2L1,ESRRG	0.511504
GO:1903037	0.409964	1.44238	1.40061	2	293	regulation of leukocyte cell-cell adhesion	HAS2,PDPK1	0.513005
GO:0017015	0.410737	1.92202	0.525826	1	110	regulation of transforming growth factor beta receptor signaling pathway	PDPK1	0.513005
GO:0030048	0.410737	1.92202	0.525826	1	110	actin filament-based movement	PDE4D	0.513005
GO:0031023	0.410737	1.92202	0.525826	1	110	microtubule organizing center organization	MDM1	0.513005
GO:0042455	0.410737	1.92202	0.525826	1	110	ribonucleoside biosynthetic process	ATP5B	0.513005
GO:1903844	0.410737	1.92202	0.525826	1	110	regulation of cellular response to transforming growth factor beta stimulus	PDPK1	0.513005
GO:0016049	0.411591	1.30502	2.32319	3	486	cell growth	DDX3X,EPHA7,ILK	0.513688
GO:0009306	0.412878	1.30224	2.32797	3	487	protein secretion	ACVR2B,FGB,VIP	0.513688
GO:0048562	0.413302	1.43235	1.41017	2	295	embryonic organ morphogenesis	ATP2B2,HIPK1	0.513688
GO:0060070	0.413302	1.43235	1.41017	2	295	canonical Wnt signaling pathway	ILK,PSME3	0.513688
GO:0001935	0.413573	1.90443	0.530606	1	111	endothelial cell proliferation	VIP	0.513688
GO:0002706	0.413573	1.90443	0.530606	1	111	regulation of lymphocyte mediated immunity	WHSC1	0.513688
GO:0002822	0.413573	1.90443	0.530606	1	111	regulation of adaptive immune response based on somatic recombination of immune receptors built from immunoglobulin superfamily domains	WHSC1	0.513688
GO:0003231	0.413573	1.90443	0.530606	1	111	cardiac ventricle development	WHSC1	0.513688
GO:0008585	0.413573	1.90443	0.530606	1	111	female gonad development	BCL2L1	0.513688
GO:0031333	0.413573	1.90443	0.530606	1	111	negative regulation of protein complex assembly	DDX3X	0.513688
GO:0050807	0.413573	1.90443	0.530606	1	111	regulation of synapse organization	EPHA7	0.513688
GO:0001501	0.414165	1.29947	2.33275	3	488	skeletal system development	ACVR2B,HAS2,WHSC1	0.514165
GO:0007272	0.416396	1.88715	0.535386	1	112	ensheathment of neurons	ILK	0.515378
GO:0008366	0.416396	1.88715	0.535386	1	112	axon ensheathment	ILK	0.515378
GO:0030183	0.416396	1.88715	0.535386	1	112	B cell differentiation	HDAC9	0.515378
GO:0043200	0.416396	1.88715	0.535386	1	112	response to amino acid	BCL2L1	0.515378
GO:0045995	0.416396	1.88715	0.535386	1	112	regulation of embryonic development	DUSP6	0.515378
GO:0046631	0.416396	1.88715	0.535386	1	112	alpha-beta T cell activation	BCL11B	0.515378
GO:0002009	0.416736	1.29397	2.34231	3	490	morphogenesis of an epithelium	EPHA7,ILK,IRX3	0.515541
GO:0006605	0.418696	1.22943	3.2888	4	688	protein targeting	KPNA2,RAB6A,HAX1,TRAPPC8	0.517558
GO:0003014	0.419205	1.87018	0.540166	1	113	renal system process	HAS2	0.517558
GO:0030330	0.419205	1.87018	0.540166	1	113	DNA damage response, signal transduction by p53 class mediator	PSME3	0.517558
[truncated: 470 more rows]
