# Supplementary material for: Integrated genomic analyses of de novo pathways underlying atypical meningiomas
Source: Nat Commun. 2017 Feb 14;8:14433. doi: 10.1038/ncomms14433 (PMC5316884; doi:10.1038/ncomms14433)
Supplement: Supplementary Data 6 — DNA methylation cohort: Sample information for 57 methylation samples (6a). Summary of consensus clustering (6b). [file ncomms14433-s7.xlsx]

## Sheet: Table S6A
Supplementary Data 6. DNA methylation cohort
sampleID	consensusCluster	AtypicalvsBenign	PercentageOfAlteredGenome	Subgroup
MN-292	4	Benign	0.000841558	TRAF7/PIK3
MN-26	4	Benign	0.000950368	TRAF7/PIK3
MN-105	4	Benign	0	TRAF7/PIK3
MN-3481	3	Atypical	0.00112239	TRAF7/PIK3
MN-62553	3	Atypical	8.54e-05	TRAF7/PIK3
MN-63844	3	Atypical	0.00169444	TRAF7/PIK3
MN-95	1	Benign	0.0866928	NF2/Chr22
MN-5	1	Benign	0.0885268	NF2/Chr22
MN-1047	2	Benign	0.0717525	NF2/Chr22
MN-1041	2	Benign	0.0146661	NF2/Chr22
MN-290	2	Benign	0.00996486	NF2/Chr22
MN-1025	4	Benign	0.000267341	TRAF7/KLF4
MN-191	4	Benign	8.40627e-05	TRAF7/KLF4
MN-1066	4	Benign	0	TRAF7/KLF4
MN-201	4	Benign	0.000854309	TRAF7/KLF4
MN-249	4	Benign	0.000297468	TRAF7/KLF4
MN-64167	2	Benign	0.0124075	NF2/Chr22
MN-60835	2	Benign	0.0109055	NF2/Chr22
MN-61887	2	Benign	0.0113362	NF2/Chr22
MN-47	1	Benign	0.203987	NF2/Chr22
MN-288	1	Benign	0.107683	NF2/Chr22
MN-1091	1	Benign	0.0577298	NF2/Chr22
MN-1161	1	Benign	0.140424	NF2/Chr22
MN-81	2	Benign	0.0111952	NF2/Chr22
MN-71	2	Benign	0.0112329	NF2/Chr22
MN-293	2	Benign	0.00177828	NF2/Chr22
MN-294	2	Benign	0.019151	NF2/Chr22
MN-169	2	Benign	0.0112147	NF2/Chr22
MN-52	2	Benign	0.0116099	NF2/Chr22
MN-291	2	Benign	0.0112084	NF2/Chr22
MN-96	1	Atypical	0.1765	NF2/Chr22
MN-54	1	Atypical	0.0505355	NF2/Chr22
MN-298	1	Atypical	0.0381763	NF2/Chr22
MN-97	1	Atypical	0.183403	NF2/Chr22
MN-22	2	Atypical	0.013796	NF2/Chr22
MN-1133	1	Benign	0.241534	NF2/Chr22
MN-1054	1	Atypical	0.130373	NF2/Chr22
MN-301	2	Benign	0.0111615	NF2/Chr22/SMARCB1
MN-295	2	Atypical	0.0175491	NF2/Chr22/SMARCB1
MN-61471	4	Benign	0.00237768	TRAF7/PIK3
MN-62677	4	Benign	7.89291e-05	TRAF7/PIK3
MN-296	4	Benign	0.00122051	POLR2A
MN-60355	4	Benign	0	POLR2A
MN-63670	4	Benign	1.3e-05	POLR2A
MN-63345	4	Benign	0.00217333	POLR2A
MN-64273	4	Benign	0.000323827	POLR2A
MN-37	4	Benign	0.0109351	Hedgehog
MN-83019	4	Benign	0.000124928	Hedgehog
MN-60841	2	Atypical	0.0226489	NF2/Chr22/SMARCB1
MN-64136	2	Benign	0.0111883	NF2/Chr22/SMARCB1
MN-1045	4	Benign	4.05055e-05	Hedgehog
MN-1132	4	Benign	0	Hedgehog
MN-81172	4	Benign	0.000684506	Hedgehog
MN-1085	4	Benign	0	Hedgehog
MN-304	4	Benign	0.000187339	TRAF7
MN-206	4	Benign	0.00196596	TRAF7
MN-305	4	Benign	0.00153502	TRAF7

## Sheet: Table S6B
		Consensus Cluster1	Consensus Cluster2	Consensus Cluster3	Consensus Cluster4
CNV	chr1ploss+chr22loss	12	0	0
	chr22loss	0	18	0
	noLargeScaleEvent	0	0	3	24
CNV status	CNV-high	11	1	0	0
	CNV-low	1	17	3	24
Mutation	NF2	12	18	0	0
	non-NF2	0	0	3	24
Atypical vs Benign	Benign	7	15	0	24
	Atypical	5	3	2	0
