# Supplementary material for: Integrated genomic analyses of de novo pathways underlying atypical meningiomas
Source: Nat Commun. 2017 Feb 14;8:14433. doi: 10.1038/ncomms14433 (PMC5316884; doi:10.1038/ncomms14433)
Supplement: Supplementary Data 7 — Methylation enrichment analysis: GREAT enrichment analysis for differentially methylated sites. Chromosomal coordinates are hg19. [file ncomms14433-s8.xlsx]

## Sheet: Table S7A
Supplementary Data 7. Methylation enrichment analysis
Atypical versus Benign enrichment analysis for differentially methylated sites using GREAT tool
# GREAT version 3.0.0	Species assembly: hg19	Association rule: Single nearest gene: 10000 bp max extension, curated regulatory domains included
# Ontology summary statistics are provided in the footer.
#
# Ontology	ID	Desc	HyperFdrQ
MSigDB Perturbation	BENPORATH_ES_WITH_H3K27ME3	Set 'H3K27 bound': genes posessing the trimethylated H3K27 (H3K27me3) mark in their promoters in human embryonic stem cells, as identified by ChIP on chip.	4.59686e-89
MSigDB Perturbation	BENPORATH_EED_TARGETS	Set 'Eed targets': genes identified by ChIP on chip as targets of the Polycomb protein EED [GeneID=8726] in human embryonic stem cells.	7.32094e-83
MSigDB Perturbation	BENPORATH_SUZ12_TARGETS	Set 'Suz12 targets': genes identified by ChIP on chip as targets of the Polycomb protein SUZ12 [GeneID=23512] in human embryonic stem cells.	4.86788e-77
MSigDB Perturbation	BENPORATH_PRC2_TARGETS	Set 'PRC2 targets': Polycomb Repression Complex 2 (PRC) targets; identified by ChIP on chip on human embryonic stem cells as genes that: posess the trimethylated H3K27 mark in their promoters and are bound by SUZ12 [GeneID=23512] and EED [GeneID=8726] Polycomb proteins.	1.1582e-71
GO Molecular Function	GO:0043565	sequence-specific DNA binding	5.79951e-58
InterPro	IPR001356	Homeobox domain	6.66762e-55
MSigDB Perturbation	MEISSNER_BRAIN_HCP_WITH_H3K27ME3	Genes with high-CpG-density promoters (HCP) bearing the H3K27 tri-methylation (H3K27me3) mark in brain.	3.83507e-53
InterPro	IPR017970	Homeobox, conserved site	4.20496e-52
GO Molecular Function	GO:0001071	nucleic acid binding transcription factor activity	5.73521e-49
GO Molecular Function	GO:0003700	sequence-specific DNA binding transcription factor activity	7.61742e-49
InterPro	IPR009057	Homeodomain-like	1.50836e-48
MSigDB Perturbation	MEISSNER_BRAIN_HCP_WITH_H3K4ME3_AND_H3K27ME3	Genes with high-CpG-density promoters (HCP) bearing histone H3 dimethylation at K4 (H3K4me2) and trimethylation at K27 (H3K27me3) in brain.	1.634e-44
MSigDB Perturbation	MIKKELSEN_MEF_HCP_WITH_H3K27ME3	Genes with high-CpG-density promoters (HCP) bearing histone H3 trimethylation mark at K27 (H3K27me3) in MEF cells (embryonic fibroblast).	6.19707e-42
GO Biological Process	GO:0007275	multicellular organismal development	2.3209e-39
GO Biological Process	GO:0048731	system development	6.96351e-38
GO Biological Process	GO:0007389	pattern specification process	4.13266e-37
GO Biological Process	GO:0048856	anatomical structure development	4.41404e-36
MSigDB Perturbation	MEISSNER_NPC_HCP_WITH_H3K4ME2_AND_H3K27ME3	Genes with high-CpG-density promoters (HCP) bearing histone H3 dimethylation mark at K4 (H3K4me2) and trimethylation mark at K27 (H3K27me3) in neural precursor cells (NPC).	7.92675e-36
GO Biological Process	GO:0032502	developmental process	8.69351e-36
MGI Expression: Detected	2165	TS17_organ system	9.66081e-36
MGI Expression: Detected	4031	TS20_organ system	1.75403e-35
MGI Expression: Detected	5280	TS21_nervous system	3.20815e-34
MGI Expression: Detected	5281	TS21_central nervous system	3.76088e-34
MGI Expression: Detected	2023	TS17_embryo	1.05441e-33
MGI Expression: Detected	1016	TS15_embryo	1.20686e-33
InterPro	IPR020479	Homeodomain, metazoa	2.03895e-33
MGI Expression: Detected	2022	Theiler_stage_17	2.78518e-33
MGI Expression: Detected	1015	Theiler_stage_15	3.15032e-33
MGI Expression: Detected	4799	TS21_organ system	4.68725e-33
GO Biological Process	GO:0048513	organ development	6.87674e-33
GO Biological Process	GO:0044767	single-organism developmental process	1.57964e-32
MGI Expression: Detected	3341	TS19_embryo	1.75931e-32
MSigDB Perturbation	MIKKELSEN_MCV6_HCP_WITH_H3K27ME3	Genes with high-CpG-density promoters (HCP) bearing the tri-methylation mark at H3K27 (H3K27me3) in MCV6 cells (embryonic fibroblasts trapped in a differentiated state).	2.82357e-32
MGI Expression: Detected	3340	Theiler_stage_19	3.36283e-32
MGI Expression: Detected	1154	TS15_organ system	6.20752e-32
MGI Expression: Detected	7163	TS21_head	2.6001e-31
MGI Expression: Detected	4761	TS21_embryo	4.05528e-31
GO Biological Process	GO:0044707	single-multicellular organism process	4.91144e-31
GO Biological Process	GO:0045165	cell fate commitment	5.21999e-31
MGI Expression: Detected	4760	Theiler_stage_21	6.48126e-31
MGI Expression: Detected	4408	TS20_nervous system	1.21084e-30
MGI Expression: Detected	4000	TS20_embryo	2.0849e-30
MGI Expression: Detected	3999	Theiler_stage_20	2.9121e-30
GO Biological Process	GO:0032501	multicellular organismal process	3.29433e-30
MSigDB Perturbation	MIKKELSEN_NPC_HCP_WITH_H3K27ME3	Genes with high-CpG-density promoters (HCP) bearing histone H3 trimethylation mark at K27 (H3K27me3) in neural progenitor cells (NPC).	3.87333e-30
GO Biological Process	GO:0003002	regionalization	1.5446e-29
GO Molecular Function	GO:0003677	DNA binding	1.66311e-29
MGI Expression: Detected	3399	TS19_organ system	1.68248e-29
MGI Expression: Detected	4409	TS20_central nervous system	3.30133e-29
MGI Expression: Detected	653	Theiler_stage_14	1.45612e-28
MGI Expression: Detected	654	TS14_embryo	1.46556e-28
MGI Expression: Detected	759	TS14_organ system	1.7518e-28
GO Biological Process	GO:0009887	organ morphogenesis	2.52137e-28
GO Biological Process	GO:0030154	cell differentiation	4.07444e-28
MGI Expression: Detected	2413	TS17_central nervous system	7.78524e-28
MGI Expression: Detected	2412	TS17_nervous system	1.51155e-27
MGI Expression: Detected	5295	TS21_brain	2.72127e-27
GO Biological Process	GO:0006355	regulation of transcription, DNA-dependent	8.92123e-27
GO Biological Process	GO:0009653	anatomical structure morphogenesis	1.23593e-26
GO Biological Process	GO:0051252	regulation of RNA metabolic process	1.40104e-26
GO Biological Process	GO:2001141	regulation of RNA biosynthetic process	1.56978e-26
MGI Expression: Detected	2428	TS17_brain	2.09319e-26
GO Biological Process	GO:0048869	cellular developmental process	3.44e-26
MGI Expression: Detected	2450	TS17_hindbrain	5.48779e-26
MGI Expression: Detected	5297	TS21_diencephalon	1.03297e-25
MGI Expression: Detected	1322	TS15_nervous system	2.41675e-25
GO Biological Process	GO:0007399	nervous system development	4.01787e-25
GO Biological Process	GO:0009790	embryo development	4.06139e-25
MGI Expression: Detected	5296	TS21_forebrain	5.63431e-25
GO Biological Process	GO:0010468	regulation of gene expression	5.82308e-25
GO Biological Process	GO:2000112	regulation of cellular macromolecule biosynthetic process	5.91887e-25
GO Biological Process	GO:0048598	embryonic morphogenesis	7.2459e-25
MGI Expression: Detected	5326	TS21_thalamus	1.34846e-24
MGI Expression: Detected	3721	TS19_nervous system	2.43275e-24
MGI Expression: Detected	14268	TS28_head	8.49458e-24
MGI Expression: Detected	2414	TS17_future spinal cord	8.63729e-24
MGI Expression: Detected	1323	TS15_central nervous system	8.83774e-24
GO Biological Process	GO:0010556	regulation of macromolecule biosynthetic process	1.28311e-23
GO Biological Process	GO:0031326	regulation of cellular biosynthetic process	1.29532e-23
GO Biological Process	GO:0006357	regulation of transcription from RNA polymerase II promoter	1.33461e-23
GO Biological Process	GO:0009889	regulation of biosynthetic process	1.52699e-23
MGI Expression: Detected	3722	TS19_central nervous system	5.69389e-23
GO Biological Process	GO:0019219	regulation of nucleobase-containing compound metabolic process	6.51011e-23
MGI Expression: Detected	8133	TS23_spinal cord	1.42637e-22
GO Biological Process	GO:0048699	generation of neurons	2.24733e-22
GO Biological Process	GO:0009888	tissue development	4.45305e-22
MGI Expression: Detected	1324	TS15_future brain	4.98867e-22
MGI Expression: Detected	4424	TS20_brain	5.18444e-22
GO Biological Process	GO:0022008	neurogenesis	5.89828e-22
MGI Expression: Detected	5430	TS21_spinal cord	6.82367e-22
GO Biological Process	GO:0048562	embryonic organ morphogenesis	7.12428e-22
MGI Expression: Detected	11153	TS23_midbrain mantle layer	1.17717e-21
GO Biological Process	GO:0051171	regulation of nitrogen compound metabolic process	1.39089e-21
MGI Expression: Detected	1476	Theiler_stage_16	1.78573e-21
MGI Expression: Detected	1477	TS16_embryo	3.34674e-21
MGI Expression: Detected	7501	TS23_nervous system	3.40482e-21
MGI Expression: Detected	5283	TS21_cranial ganglion	5.00519e-21
MGI Expression: Detected	7608	TS23_central nervous system	5.0991e-21
MGI Expression: Detected	3724	TS19_neural tube	5.38983e-21
MGI Expression: Detected	5400	TS21_midbrain	6.06501e-21
GO Biological Process	GO:0048568	embryonic organ development	6.52909e-21
MGI Expression: Detected	7446	TS24_organ system	6.6055e-21
MGI Expression: Detected	6928	TS24_embryo	8.81707e-21
MGI Expression: Detected	6927	Theiler_stage_24	1.06066e-20
GO Biological Process	GO:0006351	transcription, DNA-dependent	1.07539e-20
GO Biological Process	GO:0080090	regulation of primary metabolic process	1.47093e-20
GO Molecular Function	GO:0000975	regulatory region DNA binding	1.85837e-20
GO Molecular Function	GO:0044212	transcription regulatory region DNA binding	3.55544e-20
Mouse Phenotype	MP:0003631	nervous system phenotype	4.13847e-20
MGI Expression: Detected	3882	TS19_limb	4.81998e-20
MGI Expression: Detected	5784	TS22_organ system	5.11095e-20
MGI Expression: Detected	7901	TS23_brain	8.95238e-20
MGI Expression: Detected	4426	TS20_diencephalon	1.12377e-19
Mouse Phenotype	MP:0003632	abnormal nervous system morphology	1.12644e-19
GO Biological Process	GO:0045944	positive regulation of transcription from RNA polymerase II promoter	1.1751e-19
Mouse Phenotype	MP:0000001	mammalian phenotype	1.30783e-19
MGI Expression: Detected	7445	TS23_organ system	1.90904e-19
GO Biological Process	GO:0007417	central nervous system development	2.01232e-19
HGNC Gene Families	NKL	NKL	2.18592e-19
MGI Expression: Detected	1619	TS16_organ system	2.33752e-19
MGI Expression: Detected	4471	TS20_hindbrain	2.6673e-19
GO Molecular Function	GO:0003676	nucleic acid binding	2.75503e-19
MGI Expression: Detected	5740	Theiler_stage_22	3.8066e-19
GO Biological Process	GO:0031323	regulation of cellular metabolic process	4.3999e-19
MGI Expression: Detected	2429	TS17_forebrain	4.73359e-19
GO Biological Process	GO:0032774	RNA biosynthetic process	5.22332e-19
GO Biological Process	GO:0030182	neuron differentiation	5.40377e-19
MGI Expression: Detected	3745	TS19_brain	5.45998e-19
MGI Expression: Detected	5361	TS21_hindbrain	6.60119e-19
MGI Expression: Detected	5741	TS22_embryo	8.93471e-19
GO Biological Process	GO:0060255	regulation of macromolecule metabolic process	9.68355e-19
MGI Expression: Detected	2430	TS17_diencephalon	1.03681e-18
GO Biological Process	GO:2000026	regulation of multicellular organismal development	1.26639e-18
MGI Expression: Detected	4208	TS20_visceral organ	1.27889e-18
MGI Expression: Detected	4451	TS20_hypothalamus	1.54176e-18
GO Biological Process	GO:0045893	positive regulation of transcription, DNA-dependent	2.30342e-18
MGI Expression: Detected	2508	TS17_midbrain	3.2479e-18
MGI Expression: Detected	4425	TS20_forebrain	3.63077e-18
MGI Expression: Detected	11853	TS23_diencephalon lateral wall mantle layer	3.94146e-18
MGI Expression: Detected	6925	TS23_embryo	4.88316e-18
MGI Expression: Detected	6924	Theiler_stage_23	5.18885e-18
MGI Expression: Detected	8828	TS23_midbrain	6.49419e-18
MGI Expression: Detected	5444	TS21_peripheral nervous system	7.48444e-18
MGI Expression: Detected	4521	TS20_spinal cord	8.20706e-18
GO Biological Process	GO:0051254	positive regulation of RNA metabolic process	1.08727e-17
GO Biological Process	GO:0045935	positive regulation of nucleobase-containing compound metabolic process	1.21173e-17
MGI Expression: Detected	1240	TS15_visceral organ	1.21756e-17
MGI Expression: Detected	5446	TS21_spinal ganglion	1.73243e-17
GO Biological Process	GO:0051173	positive regulation of nitrogen compound metabolic process	1.82063e-17
MGI Expression: Detected	3891	TS19_hindlimb bud	2.10642e-17
Mouse Phenotype	MP:0010832	lethality during fetal growth through weaning	2.14632e-17
GO Biological Process	GO:0019222	regulation of metabolic process	2.50396e-17
HGNC Gene Families	HOXL	HOXL	2.6488e-17
MSigDB Perturbation	MIKKELSEN_IPS_WITH_HCP_H3K27ME3	Genes with high-CpG-density promoters (HCP) bearing the tri-methylation mark at H3K27 (H3K27me3) in MCV8.1 (induced pluripotent cells, iPS).	3.01155e-17
MGI Expression: Detected	1330	TS15_future rhombencephalon	3.18877e-17
MGI Expression: Detected	5322	TS21_hypothalamus	3.30589e-17
MGI Expression: Detected	5445	TS21_peripheral nervous system spinal component	3.71435e-17
MGI Expression: Detected	9028	TS23_spinal cord lateral wall	5.0966e-17
MGI Expression: Detected	1382	TS15_future spinal cord	7.25459e-17
MGI Expression: Detected	9951	TS23_diencephalon	8.14297e-17
GO Biological Process	GO:0034654	nucleobase-containing compound biosynthetic process	8.652e-17
MGI Expression: Detected	4455	TS20_thalamus	9.16842e-17
GO Biological Process	GO:0021953	central nervous system neuron differentiation	9.85602e-17
MGI Expression: Detected	219	TS12_embryo	9.97208e-17
MGI Expression: Detected	5447	TS21_dorsal root ganglion	1.01639e-16
GO Biological Process	GO:0048468	cell development	1.13721e-16
MGI Expression: Detected	10107	TS23_spinal cord mantle layer	1.17481e-16
Mouse Phenotype	MP:0003861	abnormal nervous system development	1.34822e-16
MGI Expression: Detected	4459	TS20_telencephalon	1.38989e-16
MGI Expression: Detected	2415	TS17_neural tube	1.57244e-16
GO Biological Process	GO:0060429	epithelium development	1.93862e-16
MGI Expression: Detected	3723	TS19_future spinal cord	2.41727e-16
MGI Expression: Detected	2768	TS18_organ system	2.81831e-16
MGI Expression: Detected	414	Theiler_stage_13	3.84319e-16
MGI Expression: Detected	218	Theiler_stage_12	4.97335e-16
GO Biological Process	GO:0018130	heterocycle biosynthetic process	5.14434e-16
GO Biological Process	GO:0010628	positive regulation of gene expression	5.23423e-16
GO Biological Process	GO:0019438	aromatic compound biosynthetic process	5.23592e-16
MGI Expression: Detected	7448	TS26_organ system	8.19125e-16
GO Biological Process	GO:0031328	positive regulation of cellular biosynthetic process	1.06804e-15
MGI Expression: Detected	4209	TS20_alimentary system	1.10079e-15
MGI Expression: Detected	3883	TS19_forelimb bud	1.14917e-15
GO Biological Process	GO:0044271	cellular nitrogen compound biosynthetic process	1.30819e-15
MGI Expression: Detected	415	TS13_embryo	1.34614e-15
GO Biological Process	GO:0030900	forebrain development	1.56829e-15
MGI Expression: Detected	15340	TS20_ganglionic eminence	1.62129e-15
MGI Expression: Detected	4465	TS20_cerebral cortex	1.89721e-15
MGI Expression: Detected	5334	TS21_telencephalon	1.95082e-15
MGI Expression: Detected	6944	TS28_organ system	2.11363e-15
Mouse Phenotype	MP:0002752	abnormal somatic nervous system morphology	2.15548e-15
GO Biological Process	GO:0009952	anterior/posterior pattern specification	2.3536e-15
GO Molecular Function	GO:0000976	transcription regulatory region sequence-specific DNA binding	2.54185e-15
GO Biological Process	GO:0009891	positive regulation of biosynthetic process	3.30654e-15
MGI Expression: Detected	7485	TS23_sensory organ	3.79299e-15
MGI Expression: Detected	4210	TS20_gut	3.87847e-15
GO Biological Process	GO:0010557	positive regulation of macromolecule biosynthetic process	5.39951e-15
MGI Expression: Detected	6937	TS28_postnatal mouse	5.46671e-15
MGI Expression: Detected	4258	TS20_foregut	6.11085e-15
MGI Expression: Detected	4452	TS20_hypothalamus mantle layer	7.0362e-15
MGI Expression: Detected	5356	TS21_olfactory lobe	7.22975e-15
Mouse Phenotype	MP:0002081	perinatal lethality	7.2625e-15
MGI Expression: Detected	884	TS14_future brain	7.54745e-15
MGI Expression: Detected	8824	TS23_hindbrain	7.74516e-15
MGI Expression: Detected	5013	TS21_visceral organ	8.50812e-15
MGI Expression: Detected	8820	TS23_forebrain	8.54672e-15
MGI Expression: Detected	9963	TS23_midbrain lateral wall	9.20916e-15
MGI Expression: Detected	883	TS14_central nervous system	9.50933e-15
GO Biological Process	GO:0048729	tissue morphogenesis	9.90794e-15
MGI Expression: Detected	4912	TS21_ear	1.22059e-14
MGI Expression: Detected	4523	TS20_spinal cord lateral wall	1.2826e-14
MGI Expression: Detected	2590	TS17_limb	1.30676e-14
MGI Expression: Detected	882	TS14_nervous system	1.40604e-14
MGI Expression: Detected	11138	TS23_diencephalon lateral wall	1.43141e-14
MGI Expression: Detected	3556	TS19_visceral organ	2.02851e-14
MGI Expression: Detected	1384	TS15_neural tube	2.03335e-14
GO Biological Process	GO:0007420	brain development	2.0643e-14
MGI Expression: Detected	7644	TS23_renal-urinary system	2.09052e-14
MGI Expression: Detected	5282	TS21_central nervous system ganglion	2.30303e-14
GO Biological Process	GO:1901362	organic cyclic compound biosynthetic process	2.62301e-14
MGI Expression: Detected	2654	TS18_embryo	3.03318e-14
MGI Expression: Detected	6934	TS26_embryo	3.3327e-14
GO Biological Process	GO:0002009	morphogenesis of an epithelium	3.4435e-14
MGI Expression: Detected	2653	Theiler_stage_18	4.12254e-14
MGI Expression: Detected	6933	Theiler_stage_26	4.28037e-14
MGI Expression: Detected	6351	TS22_central nervous system	4.90781e-14
MGI Expression: Detected	3746	TS19_forebrain	5.33424e-14
MGI Expression: Detected	3494	TS19_sensory organ	5.80142e-14
MGI Expression: Detected	11175	TS23_metencephalon lateral wall	6.55313e-14
GO Biological Process	GO:0045595	regulation of cell differentiation	7.29621e-14
Mouse Phenotype	MP:0009937	abnormal neuron differentiation	7.36024e-14
MGI Expression: Detected	7580	TS23_eye	8.06602e-14
Mouse Phenotype	MP:0010768	mortality/aging	8.43628e-14
MGI Expression: Detected	7447	TS25_organ system	8.96836e-14
GO Biological Process	GO:0035270	endocrine system development	9.13116e-14
MGI Expression: Detected	5487	TS21_forelimb	1.1876e-13
MGI Expression: Detected	3762	TS19_telencephalon mantle layer	1.1876e-13
MGI Expression: Detected	6350	TS22_nervous system	1.20382e-13
MGI Expression: Detected	3038	TS18_nervous system	1.55025e-13
MGI Expression: Detected	3063	TS18_brain	1.55706e-13
MGI Expression: Detected	3764	TS19_telencephalon ventricular layer	1.5644e-13
MGI Expression: Detected	15141	TS20_cerebral cortex intermediate zone	1.57707e-13
MGI Expression: Detected	4454	TS20_hypothalamus ventricular layer	1.57707e-13
MGI Expression: Detected	1241	TS15_alimentary system	1.66826e-13
MGI Expression: Detected	11959	TS24_cerebral cortex ventricular layer	1.7289e-13
GO Biological Process	GO:0050793	regulation of developmental process	1.77386e-13
MGI Expression: Detected	6365	TS22_brain	1.89971e-13
Mouse Phenotype	MP:0000959	abnormal somatic sensory system morphology	2.05179e-13
MGI Expression: Detected	521	TS13_organ system	2.31681e-13
GO Biological Process	GO:0007423	sensory organ development	2.67253e-13
MGI Expression: Detected	8416	TS23_urinary bladder	3.11517e-13
MGI Expression: Detected	3039	TS18_central nervous system	3.40955e-13
MGI Expression: Detected	7489	TS23_visceral organ	3.53357e-13
MGI Expression: Detected	15145	TS24_cerebral cortex intermediate zone	3.77288e-13
MGI Expression: Detected	15612	TS22_ganglionic eminence	4.64359e-13
MGI Expression: Detected	4911	TS21_sensory organ	4.7137e-13
MGI Expression: Detected	9987	TS23_metencephalon	4.92182e-13
Mouse Phenotype	MP:0010769	abnormal survival	5.14671e-13
GO Biological Process	GO:0048519	negative regulation of biological process	5.32793e-13
MGI Expression: Detected	3767	TS19_hindbrain	5.9346e-13
MGI Expression: Detected	427	TS13_embryo ectoderm	6.43268e-13
MGI Expression: Detected	10083	TS23_medulla oblongata	6.65447e-13
MGI Expression: Detected	14636	TS20_diencephalon ventricular layer	6.67408e-13
Mouse Phenotype	MP:0002152	abnormal brain morphology	7.33289e-13
GO Biological Process	GO:0051239	regulation of multicellular organismal process	7.39068e-13
MGI Expression: Detected	7019	TS28_diencephalon	7.61567e-13
MGI Expression: Detected	6399	TS22_thalamus ventricular layer	7.64353e-13
MGI Expression: Detected	7003	TS28_central nervous system	7.66373e-13
GO Biological Process	GO:0009059	macromolecule biosynthetic process	7.78882e-13
GO Biological Process	GO:0060284	regulation of cell development	9.29595e-13
MGI Expression: Detected	1035	TS15_embryo mesenchyme	1.02992e-12
GO Biological Process	GO:0001708	cell fate specification	1.0794e-12
MSigDB Predicted Promoter Motifs	AACTTT_UNKNOWN	Motif AACTTT (no known TF)	1.14019e-12
MGI Expression: Detected	4468	TS20_cerebral cortex ventricular layer	1.15208e-12
MGI Expression: Detected	5486	TS21_limb	1.16907e-12
MGI Expression: Detected	7001	TS28_nervous system	1.18308e-12
MGI Expression: Detected	2297	TS17_visceral organ	1.19497e-12
MGI Expression: Detected	1242	TS15_gut	1.20932e-12
MGI Expression: Detected	15143	TS22_cerebral cortex intermediate zone	1.30895e-12
GO Biological Process	GO:0016070	RNA metabolic process	1.35643e-12
GO Biological Process	GO:0034645	cellular macromolecule biosynthetic process	1.59342e-12
MGI Expression: Detected	6930	Theiler_stage_25	1.72837e-12
MGI Expression: Detected	2599	TS17_tail	1.81826e-12
GO Biological Process	GO:0009792	embryo development ending in birth or egg hatching	1.81856e-12
MGI Expression: Detected	4128	TS20_sensory organ	1.84559e-12
MGI Expression: Detected	11939	TS24_hypothalamus ventricular layer	1.8592e-12
MGI Expression: Detected	11297	TS24_thalamus	2.11643e-12
GO Biological Process	GO:0048523	negative regulation of cellular process	2.12781e-12
MGI Expression: Detected	15152	TS24_cortical plate	2.35243e-12
MGI Expression: Detected	7005	TS28_brain	2.64356e-12
MGI Expression: Detected	3523	TS19_eye	3.08795e-12
MGI Expression: Detected	3747	TS19_diencephalon	3.15011e-12
MGI Expression: Detected	11292	TS23_hypothalamus	3.1623e-12
Mouse Phenotype	MP:0002882	abnormal neuron morphology	3.19171e-12
Mouse Phenotype	MP:0002058	neonatal lethality	3.26605e-12
MGI Expression: Detected	7020	TS28_thalamus	3.2833e-12
MSigDB Perturbation	MIKKELSEN_NPC_HCP_WITH_H3K4ME3_AND_H3K27ME3	Genes with high-CpG-density promoters (HCP) bearing the bivalent histone H3 trimethylation mark at K4 and K27 (H3K4me3 and H3K27me3) in neural progenitor cells (NPC).	4.11767e-12
MGI Expression: Detected	6931	TS25_embryo	4.792e-12
MGI Expression: Detected	4565	TS20_forelimb	4.93212e-12
MGI Expression: Detected	2257	TS17_sensory organ	4.99683e-12
GO Biological Process	GO:0048663	neuron fate commitment	5.20915e-12
GO Biological Process	GO:0060562	epithelial tube morphogenesis	5.95112e-12
MGI Expression: Detected	7007	TS28_hindbrain	7.74724e-12
MGI Expression: Detected	4564	TS20_limb	8.15071e-12
MGI Expression: Detected	8821	TS24_forebrain	8.18655e-12
MGI Expression: Detected	11293	TS24_hypothalamus	9.62242e-12
MGI Expression: Detected	4611	TS20_hindlimb	1.01322e-11
MGI Expression: Detected	5546	TS21_hindlimb	1.06596e-11
MGI Expression: Detected	17231	TS23_urethra	1.1952e-11
GO Biological Process	GO:0043009	chordate embryonic development	1.33865e-11
GO Biological Process	GO:0021515	cell differentiation in spinal cord	1.59879e-11
MGI Expression: Detected	1819	TS16_nervous system	1.71005e-11
Mouse Phenotype	MP:0008503	abnormal spinal cord grey matter morphology	1.84003e-11
Mouse Phenotype	MP:0002114	abnormal axial skeleton morphology	2.00995e-11
GO Biological Process	GO:0021510	spinal cord development	2.01053e-11
MGI Expression: Detected	233	TS12_embryo ectoderm	2.06626e-11
GO Biological Process	GO:0050767	regulation of neurogenesis	2.35489e-11
Mouse Phenotype	MP:0005508	abnormal skeleton morphology	2.48216e-11
GO Biological Process	GO:0065007	biological regulation	2.63999e-11
MGI Expression: Detected	1820	TS16_central nervous system	2.88025e-11
MGI Expression: Detected	7004	TS28_spinal cord	3.00568e-11
MGI Expression: Detected	1039	TS15_trunk mesenchyme	3.12195e-11
MSigDB Predicted Promoter Motifs	GGGAGGRR_V$MAZ_Q6	Motif GGGAGGRR matches MAZ: MYC-associated zinc finger protein (purine-binding transcription factor)	3.26839e-11
GO Biological Process	GO:0035239	tube morphogenesis	3.51758e-11
GO Biological Process	GO:0048732	gland development	3.5485e-11
MGI Expression: Detected	3761	TS19_telencephalon	3.57441e-11
GO Biological Process	GO:0051960	regulation of nervous system development	3.61818e-11
MGI Expression: Detected	11301	TS24_cerebral cortex	3.89019e-11
MGI Expression: Detected	7648	TS23_reproductive system	4.00537e-11
GO Biological Process	GO:0001501	skeletal system development	4.10464e-11
MGI Expression: Detected	9952	TS24_diencephalon	4.17228e-11
MGI Expression: Detected	9956	TS24_telencephalon	4.45078e-11
GO Biological Process	GO:0050789	regulation of biological process	4.46534e-11
Mouse Phenotype	MP:0010770	preweaning lethality	4.73389e-11
MGI Expression: Detected	1401	TS15_branchial arch	4.85374e-11
Mouse Phenotype	MP:0000955	abnormal spinal cord morphology	4.89167e-11
Mouse Phenotype	MP:0005390	skeleton phenotype	4.97826e-11
Mouse Phenotype	MP:0000960	abnormal sensory ganglion morphology	5.17146e-11
MGI Expression: Detected	7941	TS23_retina	5.57327e-11
MGI Expression: Detected	3368	TS19_embryo mesenchyme	5.61198e-11
MGI Expression: Detected	429	TS13_future brain	5.62034e-11
MGI Expression: Detected	2444	TS17_telencephalon	5.62034e-11
MGI Expression: Detected	11875	TS23_metencephalon alar plate	6.15416e-11
Mouse Phenotype	MP:0000462	abnormal digestive system morphology	6.6514e-11
MGI Expression: Detected	12680	TS23_pons mantle layer	7.10629e-11
MGI Expression: Detected	12452	TS23_pons	8.44453e-11
MGI Expression: Detected	11879	TS23_metencephalon basal plate	9.24052e-11
MGI Expression: Detected	6367	TS22_diencephalon	9.85777e-11
MGI Expression: Detected	6366	TS22_forebrain	9.89982e-11
MGI Expression: Detected	3064	TS18_forebrain	1.02022e-10
MGI Expression: Detected	428	TS13_neural ectoderm	1.0617e-10
MGI Expression: Detected	3726	TS19_neural tube lateral wall	1.23532e-10
GO Biological Process	GO:0051093	negative regulation of developmental process	1.28457e-10
GO Biological Process	GO:0045664	regulation of neuron differentiation	1.29284e-10
MGI Expression: Detected	11146	TS23_telencephalon mantle layer	1.2952e-10
Mouse Phenotype	MP:0011087	complete neonatal lethality	1.33993e-10
GO Biological Process	GO:0007267	cell-cell signaling	1.40723e-10
MGI Expression: Detected	7013	TS28_forebrain	1.5028e-10
MGI Expression: Detected	833	TS14_visceral organ	1.55797e-10
GO Biological Process	GO:0010467	gene expression	1.62312e-10
GO Biological Process	GO:0048665	neuron fate specification	1.63121e-10
GO Biological Process	GO:0045596	negative regulation of cell differentiation	1.67491e-10
GO Biological Process	GO:0021536	diencephalon development	1.92344e-10
GO Biological Process	GO:0048666	neuron development	1.97535e-10
MGI Expression: Detected	4524	TS20_spinal cord mantle layer	2.09472e-10
MGI Expression: Detected	14296	TS28_dorsal root ganglion	2.6064e-10
MGI Expression: Detected	12449	TS23_medulla oblongata basal plate mantle layer	2.66711e-10
GO Molecular Function	GO:0000981	sequence-specific DNA binding RNA polymerase II transcription factor activity	2.67313e-10
MGI Expression: Detected	6434	TS22_hindbrain	2.67375e-10
MGI Expression: Detected	12476	TS23_cerebellum	2.89269e-10
MGI Expression: Detected	17232	TS23_urethra of female	2.9036e-10
MGI Expression: Detected	9955	TS23_telencephalon	3.02122e-10
MGI Expression: Detected	10313	TS23_ureter	3.14176e-10
MGI Expression: Detected	7490	TS24_visceral organ	3.2176e-10
Mouse Phenotype	MP:0002184	abnormal innervation	3.39838e-10
MGI Expression: Detected	4974	TS21_retina	3.61062e-10
MGI Expression: Detected	4966	TS21_eye	3.64731e-10
MGI Expression: Detected	6018	TS22_visceral organ	3.73233e-10
MGI Expression: Detected	4475	TS20_metencephalon lateral wall	4.17721e-10
MGI Expression: Detected	234	TS12_neural ectoderm	4.2518e-10
MGI Expression: Detected	6392	TS22_hypothalamus	4.66514e-10
GO Biological Process	GO:0000122	negative regulation of transcription from RNA polymerase II promoter	4.76212e-10
GO Biological Process	GO:0021871	forebrain regionalization	4.79109e-10
MGI Expression: Detected	11964	TS23_medulla oblongata basal plate	5.09599e-10
GO Biological Process	GO:0044699	single-organism process	5.12655e-10
MGI Expression: Detected	6396	TS22_thalamus	6.65915e-10
GO Biological Process	GO:0051094	positive regulation of developmental process	6.87263e-10
MGI Expression: Detected	4503	TS20_midbrain	6.88256e-10
MGI Expression: Detected	2527	TS17_branchial arch	6.94831e-10
MGI Expression: Detected	2591	TS17_forelimb bud	7.31608e-10
MGI Expression: Detected	8013	TS23_metanephros	7.34644e-10
MGI Expression: Detected	4474	TS20_metencephalon	7.79821e-10
GO Biological Process	GO:0001656	metanephros development	7.9867e-10
MGI Expression: Detected	586	TS13_visceral organ	8.01247e-10
MGI Expression: Detected	7010	TS28_metencephalon	8.03468e-10
MGI Expression: Detected	1402	TS15_1st branchial arch	8.26156e-10
MGI Expression: Detected	7453	TS23_limb	8.5137e-10
Mouse Phenotype	MP:0005621	abnormal cell physiology	9.45176e-10
GO Biological Process	GO:0035295	tube development	9.50657e-10
MGI Expression: Detected	2273	TS17_eye	9.75216e-10
GO Biological Process	GO:0044249	cellular biosynthetic process	9.82548e-10
Mouse Phenotype	MP:0000428	abnormal craniofacial morphology	1.05627e-09
MSigDB Perturbation	SCHLESINGER_METHYLATED_DE_NOVO_IN_CANCER	Genes bearing H3K27me3 mark or whose promoters are bound by the polycomb proteins SUZ12 or EED [GeneID=23512;8726]; their DNA is methylated de novo in cancer.	1.07574e-09
MGI Expression: Detected	7492	TS26_visceral organ	1.26606e-09
MGI Expression: Detected	2166	TS17_cardiovascular system	1.35329e-09
MGI Expression: Detected	1215	TS15_sensory organ	1.37272e-09
MGI Expression: Detected	11316	TS23_medulla oblongata lateral wall	1.37303e-09
MGI Expression: Detected	7006	TS28_midbrain	1.37341e-09
Mouse Phenotype	MP:0005381	digestive/alimentary phenotype	1.38696e-09
GO Biological Process	GO:0050794	regulation of cellular process	1.55894e-09
MGI Expression: Detected	5344	TS21_cerebral cortex	1.84039e-09
Mouse Phenotype	MP:0001056	abnormal cranial nerve morphology	2.05797e-09
MGI Expression: Detected	7902	TS24_brain	2.26537e-09
GO Biological Process	GO:0030326	embryonic limb morphogenesis	2.30356e-09
MGI Expression: Detected	1424	TS15_2nd branchial arch	2.34156e-09
Mouse Phenotype	MP:0004924	abnormal behavior	2.3791e-09
MSigDB Predicted Promoter Motifs	TAATTA_V$CHX10_01	Motif TAATTA matches VSX1: visual system homeobox 1 homolog, CHX10-like (zebrafish)	2.42195e-09
Mouse Phenotype	MP:0002085	abnormal embryonic tissue morphology	2.45847e-09
MGI Expression: Detected	7609	TS24_central nervous system	2.48061e-09
GO Biological Process	GO:0001655	urogenital system development	2.58935e-09
MGI Expression: Detected	1264	TS15_foregut	2.65206e-09
GO Biological Process	GO:0048646	anatomical structure formation involved in morphogenesis	2.87747e-09
MGI Expression: Detected	7521	TS23_hindlimb	2.97417e-09
MGI Expression: Detected	835	TS14_gut	3.08372e-09
MGI Expression: Detected	295	TS12_organ system	3.34962e-09
MGI Expression: Detected	6438	TS22_metencephalon lateral wall	3.679e-09
MGI Expression: Detected	6584	TS22_limb	3.75971e-09
MGI Expression: Detected	7668	TS23_footplate	3.88322e-09
MGI Expression: Detected	1364	TS15_future forebrain	3.93092e-09
GO Biological Process	GO:1901576	organic substance biosynthetic process	3.98191e-09
MGI Expression: Detected	6437	TS22_metencephalon	4.03715e-09
MGI Expression: Detected	834	TS14_alimentary system	4.13533e-09
MGI Expression: Detected	7002	TS28_peripheral nervous system	4.38055e-09
GO Biological Process	GO:0000904	cell morphogenesis involved in differentiation	4.41626e-09
GO Biological Process	GO:0045892	negative regulation of transcription, DNA-dependent	4.43759e-09
MGI Expression: Detected	235	TS12_future brain	4.64178e-09
GO Biological Process	GO:0045666	positive regulation of neuron differentiation	5.05558e-09
GO Biological Process	GO:0031325	positive regulation of cellular metabolic process	5.06807e-09
GO Biological Process	GO:0009953	dorsal/ventral pattern formation	5.17806e-09
MGI Expression: Detected	15150	TS22_cortical plate	5.38995e-09
MGI Expression: Detected	2167	TS17_heart	5.4495e-09
Mouse Phenotype	MP:0001081	abnormal cranial ganglia morphology	5.45705e-09
GO Biological Process	GO:0009058	biosynthetic process	5.47868e-09
GO Biological Process	GO:0030855	epithelial cell differentiation	5.54598e-09
Mouse Phenotype	MP:0011089	complete perinatal lethality	5.56461e-09
GO Biological Process	GO:0061138	morphogenesis of a branching epithelium	5.91462e-09
MGI Expression: Detected	2528	TS17_1st branchial arch	6.14872e-09
MGI Expression: Detected	7012	TS28_cerebellum	6.16732e-09
MGI Expression: Detected	11300	TS23_cerebral cortex	6.20639e-09
GO Molecular Function	GO:1901363	heterocyclic compound binding	6.55266e-09
Mouse Phenotype	MP:0005384	cellular phenotype	6.63642e-09
Mouse Phenotype	MP:0000965	abnormal sensory neuron morphology	6.83702e-09
MGI Expression: Detected	3557	TS19_alimentary system	7.00438e-09
MSigDB Perturbation	MEISSNER_NPC_HCP_WITH_H3K27ME3	Genes with high-CpG-density promoters (HCP) bearing the H3K27 tri-methylation (H3K27me3) mark in neural precursor cells (NPC).	7.17817e-09
GO Biological Process	GO:0043583	ear development	7.23762e-09
MGI Expression: Detected	8255	TS23_female reproductive system	8.19547e-09
GO Molecular Function	GO:0097159	organic cyclic compound binding	8.38554e-09
MGI Expression: Detected	6405	TS22_telencephalon	9.53523e-09
GO Biological Process	GO:0010629	negative regulation of gene expression	9.68417e-09
GO Biological Process	GO:0060485	mesenchyme development	1.04692e-08
GO Biological Process	GO:0035108	limb morphogenesis	1.04692e-08
GO Biological Process	GO:0060173	limb development	1.10017e-08
MGI Expression: Detected	6477	TS22_midbrain	1.14242e-08
MGI Expression: Detected	669	TS14_embryo mesenchyme	1.19672e-08
Mouse Phenotype	MP:0005378	growth/size phenotype	1.3011e-08
MGI Expression: Detected	6673	TS22_hindlimb	1.30747e-08
GO Biological Process	GO:2000113	negative regulation of cellular macromolecule biosynthetic process	1.34558e-08
MGI Expression: Detected	17245	TS23_urethra of male	1.41039e-08
MSigDB Predicted Promoter Motifs	CAGGTG_V$E12_Q6	Motif CAGGTG matches TCF3: transcription factor 3 (E2A immunoglobulin enhancer binding factors E12/E47)	1.41438e-08
MGI Expression: Detected	587	TS13_alimentary system	1.49038e-08
MSigDB Perturbation	MEISSNER_NPC_HCP_WITH_H3_UNMETHYLATED	Genes with high-CpG-density promoters (HCP) that have no histone H3 methylation marks in neural precursor cells (NPC).	1.52331e-08
GO Biological Process	GO:0001763	morphogenesis of a branching structure	1.54621e-08
GO Biological Process	GO:0001709	cell fate determination	1.5743e-08
MGI Expression: Detected	7502	TS24_nervous system	1.59223e-08
GO Biological Process	GO:0016477	cell migration	1.75727e-08
MSigDB Perturbation	HATADA_METHYLATED_IN_LUNG_CANCER_UP	Genes with hypermethylated DNA in lung cancer samples.	1.97693e-08
MGI Expression: Detected	1821	TS16_future brain	2.06586e-08
MGI Expression: Detected	6511	TS22_spinal cord	2.10344e-08
GO Biological Process	GO:0021517	ventral spinal cord development	2.18593e-08
GO Biological Process	GO:0040011	locomotion	2.20231e-08
GO Biological Process	GO:0007507	heart development	2.26513e-08
GO Biological Process	GO:0051253	negative regulation of RNA metabolic process	2.30526e-08
MSigDB Predicted Promoter Motifs	V$OCT1_05	Motif MKVATTTGCATATT matches POU2F1: POU domain, class 2, transcription factor 1	2.44251e-08
MGI Expression: Detected	5014	TS21_alimentary system	2.53372e-08
Mouse Phenotype	MP:0001963	abnormal hearing physiology	2.62832e-08
MSigDB Predicted Promoter Motifs	V$CHX10_01	Motif NNNTAATTAGCNNN matches VSX1: visual system homeobox 1 homolog, CHX10-like (zebrafish)	2.63646e-08
GO Biological Process	GO:0000902	cell morphogenesis	2.67542e-08
MSigDB Predicted Promoter Motifs	CAGCTG_V$AP4_Q5	Motif CAGCTG matches REPIN1: replication initiator 1	2.7192e-08
Mouse Phenotype	MP:0005377	hearing/vestibular/ear phenotype	2.82909e-08
GO Biological Process	GO:0021537	telencephalon development	2.87943e-08
MGI Expression: Detected	5909	TS22_sensory organ	2.91387e-08
GO Biological Process	GO:0009893	positive regulation of metabolic process	3.10744e-08
MGI Expression: Detected	3372	TS19_trunk mesenchyme	3.23678e-08
GO Biological Process	GO:0021761	limbic system development	3.30896e-08
Mouse Phenotype	MP:0002961	abnormal axon guidance	3.41295e-08
GO Biological Process	GO:0090304	nucleic acid metabolic process	3.42967e-08
GO Biological Process	GO:0042471	ear morphogenesis	3.85581e-08
Mouse Phenotype	MP:0004100	abnormal spinal cord interneuron morphology	3.85751e-08
MGI Expression: Detected	5239	TS21_renal-urinary system	4.28519e-08
GO Biological Process	GO:0010604	positive regulation of macromolecule metabolic process	4.46584e-08
GO Biological Process	GO:0048522	positive regulation of cellular process	4.48084e-08
Mouse Phenotype	MP:0005388	respiratory system phenotype	4.73092e-08
MGI Expression: Detected	14339	TS28_cranial ganglion	4.91142e-08
Mouse Phenotype	MP:0004703	abnormal vertebral column morphology	4.95888e-08
Mouse Phenotype	MP:0000783	abnormal forebrain morphology	4.98757e-08
Mouse Phenotype	MP:0002089	abnormal postnatal growth/weight/body size	5.47749e-08
Mouse Phenotype	MP:0005076	abnormal cell differentiation	5.57436e-08
MGI Expression: Detected	7021	TS28_hypothalamus	5.98462e-08
MGI Expression: Detected	1325	TS15_future midbrain	5.99215e-08
GO Biological Process	GO:0006928	cellular component movement	6.64224e-08
GO Biological Process	GO:0010558	negative regulation of macromolecule biosynthetic process	6.98661e-08
GO Biological Process	GO:0048706	embryonic skeletal system development	7.05912e-08
MGI Expression: Detected	14402	TS17_limb mesenchyme	7.20523e-08
HGNC Gene Families	LIM	LIM	7.765e-08
GO Biological Process	GO:0014706	striated muscle tissue development	7.77684e-08
MGI Expression: Detected	7821	TS23_gut	7.87049e-08
MSigDB Predicted Promoter Motifs	GCANCTGNY_V$MYOD_Q6	Motif GCANCTGNY matches MYOD1: myogenic differentiation 1	8.0095e-08
GO Biological Process	GO:0031327	negative regulation of cellular biosynthetic process	8.09471e-08
GO Biological Process	GO:0032989	cellular component morphogenesis	8.32367e-08
MGI Expression: Detected	7018	TS28_cerebral cortex	8.65608e-08
MGI Expression: Detected	1451	TS15_limb	8.95761e-08
GO Biological Process	GO:0001764	neuron migration	9.27208e-08
Mouse Phenotype	MP:0005371	limbs/digits/tail phenotype	9.34002e-08
GO Molecular Function	GO:0000977	RNA polymerase II regulatory region sequence-specific DNA binding	9.98912e-08
Mouse Phenotype	MP:0002151	abnormal neural tube morphology/development	1.00316e-07
GO Biological Process	GO:0072001	renal system development	1.01188e-07
MGI Expression: Detected	2298	TS17_alimentary system	1.10412e-07
Mouse Phenotype	MP:0002066	abnormal motor capabilities/coordination/movement	1.12768e-07
MGI Expression: Detected	4170	TS20_eye	1.21374e-07
MSigDB Predicted Promoter Motifs	YATGNWAAT_V$OCT_C	Motif YATGNWAAT (no known TF)	1.25579e-07
MGI Expression: Detected	2050	TS17_embryo mesenchyme	1.30115e-07
GO Biological Process	GO:0048667	cell morphogenesis involved in neuron differentiation	1.34278e-07
MGI Expression: Detected	8259	TS23_male reproductive system	1.35719e-07
GO Biological Process	GO:0009890	negative regulation of biosynthetic process	1.42637e-07
Mouse Phenotype	MP:0000913	abnormal brain development	1.5054e-07
MGI Expression: Detected	14408	TS19_limb mesenchyme	1.53093e-07
Mouse Phenotype	MP:0003036	vertebral transformation	1.53306e-07
Mouse Phenotype	MP:0005277	abnormal brainstem morphology	1.59624e-07
Mouse Phenotype	MP:0006335	abnormal hearing electrophysiology	1.59624e-07
GO Biological Process	GO:0048870	cell motility	1.61532e-07
GO Biological Process	GO:0061564	axon development	1.62356e-07
GO Biological Process	GO:0045934	negative regulation of nucleobase-containing compound metabolic process	1.66447e-07
GO Biological Process	GO:0072210	metanephric nephron development	1.67477e-07
GO Biological Process	GO:0048704	embryonic skeletal system morphogenesis	1.70043e-07
MGI Expression: Detected	7517	TS23_forelimb	1.83345e-07
GO Molecular Function	GO:0001012	RNA polymerase II regulatory region DNA binding	1.87401e-07
GO Biological Process	GO:0007409	axonogenesis	1.91861e-07
MGI Expression: Detected	12748	TS23_rest of cerebellum mantle layer	2.01395e-07
Mouse Phenotype	MP:0003878	abnormal ear physiology	2.13503e-07
MGI Expression: Detected	6448	TS22_pons	2.21473e-07
GO Biological Process	GO:0060537	muscle tissue development	2.21594e-07
MGI Expression: Detected	439	TS13_future rhombencephalon	2.28668e-07
GO Biological Process	GO:0048812	neuron projection morphogenesis	2.34995e-07
MGI Expression: Detected	6945	TS28_visceral organ	2.38793e-07
MSigDB Perturbation	MEISSNER_NPC_HCP_WITH_H3K4ME2	Genes with high-CpG-density promoters (HCP) bearing histone H3 dimethylation mark at K4 (H3K4me2) in neural precursor cells (NPC).	2.41722e-07
Mouse Phenotype	MP:0003633	abnormal nervous system physiology	2.41887e-07
Mouse Phenotype	MP:0000778	abnormal nervous system tract morphology	2.45647e-07
MGI Expression: Detected	7592	TS23_alimentary system	2.49249e-07
GO Biological Process	GO:0030030	cell projection organization	2.53617e-07
MGI Expression: Detected	2901	TS18_visceral organ	2.53867e-07
MGI Expression: Detected	2054	TS17_trunk mesenchyme	2.61377e-07
GO Biological Process	GO:0051172	negative regulation of nitrogen compound metabolic process	2.80668e-07
MGI Expression: Detected	4386	TS20_renal-urinary system	2.98001e-07
GO Biological Process	GO:0001822	kidney development	2.99434e-07
MGI Expression: Detected	7014	TS28_telencephalon	3.07265e-07
MGI Expression: Detected	3795	TS19_midbrain	3.14913e-07
Mouse Phenotype	MP:0002067	abnormal sensory capabilities/reflexes/nociception	3.15459e-07
MGI Expression: Detected	9169	TS23_drainage component	3.16011e-07
MGI Expression: Detected	4976	TS21_neural retina epithelium	3.1627e-07
GO Biological Process	GO:0031128	developmental induction	3.32822e-07
MSigDB Predicted Promoter Motifs	TATAAA_V$TATA_01	Motif TATAAA matches TAF&lt;br&gt; TATA	3.46158e-07
MSigDB Predicted Promoter Motifs	V$CRX_Q4	Motif YNNNTAATCYCMN matches CRX: cone-rod homeobox	3.46568e-07
MSigDB Predicted Promoter Motifs	TGATTTRY_V$GFI1_01	Motif TGATTTRY matches GFI1: growth factor independent 1	3.47959e-07
MSigDB Predicted Promoter Motifs	CTTTGA_V$LEF1_Q2	Motif CTTTGA matches LEF1: lymphoid enhancer-binding factor 1	3.66147e-07
MGI Expression: Detected	6489	TS22_midbrain tegmentum	3.72381e-07
GO Cellular Component	GO:0005634	nucleus	3.81791e-07
MGI Expression: Detected	2260	TS17_otocyst	4.06736e-07
MGI Expression: Detected	5351	TS21_corpus striatum	4.39856e-07
MGI Expression: Detected	3810	TS19_peripheral nervous system	4.43136e-07
MGI Expression: Detected	2259	TS17_inner ear	4.53461e-07
Mouse Phenotype	MP:0001265	decreased body size	4.54985e-07
GO Biological Process	GO:0045168	cell-cell signaling involved in cell fate commitment	4.68445e-07
MSigDB Predicted Promoter Motifs	V$S8_01	Motif WNNANYYAATTANCNN matches PRRX2: paired related homeobox 2	5.29488e-07
MGI Expression: Detected	2258	TS17_ear	5.37496e-07
MGI Expression: Detected	5015	TS21_gut	5.38059e-07
Mouse Phenotype	MP:0003491	abnormal voluntary movement	5.70989e-07
MSigDB Predicted Promoter Motifs	YTAATTAA_V$LHX3_01	Motif YTAATTAA matches LHX3: LIM homeobox 3	6.08898e-07
GO Biological Process	GO:0072073	kidney epithelium development	6.18067e-07
MSigDB Perturbation	TANAKA_METHYLATED_IN_ESOPHAGEAL_CARCINOMA	Genes with hypermethylated DNA in all four esophageal squamous cell carcinoma (ESCC) lines analyzed.	6.20898e-07
MGI Expression: Detected	2516	TS17_peripheral nervous system	6.31941e-07
MGI Expression: Detected	485	TS13_embryo mesenchyme	6.32962e-07
Mouse Phenotype	MP:0003091	abnormal cell migration	6.35727e-07
MSigDB Perturbation	KONDO_PROSTATE_CANCER_HCP_WITH_H3K27ME3	Genes with high histone H3 trimethylation mark at K27 (H3K27me3) in PC3 cells (prostate cancer) by ChIP-chip assay on a 12K CpG array (high-CpG-density promoters, HCP).	6.37534e-07
MGI Expression: Detected	1365	TS15_diencephalon	6.70097e-07
MGI Expression: Detected	6415	TS22_cerebral cortex	7.35196e-07
GO Biological Process	GO:0045665	negative regulation of neuron differentiation	7.36205e-07
Mouse Phenotype	MP:0004624	abnormal thoracic cage morphology	7.43828e-07
MGI Expression: Detected	14870	TS15_branchial arch ectoderm	7.44143e-07
MGI Expression: Detected	6842	TS22_axial skeleton	7.56154e-07
GO Biological Process	GO:0010605	negative regulation of macromolecule metabolic process	7.75427e-07
GO Biological Process	GO:0046661	male sex differentiation	7.84172e-07
GO Biological Process	GO:0048705	skeletal system morphogenesis	7.87062e-07
MGI Expression: Detected	6059	TS22_foregut	8.04028e-07
MGI Expression: Detected	7164	TS22_head	8.54433e-07
MGI Expression: Detected	6020	TS22_gut	8.65203e-07
Mouse Phenotype	MP:0001672	abnormal embryogenesis/ development	8.75155e-07
Mouse Phenotype	MP:0005379	endocrine/exocrine gland phenotype	8.80033e-07
MGI Expression: Detected	15537	TS15_1st branchial arch ectoderm	8.89341e-07
GO Biological Process	GO:0045597	positive regulation of cell differentiation	8.93414e-07
Mouse Phenotype	MP:0001082	abnormal geniculate ganglion morphology	9.15892e-07
GO Biological Process	GO:0048754	branching morphogenesis of an epithelial tube	9.27768e-07
GO Biological Process	GO:0031175	neuron projection development	9.30048e-07
Mouse Phenotype	MP:0003050	abnormal sacral vertebrae morphology	9.5652e-07
MGI Expression: Detected	2371	TS17_urogenital system	9.99795e-07
MGI Expression: Detected	7491	TS25_visceral organ	1.00233e-06
Mouse Phenotype	MP:0010577	abnormal heart right ventricle size	1.05177e-06
MGI Expression: Detected	15560	TS22_superior colliculus	1.07834e-06
MSigDB Predicted Promoter Motifs	V$LHX3_01	Motif AATTAATTAA matches LHX3: LIM homeobox 3	1.09692e-06
MSigDB Predicted Promoter Motifs	V$TST1_01	Motif NNKGAATTAVAVTDN matches POU3F1: POU domain, class 3, transcription factor 1	1.12205e-06
Mouse Phenotype	MP:0000150	abnormal rib morphology	1.13686e-06
Mouse Phenotype	MP:0002108	abnormal muscle morphology	1.14283e-06
GO Biological Process	GO:0007548	sex differentiation	1.15966e-06
MSigDB Perturbation	MARTENS_TRETINOIN_RESPONSE_UP	Genes up-regulated in NB4 cells (acute promyelocytic leukemia, APL) in response to tretinoin [PubChem=444795]; based on Chip-seq data.	1.16051e-06
Mouse Phenotype	MP:0003956	abnormal body size	1.19613e-06
GO Biological Process	GO:0072358	cardiovascular system development	1.26662e-06
Mouse Phenotype	MP:0008946	abnormal neuron number	1.26769e-06
MSigDB Predicted Promoter Motifs	TGGAAA_V$NFAT_Q4_01	Motif TGGAAA matches NFAT&lt;br&gt; NFATC	1.26833e-06
GO Biological Process	GO:0060538	skeletal muscle organ development	1.29512e-06
MGI Expression: Detected	6997	TS28_ear	1.33178e-06
Mouse Phenotype	MP:0003446	renal hypoplasia	1.33725e-06
Mouse Phenotype	MP:0008104	abnormal amacrine cell number	1.35527e-06
MGI Expression: Detected	6019	TS22_alimentary system	1.40559e-06
MGI Expression: Detected	3558	TS19_gut	1.42067e-06
MGI Expression: Detected	12702	TS23_rest of cerebellum	1.48653e-06
MGI Expression: Detected	6585	TS22_forelimb	1.5124e-06
Mouse Phenotype	MP:0000459	abnormal presacral vertebrae morphology	1.55063e-06
MSigDB Predicted Promoter Motifs	V$CDPCR1_01	Motif NATCGATCGS matches CUTL1: cut-like 1, CCAAT displacement protein (Drosophila)	1.55372e-06
MSigDB Predicted Promoter Motifs	GGATTA_V$PITX2_Q2	Motif GGATTA matches PITX2: paired-like homeodomain transcription factor 2	1.61493e-06
MSigDB Predicted Promoter Motifs	V$MYCMAX_B	Motif GCCAYGYGSN matches MYC: v-myc myelocytomatosis viral oncogene homolog (avian)&lt;br&gt; MAX: MYC associated factor X	1.67315e-06
MSigDB Predicted Promoter Motifs	V$CDPCR3HD_01	Motif NATYGATSSS matches CUTL1: cut-like 1, CCAAT displacement protein (Drosophila)	1.75309e-06
MGI Expression: Detected	6991	TS28_sensory organ	1.77537e-06
MGI Expression: Detected	14301	TS28_brainstem	1.77705e-06
MSigDB Predicted Promoter Motifs	V$HNF6_Q6	Motif HWAAATCAATAW matches ONECUT1: one cut domain, family member 1	1.83157e-06
GO Biological Process	GO:0048863	stem cell differentiation	1.90809e-06
HGNC Gene Families	BHLH	BHLH	1.94254e-06
GO Biological Process	GO:0061061	muscle structure development	1.96878e-06
GO Biological Process	GO:0048518	positive regulation of biological process	1.99285e-06
GO Biological Process	GO:0007517	muscle organ development	2.00799e-06
GO Biological Process	GO:0060675	ureteric bud morphogenesis	2.13716e-06
GO Biological Process	GO:0048608	reproductive structure development	2.15424e-06
Mouse Phenotype	MP:0002082	postnatal lethality	2.17493e-06
GO Biological Process	GO:0009954	proximal/distal pattern formation	2.19277e-06
Mouse Phenotype	MP:0004738	abnormal auditory brainstem response	2.24312e-06
MSigDB Predicted Promoter Motifs	V$OCT1_Q5_01	Motif TNATTTGCATW matches POU2F1: POU domain, class 2, transcription factor 1	2.25551e-06
Mouse Phenotype	MP:0003743	abnormal facial morphology	2.27942e-06
MSigDB Predicted Promoter Motifs	TTANTCA_UNKNOWN	Motif TTANTCA (no known TF)	2.33598e-06
GO Biological Process	GO:0009892	negative regulation of metabolic process	2.42194e-06
Mouse Phenotype	MP:0000297	abnormal atrioventricular cushion morphology	2.42459e-06
MGI Expression: Detected	15542	TS22_face	2.42666e-06
Mouse Phenotype	MP:0000137	abnormal vertebrae morphology	2.42764e-06
MGI Expression: Detected	6764	TS22_tail	2.44572e-06
MSigDB Predicted Promoter Motifs	V$PBX1_01	Motif ANCAATCAW matches PBX1: pre-B-cell leukemia transcription factor 1	2.46076e-06
GO Biological Process	GO:0031324	negative regulation of cellular metabolic process	2.48821e-06
GO Biological Process	GO:0061458	reproductive system development	2.4907e-06
Mouse Phenotype	MP:0009944	abnormal olfactory lobe morphology	2.76147e-06
MGI Expression: Detected	4531	TS20_peripheral nervous system	2.83036e-06
GO Biological Process	GO:0048858	cell projection morphogenesis	2.8582e-06
MGI Expression: Detected	14670	TS21_brain ventricular layer	2.87452e-06
GO Biological Process	GO:0072028	nephron morphogenesis	2.9734e-06
Mouse Phenotype	MP:0000819	abnormal olfactory bulb morphology	3.00626e-06
MSigDB Predicted Promoter Motifs	V$POU6F1_01	Motif GCATAAWTTAT matches POU6F1: POU domain, class 6, transcription factor 1	3.09925e-06
GO Biological Process	GO:0007492	endoderm development	3.12642e-06
GO Biological Process	GO:0072006	nephron development	3.13591e-06
Mouse Phenotype	MP:0003755	abnormal palate morphology	3.16866e-06
Mouse Phenotype	MP:0002102	abnormal ear morphology	3.192e-06
Mouse Phenotype	MP:0003935	abnormal craniofacial development	3.19652e-06
Mouse Phenotype	MP:0002169	no abnormal phenotype detected	3.20457e-06
Mouse Phenotype	MP:0002191	abnormal artery morphology	3.22511e-06
Mouse Phenotype	MP:0008106	decreased amacrine cell number	3.38051e-06
MGI Expression: Detected	9534	TS23_neural retina	3.38905e-06
Mouse Phenotype	MP:0002873	normal phenotype	3.4012e-06
MSigDB Predicted Promoter Motifs	V$IRF1_Q6	Motif TTCACTT matches IRF1: interferon regulatory factor 1	3.41993e-06
MGI Expression: Detected	14354	TS28_basal ganglia	3.58468e-06
MGI Expression: Detected	4182	TS20_retina	3.6513e-06
MGI Expression: Detected	282	TS12_lateral plate mesenchyme	3.67537e-06
GO Biological Process	GO:0048839	inner ear development	3.67698e-06
MGI Expression: Detected	6456	TS22_medulla oblongata	3.72644e-06
Mouse Phenotype	MP:0001961	abnormal reflex	3.85597e-06
GO Biological Process	GO:0030902	hindbrain development	3.93002e-06
MGI Expression: Detected	1224	TS15_eye	4.2466e-06
MGI Expression: Detected	7612	TS23_nose	4.25569e-06
MGI Expression: Detected	269	TS12_embryo mesenchyme	4.33055e-06
MSigDB Predicted Promoter Motifs	V$IRF_Q6	Motif BNCRSTTTCANTTYY matches IRF1: interferon regulatory factor 1	4.35653e-06
GO Biological Process	GO:0044763	single-organism cellular process	4.61723e-06
MGI Expression: Detected	15550	TS22_basal ganglia	4.75735e-06
GO Biological Process	GO:0045137	development of primary sexual characteristics	4.86265e-06
GO Biological Process	GO:0031644	regulation of neurological system process	4.86265e-06
MSigDB Predicted Promoter Motifs	V$FOXD3_01	Motif NAWTGTTTRTTT matches FOXD3: forkhead box D3	4.94584e-06
MGI Expression: Detected	2299	TS17_gut	5.14973e-06
MGI Expression: Detected	2056	TS17_trunk paraxial mesenchyme	5.15154e-06
Mouse Phenotype	MP:0003313	abnormal locomotor activation	5.17962e-06
Mouse Phenotype	MP:0002163	abnormal gland morphology	5.43485e-06
GO Biological Process	GO:0032990	cell part morphogenesis	5.57353e-06
Mouse Phenotype	MP:0006107	abnormal fetal atrioventricular canal morphology	5.62129e-06
MGI Expression: Detected	14734	TS28_amygdala	5.79223e-06
MSigDB Predicted Promoter Motifs	V$PAX4_02	Motif NAAWAATTANS matches PAX4: paired box gene 4	5.80346e-06
GO Biological Process	GO:2000027	regulation of organ morphogenesis	5.81602e-06
Mouse Phenotype	MP:0000432	abnormal head morphology	6.12206e-06
Mouse Phenotype	MP:0000968	abnormal sensory neuron innervation pattern	6.43448e-06
Mouse Phenotype	MP:0003047	abnormal thoracic vertebrae morphology	6.68248e-06
Mouse Phenotype	MP:0000830	abnormal diencephalon morphology	6.72282e-06
GO Biological Process	GO:0046546	development of primary male sexual characteristics	7.13846e-06
MSigDB Predicted Promoter Motifs	V$TEF_Q6	Motif ATGTTWAYATAA matches TEF: thyrotrophic embryonic factor	7.44016e-06
Mouse Phenotype	MP:0002092	abnormal eye morphology	7.57528e-06
MSigDB Predicted Promoter Motifs	V$IPF1_Q4	Motif GHNNTAATGACM matches IPF1: insulin promoter factor 1, homeodomain transcription factor	7.79288e-06
MSigDB Predicted Promoter Motifs	WGTTNNNNNAAA_UNKNOWN	Motif WGTTNNNNNAAA (no known TF)	7.79958e-06
Mouse Phenotype	MP:0005294	abnormal heart ventricle morphology	7.83561e-06
GO Molecular Function	GO:0003705	RNA polymerase II distal enhancer sequence-specific DNA binding transcription factor activity	7.98609e-06
MGI Expression: Detected	8790	TS23_foregut	7.99869e-06
Mouse Phenotype	MP:0000841	abnormal hindbrain morphology	8.12061e-06
Mouse Phenotype	MP:0001392	abnormal locomotor behavior	8.12652e-06
MSigDB Predicted Promoter Motifs	V$MEIS1BHOXA9_01	Motif TGACAGTTTTAYGR matches MEIS1: Meis1, myeloid ecotropic viral integration site 1 homolog (mouse)&lt;br&gt; HOXA9: homeobox A9	8.35974e-06
Mouse Phenotype	MP:0000774	decreased brain size	8.83886e-06
MGI Expression: Detected	7016	TS28_hippocampus	9.01842e-06
GO Biological Process	GO:0021872	forebrain generation of neurons	9.05778e-06
MSigDB Predicted Promoter Motifs	TGACATY_UNKNOWN	Motif TGACATY (no known TF)	9.16516e-06
MSigDB Predicted Promoter Motifs	TTGTTT_V$FOXO4_01	Motif TTGTTT matches MLLT7: myeloid/lymphoid or mixed-lineage leukemia (trithorax homolog, Drosophila); translocated to, 7	9.18083e-06
MGI Expression: Detected	17326	TS23_female reproductive structure	9.48499e-06
Mouse Phenotype	MP:0005391	vision/eye phenotype	9.54826e-06
Mouse Phenotype	MP:0000049	abnormal middle ear morphology	9.56301e-06
MGI Expression: Detected	15558	TS22_tectum	9.95483e-06
GO Biological Process	GO:0021797	forebrain anterior/posterior pattern specification	1.05438e-05
MGI Expression: Detected	7504	TS26_nervous system	1.07996e-05
Mouse Phenotype	MP:0011655	abnormal systemic artery morphology	1.11032e-05
GO Biological Process	GO:0060993	kidney morphogenesis	1.12626e-05
MGI Expression: Detected	11336	TS23_spinal cord basal column	1.12869e-05
MSigDB Predicted Promoter Motifs	V$AFP1_Q6	Motif ATTAAYTRCAC matches ZHX2: zinc fingers and homeoboxes 2	1.14636e-05
GO Biological Process	GO:0001654	eye development	1.20964e-05
MGI Expression: Detected	5964	TS22_eye	1.23468e-05
MSigDB Predicted Promoter Motifs	V$NKX62_Q2	Motif NWADTAAWTANN matches NKX6-2: NK6 transcription factor related, locus 2 (Drosophila)	1.25846e-05
GO Biological Process	GO:0044057	regulation of system process	1.26452e-05
MGI Expression: Detected	15613	TS23_ganglionic eminence	1.28482e-05
MSigDB Predicted Promoter Motifs	YCATTAA_UNKNOWN	Motif YCATTAA (no known TF)	1.29992e-05
MGI Expression: Detected	6993	TS28_eye	1.31802e-05
Mouse Phenotype	MP:0003649	decreased heart right ventricle size	1.31809e-05
GO Biological Process	GO:0014032	neural crest cell development	1.32356e-05
MGI Expression: Detected	6220	TS22_respiratory system	1.34194e-05
GO Biological Process	GO:0007519	skeletal muscle tissue development	1.35935e-05
GO Biological Process	GO:0072088	nephron epithelium morphogenesis	1.40026e-05
Mouse Phenotype	MP:0001967	deafness	1.45575e-05
GO Biological Process	GO:0035136	forelimb morphogenesis	1.54818e-05
MGI Expression: Detected	15562	TS22_appendicular skeleton	1.54997e-05
MGI Expression: Detected	7611	TS26_central nervous system	1.55292e-05
MSigDB Predicted Promoter Motifs	V$CDP_02	Motif NWNATCGATTANYNN matches CUTL1: cut-like 1, CCAAT displacement protein (Drosophila)	1.55338e-05
GO Biological Process	GO:0035050	embryonic heart tube development	1.55781e-05
GO Biological Process	GO:0003215	cardiac right ventricle morphogenesis	1.56027e-05
MSigDB Predicted Promoter Motifs	TGTTTGY_V$HNF3_Q6	Motif TGTTTGY matches FOXA1: forkhead box A1	1.56113e-05
MGI Expression: Detected	6994	TS28_retina	1.63163e-05
Mouse Phenotype	MP:0002110	abnormal digit morphology	1.67342e-05
MGI Expression: Detected	6073	TS22_tongue	1.67571e-05
GO Biological Process	GO:0002064	epithelial cell development	1.7589e-05
Mouse Phenotype	MP:0003492	abnormal involuntary movement	1.78934e-05
MGI Expression: Detected	12232	TS23_spinal cord ventral grey horn	1.8497e-05
MGI Expression: Detected	4402	TS20_reproductive system	1.86853e-05
GO Biological Process	GO:0008406	gonad development	1.89339e-05
MGI Expression: Detected	6221	TS22_lung	1.91471e-05
MSigDB Predicted Promoter Motifs	V$OCT1_01	Motif NNNNWTATGCAAATNTNNN matches POU2F1: POU domain, class 2, transcription factor 1	1.93429e-05
GO Biological Process	GO:0008283	cell proliferation	1.96978e-05
GO Biological Process	GO:0008584	male gonad development	2.0104e-05
MSigDB Predicted Promoter Motifs	V$HFH1_01	Motif NATTGTTTATWT matches FOXQ1: forkhead box Q1	2.07467e-05
Mouse Phenotype	MP:0000961	abnormal dorsal root ganglion morphology	2.13213e-05
Mouse Phenotype	MP:0005240	abnormal amacrine cell morphology	2.14918e-05
MGI Expression: Detected	6965	TS28_gastrointestinal system	2.20267e-05
MGI Expression: Detected	14796	TS22_genital tubercle	2.23728e-05
MGI Expression: Detected	15632	TS23_hippocampus	2.25334e-05
MSigDB Predicted Promoter Motifs	V$EN1_01	Motif GTANTNN matches EN1: engrailed homolog 1	2.27123e-05
MSigDB Predicted Promoter Motifs	YATTNATC_UNKNOWN	Motif YATTNATC (no known TF)	2.30374e-05
MGI Expression: Detected	15796	TS23_neocortex	2.31174e-05
MSigDB Predicted Promoter Motifs	V$OCT_Q6	Motif TNATTTGCATN (no known TF)	2.44708e-05
MGI Expression: Detected	6327	TS22_reproductive system	2.48306e-05
MSigDB Predicted Promoter Motifs	V$PBX1_02	Motif NNCATCAATCAANNW matches PBX1: pre-B-cell leukemia transcription factor 1	2.49333e-05
GO Biological Process	GO:0060039	pericardium development	2.50588e-05
Mouse Phenotype	MP:0003920	abnormal heart right ventricle morphology	2.55662e-05
Mouse Phenotype	MP:0002855	abnormal cochlear ganglion morphology	2.59907e-05
Mouse Phenotype	MP:0001096	abnormal glossopharyngeal ganglion morphology	2.60183e-05
Mouse Phenotype	MP:0003934	abnormal pancreas development	2.6876e-05
GO Biological Process	GO:0003279	cardiac septum development	2.70355e-05
Mouse Phenotype	MP:0002884	abnormal branchial arch morphology	2.71817e-05
Mouse Phenotype	MP:0009250	abnormal appendicular skeleton morphology	2.73111e-05
GO Biological Process	GO:0043010	camera-type eye development	2.76422e-05
Mouse Phenotype	MP:0001092	abnormal trigeminal ganglion morphology	2.79231e-05
MGI Expression: Detected	6443	TS22_cerebellum	2.87366e-05
Mouse Phenotype	MP:0008026	abnormal brain white matter morphology	3.17587e-05
MGI Expression: Detected	6069	TS22_pharynx	3.19698e-05
Mouse Phenotype	MP:0008948	decreased neuron number	3.22607e-05
Mouse Phenotype	MP:0000937	abnormal motor neuron morphology	3.23357e-05
GO Biological Process	GO:0003156	regulation of organ formation	3.28509e-05
MGI Expression: Detected	15549	TS22_amygdala	3.30048e-05
Mouse Phenotype	MP:0000550	abnormal forelimb morphology	3.36692e-05
Mouse Phenotype	MP:0005241	abnormal retinal ganglion layer morphology	3.3698e-05
MSigDB Predicted Promoter Motifs	WWTAAGGC_UNKNOWN	Motif WWTAAGGC (no known TF)	3.39222e-05
MSigDB Predicted Promoter Motifs	V$CDX2_Q5	Motif ANANTTTTATKRCC matches CDX2: caudal type homeobox transcription factor 2	3.46713e-05
MSigDB Predicted Promoter Motifs	V$OCT1_Q6	Motif NNNNATGCAAATNAN matches POU2F1: POU domain, class 2, transcription factor 1	3.50994e-05
MSigDB Predicted Promoter Motifs	V$FOXM1_01	Motif ARATKGAST matches FOXM1: forkhead box M1	3.51608e-05
MSigDB Predicted Promoter Motifs	GCCNNNWTAAR_UNKNOWN	Motif GCCNNNWTAAR (no known TF)	3.52816e-05
MSigDB Predicted Promoter Motifs	V$OCT1_B	Motif TATGCAAATN matches POU2F1: POU domain, class 2, transcription factor 1	3.53584e-05
MSigDB Predicted Promoter Motifs	CTTTGT_V$LEF1_Q2	Motif CTTTGT matches LEF1: lymphoid enhancer-binding factor 1	3.65149e-05
MSigDB Predicted Promoter Motifs	V$OCT1_02	Motif NNGAATATKCANNNN matches POU2F1: POU domain, class 2, transcription factor 1	3.65986e-05
MSigDB Predicted Promoter Motifs	V$FOXO4_01	Motif RWAAACAANNN matches MLLT7: myeloid/lymphoid or mixed-lineage leukemia (trithorax homolog, Drosophila); translocated to, 7	3.70518e-05
MGI Expression: Detected	280	TS12_trunk mesenchyme	3.7248e-05
MSigDB Predicted Promoter Motifs	V$MSX1_01	Motif CNGTAWNTG matches MSX1: msh homeobox homolog 1 (Drosophila)	3.7564e-05
Mouse Phenotype	MP:0011085	complete postnatal lethality	3.82994e-05
Mouse Phenotype	MP:0002111	abnormal tail morphology	3.84261e-05
GO Molecular Function	GO:0046983	protein dimerization activity	3.93944e-05
GO Biological Process	GO:0021983	pituitary gland development	3.94572e-05
MSigDB Predicted Promoter Motifs	V$CEBP_01	Motif NNTKTGGWNANNN matches CEBPA: CCAAT/enhancer binding protein (C/EBP), alpha	4.08501e-05
MSigDB Predicted Promoter Motifs	SMTTTTGT_UNKNOWN	Motif SMTTTTGT (no known TF)	4.14291e-05
MSigDB Predicted Promoter Motifs	V$MZF1_02	Motif KNNNKAGGGGNAA (no known TF)	4.15054e-05
Mouse Phenotype	MP:0003049	abnormal lumbar vertebrae morphology	4.17956e-05
MSigDB Predicted Promoter Motifs	TGACAGNY_V$MEIS1_01	Motif TGACAGNY matches MEIS1: Meis1, myeloid ecotropic viral integration site 1 homolog (mouse)	4.20143e-05
MGI Expression: Detected	1155	TS15_cardiovascular system	4.25196e-05
GO Biological Process	GO:0003008	system process	4.26943e-05
GO Biological Process	GO:0003007	heart morphogenesis	4.30255e-05
GO Biological Process	GO:0050804	regulation of synaptic transmission	4.30255e-05
Mouse Phenotype	MP:0005369	muscle phenotype	4.33281e-05
Mouse Phenotype	MP:0003744	abnormal orofacial morphology	4.35286e-05
MSigDB Predicted Promoter Motifs	V$OCT1_04	Motif NNNNNNNWATGCAAATNNNWNNA matches POU2F1: POU domain, class 2, transcription factor 1	4.38946e-05
GO Biological Process	GO:0042127	regulation of cell proliferation	4.42757e-05
MGI Expression: Detected	6841	TS22_skeleton	4.4884e-05
MGI Expression: Detected	7593	TS24_alimentary system	4.50309e-05
GO Biological Process	GO:0061371	determination of heart left/right asymmetry	4.52031e-05
GO Molecular Function	GO:0070888	E-box binding	4.54381e-05
MSigDB Predicted Promoter Motifs	V$EGR_Q6	Motif GTGGGSGCRRS matches EGR1: early growth response 1&lt;br&gt; EGR2: early growth response 2 (Krox-20 homolog, Drosophila)&lt;br&gt; EGR3: early growth response 3	4.59111e-05
GO Cellular Component	GO:0005667	transcription factor complex	4.83051e-05
GO Biological Process	GO:0014031	mesenchymal cell development	4.87005e-05
Mouse Phenotype	MP:0001325	abnormal retina morphology	4.94155e-05
GO Biological Process	GO:0048592	eye morphogenesis	4.97096e-05
Mouse Phenotype	MP:0011366	absent metanephros	5.10761e-05
GO Biological Process	GO:0051240	positive regulation of multicellular organismal process	5.19086e-05
GO Biological Process	GO:0014033	neural crest cell differentiation	5.20996e-05
GO Biological Process	GO:0031016	pancreas development	5.23606e-05
GO Biological Process	GO:0007422	peripheral nervous system development	5.23606e-05
MSigDB Predicted Promoter Motifs	V$NKX61_01	Motif TWTTTAATTGGTT matches NKX6-1: NK6 transcription factor related, locus 1 (Drosophila)	5.26488e-05
MSigDB Predicted Promoter Motifs	V$CART1_01	Motif NNNTAATTNNCATTANCN matches CART1: cartilage paired-class homeoprotein 1	5.26534e-05
GO Biological Process	GO:0007610	behavior	5.32237e-05
Mouse Phenotype	MP:0006325	impaired hearing	5.38657e-05
MSigDB Predicted Promoter Motifs	V$HEN1_01	Motif NNNGGNCNCAGCTGCGNCCCNN matches NHLH1: nescient helix loop helix 1	5.47076e-05
MSigDB Predicted Promoter Motifs	V$NKX25_02	Motif CWTAATTG matches NKX2-5: NK2 transcription factor related, locus 5 (Drosophila)	5.47554e-05
MSigDB Predicted Promoter Motifs	V$TBP_01	Motif TATAAATW matches TBP: TATA box binding protein	5.47872e-05
Mouse Phenotype	MP:0002741	small olfactory bulb	5.65419e-05
MGI Expression: Detected	7486	TS24_sensory organ	5.69492e-05
GO Biological Process	GO:0072009	nephron epithelium development	5.81812e-05
GO Biological Process	GO:0021879	forebrain neuron differentiation	5.81812e-05
GO Biological Process	GO:0044708	single-organism behavior	5.83559e-05
Mouse Phenotype	MP:0008825	abnormal cardiac epithelial to mesenchymal transition	6.00429e-05
GO Biological Process	GO:0003205	cardiac chamber development	6.12532e-05
Mouse Phenotype	MP:0000897	abnormal midbrain morphology	6.13677e-05
GO Biological Process	GO:0051969	regulation of transmission of nerve impulse	6.49955e-05
GO Biological Process	GO:0048935	peripheral nervous system neuron development	6.86298e-05
MGI Expression: Detected	7581	TS24_eye	6.9464e-05
GO Biological Process	GO:0001657	ureteric bud development	6.99737e-05
MSigDB Perturbation	ZHOU_PANCREATIC_EXOCRINE_PROGENITOR	Transcription factors expressed in progenitors of exocrine pancreatic cells.	7.01106e-05
MSigDB Perturbation	NIKOLSKY_BREAST_CANCER_7P15_AMPLICON	Genes within amplicon 7p15 identified in a copy number alterations study of 191 breast tumor samples.	7.01106e-05
MGI Expression: Detected	5972	TS22_retina	7.0747e-05
GO Biological Process	GO:0006139	nucleobase-containing compound metabolic process	7.15123e-05
MSigDB Perturbation	RIZ_ERYTHROID_DIFFERENTIATION_6HR	Selected genes down-regulated in the TLX1 [GeneID=3195] Tet On iEBHX15-4 cells (pro-erythroblasts) at 6 h time point.	7.39865e-05
MGI Expression: Detected	15559	TS22_inferior colliculus	7.63139e-05
Mouse Phenotype	MP:0002132	abnormal respiratory system morphology	7.6984e-05
GO Biological Process	GO:0003231	cardiac ventricle development	7.91517e-05
GO Biological Process	GO:0042472	inner ear morphogenesis	7.91517e-05
MSigDB Predicted Promoter Motifs	RTAAACA_V$FREAC2_01	Motif RTAAACA matches FOXF2: forkhead box F2	8.02598e-05
MGI Expression: Detected	88	Theiler_stage_9	8.25106e-05
Mouse Phenotype	MP:0002864	abnormal ocular fundus morphology	8.4744e-05
Mouse Phenotype	MP:0002133	abnormal respiratory system physiology	8.51577e-05
MGI Expression: Detected	1156	TS15_heart	8.60097e-05
Mouse Phenotype	MP:0008947	increased neuron number	8.78273e-05
Mouse Phenotype	MP:0011108	partial embryonic lethality during organogenesis	8.88788e-05
MSigDB Predicted Promoter Motifs	V$MMEF2_Q6	Motif CKSNYTAAAAAWRMCY (no known TF)	8.96007e-05
InterPro	IPR011598	Myc-type, basic helix-loop-helix (bHLH) domain	9.04532e-05
MSigDB Predicted Promoter Motifs	V$MEIS1AHOXA9_01	Motif TGACAGKTTTAYGA matches MEIS1: Meis1, myeloid ecotropic viral integration site 1 homolog (mouse)&lt;br&gt; HOXA9: homeobox A9	9.06896e-05
Mouse Phenotype	MP:0000452	abnormal mouth morphology	9.13363e-05
GO Biological Process	GO:0040007	growth	9.79817e-05
GO Biological Process	GO:0006807	nitrogen compound metabolic process	0.000100693
GO Biological Process	GO:0048593	camera-type eye morphogenesis	0.000100746
MGI Expression: Detected	9198	TS23_testis	0.000104441
MGI Expression: Detected	7017	TS28_corpus striatum	0.00010469
Mouse Phenotype	MP:0006108	abnormal hindbrain development	0.000105451
MSigDB Predicted Promoter Motifs	V$IRF1_01	Motif SAAAAGYGAAACC matches IRF1: interferon regulatory factor 1	0.000105638
Mouse Phenotype	MP:0011364	abnormal metanephros morphology	0.000105837
Mouse Phenotype	MP:0000111	cleft palate	0.000106278
GO Biological Process	GO:0060850	regulation of transcription involved in cell fate commitment	0.000112505
Mouse Phenotype	MP:0002925	abnormal cardiovascular development	0.000114485
Mouse Phenotype	MP:0001614	abnormal blood vessel morphology	0.000115114
MGI Expression: Detected	157	Theiler_stage_11	0.000117962
MGI Expression: Detected	5911	TS22_inner ear	0.000120818
Mouse Phenotype	MP:0002751	abnormal autonomic nervous system morphology	0.000123066
MGI Expression: Detected	11374	TS23_olfactory lobe	0.000124021
GO Biological Process	GO:0048483	autonomic nervous system development	0.000125299
GO Biological Process	GO:0055123	digestive system development	0.000125515
Mouse Phenotype	MP:0000729	abnormal myogenesis	0.000125961
Mouse Phenotype	MP:0003410	abnormal artery development	0.0001266
GO Biological Process	GO:0035051	cardiocyte differentiation	0.000126853
GO Molecular Function	GO:0001077	RNA polymerase II core promoter proximal region sequence-specific DNA binding transcription factor activity involved in positive regulation of transcription	0.000131311
MSigDB Predicted Promoter Motifs	CTTTAAR_UNKNOWN	Motif CTTTAAR (no known TF)	0.000132663
MSigDB Predicted Promoter Motifs	YTAAYNGCT_UNKNOWN	Motif YTAAYNGCT (no known TF)	0.000135896
Mouse Phenotype	MP:0002116	abnormal craniofacial bone morphology	0.000136425
GO Biological Process	GO:0006725	cellular aromatic compound metabolic process	0.000137532
MGI Expression: Detected	14298	TS28_meninges	0.000138072
MGI Expression: Detected	89	TS9_embryo	0.000142703
MGI Expression: Detected	15557	TS22_pretectum	0.000144743
Mouse Phenotype	MP:0006090	abnormal utricle morphology	0.000148296
MGI Expression: Detected	5910	TS22_ear	0.000153085
MGI Expression: Detected	7085	TS28_endocrine system	0.000153765
Mouse Phenotype	MP:0008056	abnormal retinal ganglion cell morphology	0.000154884
MSigDB Predicted Promoter Motifs	V$SRF_Q6	Motif GNCCAWATAWGGMN matches SRF: serum response factor (c-fos serum response element-binding transcription factor)	0.000158538
Mouse Phenotype	MP:0005385	cardiovascular system phenotype	0.000161403
Mouse Phenotype	MP:0000934	abnormal telencephalon development	0.000162789
MSigDB Predicted Promoter Motifs	V$HIF1_Q5	Motif CGTACGTGCNGB matches HIF1A: hypoxia-inducible factor 1, alpha subunit (basic helix-loop-helix transcription factor)	0.000167604
GO Biological Process	GO:0003208	cardiac ventricle morphogenesis	0.000168706
MSigDB Predicted Promoter Motifs	V$OCT_C	Motif CTNATTTGCATAY (no known TF)	0.000170349
GO Biological Process	GO:0046483	heterocycle metabolic process	0.000171443
GO Biological Process	GO:0003006	developmental process involved in reproduction	0.000174391
GO Biological Process	GO:0060231	mesenchymal to epithelial transition	0.000175893
Mouse Phenotype	MP:0003232	abnormal forebrain development	0.000175926
GO Biological Process	GO:0001947	heart looping	0.000176652
GO Biological Process	GO:0003206	cardiac chamber morphogenesis	0.000176789
HGNC Gene Families	TALE	TALE	0.000178223
MGI Expression: Detected	3495	TS19_ear	0.000183244
MSigDB Predicted Promoter Motifs	V$NKX3A_01	Motif NWATAAGTATWT matches NKX3-1: NK3 transcription factor related, locus 1 (Drosophila)	0.000183474
MSigDB Predicted Promoter Motifs	YAATNRNNNYNATT_UNKNOWN	Motif YAATNRNNNYNATT (no known TF)	0.000184838
Mouse Phenotype	MP:0010422	heart right ventricle hypoplasia	0.000187205
GO Biological Process	GO:0007368	determination of left/right symmetry	0.000187529
Mouse Phenotype	MP:0000034	abnormal inner ear vestibule morphology	0.00018914
MGI Expression: Detected	9165	TS23_upper jaw	0.000189922
GO Molecular Function	GO:0000988	protein binding transcription factor activity	0.000191955
GO Biological Process	GO:0048762	mesenchymal cell differentiation	0.000192227
GO Biological Process	GO:0048565	digestive tract development	0.000192227
GO Biological Process	GO:0002088	lens development in camera-type eye	0.000192345
MSigDB Perturbation	WANG_MLL_TARGETS	Genes requiring MLL [GeneID=4297] for H3K4me3 and expression in MEF cells (embryonic fibroblast).	0.000193001
MSigDB Perturbation	ZWANG_TRANSIENTLY_UP_BY_2ND_EGF_PULSE_ONLY	Genes transiently induced only by the second pulse of EGF [GeneID =1950] in 184A1 cells (mammary epithelium).	0.000198718
MSigDB Perturbation	LOPES_METHYLATED_IN_COLON_CANCER_UP	Genes methylated aberrantly in HCT116 and Colo320 (colon cancer) cells.	0.000199651
Mouse Phenotype	MP:0005195	abnormal posterior eye segment morphology	0.000199875
MSigDB Predicted Promoter Motifs	CACGTG_V$MYC_Q2	Motif CACGTG matches MYC: v-myc myelocytomatosis viral oncogene homolog (avian)	0.000200621
Mouse Phenotype	MP:0006346	small branchial arch	0.000204577
Mouse Phenotype	MP:0001732	postnatal growth retardation	0.000205732
MGI Expression: Detected	14126	TS22_skin	0.000206244
GO Biological Process	GO:0001658	branching involved in ureteric bud morphogenesis	0.000208386
MSigDB Predicted Promoter Motifs	V$OCT1_06	Motif CWNAWTKWSATRYN matches POU2F1: POU domain, class 2, transcription factor 1	0.000212176
Mouse Phenotype	MP:0000267	abnormal heart development	0.000216637
Mouse Phenotype	MP:0001731	abnormal postnatal growth	0.000219379
Mouse Phenotype	MP:0001330	abnormal optic nerve morphology	0.000224134
MSigDB Predicted Promoter Motifs	V$AP2_Q3	Motif GSCCSCRGGCNRNRNN matches GTF3A: general transcription factor IIIA	0.000224906
MSigDB Predicted Promoter Motifs	GGCKCATGS_UNKNOWN	Motif GGCKCATGS (no known TF)	0.000226056
MGI Expression: Detected	7015	TS28_olfactory bulb	0.000226775
Mouse Phenotype	MP:0000771	abnormal brain size	0.000232734
GO Biological Process	GO:0021522	spinal cord motor neuron differentiation	0.000234148
Mouse Phenotype	MP:0000733	abnormal muscle development	0.000236587
Mouse Phenotype	MP:0003855	abnormal forelimb zeugopod morphology	0.000244693
MGI Expression: Detected	1217	TS15_inner ear	0.000248361
MSigDB Predicted Promoter Motifs	V$GATA4_Q3	Motif AGATADMAGGGA matches GATA4: GATA binding protein 4	0.000251543
GO Biological Process	GO:0060037	pharyngeal system development	0.000262325
Mouse Phenotype	MP:0005221	abnormal rostral-caudal axis patterning	0.0002674
MGI Expression: Detected	15552	TS22_hippocampus	0.000273147
Mouse Phenotype	MP:0002109	abnormal limb morphology	0.000274512
MSigDB Perturbation	MEISSNER_NPC_HCP_WITH_H3K4ME3_AND_H3K27ME3	Genes with high-CpG-density promoters (HCP) bearing histone H3 trimethylation marks at k4 (H3K4me3) and K27 ((H3K27me3) in neural precursor cells (NPC).	0.000275597
MSigDB Predicted Promoter Motifs	V$HSF2_01	Motif NGAANNWTCK matches HSF2: heat shock transcription factor 2	0.000280929
MGI Expression: Detected	5261	TS21_reproductive system	0.000291506
Mouse Phenotype	MP:0006113	abnormal heart septum morphology	0.000292545
MSigDB Predicted Promoter Motifs	V$ZIC3_01	Motif NGGGKGGTC matches ZIC3: Zic family member 3 heterotaxy 1 (odd-paired homolog, Drosophila)	0.000295021
Mouse Phenotype	MP:0004508	abnormal pectoral girdle bone morphology	0.000296728
Mouse Phenotype	MP:0001943	abnormal respiration	0.000297617
Disease Ontology	DOID:462	cancer by anatomical entity	0.000298798
MSigDB Predicted Promoter Motifs	RNGTGGGC_UNKNOWN	Motif RNGTGGGC (no known TF)	0.000298896
MGI Expression: Detected	7942	TS24_retina	0.000299174
GO Biological Process	GO:0023051	regulation of signaling	0.000299403
MSigDB Predicted Promoter Motifs	V$ICSBP_Q6	Motif RAARTGAAACTG matches IRF8: interferon regulatory factor 8	0.000302859
MSigDB Predicted Promoter Motifs	AAANWWTGC_UNKNOWN	Motif AAANWWTGC (no known TF)	0.000306161
InterPro	IPR003893	Iroquois-class homeodomain protein	0.00031243
GO Biological Process	GO:0055007	cardiac muscle cell differentiation	0.000313021
Mouse Phenotype	MP:0001388	abnormal stationary movement	0.000313181
GO Biological Process	GO:0010646	regulation of cell communication	0.000315294
Mouse Phenotype	MP:0009655	abnormal secondary palate development	0.000315393
Mouse Phenotype	MP:0003385	abnormal body wall morphology	0.000316835
Mouse Phenotype	MP:0000966	decreased sensory neuron number	0.000317014
MSigDB Predicted Promoter Motifs	TGCCAAR_V$NF1_Q6	Motif TGCCAAR matches NF1: neurofibromin 1 (neurofibromatosis, von Recklinghausen disease, Watson disease)	0.000317255
MSigDB Predicted Promoter Motifs	GGGTGGRR_V$PAX4_03	Motif GGGTGGRR matches PAX4: paired box gene 4	0.000322351
GO Biological Process	GO:0022414	reproductive process	0.000323282
Mouse Phenotype	MP:0000438	abnormal cranium morphology	0.000326068
Mouse Phenotype	MP:0000572	abnormal autopod morphology	0.000327035
GO Biological Process	GO:0021543	pallium development	0.000332809
MGI Expression: Detected	1216	TS15_ear	0.000341509
GO Molecular Function	GO:0001228	RNA polymerase II transcription regulatory region sequence-specific DNA binding transcription factor activity involved in positive regulation of transcription	0.000342893
GO Molecular Function	GO:0000989	transcription factor binding transcription factor activity	0.000353367
MGI Expression: Detected	6873	TS22_viscerocranium	0.000354892
Mouse Phenotype	MP:0002672	abnormal branchial arch artery morphology	0.000357214
Mouse Phenotype	MP:0004274	abnormal embryonic/fetal subventricular zone morphology	0.000357214
Mouse Phenotype	MP:0002083	premature death	0.000362336
MSigDB Predicted Promoter Motifs	V$CEBP_Q3	Motif NNNTKNNGNAAN matches CEBPA: CCAAT/enhancer binding protein (C/EBP), alpha	0.00037136
Mouse Phenotype	MP:0001919	abnormal reproductive system physiology	0.000372702
GO Biological Process	GO:0009855	determination of bilateral symmetry	0.000373957
Mouse Phenotype	MP:0010563	increased heart right ventricle size	0.000375379
Mouse Phenotype	MP:0010984	abnormal metanephric mesenchyme morphology	0.000376054
MSigDB Predicted Promoter Motifs	V$HEN1_02	Motif NNGGGNCGCAGCTGCGNCCCNN matches NHLH1: nescient helix loop helix 1	0.000377162
Mouse Phenotype	MP:0009653	abnormal palate development	0.000377314
MSigDB Predicted Promoter Motifs	V$BRN2_01	Motif NNCATNSRWAATNMRN matches POU3F2: POU domain, class 3, transcription factor 2	0.000379131
Mouse Phenotype	MP:0006282	abnormal spinal cord dorsal horn morphology	0.000383748
GO Biological Process	GO:0034641	cellular nitrogen compound metabolic process	0.000395102
Mouse Phenotype	MP:0006006	increased sensory neuron number	0.000399915
MSigDB Predicted Promoter Motifs	V$PAX2_02	Motif NNNAAASNN matches PAX2: paired box gene 2	0.000404051
Disease Ontology	DOID:0080015	physical disorder	0.000407581
Disease Ontology	DOID:4	disease	0.000408042
MGI Expression: Detected	158	TS11_embryo	0.000410735
GO Biological Process	GO:0009799	specification of symmetry	0.000417607
MSigDB Predicted Promoter Motifs	V$AP4_01	Motif WGARYCAGCTGYGGNCNK matches TFAP4: transcription factor AP-4 (activating enhancer binding protein 4)	0.000419237
MSigDB Predicted Promoter Motifs	V$GFI1_01	Motif NNNNNNNAAATCACWGYNNNNNNN matches GFI1: growth factor independent 1	0.000419237
MSigDB Predicted Promoter Motifs	GATAAGR_V$GATA_C	Motif GATAAGR (no known TF)	0.000419531
GO Biological Process	GO:0021545	cranial nerve development	0.000421092
MGI Expression: Detected	8141	TS23_nasal cavity	0.000431201
MSigDB Predicted Promoter Motifs	V$STAT4_01	Motif SNWTTCNN matches STAT4: signal transducer and activator of transcription 4	0.000435018
GO Biological Process	GO:0043069	negative regulation of programmed cell death	0.000438199
GO Biological Process	GO:0021675	nerve development	0.000447069
GO Biological Process	GO:0003143	embryonic heart tube morphogenesis	0.000463696
MSigDB Predicted Promoter Motifs	V$GATA1_03	Motif ANGNDGATAANNGN matches GATA1: GATA binding protein 1 (globin transcription factor 1)	0.000476147
MSigDB Predicted Promoter Motifs	V$AP4_Q6	Motif CWCAGCTGGN matches TFAP4: transcription factor AP-4 (activating enhancer binding protein 4)	0.000484778
MSigDB Predicted Promoter Motifs	V$OCT1_07	Motif TNTATGBTAATT matches POU2F1: POU domain, class 2, transcription factor 1	0.00048701
MSigDB Predicted Promoter Motifs	V$HSF1_01	Motif AGAANRTTCN matches HSF1: heat shock transcription factor 1	0.000495464
Mouse Phenotype	MP:0004811	abnormal neuron physiology	0.000498931
MSigDB Predicted Promoter Motifs	STTTCRNTTT_V$IRF_Q6	Motif STTTCRNTTT (no known TF)	0.000500543
MSigDB Predicted Promoter Motifs	V$TFIII_Q6	Motif RGAGGKAGG matches GTF2A1: general transcription factor IIA, 1, 19/37kDa&lt;br&gt; GTF2A2: general transcription factor IIA, 2, 12kDa	0.000501842
Mouse Phenotype	MP:0004427	abnormal vestibular labyrinth morphology	0.000504029
Mouse Phenotype	MP:0002759	abnormal caudal vertebrae morphology	0.000506873
Mouse Phenotype	MP:0005389	reproductive system phenotype	0.000528333
MSigDB Predicted Promoter Motifs	CATRRAGC_UNKNOWN	Motif CATRRAGC (no known TF)	0.000529601
Mouse Phenotype	MP:0001408	stereotypic behavior	0.000541439
MSigDB Predicted Promoter Motifs	V$VDR_Q3	Motif GGGKNARNRRGGWSA matches VDR: vitamin D (1,25- dihydroxyvitamin D3) receptor	0.000544745
MSigDB Predicted Promoter Motifs	CCAWWNAAGG_V$SRF_Q4	Motif CCAWWNAAGG matches SRF: serum response factor (c-fos serum response element-binding transcription factor)	0.000549091
MSigDB Predicted Promoter Motifs	V$ISRE_01	Motif CAGTTTCWCTTTYCC matches STAT1: signal transducer and activator of transcription 1, 91kDa&lt;br&gt; STAT2: signal transducer and activator of transcription 2, 113kDa	0.000551715
GO Biological Process	GO:0050877	neurological system process	0.0005557
GO Biological Process	GO:0001704	formation of primary germ layer	0.000560738
GO Biological Process	GO:0042692	muscle cell differentiation	0.000560935
Mouse Phenotype	MP:0006208	lethality throughout fetal growth and development	0.000567949
Mouse Phenotype	MP:0000787	abnormal telencephalon morphology	0.000577133
MSigDB Perturbation	MARTORIATI_MDM4_TARGETS_NEUROEPITHELIUM_DN	Genes down-regulated in apoptotic tissues (neuroepithelium) after MDM4 [GeneID=4194] knockout.	0.000577838
MSigDB Perturbation	BRUNEAU_SEPTATION_ATRIAL	Genes for which mutations result in atrial septation defects, a major class of congenital heart disease.	0.000581779
MSigDB Perturbation	RIZ_ERYTHROID_DIFFERENTIATION_HBZ	Selected gradually up-regulated genes whose expression profile follows that of HBZ [GeneID=3050] in the TLX1 [GeneID=3195] Tet On iEBHX15-4 cells (pro-erythroblasts).	0.000586641
MGI Expression: Detected	6301	TS22_renal-urinary system	0.000590221
Mouse Phenotype	MP:0011967	increased or absent threshold for auditory brainstem response	0.000595018
Mouse Phenotype	MP:0005105	abnormal middle ear ossicle morphology	0.000605868
Mouse Phenotype	MP:0004425	abnormal otolith organ morphology	0.000605868
MSigDB Predicted Promoter Motifs	V$PAX_Q6	Motif CTGGAACTMAC matches PAX2: paired box gene 2	0.000612797
Mouse Phenotype	MP:0001259	abnormal body weight	0.00061441
Mouse Phenotype	MP:0006126	abnormal outflow tract development	0.000621056
Mouse Phenotype	MP:0002199	abnormal brain commissure morphology	0.000636406
MSigDB Predicted Promoter Motifs	GGGCGGR_V$SP1_Q6	Motif GGGCGGR matches SP1: Sp1 transcription factor	0.000637635
Mouse Phenotype	MP:0001262	decreased body weight	0.000641353
GO Biological Process	GO:0048485	sympathetic nervous system development	0.000642833
GO Biological Process	GO:0007411	axon guidance	0.000644279
MGI Expression: Detected	6149	TS22_oral region	0.000646028
Mouse Phenotype	MP:0000837	abnormal hypothalamus morphology	0.000650264
Mouse Phenotype	MP:0008511	thin retinal inner nuclear layer	0.000650264
Mouse Phenotype	MP:0010985	abnormal kidney mesenchyme morphology	0.000650264
MGI Expression: Detected	9053	TS23_nasal cavity epithelium	0.000651631
MGI Expression: Detected	6948	TS28_lung	0.000654932
GO Biological Process	GO:0048864	stem cell development	0.000672234
MGI Expression: Detected	15997	TS23_nephrogenic zone	0.000672977
MSigDB Predicted Promoter Motifs	V$CDC5_01	Motif GATTTAACATAA matches CDC5L: CDC5 cell division cycle 5-like (S. pombe)	0.00067367
Mouse Phenotype	MP:0002557	abnormal social/conspecific interaction	0.000678203
Mouse Phenotype	MP:0001513	limb grasping	0.00068297
GO Biological Process	GO:0000003	reproduction	0.000695122
GO Molecular Function	GO:0005488	binding	0.000695275
MGI Expression: Detected	6527	TS22_peripheral nervous system	0.000700808
Mouse Phenotype	MP:0001399	hyperactivity	0.000703137
MSigDB Predicted Promoter Motifs	V$AREB6_02	Motif WNWCACCTGWNN matches TCF8: transcription factor 8 (represses interleukin 2 expression)	0.000706034
Mouse Phenotype	MP:0003942	abnormal urinary system development	0.000712363
GO Biological Process	GO:0043066	negative regulation of apoptotic process	0.000714467
MGI Expression: Detected	6875	TS22_facial bone primordium	0.000718971
Mouse Phenotype	MP:0002127	abnormal cardiovascular system morphology	0.000718999
MSigDB Predicted Promoter Motifs	V$PITX2_Q2	Motif WNTAATCCCAR matches PITX2: paired-like homeodomain transcription factor 2	0.000733365
MSigDB Predicted Promoter Motifs	RAAGNYNNCTTY_UNKNOWN	Motif RAAGNYNNCTTY (no known TF)	0.000735583
MGI Expression: Detected	5785	TS22_cardiovascular system	0.000750083
GO Biological Process	GO:0048738	cardiac muscle tissue development	0.00075851
Mouse Phenotype	MP:0000846	abnormal medulla oblongata morphology	0.000760131
Mouse Phenotype	MP:0011996	abnormal retinal inner nuclear layer thickness	0.000763628
MSigDB Predicted Promoter Motifs	V$EVI1_04	Motif DGATADGAHWAGATA matches EVI1: ecotropic viral integration site 1	0.00076648
Mouse Phenotype	MP:0000556	abnormal hindlimb morphology	0.000770367
MSigDB Predicted Promoter Motifs	V$DR3_Q4	Motif RRTGNMCYTNNTGAMCCNYNT matches VDR: vitamin D (1,25- dihydroxyvitamin D3) receptor	0.000774741
GO Biological Process	GO:0035282	segmentation	0.000778702
GO Biological Process	GO:0019226	transmission of nerve impulse	0.000784344
MSigDB Predicted Promoter Motifs	V$USF_C	Motif NCACGTGN (no known TF)	0.000784766
GO Biological Process	GO:0031018	endocrine pancreas development	0.000789519
GO Biological Process	GO:0043067	regulation of programmed cell death	0.00078976
MSigDB Predicted Promoter Motifs	V$ATF1_Q6	Motif CYYTGACGTCA matches ATF1: activating transcription factor 1	0.000791375
GO Biological Process	GO:0003207	cardiac chamber formation	0.000793569
GO Biological Process	GO:0021520	spinal cord motor neuron cell fate specification	0.000793569
GO Biological Process	GO:0003230	cardiac atrium development	0.00079442
GO Biological Process	GO:2000736	regulation of stem cell differentiation	0.000806757
MGI Expression: Detected	6946	TS28_respiratory system	0.000808934
GO Biological Process	GO:0035637	multicellular organismal signaling	0.000809402
MSigDB Predicted Promoter Motifs	V$CHOP_01	Motif NNRTGCAATMCCC matches DDIT3: DNA-damage-inducible transcript 3&lt;br&gt; CEBPA DIFF GENES	0.000823966
MSigDB Predicted Promoter Motifs	V$P53_02	Motif NGRCWTGYCY matches TP53: tumor protein p53 (Li-Fraumeni syndrome)	0.000828336
Mouse Phenotype	MP:0002161	abnormal fertility/fecundity	0.000836453
MSigDB Predicted Promoter Motifs	V$GATA3_01	Motif NNGATARNG matches GATA3: GATA binding protein 3	0.000864769
Mouse Phenotype	MP:0001306	small lens	0.000886287
MGI Expression: Detected	6429	TS22_olfactory lobe	0.000891027
MSigDB Predicted Promoter Motifs	V$LBP1_Q6	Motif CAGCTGS matches UBP1: upstream binding protein 1 (LBP-1a)	0.000897872
MSigDB Predicted Promoter Motifs	V$MZF1_01	Motif NGNGGGGA (no known TF)	0.000900044
Mouse Phenotype	MP:0005274	abnormal viscerocranium morphology	0.000923918
Mouse Phenotype	MP:0000847	abnormal metencephalon morphology	0.000926944
MGI Expression: Detected	187	TS11_extraembryonic component	0.000944401
Mouse Phenotype	MP:0002989	small kidney	0.000962944
MSigDB Predicted Promoter Motifs	AAAYRNCTG_UNKNOWN	Motif AAAYRNCTG (no known TF)	0.000970488
MSigDB Predicted Promoter Motifs	V$SMAD4_Q6	Motif GKSRKKCAGMCANCY matches SMAD4: SMAD, mothers against DPP homolog 4 (Drosophila)	0.000982205
MSigDB Predicted Promoter Motifs	V$SRF_Q4	Motif SCCAWATAWGGMNMNNNN matches SRF: serum response factor (c-fos serum response element-binding transcription factor)	0.000985311
MGI Expression: Detected	5915	TS22_inner ear vestibular component	0.00098803
MGI Expression: Detected	7525	TS23_integumental system	0.00101914
MGI Expression: Detected	15433	TS23_renal cortex	0.0010304
MSigDB Predicted Promoter Motifs	TAANNYSGCG_UNKNOWN	Motif TAANNYSGCG (no known TF)	0.00103427
GO Biological Process	GO:0023061	signal release	0.00103587
MSigDB Predicted Promoter Motifs	V$FXR_Q3	Motif CARGKTSAWTRACC matches NR1H4: nuclear receptor subfamily 1, group H, member 4	0.00104513
Mouse Phenotype	MP:0000272	abnormal aorta morphology	0.00105368
GO Biological Process	GO:0042981	regulation of apoptotic process	0.001054
MSigDB Predicted Promoter Motifs	V$OCT1_03	Motif NNNRTAATNANNN matches POU2F1: POU domain, class 2, transcription factor 1	0.00106367
MSigDB Predicted Promoter Motifs	V$ZF5_B	Motif NRNGNGCGCGCWN matches ZFP161: zinc finger protein 161 homolog (mouse)	0.00107084
Mouse Phenotype	MP:0006104	abnormal tectum morphology	0.00107164
GO Biological Process	GO:0023057	negative regulation of signaling	0.00107232
Mouse Phenotype	MP:0009382	abnormal cardiac jelly morphology	0.00107928
GO Biological Process	GO:0060548	negative regulation of cell death	0.00108396
MSigDB Predicted Promoter Motifs	V$VDR_Q6	Motif CNSNNTGAACCN matches VDR: vitamin D (1,25- dihydroxyvitamin D3) receptor	0.00109157
Mouse Phenotype	MP:0004937	dilated heart	0.00109458
Mouse Phenotype	MP:0010978	absent ureteric bud	0.00109776
MSigDB Predicted Promoter Motifs	V$POU1F1_Q6	Motif ATGAATAAWT matches POU1F1: POU domain, class 1, transcription factor 1 (Pit1, growth hormone factor 1)	0.00110098
MSigDB Predicted Promoter Motifs	V$SREBP1_Q6	Motif CACSCCA matches SREBF1: sterol regulatory element binding transcription factor 1	0.0011052
MGI Expression: Detected	9929	TS23_pharynx	0.00113002
MSigDB Predicted Promoter Motifs	YNGTTNNNATT_UNKNOWN	Motif YNGTTNNNATT (no known TF)	0.00114672
MGI Expression: Detected	14299	TS28_choroid plexus	0.0011475
GO Biological Process	GO:0060420	regulation of heart growth	0.00114861
MSigDB Predicted Promoter Motifs	V$LMO2COM_02	Motif NMGATANSG matches LMO2: LIM domain only 2 (rhombotin-like 1)	0.00114921
MSigDB Predicted Promoter Motifs	V$ATF3_Q6	Motif CBCTGACGTCANCS matches ATF3: activating transcription factor 3	0.00114921
Mouse Phenotype	MP:0006089	abnormal vestibular saccule morphology	0.00115252
GO Biological Process	GO:0010648	negative regulation of cell communication	0.00115625
GO Biological Process	GO:0030856	regulation of epithelial cell differentiation	0.00115715
MSigDB Predicted Promoter Motifs	V$FOXO1_02	Motif GNNTTGTTTACNTT matches FOXO1A: forkhead box O1A (rhabdomyosarcoma)	0.0011862
Mouse Phenotype	MP:0010982	abnormal ureteric bud elongation	0.00119299
Mouse Phenotype	MP:0003635	abnormal synaptic transmission	0.00119677
Mouse Phenotype	MP:0001394	circling	0.00120939
GO Biological Process	GO:0048536	spleen development	0.00122596
MGI Expression: Detected	15554	TS22_olfactory bulb	0.00123234
MGI Expression: Detected	10135	TS23_olfactory epithelium	0.00123874
MSigDB Predicted Promoter Motifs	V$SP1_Q2_01	Motif CCCCGCCCCN matches SP1: Sp1 transcription factor	0.001242
Mouse Phenotype	MP:0000972	abnormal mechanoreceptor morphology	0.00124872
MSigDB Predicted Promoter Motifs	V$CACCCBINDINGFACTOR_Q6	Motif CANCCNNWGGGTGDGG (no known TF)	0.00125425
MGI Expression: Detected	15551	TS22_neocortex	0.0012566
MSigDB Predicted Promoter Motifs	ACCTGTTG_UNKNOWN	Motif ACCTGTTG (no known TF)	0.00125905
Mouse Phenotype	MP:0000269	abnormal heart looping	0.00127376
GO Biological Process	GO:0045638	negative regulation of myeloid cell differentiation	0.00127748
MGI Expression: Detected	16777	TS23_late tubule	0.00130137
MSigDB Predicted Promoter Motifs	V$AP2_Q6_01	Motif SNNNCCNCAGGCN matches GTF3A: general transcription factor IIIA	0.00130973
MGI Expression: Detected	1234	TS15_olfactory placode	0.00132137
GO Biological Process	GO:0021954	central nervous system neuron development	0.00132425
Mouse Phenotype	MP:0001924	infertility	0.00135054
Mouse Phenotype	MP:0001516	abnormal motor coordination/ balance	0.00138957
MGI Expression: Detected	5919	TS22_saccule	0.00139406
MSigDB Predicted Promoter Motifs	V$CDP_01	Motif CCAATAATCGAT matches CUTL1: cut-like 1, CCAAT displacement protein (Drosophila)	0.00139456
GO Biological Process	GO:0009966	regulation of signal transduction	0.00142362
MSigDB Predicted Promoter Motifs	V$FOXJ2_02	Motif AYMATAATATTTKN matches FOXJ2: forkhead box J2	0.00143033
Mouse Phenotype	MP:0000259	abnormal vascular development	0.00145809
Mouse Phenotype	MP:0000854	abnormal cerebellum development	0.00147358
GO Biological Process	GO:0009968	negative regulation of signal transduction	0.00147782
GO Biological Process	GO:1901360	organic cyclic compound metabolic process	0.00149951
Mouse Phenotype	MP:0000298	absent atrioventricular cushions	0.00151964
Mouse Phenotype	MP:0002272	abnormal nervous system electrophysiology	0.00154411
MGI Expression: Detected	9161	TS23_lower jaw	0.00155543
Mouse Phenotype	MP:0001258	decreased body length	0.00158642
GO Biological Process	GO:0016337	cell-cell adhesion	0.00165201
GO Biological Process	GO:0001823	mesonephros development	0.00167177
Mouse Phenotype	MP:0001008	abnormal sympathetic ganglion morphology	0.00167643
InterPro	IPR008422	Homeobox KN domain	0.00167752
InterPro	IPR010982	Lambda repressor-like, DNA-binding domain	0.00167757
Mouse Phenotype	MP:0000163	abnormal cartilage morphology	0.00168379
GO Biological Process	GO:0001838	embryonic epithelial tube formation	0.00168936
GO Biological Process	GO:0072079	nephron tubule formation	0.00169379
MSigDB Predicted Promoter Motifs	V$SMAD_Q6	Motif AGACNBCNN matches SMAD1: SMAD, mothers against DPP homolog 1 (Drosophila)	0.00171072
MGI Expression: Detected	6568	TS22_integumental system	0.00173909
Mouse Phenotype	MP:0004948	abnormal neuronal precursor proliferation	0.00174638
Mouse Phenotype	MP:0002069	abnormal consumption behavior	0.00174812
GO Biological Process	GO:0048534	hematopoietic or lymphoid organ development	0.00174997
Mouse Phenotype	MP:0000281	abnormal interventricular septum morphology	0.00177389
MSigDB Predicted Promoter Motifs	AGCYRWTTC_UNKNOWN	Motif AGCYRWTTC (no known TF)	0.001777
InterPro	IPR000047	Helix-turn-helix motif	0.00183262
GO Biological Process	GO:0072175	epithelial tube formation	0.00184142
GO Biological Process	GO:0003281	ventricular septum development	0.00185195
MSigDB Predicted Promoter Motifs	V$AP2_Q6	Motif MKCCCSCNGGCG matches GTF3A: general transcription factor IIIA	0.00185333
MSigDB Predicted Promoter Motifs	V$AHR_Q5	Motif NTNGCGTGNNN matches AHR: aryl hydrocarbon receptor	0.00185837
GO Biological Process	GO:0010941	regulation of cell death	0.00187842
Mouse Phenotype	MP:0011090	partial perinatal lethality	0.00188657
GO Biological Process	GO:0051146	striated muscle cell differentiation	0.00189793
Mouse Phenotype	MP:0009890	cleft secondary palate	0.00191651
Mouse Phenotype	MP:0000266	abnormal heart morphology	0.00191895
Mouse Phenotype	MP:0000026	abnormal inner ear morphology	0.0019313
MSigDB Predicted Promoter Motifs	V$FAC1_01	Motif NNNCAMAACACRNA matches FALZ: fetal Alzheimer antigen	0.00193703
MSigDB Predicted Promoter Motifs	CCCNNGGGAR_V$OLF1_01	Motif CCCNNGGGAR matches EBF2: early B-cell factor 2	0.00193955
InterPro	IPR001827	Homeobox protein, antennapedia type, conserved site	0.00195167
MGI Expression: Detected	7825	TS23_oral region	0.00196193
GO Biological Process	GO:0044260	cellular macromolecule metabolic process	0.00197235
MSigDB Predicted Promoter Motifs	V$AHRARNT_01	Motif KNNKNNTYGCGTGCMS matches AHR: aryl hydrocarbon receptor	0.00197236
MSigDB Predicted Promoter Motifs	V$PAX4_01	Motif NGNVGTCANGCGTGNNSNNYN matches PAX4: paired box gene 4	0.00199287
MSigDB Predicted Promoter Motifs	V$MAF_Q6	Motif TRGRRGGAAGTKKSST matches MAF: v-maf musculoaponeurotic fibrosarcoma oncogene homolog (avian)	0.00207948
MSigDB Predicted Promoter Motifs	V$SOX5_01	Motif NNAACAATNN matches SOX5: SRY (sex determining region Y)-box 5	0.00207948
GO Biological Process	GO:0002520	immune system development	0.00208423
Mouse Phenotype	MP:0000585	kinked tail	0.00208423
Mouse Phenotype	MP:0003873	branchial arch hypoplasia	0.00209149
Mouse Phenotype	MP:0000036	absent semicircular canals	0.00209149
Mouse Phenotype	MP:0006279	abnormal limb development	0.00212443
MGI Expression: Detected	6957	TS28_placenta	0.002126
Mouse Phenotype	MP:0006069	abnormal retinal neuronal layer morphology	0.00213119
MSigDB Predicted Promoter Motifs	V$TAL1BETAE47_01	Motif NNNAACAGATGKTNNN matches TAL1: T-cell acute lymphocytic leukemia 1&lt;br&gt; TCF3: transcription factor 3 (E2A immunoglobulin enhancer binding factors E12/E47)	0.00213513
GO Biological Process	GO:0060411	cardiac septum morphogenesis	0.00215504
GO Biological Process	GO:0043170	macromolecule metabolic process	0.00218458
Disease Ontology	DOID:0060035	medical disorder	0.00220528
MGI Expression: Detected	9983	TS23_stomach	0.00220646
Mouse Phenotype	MP:0011099	complete lethality throughout fetal growth and development	0.0022219
MSigDB Predicted Promoter Motifs	V$GATA1_04	Motif NNCWGATARNNNN matches GATA1: GATA binding protein 1 (globin transcription factor 1)	0.00223211
Disease Ontology	DOID:3094	neuroepithelial neoplasm	0.0022724
GO Biological Process	GO:0060541	respiratory system development	0.0022738
GO Biological Process	GO:0051216	cartilage development	0.00229598
Disease Ontology	DOID:3195	neural neoplasm	0.002365
Disease Ontology	DOID:3093	nervous system cancer	0.00241431
Mouse Phenotype	MP:0003727	abnormal retinal layer morphology	0.00244529
Mouse Phenotype	MP:0002572	abnormal emotion/affect behavior	0.00249214
Mouse Phenotype	MP:0001431	abnormal eating behavior	0.00249865
Mouse Phenotype	MP:0001764	abnormal homeostasis	0.0025401
Mouse Phenotype	MP:0001953	respiratory failure	0.00254559
GO Biological Process	GO:0008284	positive regulation of cell proliferation	0.0025495
Mouse Phenotype	MP:0001925	male infertility	0.00255285
MSigDB Predicted Promoter Motifs	V$EVI1_05	Motif AGATAAGATAN matches EVI1: ecotropic viral integration site 1	0.00256885
GO Biological Process	GO:0048589	developmental growth	0.00260989
MGI Expression: Detected	6096	TS22_stomach	0.00261636
Mouse Phenotype	MP:0000260	abnormal angiogenesis	0.00266138
Mouse Phenotype	MP:0010403	atrial septal defect	0.00266159
GO Biological Process	GO:0003209	cardiac atrium morphogenesis	0.00268189
Mouse Phenotype	MP:0010426	abnormal heart and great artery attachment	0.00268907
Mouse Phenotype	MP:0003733	abnormal retinal inner nuclear layer morphology	0.00270869
Mouse Phenotype	MP:0001286	abnormal eye development	0.00271322
MGI Expression: Detected	6430	TS22_olfactory cortex	0.00273962
Mouse Phenotype	MP:0000030	abnormal tympanic ring morphology	0.00276154
MSigDB Predicted Promoter Motifs	V$GATA1_02	Motif NNNNNGATANKGNN matches GATA1: GATA binding protein 1 (globin transcription factor 1)	0.00280894
MGI Expression: Detected	6186	TS22_palatal shelf	0.00280987
GO Molecular Function	GO:0003682	chromatin binding	0.00281261
MSigDB Predicted Promoter Motifs	V$NFAT_Q4_01	Motif NWGGAAANWN matches NFAT&lt;br&gt; NFATC	0.00281425
Disease Ontology	DOID:162	cancer	0.00282585
MSigDB Predicted Promoter Motifs	V$NKX22_01	Motif TTAAGTRSTT matches NKX2-2: NK2 transcription factor related, locus 2 (Drosophila)	0.00283064
MSigDB Predicted Promoter Motifs	V$FREAC3_01	Motif NNNNNGTAAATAAACA matches FOXC1: forkhead box C1	0.0029128
GO Biological Process	GO:0055024	regulation of cardiac muscle tissue development	0.00292937
MSigDB Predicted Promoter Motifs	V$RP58_01	Motif NNAACATCTGGA matches ZNF238: zinc finger protein 238	0.00294136
GO Biological Process	GO:0022603	regulation of anatomical structure morphogenesis	0.00295974
MGI Expression: Detected	5796	TS22_heart atrium	0.00299513
MSigDB Predicted Promoter Motifs	V$MTF1_Q4	Motif TBTGCACHCGGCCC matches MTF1: metal-regulatory transcription factor 1	0.00301994
MSigDB Predicted Promoter Motifs	V$HMGIY_Q6	Motif GGAAAWT matches HMGA1: high mobility group AT-hook 1	0.00301994
Mouse Phenotype	MP:0006207	embryonic lethality during organogenesis	0.00302607
Mouse Phenotype	MP:0004085	abnormal heartbeat	0.00306065
MSigDB Predicted Promoter Motifs	V$COMP1_01	Motif NVTNWTGATTGACNACAAVARRBN matches MYOG: myogenin (myogenic factor 4)	0.00311215
Mouse Phenotype	MP:0001625	cardiac hypertrophy	0.00315333
Mouse Phenotype	MP:0000458	abnormal mandible morphology	0.00315333
Mouse Phenotype	MP:0010402	ventricular septal defect	0.00317343
Mouse Phenotype	MP:0000160	kyphosis	0.00317343
Disease Ontology	DOID:7	disease of anatomical entity	0.00320154
GO Biological Process	GO:0016331	morphogenesis of embryonic epithelium	0.00323446
MSigDB Predicted Promoter Motifs	V$MYCMAX_03	Motif NNNNNNNCACGTGNNNNNNN matches MYC: v-myc myelocytomatosis viral oncogene homolog (avian)&lt;br&gt; MAX: MYC associated factor X	0.00326384
MSigDB Predicted Promoter Motifs	V$FREAC2_01	Motif NNANNGTAAACAANNN matches FOXF2: forkhead box F2	0.00326384
MSigDB Predicted Promoter Motifs	YRCCAKNNGNCGC_UNKNOWN	Motif YRCCAKNNGNCGC (no known TF)	0.00326695
GO Biological Process	GO:0003283	atrial septum development	0.00329327
GO Biological Process	GO:0001568	blood vessel development	0.00331229
GO Biological Process	GO:0002089	lens morphogenesis in camera-type eye	0.00335598
MSigDB Predicted Promoter Motifs	V$ARNT_01	Motif NDDNNCACGTGNNNNN matches ARNT: aryl hydrocarbon receptor nuclear translocator	0.00336189
Disease Ontology	DOID:1657	ventricular septal defect	0.00338981
MGI Expression: Detected	5922	TS22_cochlea	0.00340529
MGI Expression: Detected	15556	TS22_telencephalon septum	0.003433
GO Biological Process	GO:0061004	pattern specification involved in kidney development	0.00345747
MSigDB Predicted Promoter Motifs	V$NRSF_01	Motif TTCAGCACCACGGACAGMGCC matches REST: RE1-silencing transcription factor	0.00345968
GO Biological Process	GO:0009880	embryonic pattern specification	0.00346808
GO Biological Process	GO:0061448	connective tissue development	0.00347016
Mouse Phenotype	MP:0002084	abnormal developmental patterning	0.00348246
MGI Expression: Detected	16776	TS23_early tubule	0.00348763
MGI Expression: Detected	6422	TS22_corpus striatum	0.00349488
Mouse Phenotype	MP:0008772	increased heart ventricle size	0.00351737
GO Biological Process	GO:0007268	synaptic transmission	0.00352105
Mouse Phenotype	MP:0001177	atelectasis	0.00352315
Mouse Phenotype	MP:0002115	abnormal limb bone morphology	0.00352647
MSigDB Perturbation	GRESHOCK_CANCER_COPY_NUMBER_UP	Genes from common genomic gains observed in a meta analyis of copy number alterations across a panel of different cancer cell lines and tumor samples.	0.003571
MSigDB Predicted Promoter Motifs	V$CEBP_Q2_01	Motif NTTRCNNAANNN matches CEBPA: CCAAT/enhancer binding protein (C/EBP), alpha	0.0035814
Disease Ontology	DOID:155	glandular and epithelial neoplasm	0.00361587
Mouse Phenotype	MP:0005650	abnormal limb bud morphology	0.00364062
GO Molecular Function	GO:0000987	core promoter proximal region sequence-specific DNA binding	0.00364999
Mouse Phenotype	MP:0000035	abnormal membranous labyrinth morphology	0.00366636
Mouse Phenotype	MP:0005253	abnormal eye physiology	0.00367152
GO Biological Process	GO:0003382	epithelial cell morphogenesis	0.00369945
GO Biological Process	GO:0072086	specification of loop of Henle identity	0.00373132
MSigDB Predicted Promoter Motifs	CTGYNNCTYTAA_UNKNOWN	Motif CTGYNNCTYTAA (no known TF)	0.00377556
Mouse Phenotype	MP:0000527	abnormal kidney development	0.00379992
Mouse Phenotype	MP:0000454	abnormal jaw morphology	0.00383651
GO Biological Process	GO:0048585	negative regulation of response to stimulus	0.00386411
Mouse Phenotype	MP:0003105	abnormal heart atrium morphology	0.00388265
MGI Expression: Detected	6004	TS22_nose	0.0039207
MSigDB Predicted Promoter Motifs	V$HNF3B_01	Motif KGNANTRTTTRYTTW matches FOXA2: forkhead box A2	0.00395041
MSigDB Predicted Promoter Motifs	V$TCF4_Q5	Motif SCTTTGAW matches TCF4: transcription factor 4	0.00395187
MSigDB Predicted Promoter Motifs	AAAYWAACM_V$HFH4_01	Motif AAAYWAACM matches FOXJ1: forkhead box J1	0.00395766
MGI Expression: Detected	16132	TS23_collecting duct	0.00396829
GO Molecular Function	GO:0001159	core promoter proximal region DNA binding	0.00397948
GO Molecular Function	GO:0001046	core promoter sequence-specific DNA binding	0.00398153
MGI Expression: Detected	5786	TS22_heart	0.00399584
GO Molecular Function	GO:0000982	RNA polymerase II core promoter proximal region sequence-specific DNA binding transcription factor activity	0.00400016
MSigDB Oncogenic Signatures	IL21_UP.V1_UP	Genes up-regulated in Sez-4 cells (T lymphocyte) that were first starved of IL2 [Gene ID=3558] and then stimulated with IL21 [Gene ID=59067].	0.00401859
GO Molecular Function	GO:0001047	core promoter binding	0.00405947
Mouse Phenotype	MP:0000553	absent radius	0.00420017
Mouse Phenotype	MP:0010508	abnormal heart electrocardiography waveform feature	0.0042303
MGI Expression: Detected	6180	TS22_upper jaw	0.00423076
Mouse Phenotype	MP:0005376	homeostasis/metabolism phenotype	0.0043176
GO Biological Process	GO:0001944	vasculature development	0.00432363
MGI Expression: Detected	9185	TS23_ovary	0.00439636
Mouse Phenotype	MP:0004174	abnormal spine curvature	0.00439732
MSigDB Predicted Promoter Motifs	V$WHN_B	Motif ANNGACGCTNN matches FOXN1: forkhead box N1	0.00445964
GO Biological Process	GO:0009605	response to external stimulus	0.0044929
Mouse Phenotype	MP:0000282	abnormal interatrial septum morphology	0.00458248
MSigDB Predicted Promoter Motifs	V$AP4_Q6_01	Motif RNCAGCTGC matches TFAP4: transcription factor AP-4 (activating enhancer binding protein 4)	0.00463819
GO Biological Process	GO:0035148	tube formation	0.00473039
Mouse Phenotype	MP:0001674	abnormal triploblastic development	0.00479067
Mouse Phenotype	MP:0002200	abnormal brain ventricle/choroid plexus morphology	0.00480163
GO Biological Process	GO:0009798	axis specification	0.00489708
Mouse Phenotype	MP:0001574	abnormal oxygen level	0.00491879
MSigDB Predicted Promoter Motifs	V$SP1_01	Motif GGGGCGGGGT matches SP1: Sp1 transcription factor	0.0049232
Mouse Phenotype	MP:0001544	abnormal cardiovascular system physiology	0.00492599
GO Molecular Function	GO:0015175	neutral amino acid transmembrane transporter activity	0.00496266
MSigDB Predicted Promoter Motifs	V$AP2REP_01	Motif CAGTGGG matches KLF12: Kruppel-like factor 12	0.00497627
MSigDB Predicted Promoter Motifs	V$LYF1_01	Motif TTTGGGAGR (no known TF)	0.00498524
Mouse Phenotype	MP:0002206	abnormal CNS synaptic transmission	0.00498901
Mouse Phenotype	MP:0000929	open neural tube	0.00499143
GO Molecular Function	GO:0008134	transcription factor binding	0.00502444
MSigDB Predicted Promoter Motifs	V$HFH4_01	Motif AWKTGTTTGTTTA matches FOXJ1: forkhead box J1	0.00507563
MSigDB Predicted Promoter Motifs	GATTGGY_V$NFY_Q6_01	Motif GATTGGY (no known TF)	0.00518151
MSigDB Predicted Promoter Motifs	V$RSRFC4_01	Motif RNKCTATTTWTAGMWN matches MEF2A: MADS box transcription enhancer factor 2, polypeptide A (myocyte enhancer factor 2A)	0.00525253
MSigDB Predicted Promoter Motifs	V$HOXA4_Q2	Motif AWAATTRG matches HOXA4: homeobox A4	0.00532443
MSigDB Predicted Promoter Motifs	V$CEBPA_01	Motif NNATTRCNNAANNN matches CEBPA: CCAAT/enhancer binding protein (C/EBP), alpha	0.00543878
Mouse Phenotype	MP:0001406	abnormal gait	0.00548441
MSigDB Predicted Promoter Motifs	V$NF1_Q6_01	Motif NTGGNNNNNNGCCAANN matches NF1: neurofibromin 1 (neurofibromatosis, von Recklinghausen disease, Watson disease)	0.00550114
Mouse Phenotype	MP:0001256	abnormal body length	0.00551383
MGI Expression: Detected	17324	TS23_male reproductive structure	0.00557431
GO Molecular Function	GO:0003690	double-stranded DNA binding	0.00569309
GO Biological Process	GO:0003151	outflow tract morphogenesis	0.00572968
Mouse Phenotype	MP:0003137	abnormal impulse conducting system conduction	0.00581946
Mouse Phenotype	MP:0000284	double outlet right ventricle	0.00582017
MSigDB Predicted Promoter Motifs	TGACCTY_V$ERR1_Q2	Motif TGACCTY matches ESRRA: estrogen-related receptor alpha	0.00582897
MSigDB Predicted Promoter Motifs	V$PAX2_01	Motif NNNNGTCANGNRTKANNNN matches PAX2: paired box gene 2	0.00585209
GO Biological Process	GO:0033993	response to lipid	0.00591542
GO Biological Process	GO:0007369	gastrulation	0.00592869
MSigDB Predicted Promoter Motifs	V$HFH8_01	Motif NNNTGTTTATNTR matches FOXJ1: forkhead box J1	0.00595207
MSigDB Predicted Promoter Motifs	V$HOX13_01	Motif TGCNHNCWYCCYCATTAKTNNDCNMNHYCN matches HOXA5: homeobox A5	0.00602978
MSigDB Predicted Promoter Motifs	V$IRF7_01	Motif TNSGAAWNCGAAANTNNN matches IRF7: interferon regulatory factor 7	0.0060305
MSigDB Predicted Promoter Motifs	V$LFA1_Q6	Motif GGGSTCWR matches ITGAL: integrin, alpha L (antigen CD11A (p180), lymphocyte function-associated antigen 1; alpha polypeptide)	0.0060305
MSigDB Predicted Promoter Motifs	V$MYC_Q2	Motif CACGTGS matches MYC: v-myc myelocytomatosis viral oncogene homolog (avian)	0.00604057
MSigDB Oncogenic Signatures	CAHOY_NEURONAL	Genes up-regulated in neurons.	0.00611276
GO Biological Process	GO:0043388	positive regulation of DNA binding	0.00614331
MGI Expression: Detected	16773	TS23_cap mesenchyme	0.00614855
MSigDB Predicted Promoter Motifs	V$FOXO3_01	Motif TNNTTGTTTACNTW matches FOXO3A: forkhead box O3A	0.00617544
MSigDB Predicted Promoter Motifs	YGCANTGCR_UNKNOWN	Motif YGCANTGCR (no known TF)	0.0061757
GO Molecular Function	GO:0001105	RNA polymerase II transcription coactivator activity	0.00621044
Mouse Phenotype	MP:0003720	abnormal neural tube closure	0.00626705
GO Biological Process	GO:0006366	transcription from RNA polymerase II promoter	0.00638448
Mouse Phenotype	MP:0000104	abnormal sphenoid bone morphology	0.00649614
MSigDB Predicted Promoter Motifs	V$ATF6_01	Motif TGACGTGG matches ATF6: activating transcription factor 6	0.00652348
Mouse Phenotype	MP:0011088	partial neonatal lethality	0.00654674
MSigDB Perturbation	PLASARI_TGFB1_TARGETS_10HR_UP	Genes up-regulated in MEF cells (embryonic fibroblast) upon stimulation with TGFB1 [GeneID=7040] for 10 h.	0.00654996
Mouse Phenotype	MP:0003948	abnormal gas homeostasis	0.00657001
MSigDB Predicted Promoter Motifs	TAAYNRNNTCC_UNKNOWN	Motif TAAYNRNNTCC (no known TF)	0.00658981
MSigDB Predicted Promoter Motifs	V$HEB_Q6	Motif RCCWGCTG matches TCF12: transcription factor 12 (HTF4, helix-loop-helix transcription factors 4)	0.00660056
MSigDB Predicted Promoter Motifs	V$STAT1_03	Motif NNTTTCCN matches STAT1: signal transducer and activator of transcription 1, 91kDa	0.00667404
MSigDB Predicted Promoter Motifs	V$AREB6_04	Motif CBGTTTSNN matches TCF8: transcription factor 8 (represses interleukin 2 expression)	0.00667404
MSigDB Predicted Promoter Motifs	V$HNF1_Q6	Motif WRGTTAATNATTAACNNN matches TCF1: transcription factor 1, hepatic; LF-B1, hepatic nuclear factor (HNF1), albumin proximal factor	0.00667404
MSigDB Perturbation	ACEVEDO_LIVER_CANCER_WITH_H3K27ME3_DN	Genes whose promoters display lower levels of histone H3 trimethylation mark at K27 (H3K27me3) in hepatocellular carcinoma (HCC) compared to normal liver.	0.006789
GO Biological Process	GO:0007605	sensory perception of sound	0.00686165
GO Biological Process	GO:0048514	blood vessel morphogenesis	0.00701396
MGI Expression: Detected	9535	TS24_neural retina	0.00705878
Mouse Phenotype	MP:0003921	abnormal heart left ventricle morphology	0.0070671
MSigDB Predicted Promoter Motifs	V$ZIC1_01	Motif KGGGTGGTC matches ZIC1: Zic family member 1 (odd-paired homolog, Drosophila)	0.00709826
GO Biological Process	GO:0007498	mesoderm development	0.00711646
MSigDB Predicted Promoter Motifs	MYAATNNNNNNNGGC_UNKNOWN	Motif MYAATNNNNNNNGGC (no known TF)	0.00716033
MGI Expression: Detected	7372	TS22_gland	0.00735486
MGI Expression: Detected	6090	TS22_oesophagus	0.00739449
GO Biological Process	GO:0003170	heart valve development	0.00741974
MGI Expression: Detected	10282	TS23_lower jaw tooth	0.00743386
Mouse Phenotype	MP:0001575	cyanosis	0.00761537
MGI Expression: Detected	6005	TS22_nasal cavity	0.0077176
MSigDB Perturbation	VANDESLUIS_COMMD1_TARGETS_GROUP_4_DN	Genes down-regulated in 9.5 days post coitus (dpc) embryos with COMMD1 [GeneID=150684] knockout and in normal 8.5 dpc embryos compared to normal 9.5 dpc embryos.	0.00773586
Mouse Phenotype	MP:0000848	abnormal pons morphology	0.00779374
GO Biological Process	GO:0003211	cardiac ventricle formation	0.00787077
GO Biological Process	GO:0072070	loop of Henle development	0.00787077
MSigDB Predicted Promoter Motifs	V$POU3F2_02	Motif TTATGYTAAT matches POU3F2: POU domain, class 3, transcription factor 2	0.00790076
MSigDB Predicted Promoter Motifs	CAGGTA_V$AREB6_01	Motif CAGGTA matches TCF8: transcription factor 8 (represses interleukin 2 expression)	0.0079136
MSigDB Predicted Promoter Motifs	V$SRF_C	Motif DCCWTATATGGNCWN matches SRF: serum response factor (c-fos serum response element-binding transcription factor)	0.00803019
MSigDB Predicted Promoter Motifs	V$CIZ_01	Motif SAAAAANNN matches ZNF384: zinc finger protein 384	0.00816491
Mouse Phenotype	MP:0001648	abnormal apoptosis	0.00819325
GO Molecular Function	GO:0001190	RNA polymerase II transcription factor binding transcription factor activity involved in positive regulation of transcription	0.00822653
GO Biological Process	GO:0055008	cardiac muscle tissue morphogenesis	0.0082526
Mouse Phenotype	MP:0004067	abnormal trabecula carnea morphology	0.00828174
Mouse Phenotype	MP:0000822	abnormal brain ventricle morphology	0.00832239
MGI Expression: Detected	16133	TS23_ureteric tip	0.00833289
Mouse Phenotype	MP:0000685	abnormal immune system morphology	0.00834045
GO Biological Process	GO:0072081	specification of nephron tubule identity	0.00836689
Mouse Phenotype	MP:0005387	immune system phenotype	0.00842351
MSigDB Predicted Promoter Motifs	V$GATA1_05	Motif NCWGATAACA matches GATA1: GATA binding protein 1 (globin transcription factor 1)	0.0084349
Mouse Phenotype	MP:0000776	abnormal inferior colliculus morphology	0.00848871
MGI Expression: Detected	7576	TS23_ear	0.00856822
MGI Expression: Detected	7488	TS26_sensory organ	0.00856937
TreeFam	TF315720	DLX1, DLX4, DLX6, NKX3-1	0.00865345
GO Biological Process	GO:0060348	bone development	0.00869835
HGNC Gene Families	TBX	TBX	0.00882085
MSigDB Predicted Promoter Motifs	V$CEBPB_02	Motif NKNTTGCNYAAYNN matches CEBPB: CCAAT/enhancer binding protein (C/EBP), beta	0.00883242
MGI Expression: Detected	7565	TS23_gland	0.00896051
Mouse Phenotype	MP:0000899	abnormal corpora quadrigemina morphology	0.00902534
MSigDB Predicted Promoter Motifs	TGCTGAY_UNKNOWN	Motif TGCTGAY (no known TF)	0.00904054
Mouse Phenotype	MP:0002233	abnormal nose morphology	0.00908199
MSigDB Predicted Promoter Motifs	V$SREBP_Q3	Motif VNNVTCACCCYA (no known TF)	0.00911578
MSigDB Predicted Promoter Motifs	V$EFC_Q6	Motif MGTTACYAGGCAAM matches RFX1: regulatory factor X, 1 (influences HLA class II expression)	0.00911578
MSigDB Predicted Promoter Motifs	V$NCX_01	Motif NNGTAAKTNG matches TLX2: T-cell leukemia homeobox 2	0.00914923
MSigDB Predicted Promoter Motifs	RGAANNTTC_V$HSF1_01	Motif RGAANNTTC matches HSF1: heat shock transcription factor 1	0.00922554
MSigDB Predicted Promoter Motifs	V$PAX4_04	Motif RAAAAWTANNNNNNNNNNNNNNNYCACNCC matches PAX4: paired box gene 4	0.00928759
MSigDB Predicted Promoter Motifs	V$ZF5_01	Motif GSGCGCGR matches ZFP161: zinc finger protein 161 homolog (mouse)	0.00930671
MSigDB Predicted Promoter Motifs	V$CEBPDELTA_Q6	Motif MATTKCNTMAYY matches CEBPD: CCAAT/enhancer binding protein (C/EBP), delta	0.00930671
MSigDB Predicted Promoter Motifs	V$PAX6_01	Motif NNNNTTCACGCWTGANTKNNN matches PAX6: paired box gene 6 (aniridia, keratitis)	0.00933721
MSigDB Predicted Promoter Motifs	TTANWNANTGGM_UNKNOWN	Motif TTANWNANTGGM (no known TF)	0.0093746
Disease Ontology	DOID:936	brain disease	0.00941517
MSigDB Predicted Promoter Motifs	TGAYRTCA_V$ATF3_Q6	Motif TGAYRTCA matches ATF3: activating transcription factor 3	0.00945369
MSigDB Predicted Promoter Motifs	V$FOXO4_02	Motif NNGTTGTTTACNTN matches MLLT7: myeloid/lymphoid or mixed-lineage leukemia (trithorax homolog, Drosophila); translocated to, 7	0.00948478
Mouse Phenotype	MP:0000288	abnormal pericardium morphology	0.00949191
MGI Expression: Detected	6006	TS22_nasal cavity epithelium	0.00952686
MSigDB Predicted Promoter Motifs	V$HLF_01	Motif GTTACRYAAT matches HLF: hepatic leukemia factor	0.00978534
MSigDB Perturbation	NOUZOVA_METHYLATED_IN_APL	Genes whose CpG islands are hyper-methylated in the NB4 cell line (APL, acute promyelocytic leukemia) compared to PBMC (normal peripheral peripheral blood mononuclear cells).	0.010053
MSigDB Predicted Promoter Motifs	TGGNNNNNNKCCAR_UNKNOWN	Motif TGGNNNNNNKCCAR (no known TF)	0.010062
Mouse Phenotype	MP:0001362	abnormal anxiety-related response	0.0100673
MSigDB Predicted Promoter Motifs	V$TTF1_Q6	Motif NNNNCAAGNRNN matches TITF1: thyroid transcription factor 1	0.0100934
MSigDB Predicted Promoter Motifs	YRTCANNRCGC_UNKNOWN	Motif YRTCANNRCGC (no known TF)	0.0100973
MSigDB Predicted Promoter Motifs	V$SRF_Q5_01	Motif CCAWATAWGGMNMNG matches SRF: serum response factor (c-fos serum response element-binding transcription factor)	0.0100997
GO Biological Process	GO:0022037	metencephalon development	0.0101996
MGI Expression: Detected	6858	TS22_cranium	0.0103179
MSigDB Predicted Promoter Motifs	V$TAL1BETAITF2_01	Motif NNNAACAGATGKTNNN matches TAL1: T-cell acute lymphocytic leukemia 1&lt;br&gt; TCF4: transcription factor 4	0.0104797
MSigDB Predicted Promoter Motifs	GTGGGTGK_UNKNOWN	Motif GTGGGTGK (no known TF)	0.0104878
Mouse Phenotype	MP:0004113	abnormal aortic arch morphology	0.010559
MSigDB Perturbation	PEREZ_TP53_TARGETS	Genes up-regulated in the HMEC cells (primary mammary epithelium) upon expression of TP53 [GeneID=7157] off adenoviral vector.	0.0106297
MSigDB Predicted Promoter Motifs	V$EGR1_01	Motif WTGCGTGGGCGK matches EGR1: early growth response 1	0.010686
MSigDB Predicted Promoter Motifs	V$PAX8_B	Motif NCNNTNNTGCRTGANNNN matches PAX8: paired box gene 8	0.0107801
GO Biological Process	GO:0060413	atrial septum morphogenesis	0.0109704
GO Biological Process	GO:0003148	outflow tract septum morphogenesis	0.0109704
MSigDB Predicted Promoter Motifs	V$HAND1E47_01	Motif NNNNGNRTCTGGMWTT matches HAND1: heart and neural crest derivatives expressed 1	0.0110163
Mouse Phenotype	MP:0000296	absent trabeculae carneae	0.011037
MGI Expression: Detected	6954	TS28_female reproductive system	0.0110998
GO Biological Process	GO:0006935	chemotaxis	0.0111256
MSigDB Predicted Promoter Motifs	V$TAL1ALPHAE47_01	Motif NNNAACAGATGKTNNN matches TAL1: T-cell acute lymphocytic leukemia 1&lt;br&gt; TCF3: transcription factor 3 (E2A immunoglobulin enhancer binding factors E12/E47)	0.0111337
GO Biological Process	GO:0051128	regulation of cellular component organization	0.0111467
Mouse Phenotype	MP:0003567	abnormal fetal cardiomyocyte proliferation	0.0112325
Mouse Phenotype	MP:0001402	hypoactivity	0.011253
GO Biological Process	GO:0072078	nephron tubule morphogenesis	0.0113817
Mouse Phenotype	MP:0002189	abnormal myocardial trabeculae morphology	0.0114942
GO Molecular Function	GO:0003712	transcription cofactor activity	0.0116201
Mouse Phenotype	MP:0000477	abnormal intestine morphology	0.0116271
Mouse Phenotype	MP:0003723	abnormal long bone morphology	0.0116492
Disease Ontology	DOID:331	central nervous system disease	0.0116649
MSigDB Predicted Promoter Motifs	TGTYNNNNNRGCARM_UNKNOWN	Motif TGTYNNNNNRGCARM (no known TF)	0.0118467
GO Biological Process	GO:0003229	ventricular cardiac muscle tissue development	0.0118568
Mouse Phenotype	MP:0004448	abnormal presphenoid bone morphology	0.0120295
MGI Expression: Detected	6324	TS22_urinary bladder	0.0121507
Mouse Phenotype	MP:0003698	abnormal male reproductive system physiology	0.0122322
Mouse Phenotype	MP:0012088	abnormal midbrain size	0.0124236
GO Biological Process	GO:0043523	regulation of neuron apoptotic process	0.0124511
MGI Expression: Detected	15561	TS22_urethra	0.0125642
MSigDB Predicted Promoter Motifs	V$ATF_01	Motif CNSTGACGTNNNYC (no known TF)	0.0126832
Mouse Phenotype	MP:0003312	abnormal locomotor coordination	0.0127496
Mouse Phenotype	MP:0000274	enlarged heart	0.0127511
Mouse Phenotype	MP:0000436	abnormal head movements	0.0128464
GO Biological Process	GO:0050954	sensory perception of mechanical stimulus	0.0130867
MSigDB Pathway	KEGG_MATURITY_ONSET_DIABETES_OF_THE_YOUNG	Maturity onset diabetes of the young	0.0132617
Mouse Phenotype	MP:0010499	abnormal ventricle myocardium morphology	0.0133358
MSigDB Predicted Promoter Motifs	V$FOXJ2_01	Motif NNNWAAAYAAAYANNNNN matches FOXJ2: forkhead box J2	0.0133515
Mouse Phenotype	MP:0002080	prenatal lethality	0.0133627
MSigDB Predicted Promoter Motifs	RYTTCCTG_V$ETS2_B	Motif RYTTCCTG matches ETS2: v-ets erythroblastosis virus E26 oncogene homolog 2 (avian)	0.0133629
MSigDB Predicted Promoter Motifs	V$MYOD_Q6_01	Motif CNGNRNCAGGTGNNGNAN matches MYOD1: myogenic differentiation 1	0.0133736
GO Biological Process	GO:0048545	response to steroid hormone stimulus	0.01348
MGI Expression: Detected	5945	TS22_labyrinth	0.0135786
MGI Expression: Detected	7776	TS23_haemolymphoid system	0.0136839
MSigDB Predicted Promoter Motifs	V$HNF3_Q6	Motif NWRARYAAAYANN matches FOXA1: forkhead box A1	0.0136972
Mouse Phenotype	MP:0002428	abnormal semicircular canal morphology	0.0137256
MSigDB Predicted Promoter Motifs	V$IRF2_01	Motif GAAAAGYGAAASY matches IRF2: interferon regulatory factor 2	0.0137811
MSigDB Predicted Promoter Motifs	V$AP3_Q6	Motif TCYMMATT (no known TF)	0.0137918
MSigDB Predicted Promoter Motifs	V$E2F1_Q3_01	Motif TTGGCGCGRAANNGNM matches E2F1: E2F transcription factor 1	0.0137918
MSigDB Predicted Promoter Motifs	V$RREB1_01	Motif CCCCAAACMMCCCC matches RREB1: ras responsive element binding protein 1	0.0137961
MSigDB Predicted Promoter Motifs	RRAGTTGT_UNKNOWN	Motif RRAGTTGT (no known TF)	0.0140451
GO Biological Process	GO:0042474	middle ear morphogenesis	0.0141037
MSigDB Predicted Promoter Motifs	V$EGR3_01	Motif NTGCGTGGGCGK matches EGR3: early growth response 3	0.014108
GO Biological Process	GO:0048638	regulation of developmental growth	0.0141348
MSigDB Predicted Promoter Motifs	V$STAT5A_04	Motif NNNTTCYN matches STAT5A: signal transducer and activator of transcription 5A	0.0142295
MGI Expression: Detected	6977	TS28_intestine	0.0142717
Mouse Phenotype	MP:0002065	abnormal fear/anxiety-related behavior	0.0144121
MSigDB Predicted Promoter Motifs	V$USF2_Q6	Motif CASGYG (no known TF)	0.0144209
MSigDB Predicted Promoter Motifs	V$HP1SITEFACTOR_Q6	Motif AATWTTCAACAG (no known TF)	0.0145783
MSigDB Predicted Promoter Motifs	V$FREAC7_01	Motif WNNANATAAAYANNNN matches FOXL1: forkhead box L1	0.0145899
Disease Ontology	DOID:170	endocrine gland cancer	0.0146156
GO Biological Process	GO:0009987	cellular process	0.0148726
MSigDB Oncogenic Signatures	PTEN_DN.V1_UP	Genes up-regulated upon knockdown of PTEN [Gene ID=5728] by RNAi.	0.0151263
MSigDB Predicted Promoter Motifs	TTCYRGAA_UNKNOWN	Motif TTCYRGAA (no known TF)	0.0151502
MSigDB Predicted Promoter Motifs	V$TCF11MAFG_01	Motif NNNNNATGACTCAGCANTTNNG matches TCF11&lt;br&gt; MAFG: v-maf musculoaponeurotic fibrosarcoma oncogene homolog G (avian)	0.0151882
Mouse Phenotype	MP:0011390	abnormal fetal cardiomyocyte physiology	0.0154283
GO Biological Process	GO:0060415	muscle tissue morphogenesis	0.0154503
MSigDB Predicted Promoter Motifs	V$GATA1_01	Motif SNNGATNNNN matches GATA1: GATA binding protein 1 (globin transcription factor 1)	0.0156064
MSigDB Predicted Promoter Motifs	GCTNWTTGK_UNKNOWN	Motif GCTNWTTGK (no known TF)	0.0157118
MGI Expression: Detected	6007	TS22_olfactory epithelium	0.0161275
GO Molecular Function	GO:0000978	RNA polymerase II core promoter proximal region sequence-specific DNA binding	0.0162122
MGI Expression: Detected	8522	TS23_thymus primordium	0.0163111
MSigDB Predicted Promoter Motifs	V$SP1_Q4_01	Motif NNGGGGCGGGGNN matches SP1: Sp1 transcription factor	0.0163207
Mouse Phenotype	MP:0000313	abnormal cell death	0.0163332
GO Molecular Function	GO:0043566	structure-specific DNA binding	0.0164267
Mouse Phenotype	MP:0004166	abnormal limbic system morphology	0.0164871
Mouse Phenotype	MP:0003634	abnormal glial cell morphology	0.0164871
Mouse Phenotype	MP:0005545	abnormal lens development	0.0165598
GO Biological Process	GO:0050953	sensory perception of light stimulus	0.0166356
GO Biological Process	GO:0030097	hemopoiesis	0.0166791
Mouse Phenotype	MP:0010592	abnormal atrioventricular septum morphology	0.0168778
Mouse Phenotype	MP:0003953	abnormal hormone level	0.0169613
Mouse Phenotype	MP:0009637	abnormal pretectal region morphology	0.0170571
Mouse Phenotype	MP:0003872	absent heart right ventricle	0.0170571
Mouse Phenotype	MP:0008022	dilated heart ventricle	0.0171606
Mouse Phenotype	MP:0001292	abnormal lens vesicle development	0.0172999
Mouse Phenotype	MP:0000832	abnormal thalamus morphology	0.0173435
MSigDB Predicted Promoter Motifs	CAGNYGKNAAA_UNKNOWN	Motif CAGNYGKNAAA (no known TF)	0.0173591
Mouse Phenotype	MP:0011086	partial postnatal lethality	0.0173733
MSigDB Perturbation	BRUNEAU_SEPTATION_VENTRICULAR	Genes for which mutations result in developmental defects in ventricular septation and atrioventricular cushion formation, a major class of congenital heart disease.	0.0174106
MSigDB Perturbation	MIKKELSEN_PARTIALLY_REPROGRAMMED_TO_PLURIPOTENCY	Genes up-regulated in cells that have been partially reprogrammed to pluripotency: comparison with the parental lineage-committed cell lines, fully reprogrammed stem cells, and embryonic stem cells.	0.0174106
MSigDB Predicted Promoter Motifs	V$PAX3_B	Motif NNNNNNCGTCACGSTYNNNNN matches PAX3: paired box gene 3 (Waardenburg syndrome 1)	0.0178142
Mouse Phenotype	MP:0002706	abnormal kidney size	0.0179222
MSigDB Predicted Promoter Motifs	V$STAT6_02	Motif NNYTTCCY matches STAT6: signal transducer and activator of transcription 6, interleukin-4 induced	0.0180224
MSigDB Predicted Promoter Motifs	V$EVI1_02	Motif AGAYAAGATAA matches EVI1: ecotropic viral integration site 1	0.0181039
MSigDB Predicted Promoter Motifs	V$HNF1_C	Motif DGTTAATKAWTNACCAM matches TCF1: transcription factor 1, hepatic; LF-B1, hepatic nuclear factor (HNF1), albumin proximal factor	0.018453
GO Biological Process	GO:0001775	cell activation	0.0184968
GO Molecular Function	GO:0000979	RNA polymerase II core promoter sequence-specific DNA binding	0.0184981
GO Biological Process	GO:0051130	positive regulation of cellular component organization	0.0188876
GO Cellular Component	GO:0097458	neuron part	0.0190616
MSigDB Predicted Promoter Motifs	TTTNNANAGCYR_UNKNOWN	Motif TTTNNANAGCYR (no known TF)	0.0190994
InterPro	IPR017995	Homeobox protein, antennapedia type	0.0191418
GO Biological Process	GO:0055015	ventricular cardiac muscle cell development	0.0191922
Disease Ontology	DOID:11554	Chandler syndrome	0.019331
MSigDB Oncogenic Signatures	PRC2_SUZ12_UP.V1_UP	Genes up-regulated in TIG3 cells (fibroblasts) upon knockdown of SUZ12 [Gene ID=23512] gene.	0.0193965
MGI Expression: Detected	8791	TS23_cranial ganglion	0.0194706
MSigDB Predicted Promoter Motifs	V$TATA_C	Motif NCTATAAAAR matches TAF&lt;br&gt; TATA	0.0196049
MSigDB Predicted Promoter Motifs	V$TATA_01	Motif STATAAAWRNNNNNN matches TAF&lt;br&gt; TATA	0.0196305
Mouse Phenotype	MP:0002164	abnormal gland physiology	0.0196656
MSigDB Predicted Promoter Motifs	V$PTF1BETA_Q6	Motif GRGAAAMBBWCAGS matches PTF1A: pancreas specific transcription factor, 1a	0.0196799
MSigDB miRNA Motifs	ATATGCA,MIR-448	Targets of MicroRNA ATATGCA,MIR-448	0.0197194
MSigDB Perturbation	SATO_SILENCED_BY_METHYLATION_IN_PANCREATIC_CANCER_1	Genes up-regulated in the pancreatic cancer cell lines (AsPC1, Hs766T, MiaPaCa2, Panc1) but not in the non-neoplastic cells (HPDE) by decitabine (5-aza-2'-deoxycytidine) [PubChem=451668].	0.0201107
MSigDB Predicted Promoter Motifs	V$E2F1_Q4	Motif NTTSGCGG matches E2F1: E2F transcription factor 1	0.0201248
MSigDB Predicted Promoter Motifs	V$AML1_Q6	Motif TGTGGT matches RUNX1: runt-related transcription factor 1 (acute myeloid leukemia 1; aml1 oncogene)	0.0202661
MSigDB Predicted Promoter Motifs	V$AML1_01	Motif TGTGGT matches RUNX1: runt-related transcription factor 1 (acute myeloid leukemia 1; aml1 oncogene)	0.0202661
GO Biological Process	GO:0048583	regulation of response to stimulus	0.020621
Mouse Phenotype	MP:0001944	abnormal pancreas morphology	0.0206633
MSigDB Predicted Promoter Motifs	V$TGIF_01	Motif AGCTGTCANNA matches TGIF: TGFB-induced factor (TALE family homeobox)	0.0208098
GO Cellular Component	GO:0043231	intracellular membrane-bounded organelle	0.0210177
GO Biological Process	GO:1901214	regulation of neuron death	0.0211286
Mouse Phenotype	MP:0009967	abnormal neuron proliferation	0.0211603
GO Biological Process	GO:0072080	nephron tubule development	0.0212296
MGI Expression: Detected	7845	TS23_central nervous system ganglion	0.0214232
GO Biological Process	GO:0009611	response to wounding	0.0214784
MSigDB Perturbation	MIKKELSEN_ES_HCP_WITH_H3K27ME3	Genes with high-CpG-density promoters (HCP) bearing histone H3 K27 trimethylation mark (H327me3) in embryonic stem cells (ES).	0.021553
Mouse Phenotype	MP:0005397	hematopoietic system phenotype	0.0215965
Mouse Phenotype	MP:0003898	abnormal QRS complex	0.0216373
Mouse Phenotype	MP:0006042	increased apoptosis	0.0218545
MSigDB Oncogenic Signatures	JAK2_DN.V1_UP	Genes up-regulated in HEL cells (erythroleukemia) after knockdown of JAK2 [Gene ID=3717] gene by RNAi.	0.0219378
MSigDB Predicted Promoter Motifs	V$HNF1_01	Motif GGTTAATNWTTAMCN matches TCF1: transcription factor 1, hepatic; LF-B1, hepatic nuclear factor (HNF1), albumin proximal factor	0.0223153
Mouse Phenotype	MP:0010454	abnormal truncus arteriosus septation	0.0224906
Disease Ontology	DOID:28	endocrine system disease	0.0227462
GO Biological Process	GO:0061333	renal tubule morphogenesis	0.0229955
GO Biological Process	GO:2000679	positive regulation of transcription regulatory region DNA binding	0.0231515
MGI Expression: Detected	6959	TS28_renal-urinary system	0.023197
MSigDB Perturbation	ZHOU_PANCREATIC_BETA_CELL	Transcription factors expressed in adult pancreatic beta cells.	0.0234895
MSigDB Perturbation	MCGARVEY_SILENCED_BY_METHYLATION_IN_COLON_CANCER	Genes silenced in HCT116 cells (colon cancer) by methylation of CpG islands in their promoters.	0.0235137
GO Biological Process	GO:0060841	venous blood vessel development	0.0236602
MSigDB Predicted Promoter Motifs	V$IK2_01	Motif NNNTGGGAWNNC (no known TF)	0.0236819
GO Molecular Function	GO:0033613	activating transcription factor binding	0.0236952
GO Biological Process	GO:0045321	leukocyte activation	0.0237123
MSigDB Oncogenic Signatures	P53_DN.V2_DN	Genes down-regulated in HEK293 cells (kidney fibroblasts) upon knockdown of TP53 [Gene ID=7157] gene by RNAi.	0.0237845
Mouse Phenotype	MP:0000350	abnormal cell proliferation	0.0238916
Mouse Phenotype	MP:0010551	abnormal coronary vessel morphology	0.0240331
Mouse Phenotype	MP:0011110	partial preweaning lethality	0.0242663
MSigDB Predicted Promoter Motifs	CCAATNNSNNNGCG_UNKNOWN	Motif CCAATNNSNNNGCG (no known TF)	0.0242753
MSigDB Predicted Promoter Motifs	V$ER_Q6_01	Motif KDMAYYNTGACCT matches AR: androgen receptor (dihydrotestosterone receptor; testicular feminization; spinal and bulbar muscular atrophy; Kennedy disease)	0.024324
MSigDB Pathway	REACTOME_REGULATION_OF_BETA_CELL_DEVELOPMENT	Genes involved in Regulation of beta-cell development	0.0244135
MSigDB Predicted Promoter Motifs	V$MYB_Q6	Motif NNNAACTGNC matches MYB: v-myb myeloblastosis viral oncogene homolog (avian)	0.0245018
Mouse Phenotype	MP:0003699	abnormal female reproductive system physiology	0.024799
Mouse Phenotype	MP:0001695	abnormal gastrulation	0.0248434
GO Molecular Function	GO:0015179	L-amino acid transmembrane transporter activity	0.0248725
InterPro	IPR001275	DM DNA-binding domain	0.0249942
GO Molecular Function	GO:0071837	HMG box domain binding	0.0250823
MSigDB Predicted Promoter Motifs	V$LXR_Q3	Motif TGGGGTYACTNNCGGTCA matches NR1H3: nuclear receptor subfamily 1, group H, member 3	0.0250987
GO Molecular Function	GO:0042803	protein homodimerization activity	0.0251611
GO Cellular Component	GO:0043227	membrane-bounded organelle	0.0253028
MSigDB Predicted Promoter Motifs	V$OLF1_01	Motif NNCDABTCCCYAGRGARBNKGN matches OLF1&lt;br&gt; OR5I1: olfactory receptor, family 5, subfamily I, member 1	0.0257401
MGI Expression: Detected	6950	TS28_reproductive system	0.0258373
InterPro	IPR021918	Domain of unknown function DUF3528, homeobox protein, eukaryotic	0.0260937
MSigDB Predicted Promoter Motifs	CTGCAGY_UNKNOWN	Motif CTGCAGY (no known TF)	0.0261142
MSigDB Oncogenic Signatures	MEL18_DN.V1_UP	Genes up-regulated in DAOY cells (medulloblastoma) upon knockdown of PCGF2 [Gene ID=7703] gene by RNAi.	0.026184
GO Molecular Function	GO:0034483	heparan sulfate sulfotransferase activity	0.0263799
MSigDB Predicted Promoter Motifs	V$IK1_01	Motif NHNTGGGAATRCC (no known TF)	0.0264225
MGI Expression: Detected	6353	TS22_cranial ganglion	0.0264692
GO Biological Process	GO:0061326	renal tubule development	0.0265769
MSigDB Predicted Promoter Motifs	V$PIT1_Q6	Motif NMTTCATAAWTATWNMNA matches POU1F1: POU domain, class 1, transcription factor 1 (Pit1, growth hormone factor 1)	0.0269095
MGI Expression: Detected	6352	TS22_central nervous system ganglion	0.0269591
MSigDB Predicted Promoter Motifs	V$POU3F2_01	Motif ATGMATWWATTCAT matches POU3F2: POU domain, class 3, transcription factor 2	0.0271184
Mouse Phenotype	MP:0000759	abnormal skeletal muscle morphology	0.0271401
MSigDB miRNA Motifs	AAAGACA,MIR-511	Targets of MicroRNA AAAGACA,MIR-511	0.0272061
Mouse Phenotype	MP:0001270	distended abdomen	0.027342
Mouse Phenotype	MP:0001926	female infertility	0.0275689
GO Molecular Function	GO:0008467	[heparan sulfate]-glucosamine 3-sulfotransferase 1 activity	0.0277973
Mouse Phenotype	MP:0006032	abnormal ureteric bud morphology	0.0278174
Mouse Phenotype	MP:0000074	abnormal neurocranium morphology	0.0278276
MSigDB miRNA Motifs	TATTATA,MIR-374	Targets of MicroRNA TATTATA,MIR-374	0.0278586
MSigDB Predicted Promoter Motifs	V$ER_Q6	Motif NNARGNCANNNTGACCYNN matches ESR1: estrogen receptor 1	0.0279263
MSigDB Predicted Promoter Motifs	V$CP2_02	Motif GCTGGNTNGNNCYNG matches TFCP2: transcription factor CP2	0.0283557
MSigDB Predicted Promoter Motifs	V$T3R_Q6	Motif MNTGWCCTN (no known TF)	0.0283557
GO Biological Process	GO:0048644	muscle organ morphogenesis	0.0287355
GO Biological Process	GO:0051101	regulation of DNA binding	0.0287355
Mouse Phenotype	MP:0010559	heart block	0.0287759
MSigDB Predicted Promoter Motifs	V$NGFIC_01	Motif WTGCGTGGGYGG matches EGR4: early growth response 4	0.0291348
MSigDB miRNA Motifs	TCCAGAG,MIR-518C	Targets of MicroRNA TCCAGAG,MIR-518C	0.030322
MSigDB Predicted Promoter Motifs	V$NKX25_01	Motif TYAAGTG matches NKX2-5: NK2 transcription factor related, locus 5 (Drosophila)	0.030451
MSigDB Predicted Promoter Motifs	ARGGGTTAA_UNKNOWN	Motif ARGGGTTAA (no known TF)	0.030451
Disease Ontology	DOID:305	carcinoma	0.0304655
MSigDB Perturbation	DAWSON_METHYLATED_IN_LYMPHOMA_TCL1	Genes hypermethylated in at least one of the lymphoma tumors of transgenic mice overexpressing TCL1 [GeneID=8115] in germinal center B lymphocytes.	0.03065
Disease Ontology	DOID:225	syndrome	0.0310288
Mouse Phenotype	MP:0001629	abnormal heart rate	0.0310327
Disease Ontology	DOID:2994	germ cell cancer	0.031098
MSigDB Pathway	REACTOME_NEUROTRANSMITTER_RELEASE_CYCLE	Genes involved in Neurotransmitter Release Cycle	0.0314071
MSigDB Predicted Promoter Motifs	V$STAT5A_03	Motif NAWTTCYN matches STAT5A: signal transducer and activator of transcription 5A	0.0317845
MSigDB Predicted Promoter Motifs	V$SP1_Q6	Motif NGGGGGCGGGGYN matches SP1: Sp1 transcription factor	0.0317845
Mouse Phenotype	MP:0011504	abnormal limb long bone morphology	0.0317859
Disease Ontology	DOID:1681	heart septal defect	0.0320008
MSigDB Predicted Promoter Motifs	V$SOX9_B1	Motif NNNNAACAATRGNN matches SOX9: SRY (sex determining region Y)-box 9 (campomelic dysplasia, autosomal sex-reversal)	0.0320948
Mouse Phenotype	MP:0011101	partial prenatal lethality	0.0323994
Mouse Phenotype	MP:0010468	abnormal thoracic aorta morphology	0.0324807
Mouse Phenotype	MP:0009323	abnormal spleen development	0.0328409
Disease Ontology	DOID:863	nervous system disease	0.0330919
MSigDB Predicted Promoter Motifs	V$RFX1_01	Motif NNGTNRCNWRGYAACNN matches RFX1: regulatory factor X, 1 (influences HLA class II expression)	0.0331181
Mouse Phenotype	MP:0010392	prolonged QRS complex duration	0.0331228
MSigDB Predicted Promoter Motifs	V$PR_Q2	Motif NWNAGRACAN matches NR3C1: nuclear receptor subfamily 3, group C, member 1 (glucocorticoid receptor)	0.03349
MSigDB Predicted Promoter Motifs	V$LEF1_Q6	Motif SWWCAAAGGG matches LEF1: lymphoid enhancer-binding factor 1&lt;br&gt; TCF1: transcription factor 1, hepatic; LF-B1, hepatic nuclear factor (HNF1), albumin proximal factor	0.03349
MSigDB Perturbation	MIKKELSEN_IPS_ICP_WITH_H3K4ME3_AND_H327ME3	Genes with intermediate-CpG-density promoters (ICP) bearing the bivalent tri-methylation marks at H3K4 (H3K4me3) and H3K27 (H3K27me3) in MCV8.1 cells (induced pluripotent cells, iPS).	0.0335574
Mouse Phenotype	MP:0005406	abnormal heart size	0.0336303
MSigDB Perturbation	HOQUE_METHYLATED_IN_CANCER	Genes whose DNA was methylated both in primary tumors and across a panel of cancer cell lines.	0.0338941
GO Biological Process	GO:0060042	retina morphogenesis in camera-type eye	0.0341608
MSigDB Predicted Promoter Motifs	V$HFH3_01	Motif KNNTRTTTRTTTA matches FOXI1: forkhead box I1	0.034203
MSigDB Predicted Promoter Motifs	V$AR_Q2	Motif AGWACATNWTGTTCT matches AR: androgen receptor (dihydrotestosterone receptor; testicular feminization; spinal and bulbar muscular atrophy; Kennedy disease)	0.0343014
GO Biological Process	GO:0007601	visual perception	0.0343187
MSigDB miRNA Motifs	ATGTTAA,MIR-302C	Targets of MicroRNA ATGTTAA,MIR-302C	0.0348131
MSigDB Predicted Promoter Motifs	V$LMO2COM_01	Motif CNNCAGGTGBNN matches LMO2: LIM domain only 2 (rhombotin-like 1)	0.0352588
MSigDB Pathway	REACTOME_CLASS_B_2_SECRETIN_FAMILY_RECEPTORS	Genes involved in Class B/2 (Secretin family receptors)	0.0353858
MSigDB Predicted Promoter Motifs	V$FREAC4_01	Motif CTWAWGTAAACANWGN matches FOXD1: forkhead box D1	0.0361025
MSigDB Predicted Promoter Motifs	V$HNF4_Q6	Motif AARGTCCAN matches HNF4A: hepatocyte nuclear factor 4, alpha	0.0362899
MSigDB Predicted Promoter Motifs	V$OSF2_Q6	Motif ACCACANM matches RUNX2: runt-related transcription factor 2	0.0362899
Mouse Phenotype	MP:0002396	abnormal hematopoietic system morphology/development	0.0366877
Mouse Phenotype	MP:0001785	edema	0.0367259
Mouse Phenotype	MP:0008540	abnormal cerebrum morphology	0.0367583
MSigDB Predicted Promoter Motifs	V$E2A_Q2	Motif NCACCTGYYNCNKN matches TCF3: transcription factor 3 (E2A immunoglobulin enhancer binding factors E12/E47)	0.03682
MSigDB Predicted Promoter Motifs	V$SMAD3_Q6	Motif TGTCTGTCT matches SMAD3: SMAD, mothers against DPP homolog 3 (Drosophila)	0.03682
MSigDB Predicted Promoter Motifs	CATTGTYY_V$SOX9_B1	Motif CATTGTYY matches SOX9: SRY (sex determining region Y)-box 9 (campomelic dysplasia, autosomal sex-reversal)	0.0370788
MSigDB Predicted Promoter Motifs	CTCNANGTGNY_UNKNOWN	Motif CTCNANGTGNY (no known TF)	0.0373178
Mouse Phenotype	MP:0010636	bundle branch block	0.0375781
MSigDB Predicted Promoter Motifs	V$COUP_DR1_Q6	Motif TGACCTTTGACCC matches PITX2: paired-like homeodomain transcription factor 2	0.037694
MSigDB Predicted Promoter Motifs	CCTNTMAGA_UNKNOWN	Motif CCTNTMAGA (no known TF)	0.0377022
MSigDB Predicted Promoter Motifs	V$GATA_C	Motif NGATAAGNMNN matches GATA1: GATA binding protein 1 (globin transcription factor 1)	0.0377809
MSigDB Predicted Promoter Motifs	V$MYCMAX_02	Motif NANCACGTGNNW matches MYC: v-myc myelocytomatosis viral oncogene homolog (avian)&lt;br&gt; MAX: MYC associated factor X	0.0377809
MSigDB Predicted Promoter Motifs	V$AP4_Q5	Motif VDCAGCTGNN matches TFAP4: transcription factor AP-4 (activating enhancer binding protein 4)	0.0377809
MSigDB Predicted Promoter Motifs	V$BACH2_01	Motif SRTGAGTCANC matches BACH2: BTB and CNC homology 1, basic leucine zipper transcription factor 2	0.0377809
Mouse Phenotype	MP:0000280	thin ventricular wall	0.0384055
MSigDB Predicted Promoter Motifs	YWATTWNNRGCT_UNKNOWN	Motif YWATTWNNRGCT (no known TF)	0.0384502
GO Biological Process	GO:0021700	developmental maturation	0.0385527
MSigDB Perturbation	ACEVEDO_FGFR1_TARGETS_IN_PROSTATE_CANCER_MODEL_DN	Genes down-regulated during prostate cancer progression in the JOCK1 model due to inducible activation of FGFR1 [GeneID=2260] gene in prostate.	0.0388149
Mouse Phenotype	MP:0004162	abnormal mammillary body morphology	0.0389459
Mouse Phenotype	MP:0000849	abnormal cerebellum morphology	0.038957
MSigDB Predicted Promoter Motifs	V$GR_Q6	Motif NNNNNNCNNTNTGTNCTNN matches NR3C1: nuclear receptor subfamily 3, group C, member 1 (glucocorticoid receptor)	0.0391902
MGI Expression: Detected	7620	TS23_respiratory system	0.0393906
MSigDB Perturbation	MATZUK_IMPLANTATION_AND_UTERINE	Genes important for implantation and uterine, based on mouse models with female fertility defects.	0.0398591
MSigDB Predicted Promoter Motifs	V$AML_Q6	Motif NNGKNTGTGGTTWNC matches RUNX1: runt-related transcription factor 1 (acute myeloid leukemia 1; aml1 oncogene)	0.0402955
Mouse Phenotype	MP:0003224	neuron degeneration	0.0402981
MSigDB miRNA Motifs	GTGCAAA,MIR-507	Targets of MicroRNA GTGCAAA,MIR-507	0.0404145
MGI Expression: Detected	6528	TS22_peripheral nervous system spinal component	0.0416323
MSigDB Oncogenic Signatures	IL2_UP.V1_UP	Genes up-regulated in Sez-4 cells (T lymphocyte) that were first starved of IL2 [Gene ID=3558] and then stimulated with IL2 [Gene ID=3558].	0.0417177
MSigDB Oncogenic Signatures	PRC2_EZH2_UP.V1_DN	Genes down-regulated in TIG3 cells (fibroblasts) upon knockdown of EZH2 [Gene ID=2146] gene.	0.0424154
MSigDB Predicted Promoter Motifs	TTCNRGNNNNTTC_V$HSF_Q6	Motif TTCNRGNNNNTTC (no known TF)	0.0425882
MSigDB Oncogenic Signatures	SNF5_DN.V1_DN	Genes down-regulated in MEF cells (embryonic fibroblasts) with knockout of SNF5 [Gene ID=6598] gene.	0.0428038
Mouse Phenotype	MP:0011182	decreased hematopoietic cell number	0.0429905
MSigDB Predicted Promoter Motifs	V$CEBP_C	Motif NGWVTKNKGYAAKNSAYA matches CEBPA: CCAAT/enhancer binding protein (C/EBP), alpha	0.0430111
Mouse Phenotype	MP:0005449	abnormal food intake	0.0430219
Disease Ontology	DOID:1115	sarcoma	0.0435212
MSigDB Predicted Promoter Motifs	V$CEBPB_01	Motif RNRTKDNGMAAKNN matches CEBPB: CCAAT/enhancer binding protein (C/EBP), beta	0.0437443
MSigDB Predicted Promoter Motifs	WCAANNNYCAG_UNKNOWN	Motif WCAANNNYCAG (no known TF)	0.0437876
MSigDB Predicted Promoter Motifs	V$SP3_Q3	Motif ASMCTTGGGSRGGG matches SP3: Sp3 transcription factor	0.0437876
Mouse Phenotype	MP:0011098	complete embryonic lethality during organogenesis	0.0438676
GO Biological Process	GO:0055001	muscle cell development	0.0439703
MSigDB Oncogenic Signatures	ESC_V6.5_UP_LATE.V1_UP	Genes up-regulated during late stages of differentiation of embryoid bodies from V6.5 embryonic stem cells.	0.0440324
Disease Ontology	DOID:3620	central nervous system neoplasm	0.0441624
MSigDB Predicted Promoter Motifs	V$CREBP1_Q2	Motif VGTGACGTMACN matches ATF2: activating transcription factor 2	0.0446553
MSigDB Predicted Promoter Motifs	V$NFAT_Q6	Motif NANWGGAAAANN matches NFAT&lt;br&gt; NFATC	0.0447694
GO Biological Process	GO:0014070	response to organic cyclic compound	0.0452802
MSigDB Predicted Promoter Motifs	V$EGR2_01	Motif NTGCGTRGGCGK matches EGR2: early growth response 2 (Krox-20 homolog, Drosophila)	0.0453171
Mouse Phenotype	MP:0001322	abnormal iris morphology	0.0454345
Mouse Phenotype	MP:0000106	abnormal basisphenoid bone morphology	0.045744
Disease Ontology	DOID:171	neuroectodermal tumor	0.0458473
MSigDB Perturbation	TAKEDA_TARGETS_OF_NUP98_HOXA9_FUSION_16D_UP	Genes up-regulated in CD34+ [GeneID=947] hematopoetic cells by expression of NUP98-HOXA9 fusion [GeneID=4928;3205] off a retroviral vector at 16 days after transduction.	0.0458625
MSigDB Predicted Promoter Motifs	V$E47_02	Motif NNNMRCAGGTGTTMNN matches TCF3: transcription factor 3 (E2A immunoglobulin enhancer binding factors E12/E47)	0.0459087
GO Biological Process	GO:0072178	nephric duct morphogenesis	0.0464969
Disease Ontology	DOID:193	reproductive system cancer	0.0469388
MSigDB Perturbation	GYORFFY_DOXORUBICIN_RESISTANCE	Genes associated with resistance to doxorubicin [PubChem=31703].	0.0469464
MSigDB Predicted Promoter Motifs	V$TFIIA_Q6	Motif TMTRWRAGGRSS matches GTF2A1: general transcription factor IIA, 1, 19/37kDa&lt;br&gt; GTF2A2: general transcription factor IIA, 2, 12kDa	0.0470672
MSigDB Predicted Promoter Motifs	V$MEF2_02	Motif NNNNNNKCTAWAAATAGMNNNN (no known TF)	0.0470672
MSigDB Predicted Promoter Motifs	V$IK3_01	Motif TNYTGGGAATACC (no known TF)	0.0472038
Disease Ontology	DOID:5093	thoracic cancer	0.047254
MSigDB Perturbation	ROSS_LEUKEMIA_WITH_MLL_FUSIONS	Top 100 probe sets associated with MLL fusions [GeneID=4297] irrespective of the lineage of the pediatric acute leukemia.	0.0472814
MSigDB Perturbation	CARD_MIR302A_TARGETS	Potential targets of MIR302A [GeneID=407028].	0.0472814
MSigDB miRNA Motifs	ACTGAAA,MIR-30A-3P,MIR-30E-3P	Targets of MicroRNA ACTGAAA,MIR-30A-3P,MIR-30E-3P	0.0474221
Mouse Phenotype	MP:0000534	abnormal ureter morphology	0.0474975
Disease Ontology	DOID:1682	congenital heart defect	0.0476195
Mouse Phenotype	MP:0008770	decreased survivor rate	0.048082
MSigDB Predicted Promoter Motifs	V$CEBPGAMMA_Q6	Motif CTBATTTCARAAW matches CEBPG: CCAAT/enhancer binding protein (C/EBP), gamma	0.0480964
MSigDB Oncogenic Signatures	BMI1_DN_MEL18_DN.V1_UP	Genes up-regulated in DAOY cells (medulloblastoma) upon knockdown of BMI1 and PCGF2 [Gene ID=648, 7703] genes by RNAi.	0.0481562
GO Biological Process	GO:0060041	retina development in camera-type eye	0.0483781
HGNC Gene Families	PRD	PRD	0.0486011
Mouse Phenotype	MP:0001288	abnormal lens induction	0.0488076
Mouse Phenotype	MP:0004196	abnormal prenatal growth/weight/body size	0.0492085
MGI Expression: Detected	6960	TS28_kidney	0.0493699
Mouse Phenotype	MP:0000788	abnormal cerebral cortex morphology	0.0493862
MSigDB Predicted Promoter Motifs	V$USF_01	Motif NNRYCACGTGRYNN (no known TF)	0.0494418
MSigDB Predicted Promoter Motifs	V$CEBP_Q2	Motif NNATTGCNNAANNN matches CEBPA: CCAAT/enhancer binding protein (C/EBP), alpha	0.0494506
MSigDB Predicted Promoter Motifs	V$COREBINDINGFACTOR_Q6	Motif TGTGGTTW matches CBFA2T2: core-binding factor, runt domain, alpha subunit 2; translocated to, 2&lt;br&gt; CBFA2T3: core-binding factor, runt domain, alpha subunit 2; translocated to, 3	0.0500065
Mouse Phenotype	MP:0002063	abnormal learning/memory/conditioning	0.0505024
MSigDB Predicted Promoter Motifs	V$DBP_Q6	Motif AGCAHAC matches DBP: D site of albumin promoter (albumin D-box) binding protein	0.0505041
MSigDB Predicted Promoter Motifs	V$HIF1_Q3	Motif GNNKACGTGCGGNN matches HIF1A: hypoxia-inducible factor 1, alpha subunit (basic helix-loop-helix transcription factor)	0.0505993
Mouse Phenotype	MP:0003896	prolonged PR interval	0.0509197
MSigDB Perturbation	ZHOU_PANCREATIC_ENDOCRINE_PROGENITOR	Transcription factors expressed in progenitors of endocrine pancreatic cells.	0.0513056
Mouse Phenotype	MP:0001405	impaired coordination	0.0515239
MGI Expression: Detected	6530	TS22_dorsal root ganglion	0.051671
MSigDB Predicted Promoter Motifs	V$HNF4_01_B	Motif NRGGNCAAAGGTCAN matches HNF4A: hepatocyte nuclear factor 4, alpha	0.0517369
Disease Ontology	DOID:1319	brain neoplasm	0.0519198
Mouse Phenotype	MP:0009038	decreased inferior colliculus size	0.0520813
MGI Expression: Detected	14382	TS22_tooth	0.0521278
MGI Expression: Detected	14381	TS22_jaw	0.052599
MSigDB miRNA Motifs	GCAAAAA,MIR-129	Targets of MicroRNA GCAAAAA,MIR-129	0.0526389
MSigDB Predicted Promoter Motifs	V$NFY_01	Motif NNNRRCCAATSRGNNN (no known TF)	0.0531488
MSigDB Predicted Promoter Motifs	V$ETS_Q4	Motif ANNCACTTCCTG matches ETS1: v-ets erythroblastosis virus E26 oncogene homolog 1 (avian)	0.0531488
MSigDB Predicted Promoter Motifs	V$P300_01	Motif NNNGGGAGTNNNNS matches PCAF: p300/CBP-associated factor	0.0531488
MSigDB Perturbation	WONG_ENDMETRIUM_CANCER_UP	Genes up-regulated in cancer endometrium samples compared to the normal endometrium.	0.0532366
Disease Ontology	DOID:3937	malignant neoplasm of thorax	0.0538892
MGI Expression: Detected	6529	TS22_spinal ganglion	0.0539643
Mouse Phenotype	MP:0000914	exencephaly	0.0540863
Mouse Phenotype	MP:0008251	abnormal phagocyte morphology	0.0541818
MSigDB Predicted Promoter Motifs	TGANTCA_V$AP1_C	Motif TGANTCA matches JUN: jun oncogene	0.0544119
MSigDB Predicted Promoter Motifs	WTTGKCTG_UNKNOWN	Motif WTTGKCTG (no known TF)	0.0552204
Mouse Phenotype	MP:0009247	meteorism	0.0554971
MSigDB Predicted Promoter Motifs	V$NF1_Q6	Motif NNTTGGCNNNNNNCCNNN matches NF1: neurofibromin 1 (neurofibromatosis, von Recklinghausen disease, Watson disease)	0.0555522
Mouse Phenotype	MP:0002722	abnormal immune system organ morphology	0.0556145
Disease Ontology	DOID:3095	germ cell and embryonal cancer	0.0556705
MSigDB Predicted Promoter Motifs	CTAWWWATA_V$RSRFC4_Q2	Motif CTAWWWATA matches MEF2A: MADS box transcription enhancer factor 2, polypeptide A (myocyte enhancer factor 2A)	0.0558626
MSigDB Predicted Promoter Motifs	V$FOX_Q2	Motif KATTGTTTRTTTW matches FOXF2: forkhead box F2	0.0559737
GO Biological Process	GO:0032504	multicellular organism reproduction	0.0568024
MSigDB Perturbation	SABATES_COLORECTAL_ADENOMA_UP	Genes up-regulated in colorectal adenoma compared to normal mucosa samples.	0.0568734
Mouse Phenotype	MP:0009642	abnormal blood homeostasis	0.0570857
MSigDB Predicted Promoter Motifs	V$EVI1_03	Motif AGATAAGATAA matches EVI1: ecotropic viral integration site 1	0.0571702
Mouse Phenotype	MP:0008762	embryonic lethality	0.0573183
HGNC Gene Families	SULTM	SULTM	0.0573274
MSigDB Predicted Promoter Motifs	V$STAT1_02	Motif CANTTCCS matches STAT1: signal transducer and activator of transcription 1, 91kDa	0.0581933
MSigDB Predicted Promoter Motifs	V$SPZ1_01	Motif DNNGGRGGGWWNNNN matches SPZ1: spermatogenic leucine zipper 1	0.0588601
Mouse Phenotype	MP:0001784	abnormal fluid regulation	0.0595601
GO Biological Process	GO:0030334	regulation of cell migration	0.0597056
Mouse Phenotype	MP:0001680	abnormal mesoderm development	0.0597613
GO Molecular Function	GO:0046982	protein heterodimerization activity	0.0602904
MSigDB Predicted Promoter Motifs	ACAWYAAAG_UNKNOWN	Motif ACAWYAAAG (no known TF)	0.0603269
Disease Ontology	DOID:3350	mesenchymal cell neoplasm	0.060437
GO Biological Process	GO:0048609	multicellular organismal reproductive process	0.0612687
TreeFam	TF319371	IRX1, IRX2, IRX3, IRX5, IRX6, ...	0.0616232
TreeFam	TF317837	DMRT1, DMRT2, DMRT3, DMRTA1, DMRTA2, ...	0.0616232
Mouse Phenotype	MP:0003901	abnormal PR interval	0.0616419
GO Biological Process	GO:0051272	positive regulation of cellular component movement	0.0617383
Mouse Phenotype	MP:0011180	abnormal hematopoietic cell number	0.0618357
Mouse Phenotype	MP:0008083	decreased single-positive T cell number	0.0624705
MSigDB Predicted Promoter Motifs	V$AREB6_01	Motif NNYNYACCTGWVT matches TCF8: transcription factor 8 (represses interleukin 2 expression)	0.0628455
MSigDB Predicted Promoter Motifs	V$DR4_Q2	Motif YGAMCTNNASTRACCYN matches RXRB: retinoid X receptor, beta	0.0628455
Mouse Phenotype	MP:0005194	abnormal anterior uvea morphology	0.062893
Disease Ontology	DOID:12849	autism	0.0629009
HGNC Gene Families	CUT	CUT	0.0630701
Disease Ontology	DOID:2627	glioma	0.063146
MSigDB Predicted Promoter Motifs	V$GCM_Q2	Motif CNNRCCCGCATD matches GCM1: glial cells missing homolog 1 (Drosophila)	0.0655615
MSigDB Predicted Promoter Motifs	V$SRY_01	Motif AAACWAM matches SRY: sex determining region Y	0.0662097
GO Molecular Function	GO:0001102	RNA polymerase II activating transcription factor binding	0.0667023
MSigDB Predicted Promoter Motifs	V$CACBINDINGPROTEIN_Q6	Motif GRGGSTGGG (no known TF)	0.0671188
TreeFam	TF325047	HHEX, LBX1, LBX2	0.0675134
TreeFam	TF350668	HOXA11, HOXC11, HOXD11	0.0675134
MGI Expression: Detected	9934	TS23_trigeminal V ganglion	0.0677876
Disease Ontology	DOID:13366	Stiff-Person syndrome	0.0680621
GO Biological Process	GO:0065008	regulation of biological quality	0.068656
GO Biological Process	GO:0030111	regulation of Wnt receptor signaling pathway	0.068789
MSigDB Predicted Promoter Motifs	V$NMYC_01	Motif NNCCACGTGNNN matches MYCN: v-myc myelocytomatosis viral related oncogene, neuroblastoma derived (avian)	0.0692259
Disease Ontology	DOID:1612	mammary cancer	0.0692499
GO Biological Process	GO:0008015	blood circulation	0.0695063
GO Biological Process	GO:0009791	post-embryonic development	0.0695272
Disease Ontology	DOID:4241	malignant neoplasm of breast	0.0707768
MSigDB Predicted Promoter Motifs	V$USF_02	Motif NNRNCACGTGNYNN (no known TF)	0.0709344
Mouse Phenotype	MP:0010544	interrupted aorta	0.0717118
GO Molecular Function	GO:0015293	symporter activity	0.0724419
Disease Ontology	DOID:177	soft tissue neoplasm	0.0732359
Disease Ontology	DOID:0060041	autism spectrum disease	0.0736072
GO Molecular Function	GO:0015370	solute:sodium symporter activity	0.0737358
GO Biological Process	GO:0003013	circulatory system process	0.0742596
MSigDB Oncogenic Signatures	MEL18_DN.V1_DN	Genes down-regulated in DAOY cells (medulloblastoma) upon knockdown of PCGF2 [Gene ID=7703] gene by RNAi.	0.0742722
MGI Expression: Detected	6048	TS22_pancreas	0.0745594
Mouse Phenotype	MP:0010831	partial lethality	0.0746346
Disease Ontology	DOID:169	neuroendocrine tumor	0.0747198
InterPro	IPR022067	Homeobox protein Hox1A3 N-terminal	0.0763997
Mouse Phenotype	MP:0002633	persistent truncus arteriosis	0.0765147
MSigDB Predicted Promoter Motifs	RYAAAKNNNNNNTTGW_UNKNOWN	Motif RYAAAKNNNNNNTTGW (no known TF)	0.0770442
MGI Expression: Detected	7098	TS28_cardiovascular system	0.0770807
Mouse Phenotype	MP:0008246	abnormal leukocyte morphology	0.0770951
MSigDB Predicted Promoter Motifs	V$GATA2_01	Motif NNNGATRNNN matches GATA2: GATA binding protein 2	0.0776508
MSigDB Perturbation	MIKKELSEN_IPS_ICP_WITH_H3K27ME3	Genes with intermediate-CpG-density promoters (ICP) bearing the tri-methylation mark at H3K27 (H3K27me3) in MCV8.1 cells (induced pluripotent cells, iPS).	0.0777986
MGI Expression: Detected	14718	TS28_retina layer	0.0785963
InterPro	IPR026607	DMRT/protein doublesex/protein male abnormal 3	0.0793456
InterPro	IPR001523	Paired domain	0.0793456
MSigDB Predicted Promoter Motifs	WYAAANNRNNNGCG_UNKNOWN	Motif WYAAANNRNNNGCG (no known TF)	0.080462
Mouse Phenotype	MP:0010651	aorticopulmonary septal defect	0.0808589
GO Molecular Function	GO:0033872	[heparan sulfate]-glucosamine 3-sulfotransferase 3 activity	0.0812456
MGI Expression: Detected	7616	TS23_peripheral nervous system	0.0817071
MSigDB Predicted Promoter Motifs	V$PPARA_02	Motif NNRGGTCATWGGGGTSANG matches PPARA: peroxisome proliferative activated receptor, alpha	0.081838
MSigDB Predicted Promoter Motifs	V$ZIC2_01	Motif KGGGTGGTC matches ZIC2: Zic family member 2 (odd-paired homolog, Drosophila)	0.0821881
GO Biological Process	GO:0040012	regulation of locomotion	0.0836731
GO Biological Process	GO:0051270	regulation of cellular component movement	0.0837879
Mouse Phenotype	MP:0008247	abnormal mononuclear cell morphology	0.0844308
MSigDB Predicted Promoter Motifs	TTGCWCAAY_V$CEBPB_02	Motif TTGCWCAAY matches CEBPB: CCAAT/enhancer binding protein (C/EBP), beta	0.0845869
InterPro	IPR001699	Transcription factor, T-box	0.0846408
InterPro	IPR018186	Transcription factor, T-box, conserved site	0.0846408
GO Biological Process	GO:0002521	leukocyte differentiation	0.0852695
MSigDB Predicted Promoter Motifs	YKACATTT_UNKNOWN	Motif YKACATTT (no known TF)	0.0855905
GO Biological Process	GO:0001701	in utero embryonic development	0.0856031
MSigDB Predicted Promoter Motifs	V$CMYB_01	Motif NCNRNNGRCNGTTGGKGG matches MYB: v-myb myeloblastosis viral oncogene homolog (avian)	0.0860234
MSigDB Perturbation	SCHAEFFER_PROSTATE_DEVELOPMENT_48HR_UP	Genes up-regulated in the urogenital sinus (UGS) of day E16 females exposed to the androgen dihydrotestosterone [PubChem=10635] for 48 h.	0.0861435
HGNC Gene Families	POU	POU	0.0866768
InterPro	IPR013164	Cadherin, N-terminal	0.0871562
GO Biological Process	GO:0030335	positive regulation of cell migration	0.0878424
Mouse Phenotype	MP:0012087	absent midbrain	0.0879727
Mouse Phenotype	MP:0000716	abnormal immune system cell morphology	0.0880278
GO Molecular Function	GO:0015294	solute:cation symporter activity	0.0892375
MSigDB Oncogenic Signatures	KRAS.LUNG.BREAST_UP.V1_DN	Genes down-regulated in epithelial breast cancer cell lines over-expressing an oncogenic form of KRAS [Gene ID=3845 gene].	0.0898317
MSigDB Oncogenic Signatures	TGFB_UP.V1_UP	Genes up-regulated in a panel of epithelial cell lines by TGFB1 [Gene ID=7040].	0.0899023
MGI Expression: Detected	6369	TS22_pituitary gland	0.0903442
GO Cellular Component	GO:0060198	clathrin-sculpted vesicle	0.0903906
MSigDB Predicted Promoter Motifs	V$SRY_02	Motif NWWAACAAWANN matches SRY: sex determining region Y	0.0904631
Mouse Phenotype	MP:0006007	abnormal basal ganglion morphology	0.0908792
MSigDB miRNA Motifs	AAGCAAT,MIR-137	Targets of MicroRNA AAGCAAT,MIR-137	0.0911364
MSigDB Oncogenic Signatures	BMI1_DN.V1_UP	Genes up-regulated in DAOY cells (medulloblastoma) upon knockdown of BMI1 [Gene ID=648] gene by RNAi.	0.0911616
MSigDB Predicted Promoter Motifs	RTTTNNNYTGGM_UNKNOWN	Motif RTTTNNNYTGGM (no known TF)	0.0916654
Disease Ontology	DOID:5327	retinal detachment	0.0921143
Disease Ontology	DOID:9914	mediastinum cancer	0.0921143
MSigDB Predicted Promoter Motifs	V$E4BP4_01	Motif NRTTAYGTAAYN matches NFIL3: nuclear factor, interleukin 3 regulated	0.0928371
MSigDB Predicted Promoter Motifs	GATGKMRGCG_UNKNOWN	Motif GATGKMRGCG (no known TF)	0.0931242
Mouse Phenotype	MP:0004097	abnormal cerebellar cortex morphology	0.0941448
Mouse Phenotype	MP:0010630	abnormal cardiac muscle tissue morphology	0.0941448
GO Biological Process	GO:0040008	regulation of growth	0.0945702
GO Biological Process	GO:0072176	nephric duct development	0.0946221
Mouse Phenotype	MP:0005329	abnormal myocardium layer morphology	0.0950012
MSigDB Predicted Promoter Motifs	V$CREB_Q2	Motif NSTGACGTAANN matches CREB1: cAMP responsive element binding protein 1	0.0951262
MSigDB Predicted Promoter Motifs	V$ATF4_Q2	Motif CVTGACGYMABG matches ATF4: activating transcription factor 4 (tax-responsive enhancer element B67)	0.0959379
MSigDB Predicted Promoter Motifs	V$CREBP1_01	Motif TTACGTAA matches ATF2: activating transcription factor 2	0.0959921
MSigDB Predicted Promoter Motifs	V$CREB_Q4	Motif NSTGACGTMANN matches CREB1: cAMP responsive element binding protein 1	0.0966831
Mouse Phenotype	MP:0001663	abnormal digestive system physiology	0.0977178
MSigDB Predicted Promoter Motifs	V$LXR_DR4_Q3	Motif TGACCGNNAGTRACCC matches NR1H3: nuclear receptor subfamily 1, group H, member 3	0.0982236
MSigDB Perturbation	ZHOU_INFLAMMATORY_RESPONSE_FIMA_UP	Genes up-regulated in macrophages by P.gingivalis FimA pathogen.	0.0987926
GO Biological Process	GO:2000147	positive regulation of cell motility	0.0988059
Mouse Phenotype	MP:0002128	abnormal blood circulation	0.0995747
Disease Ontology	DOID:17	musculoskeletal system disease	0.0998285
MSigDB Predicted Promoter Motifs	V$TCF1P_Q6	Motif GKCRGKTT matches TCF1: transcription factor 1, hepatic; LF-B1, hepatic nuclear factor (HNF1), albumin proximal factor	0.0998631
MSigDB Predicted Promoter Motifs	RGAGGAARY_V$PU1_Q6	Motif RGAGGAARY matches SPI1: spleen focus forming virus (SFFV) proviral integration oncogene spi1	0.0998866
Mouse Phenotype	MP:0000815	abnormal Ammon gyrus morphology	0.0999507
GO Biological Process	GO:2000145	regulation of cell motility	0.101157
Disease Ontology	DOID:150	disease of mental health	0.101191
MSigDB Perturbation	WATANABE_COLON_CANCER_MSI_VS_MSS_UP	Up-regulated genes discriminating between MSI (microsatellite instability) and MSS (microsatellite stability) colon cancers.	0.101474
Mouse Phenotype	MP:0010519	atrioventricular block	0.102474
Disease Ontology	DOID:0060040	pervasive developmental disease	0.103092
Mouse Phenotype	MP:0005367	renal/urinary system phenotype	0.103341
MSigDB Predicted Promoter Motifs	V$USF_Q6_01	Motif NRCCACGTGASN (no known TF)	0.103382
MSigDB Predicted Promoter Motifs	V$PXR_Q2	Motif RRGGTYANTRNM matches NR1H4: nuclear receptor subfamily 1, group H, member 4	0.104431
MSigDB Predicted Promoter Motifs	V$COUP_01	Motif TGAMCTTTGMMCYT matches HNF4A: hepatocyte nuclear factor 4, alpha	0.104431
HGNC Gene Families	FOX	FOX	0.10451
MSigDB Predicted Promoter Motifs	YTATTTTNR_V$MEF2_02	Motif YTATTTTNR matches MEF2A: MADS box transcription enhancer factor 2, polypeptide A (myocyte enhancer factor 2A)	0.105007
Mouse Phenotype	MP:0001175	abnormal lung morphology	0.10523
MSigDB Pathway	KEGG_HEDGEHOG_SIGNALING_PATHWAY	Hedgehog signaling pathway	0.105836
MSigDB Predicted Promoter Motifs	V$HNF4ALPHA_Q6	Motif VTGAACTTTGMMB matches HNF4A: hepatocyte nuclear factor 4, alpha	0.106192
Mouse Phenotype	MP:0000218	increased leukocyte cell number	0.10713
MSigDB Predicted Promoter Motifs	V$PU1_Q6	Motif WGAGGAAG matches SPI1: spleen focus forming virus (SFFV) proviral integration oncogene spi1	0.107485
GO Molecular Function	GO:0005102	receptor binding	0.10757
Disease Ontology	DOID:240	iris disease	0.110418
Disease Ontology	DOID:11836	clubfoot	0.110418
MSigDB Predicted Promoter Motifs	V$STAT5A_02	Motif TTCCNRGAANNNNNNTTCCNNGRR matches STAT5A: signal transducer and activator of transcription 5A	0.110648
MSigDB Predicted Promoter Motifs	V$GATA6_01	Motif NNNGATWANN matches GATA6: GATA binding protein 6	0.110921
GO Biological Process	GO:0044087	regulation of cellular component biogenesis	0.111085
MSigDB Oncogenic Signatures	LEF1_UP.V1_UP	Genes up-regulated in DLD1 cells (colon carcinoma) over-expressing LEF1 [Gene ID=51176].	0.111116
Mouse Phenotype	MP:0010545	abnormal heart layer morphology	0.111709
MSigDB Predicted Promoter Motifs	TCCATTKW_UNKNOWN	Motif TCCATTKW (no known TF)	0.11196
MSigDB Perturbation	LEE_NEURAL_CREST_STEM_CELL_UP	Genes up-regulated in the neural crest stem cells (NCS), defined as p75+/HNK1+ [GeneID=4804;27087].	0.112392
Disease Ontology	DOID:12678	hypercalcemia	0.112398
Disease Ontology	DOID:1318	malignant neoplasm of central nervous system	0.112465
Mouse Phenotype	MP:0003945	abnormal lymphocyte physiology	0.112755
Disease Ontology	DOID:4695	malignant neoplasm of nervous system	0.113132
MSigDB Oncogenic Signatures	BRCA1_DN.V1_UP	Genes up-regulated in MCF10A cells (breast cancer) upon knockdown of BRCA1 [Gene ID=672] gene by RNAi.	0.114221
MSigDB Predicted Promoter Motifs	V$AP1_Q2	Motif RSTGACTNANW matches JUN: jun oncogene	0.114863
Mouse Phenotype	MP:0005016	decreased lymphocyte cell number	0.115337
MSigDB Perturbation	TAKADA_GASTRIC_CANCER_COPY_NUMBER_DN	Candidate genes in the regions of copy number loss in gastric cancer cell lines.	0.115559
MSigDB Predicted Promoter Motifs	AAGWWRNYGGC_UNKNOWN	Motif AAGWWRNYGGC (no known TF)	0.116341
Mouse Phenotype	MP:0002442	abnormal leukocyte physiology	0.118775
MSigDB Predicted Promoter Motifs	TTAYRTAA_V$E4BP4_01	Motif TTAYRTAA matches NFIL3: nuclear factor, interleukin 3 regulated	0.119487
MSigDB Predicted Promoter Motifs	CTGRYYYNATT_UNKNOWN	Motif CTGRYYYNATT (no known TF)	0.119606
MSigDB Pathway	REACTOME_NEURONAL_SYSTEM	Genes involved in Neuronal System	0.119612
GO Biological Process	GO:0007155	cell adhesion	0.120388
MSigDB miRNA Motifs	AATGTGA,MIR-23A,MIR-23B	Targets of MicroRNA AATGTGA,MIR-23A,MIR-23B	0.120756
HGNC Gene Families	VIPPACR	VIPPACR	0.121082
MSigDB Perturbation	YAO_HOXA10_TARGETS_VIA_PROGESTERONE_DN	Genes down-regulated in the uteri of ovariectomized mice 6 h after progesterone [PubChem=5994] injection: HOXA10 [GeneID=3206] knockout vs wild type animals.	0.121349
MSigDB Predicted Promoter Motifs	V$ZID_01	Motif NGGCTCYATCAYC (no known TF)	0.121366
MSigDB Predicted Promoter Motifs	V$YY1_01	Motif NNNNNCCATNTWNNNWN matches YY1: YY1 transcription factor	0.121502
GO Molecular Function	GO:0035259	glucocorticoid receptor binding	0.121599
MSigDB Predicted Promoter Motifs	V$ATF_B	Motif NTGACGTCANYS (no known TF)	0.121808
MSigDB Predicted Promoter Motifs	GTGACGY_V$E4F1_Q6	Motif GTGACGY matches E4F1: E4F transcription factor 1	0.122121
Mouse Phenotype	MP:0005018	decreased T cell number	0.122757
MSigDB Perturbation	URS_ADIPOCYTE_DIFFERENTIATION_UP	Genes up-regulated in primary adipocytes compared to preadipocytes.	0.123771
Mouse Phenotype	MP:0002123	abnormal hematopoiesis	0.123844
MSigDB Perturbation	KATSANOU_ELAVL1_TARGETS_UP	Genes up-regulated in MEF cells (embryonic fibroblast) with ELAVL1 [GeneID=1994] knocked out.	0.124132
Mouse Phenotype	MP:0001303	abnormal lens morphology	0.124345
MSigDB Perturbation	GAUSSMANN_MLL_AF4_FUSION_TARGETS_G_UP	Up-regulated genes from the set G (Fig. 5a): specific to cells expressing both MLL-AF4 [GeneID=4297;4299] and AF4-MLL fusion proteins.	0.125029
Disease Ontology	DOID:2566	corneal dystrophy	0.125431
GO Molecular Function	GO:0008301	DNA binding, bending	0.125695
GO Molecular Function	GO:0005343	organic acid:sodium symporter activity	0.125941
MSigDB Perturbation	KORKOLA_YOLK_SAC_TUMOR	Genes predicting the yolk sac tumor (YS) subtype of nonseminomatous male germ cell tumors (NSGCT).	0.12604
MSigDB Predicted Promoter Motifs	V$AP1FJ_Q2	Motif RSTGACTNMNW matches JUN: jun oncogene	0.126444
GO Molecular Function	GO:0003714	transcription corepressor activity	0.126495
GO Molecular Function	GO:0001076	RNA polymerase II transcription factor binding transcription factor activity	0.126753
Disease Ontology	DOID:3165	skin neoplasm	0.127054
GO Biological Process	GO:0022610	biological adhesion	0.127336
MSigDB Predicted Promoter Motifs	V$FOXO1_01	Motif NRWAAACAAN matches FOXO1A: forkhead box O1A (rhabdomyosarcoma)	0.129001
MSigDB Predicted Promoter Motifs	V$AP1_Q2_01	Motif TGACTCANNSKN matches JUN: jun oncogene	0.129027
MSigDB Predicted Promoter Motifs	V$RORA2_01	Motif NWAWNTAGGTCAN matches RORA: RAR-related orphan receptor A	0.12941
Mouse Phenotype	MP:0005197	abnormal uvea morphology	0.13013
MSigDB Predicted Promoter Motifs	V$MAZR_01	Motif NSGGGGGGGGMCN (no known TF)	0.130413
MSigDB Predicted Promoter Motifs	V$AP1_Q4	Motif RGTGACTMANN matches JUN: jun oncogene	0.130641
Disease Ontology	DOID:4730	vasomotor rhinitis	0.13065
Disease Ontology	DOID:9955	hypoplastic left heart syndrome	0.13065
Disease Ontology	DOID:4223	pyoderma	0.13065
Mouse Phenotype	MP:0002229	neurodegeneration	0.130677
GO Biological Process	GO:0040017	positive regulation of locomotion	0.131238
MSigDB miRNA Motifs	ACTACCT,MIR-196A,MIR-196B	Targets of MicroRNA ACTACCT,MIR-196A,MIR-196B	0.131654
Disease Ontology	DOID:8552	chronic myeloid leukemia	0.131848
Disease Ontology	DOID:688	embryonal cancer	0.132211
GO Biological Process	GO:0051179	localization	0.132395
MSigDB Predicted Promoter Motifs	V$ARNT_02	Motif NNNNNRTCACGTGAYNNNNN matches ARNT: aryl hydrocarbon receptor nuclear translocator	0.133564
Mouse Phenotype	MP:0005193	abnormal anterior eye segment morphology	0.135019
Mouse Phenotype	MP:0008250	abnormal myeloid leukocyte morphology	0.136348
MSigDB Predicted Promoter Motifs	V$TEF1_Q6	Motif GRRATG (no known TF)	0.136394
GO Biological Process	GO:0042421	norepinephrine biosynthetic process	0.138229
MSigDB Predicted Promoter Motifs	WTGAAAT_UNKNOWN	Motif WTGAAAT (no known TF)	0.138376
MSigDB Perturbation	RIZ_ERYTHROID_DIFFERENTIATION_HEMGN	Selected gradually up-regulated genes whose expression profile follows that of HEMGN [GeneID=55363] in the TLX1 [GeneID=3195] Tet On iEBHX15-4 cells (pro-erythroblasts).	0.138898
GO Biological Process	GO:0044702	single organism reproductive process	0.140336
MSigDB Predicted Promoter Motifs	V$E4F1_Q6	Motif SYTACGTCAC matches E4F1: E4F transcription factor 1	0.141098
MSigDB Predicted Promoter Motifs	V$AP2GAMMA_01	Motif GCCYNNGGS matches TFAP2C: transcription factor AP-2 gamma (activating enhancer binding protein 2 gamma)	0.141406
MSigDB Predicted Promoter Motifs	V$GR_01	Motif NNNNNNNGKACNNNNTGTTCTNNNNNN matches NR3C1: nuclear receptor subfamily 3, group C, member 1 (glucocorticoid receptor)	0.141535
InterPro	IPR022097	Transcription factor SOX	0.142032
Mouse Phenotype	MP:0010771	integument phenotype	0.14223
GO Biological Process	GO:0002376	immune system process	0.142464
MSigDB Perturbation	CADWELL_ATG16L1_TARGETS_UP	Genes up-regulated in Paneth cell (part of intestiinal epithelium) of mice with hypomorphic (reduced function) form of ATG16L1 [GeneID=55054].	0.142513
Mouse Phenotype	MP:0000217	abnormal leukocyte cell number	0.142697
Mouse Phenotype	MP:0002429	abnormal blood cell morphology/development	0.142789
GO Molecular Function	GO:0001158	enhancer sequence-specific DNA binding	0.142813
MSigDB Perturbation	WONG_ENDMETRIUM_CANCER_DN	Genes down-regulated in cancer endometrium samples compared to the normal endometrium.	0.143924
MSigDB Predicted Promoter Motifs	V$TITF1_Q3	Motif WCTCAAGTGT matches TITF1: thyroid transcription factor 1	0.143949
MSigDB Predicted Promoter Motifs	V$MAX_01	Motif NNANCACGTGNTNN matches MAX: MYC associated factor X	0.143949
MSigDB Predicted Promoter Motifs	V$MYCMAX_01	Motif NNACCACGTGGTNN matches MYC: v-myc myelocytomatosis viral oncogene homolog (avian)&lt;br&gt; MAX: MYC associated factor X	0.143949
MSigDB Predicted Promoter Motifs	V$STAT5A_01	Motif NAWTTCYNGGAANYN matches STAT5A: signal transducer and activator of transcription 5A	0.143949
MSigDB Predicted Promoter Motifs	V$AMEF2_Q6	Motif CKGDYTAAAAATAACYMM (no known TF)	0.14544
InterPro	IPR002126	Cadherin	0.145489
MSigDB Predicted Promoter Motifs	CGTSACG_V$PAX3_B	Motif CGTSACG matches PAX3: paired box gene 3 (Waardenburg syndrome 1)	0.145732
Mouse Phenotype	MP:0001819	abnormal immune cell physiology	0.146702
Mouse Phenotype	MP:0006141	abnormal atrioventricular node conduction	0.147421
Mouse Phenotype	MP:0004736	abnormal distortion product otoacoustic emission	0.147421
GO Biological Process	GO:0046903	secretion	0.149299
Mouse Phenotype	MP:0010866	abnormal prenatal body size	0.149652
BioCyc Pathway	PWY-6558	heparan sulfate biosynthesis (late stages)	0.149846
Mouse Phenotype	MP:0011181	increased hematopoietic cell number	0.150167
MSigDB Oncogenic Signatures	CAHOY_ASTROCYTIC	Genes up-regulated in astrocytes.	0.151618
[truncated: 5,178 more rows]

## Sheet: Table S7B
Atypical Non-NF2 versus Benign Non-NF2 enrichment analysis for differentially methylated sites using GREAT tool
# GREAT version 3.0.0	Species assembly: hg19	Association rule: Single nearest gene: 10000 bp max extension, curated regulatory domains included
# Ontology summary statistics are provided in the footer.
#
# Ontology	ID	Desc	HyperFdrQ
MSigDB Perturbation	BENPORATH_ES_WITH_H3K27ME3	Set 'H3K27 bound': genes posessing the trimethylated H3K27 (H3K27me3) mark in their promoters in human embryonic stem cells, as identified by ChIP on chip.	5.83626e-97
MSigDB Perturbation	BENPORATH_SUZ12_TARGETS	Set 'Suz12 targets': genes identified by ChIP on chip as targets of the Polycomb protein SUZ12 [GeneID=23512] in human embryonic stem cells.	1.97595e-83
MSigDB Perturbation	BENPORATH_EED_TARGETS	Set 'Eed targets': genes identified by ChIP on chip as targets of the Polycomb protein EED [GeneID=8726] in human embryonic stem cells.	6.04122e-81
MSigDB Perturbation	BENPORATH_PRC2_TARGETS	Set 'PRC2 targets': Polycomb Repression Complex 2 (PRC) targets; identified by ChIP on chip on human embryonic stem cells as genes that: posess the trimethylated H3K27 mark in their promoters and are bound by SUZ12 [GeneID=23512] and EED [GeneID=8726] Polycomb proteins.	2.87666e-75
InterPro	IPR001356	Homeobox domain	1.23264e-72
InterPro	IPR017970	Homeobox, conserved site	4.51791e-72
GO Molecular Function	GO:0043565	sequence-specific DNA binding	5.84445e-66
InterPro	IPR009057	Homeodomain-like	2.52939e-64
GO Molecular Function	GO:0001071	nucleic acid binding transcription factor activity	1.67596e-61
GO Molecular Function	GO:0003700	sequence-specific DNA binding transcription factor activity	2.14271e-61
MSigDB Perturbation	MEISSNER_BRAIN_HCP_WITH_H3K27ME3	Genes with high-CpG-density promoters (HCP) bearing the H3K27 tri-methylation (H3K27me3) mark in brain.	6.01612e-58
MGI Expression: Detected	1154	TS15_organ system	1.28784e-50
InterPro	IPR020479	Homeodomain, metazoa	1.02425e-47
MGI Expression: Detected	4408	TS20_nervous system	1.03726e-47
MGI Expression: Detected	4031	TS20_organ system	2.11862e-47
MGI Expression: Detected	1322	TS15_nervous system	4.95774e-47
GO Biological Process	GO:0007389	pattern specification process	5.16883e-47
MGI Expression: Detected	1323	TS15_central nervous system	6.60234e-46
MGI Expression: Detected	4409	TS20_central nervous system	3.2006e-45
MGI Expression: Detected	7163	TS21_head	4.79806e-44
MGI Expression: Detected	759	TS14_organ system	1.03849e-43
MGI Expression: Detected	1016	TS15_embryo	9.233e-43
MGI Expression: Detected	3999	Theiler_stage_20	1.00265e-42
MGI Expression: Detected	4000	TS20_embryo	3.2266e-42
MGI Expression: Detected	1324	TS15_future brain	6.08778e-42
MGI Expression: Detected	1015	Theiler_stage_15	6.41425e-42
MGI Expression: Detected	2428	TS17_brain	6.41676e-42
MGI Expression: Detected	2165	TS17_organ system	7.02497e-42
MSigDB Perturbation	MIKKELSEN_MEF_HCP_WITH_H3K27ME3	Genes with high-CpG-density promoters (HCP) bearing histone H3 trimethylation mark at K27 (H3K27me3) in MEF cells (embryonic fibroblast).	2.16655e-41
MGI Expression: Detected	3399	TS19_organ system	3.48862e-41
MGI Expression: Detected	2450	TS17_hindbrain	1.92995e-40
MGI Expression: Detected	654	TS14_embryo	1.94784e-40
MGI Expression: Detected	2415	TS17_neural tube	6.43971e-40
MGI Expression: Detected	5280	TS21_nervous system	6.66718e-40
MGI Expression: Detected	2414	TS17_future spinal cord	1.80531e-39
MGI Expression: Detected	4761	TS21_embryo	3.62968e-39
MGI Expression: Detected	4799	TS21_organ system	4.65583e-39
MGI Expression: Detected	5281	TS21_central nervous system	5.57534e-39
MGI Expression: Detected	1382	TS15_future spinal cord	6.0014e-39
MGI Expression: Detected	4760	Theiler_stage_21	6.20017e-39
MGI Expression: Detected	3340	Theiler_stage_19	7.30643e-39
MGI Expression: Detected	3341	TS19_embryo	8.11658e-39
MGI Expression: Detected	653	Theiler_stage_14	1.06436e-38
GO Biological Process	GO:0007275	multicellular organismal development	1.49707e-38
GO Biological Process	GO:0045165	cell fate commitment	3.34317e-38
MGI Expression: Detected	2023	TS17_embryo	3.85042e-38
MGI Expression: Detected	2413	TS17_central nervous system	5.29331e-38
MGI Expression: Detected	2022	Theiler_stage_17	1.68751e-37
MGI Expression: Detected	4424	TS20_brain	2.00597e-37
MGI Expression: Detected	2412	TS17_nervous system	2.01195e-37
MGI Expression: Detected	3724	TS19_neural tube	2.62927e-37
GO Biological Process	GO:0032502	developmental process	2.64627e-37
GO Biological Process	GO:0048731	system development	6.49954e-37
MGI Expression: Detected	14268	TS28_head	1.0451e-36
MGI Expression: Detected	5326	TS21_thalamus	1.11751e-36
GO Biological Process	GO:0003002	regionalization	1.27673e-36
GO Biological Process	GO:0048856	anatomical structure development	1.29198e-36
GO Biological Process	GO:0048513	organ development	2.02294e-36
GO Biological Process	GO:0009790	embryo development	2.15316e-36
GO Biological Process	GO:0009653	anatomical structure morphogenesis	5.15188e-36
MSigDB Perturbation	MEISSNER_BRAIN_HCP_WITH_H3K4ME3_AND_H3K27ME3	Genes with high-CpG-density promoters (HCP) bearing histone H3 dimethylation at K4 (H3K4me2) and trimethylation at K27 (H3K27me3) in brain.	8.20013e-36
GO Biological Process	GO:0044767	single-organism developmental process	9.71552e-36
MSigDB Perturbation	MIKKELSEN_NPC_HCP_WITH_H3K27ME3	Genes with high-CpG-density promoters (HCP) bearing histone H3 trimethylation mark at K27 (H3K27me3) in neural progenitor cells (NPC).	1.31658e-35
MGI Expression: Detected	5297	TS21_diencephalon	1.51561e-35
GO Biological Process	GO:0006355	regulation of transcription, DNA-dependent	1.54156e-35
GO Molecular Function	GO:0003677	DNA binding	1.86806e-35
GO Biological Process	GO:0009887	organ morphogenesis	2.6365e-35
MGI Expression: Detected	3721	TS19_nervous system	3.45006e-35
GO Biological Process	GO:2001141	regulation of RNA biosynthetic process	3.67286e-35
Mouse Phenotype	MP:0010832	lethality during fetal growth through weaning	1.34017e-34
GO Biological Process	GO:0051252	regulation of RNA metabolic process	6.35495e-34
MGI Expression: Detected	4471	TS20_hindbrain	6.65596e-34
GO Biological Process	GO:0044707	single-multicellular organism process	6.78562e-34
GO Biological Process	GO:0006357	regulation of transcription from RNA polymerase II promoter	7.20912e-34
MGI Expression: Detected	5295	TS21_brain	1.02611e-33
MGI Expression: Detected	3722	TS19_central nervous system	1.22185e-33
MGI Expression: Detected	427	TS13_embryo ectoderm	2.23176e-33
GO Biological Process	GO:2000112	regulation of cellular macromolecule biosynthetic process	3.17477e-33
GO Biological Process	GO:0032501	multicellular organismal process	3.38913e-33
GO Biological Process	GO:0048598	embryonic morphogenesis	3.48538e-33
MGI Expression: Detected	4521	TS20_spinal cord	1.00665e-32
GO Biological Process	GO:0010556	regulation of macromolecule biosynthetic process	1.09303e-32
GO Biological Process	GO:0021953	central nervous system neuron differentiation	1.20126e-32
GO Biological Process	GO:0007417	central nervous system development	1.2365e-32
GO Biological Process	GO:0031326	regulation of cellular biosynthetic process	1.2423e-32
MGI Expression: Detected	1477	TS16_embryo	1.42963e-32
MGI Expression: Detected	428	TS13_neural ectoderm	1.64118e-32
GO Biological Process	GO:0009889	regulation of biosynthetic process	2.13987e-32
GO Biological Process	GO:0010468	regulation of gene expression	2.44748e-32
MGI Expression: Detected	2429	TS17_forebrain	3.24586e-32
MGI Expression: Detected	1476	Theiler_stage_16	3.92918e-32
MGI Expression: Detected	5430	TS21_spinal cord	9.59281e-32
GO Biological Process	GO:0007399	nervous system development	4.26792e-31
MGI Expression: Detected	5400	TS21_midbrain	5.11399e-31
MGI Expression: Detected	1384	TS15_neural tube	8.84433e-31
MGI Expression: Detected	1330	TS15_future rhombencephalon	1.05196e-30
MGI Expression: Detected	7501	TS23_nervous system	1.26783e-30
MGI Expression: Detected	1035	TS15_embryo mesenchyme	1.47478e-30
MGI Expression: Detected	2508	TS17_midbrain	1.57299e-30
MGI Expression: Detected	1619	TS16_organ system	1.57641e-30
GO Biological Process	GO:0019219	regulation of nucleobase-containing compound metabolic process	2.0437e-30
MGI Expression: Detected	4426	TS20_diencephalon	3.29249e-30
GO Biological Process	GO:0048562	embryonic organ morphogenesis	5.43937e-30
GO Biological Process	GO:0051171	regulation of nitrogen compound metabolic process	9.4279e-30
MGI Expression: Detected	7608	TS23_central nervous system	2.04991e-29
MGI Expression: Detected	414	Theiler_stage_13	3.79858e-29
GO Biological Process	GO:0030182	neuron differentiation	4.32201e-29
MGI Expression: Detected	5296	TS21_forebrain	4.6549e-29
GO Biological Process	GO:0030154	cell differentiation	8.99496e-29
MGI Expression: Detected	2430	TS17_diencephalon	1.18585e-28
MGI Expression: Detected	415	TS13_embryo	1.33044e-28
GO Biological Process	GO:0045944	positive regulation of transcription from RNA polymerase II promoter	1.7983e-28
MGI Expression: Detected	7445	TS23_organ system	2.43901e-28
HGNC Gene Families	HOXL	HOXL	4.56685e-28
GO Biological Process	GO:0048568	embryonic organ development	1.01586e-27
MGI Expression: Detected	5741	TS22_embryo	1.25752e-27
MGI Expression: Detected	5740	Theiler_stage_22	1.47539e-27
GO Biological Process	GO:0048699	generation of neurons	2.16397e-27
MGI Expression: Detected	4425	TS20_forebrain	2.23067e-27
GO Biological Process	GO:0060255	regulation of macromolecule metabolic process	2.29895e-27
GO Biological Process	GO:0045893	positive regulation of transcription, DNA-dependent	2.35739e-27
MGI Expression: Detected	883	TS14_central nervous system	2.92597e-27
MGI Expression: Detected	4208	TS20_visceral organ	3.67399e-27
MGI Expression: Detected	5361	TS21_hindbrain	3.77974e-27
Mouse Phenotype	MP:0003631	nervous system phenotype	5.34806e-27
GO Biological Process	GO:0010628	positive regulation of gene expression	5.41576e-27
MGI Expression: Detected	882	TS14_nervous system	5.7998e-27
MGI Expression: Detected	7644	TS23_renal-urinary system	8.25175e-27
GO Biological Process	GO:0031323	regulation of cellular metabolic process	8.6232e-27
MGI Expression: Detected	5784	TS22_organ system	9.26841e-27
GO Biological Process	GO:0048869	cellular developmental process	9.30251e-27
MGI Expression: Detected	7901	TS23_brain	9.53266e-27
MGI Expression: Detected	3745	TS19_brain	9.57689e-27
MGI Expression: Detected	4451	TS20_hypothalamus	1.61395e-26
GO Biological Process	GO:0006351	transcription, DNA-dependent	2.44602e-26
MGI Expression: Detected	6925	TS23_embryo	2.74937e-26
MGI Expression: Detected	6924	Theiler_stage_23	3.01431e-26
MGI Expression: Detected	1240	TS15_visceral organ	3.25706e-26
GO Biological Process	GO:0080090	regulation of primary metabolic process	4.81665e-26
GO Biological Process	GO:0022008	neurogenesis	7.35079e-26
GO Biological Process	GO:0007420	brain development	8.25045e-26
GO Biological Process	GO:0032774	RNA biosynthetic process	9.54093e-26
Mouse Phenotype	MP:0010769	abnormal survival	1.22077e-25
MGI Expression: Detected	1325	TS15_future midbrain	1.30687e-25
MGI Expression: Detected	4455	TS20_thalamus	1.63879e-25
MGI Expression: Detected	429	TS13_future brain	2.50512e-25
MGI Expression: Detected	1039	TS15_trunk mesenchyme	3.20959e-25
MGI Expression: Detected	7489	TS23_visceral organ	3.92529e-25
Mouse Phenotype	MP:0003632	abnormal nervous system morphology	4.276e-25
GO Biological Process	GO:0051254	positive regulation of RNA metabolic process	5.45972e-25
Mouse Phenotype	MP:0010768	mortality/aging	5.67549e-25
MGI Expression: Detected	5322	TS21_hypothalamus	1.87134e-24
GO Biological Process	GO:0010557	positive regulation of macromolecule biosynthetic process	2.54628e-24
MGI Expression: Detected	6927	Theiler_stage_24	2.54965e-24
GO Biological Process	GO:0019438	aromatic compound biosynthetic process	2.57269e-24
MGI Expression: Detected	218	Theiler_stage_12	2.99857e-24
MGI Expression: Detected	3723	TS19_future spinal cord	3.38593e-24
Mouse Phenotype	MP:0010770	preweaning lethality	3.92148e-24
GO Biological Process	GO:0034654	nucleobase-containing compound biosynthetic process	4.63327e-24
Mouse Phenotype	MP:0000001	mammalian phenotype	4.6483e-24
MGI Expression: Detected	6928	TS24_embryo	4.69122e-24
MGI Expression: Detected	219	TS12_embryo	4.9719e-24
MSigDB Perturbation	MEISSNER_NPC_HCP_WITH_H3K4ME2_AND_H3K27ME3	Genes with high-CpG-density promoters (HCP) bearing histone H3 dimethylation mark at K4 (H3K4me2) and trimethylation mark at K27 (H3K27me3) in neural precursor cells (NPC).	5.48213e-24
MGI Expression: Detected	8820	TS23_forebrain	7.15777e-24
GO Biological Process	GO:1901362	organic cyclic compound biosynthetic process	1.09553e-23
GO Biological Process	GO:0018130	heterocycle biosynthetic process	1.387e-23
MGI Expression: Detected	1819	TS16_nervous system	1.55087e-23
GO Biological Process	GO:0009952	anterior/posterior pattern specification	1.58917e-23
MGI Expression: Detected	3556	TS19_visceral organ	1.70237e-23
MGI Expression: Detected	1820	TS16_central nervous system	1.74361e-23
MGI Expression: Detected	4912	TS21_ear	2.85163e-23
MGI Expression: Detected	4523	TS20_spinal cord lateral wall	2.88536e-23
GO Biological Process	GO:0044271	cellular nitrogen compound biosynthetic process	3.17189e-23
GO Biological Process	GO:0045935	positive regulation of nucleobase-containing compound metabolic process	3.35732e-23
GO Biological Process	GO:0009888	tissue development	3.4514e-23
MGI Expression: Detected	7446	TS24_organ system	4.74014e-23
MGI Expression: Detected	6944	TS28_organ system	4.86665e-23
MGI Expression: Detected	4209	TS20_alimentary system	5.31044e-23
MGI Expression: Detected	6937	TS28_postnatal mouse	5.6164e-23
MGI Expression: Detected	8828	TS23_midbrain	6.93236e-23
GO Biological Process	GO:0031328	positive regulation of cellular biosynthetic process	7.3661e-23
MGI Expression: Detected	9951	TS23_diencephalon	1.2149e-22
GO Biological Process	GO:0009891	positive regulation of biosynthetic process	1.32781e-22
GO Biological Process	GO:0030900	forebrain development	1.61247e-22
MGI Expression: Detected	884	TS14_future brain	1.79272e-22
GO Biological Process	GO:0048663	neuron fate commitment	2.06865e-22
Mouse Phenotype	MP:0002081	perinatal lethality	2.31937e-22
GO Biological Process	GO:0051173	positive regulation of nitrogen compound metabolic process	2.41894e-22
HGNC Gene Families	NKL	NKL	2.89915e-22
MGI Expression: Detected	8133	TS23_spinal cord	2.99678e-22
MGI Expression: Detected	2768	TS18_organ system	6.21218e-22
MGI Expression: Detected	233	TS12_embryo ectoderm	9.31183e-22
GO Biological Process	GO:0019222	regulation of metabolic process	9.85055e-22
MGI Expression: Detected	8824	TS23_hindbrain	1.10226e-21
MGI Expression: Detected	4210	TS20_gut	1.20769e-21
MGI Expression: Detected	3882	TS19_limb	2.37494e-21
MGI Expression: Detected	6351	TS22_central nervous system	4.33986e-21
MGI Expression: Detected	1241	TS15_alimentary system	4.36475e-21
MGI Expression: Detected	8013	TS23_metanephros	5.64338e-21
GO Molecular Function	GO:0000975	regulatory region DNA binding	6.10537e-21
MSigDB Predicted Promoter Motifs	AACTTT_UNKNOWN	Motif AACTTT (no known TF)	6.45949e-21
MGI Expression: Detected	6350	TS22_nervous system	8.10054e-21
MSigDB Perturbation	MIKKELSEN_IPS_WITH_HCP_H3K27ME3	Genes with high-CpG-density promoters (HCP) bearing the tri-methylation mark at H3K27 (H3K27me3) in MCV8.1 (induced pluripotent cells, iPS).	8.18353e-21
GO Molecular Function	GO:0044212	transcription regulatory region DNA binding	8.75815e-21
MSigDB Perturbation	MIKKELSEN_MCV6_HCP_WITH_H3K27ME3	Genes with high-CpG-density promoters (HCP) bearing the tri-methylation mark at H3K27 (H3K27me3) in MCV6 cells (embryonic fibroblasts trapped in a differentiated state).	9.09688e-21
Mouse Phenotype	MP:0002882	abnormal neuron morphology	1.5288e-20
GO Biological Process	GO:0048468	cell development	1.73884e-20
MGI Expression: Detected	15340	TS20_ganglionic eminence	1.85821e-20
MGI Expression: Detected	5334	TS21_telencephalon	2.1755e-20
GO Molecular Function	GO:0003676	nucleic acid binding	2.92395e-20
MGI Expression: Detected	7020	TS28_thalamus	3.3509e-20
MGI Expression: Detected	7019	TS28_diencephalon	3.46954e-20
MGI Expression: Detected	4911	TS21_sensory organ	4.3423e-20
GO Biological Process	GO:0044699	single-organism process	4.98801e-20
GO Biological Process	GO:0001501	skeletal system development	6.30184e-20
MGI Expression: Detected	5356	TS21_olfactory lobe	9.85535e-20
MGI Expression: Detected	4258	TS20_foregut	1.16791e-19
MGI Expression: Detected	11153	TS23_midbrain mantle layer	1.28803e-19
MGI Expression: Detected	1401	TS15_branchial arch	1.3039e-19
MGI Expression: Detected	1242	TS15_gut	1.35005e-19
GO Biological Process	GO:0010604	positive regulation of macromolecule metabolic process	1.53351e-19
MGI Expression: Detected	1364	TS15_future forebrain	1.78831e-19
MGI Expression: Detected	5013	TS21_visceral organ	2.10502e-19
MGI Expression: Detected	4459	TS20_telencephalon	2.75222e-19
MGI Expression: Detected	3747	TS19_diencephalon	2.95735e-19
MGI Expression: Detected	4475	TS20_metencephalon lateral wall	3.15954e-19
MGI Expression: Detected	9955	TS23_telencephalon	3.30726e-19
Mouse Phenotype	MP:0003861	abnormal nervous system development	3.49756e-19
GO Biological Process	GO:0001708	cell fate specification	3.67139e-19
MGI Expression: Detected	2654	TS18_embryo	3.85966e-19
MGI Expression: Detected	234	TS12_neural ectoderm	4.7655e-19
MGI Expression: Detected	7007	TS28_hindbrain	4.8437e-19
MGI Expression: Detected	3746	TS19_forebrain	4.8845e-19
MGI Expression: Detected	7648	TS23_reproductive system	4.93611e-19
MGI Expression: Detected	2653	Theiler_stage_18	5.75916e-19
MGI Expression: Detected	8821	TS24_forebrain	6.8289e-19
MGI Expression: Detected	7013	TS28_forebrain	7.49208e-19
MGI Expression: Detected	7003	TS28_central nervous system	8.28637e-19
MGI Expression: Detected	521	TS13_organ system	9.39689e-19
GO Biological Process	GO:0031327	negative regulation of cellular biosynthetic process	1.02695e-18
MGI Expression: Detected	4474	TS20_metencephalon	1.11511e-18
Mouse Phenotype	MP:0002058	neonatal lethality	1.33532e-18
GO Biological Process	GO:0031325	positive regulation of cellular metabolic process	1.44353e-18
MGI Expression: Detected	7001	TS28_nervous system	1.56844e-18
MGI Expression: Detected	11175	TS23_metencephalon lateral wall	1.60865e-18
Mouse Phenotype	MP:0002082	postnatal lethality	1.86243e-18
MGI Expression: Detected	14636	TS20_diencephalon ventricular layer	1.88372e-18
Mouse Phenotype	MP:0002089	abnormal postnatal growth/weight/body size	2.0095e-18
MGI Expression: Detected	7005	TS28_brain	2.15234e-18
MGI Expression: Detected	2257	TS17_sensory organ	2.23571e-18
MGI Expression: Detected	4465	TS20_cerebral cortex	2.8409e-18
MGI Expression: Detected	2599	TS17_tail	2.87769e-18
GO Biological Process	GO:0009890	negative regulation of biosynthetic process	3.04687e-18
MGI Expression: Detected	9963	TS23_midbrain lateral wall	3.04943e-18
GO Biological Process	GO:0007423	sensory organ development	3.0612e-18
MGI Expression: Detected	2297	TS17_visceral organ	3.30137e-18
GO Biological Process	GO:2000026	regulation of multicellular organismal development	3.40851e-18
MGI Expression: Detected	6365	TS22_brain	3.58351e-18
GO Biological Process	GO:0045892	negative regulation of transcription, DNA-dependent	3.60374e-18
MGI Expression: Detected	8416	TS23_urinary bladder	3.89253e-18
GO Biological Process	GO:0009792	embryo development ending in birth or egg hatching	3.96479e-18
MGI Expression: Detected	15612	TS22_ganglionic eminence	4.19345e-18
MGI Expression: Detected	2050	TS17_embryo mesenchyme	4.22929e-18
MGI Expression: Detected	1891	TS16_future spinal cord	4.31766e-18
MGI Expression: Detected	11879	TS23_metencephalon basal plate	5.27454e-18
MGI Expression: Detected	4503	TS20_midbrain	6.3411e-18
Mouse Phenotype	MP:0005378	growth/size phenotype	6.72515e-18
Mouse Phenotype	MP:0002752	abnormal somatic nervous system morphology	6.7934e-18
MGI Expression: Detected	11297	TS24_thalamus	6.96869e-18
MGI Expression: Detected	15152	TS24_cortical plate	7.08075e-18
GO Biological Process	GO:0000122	negative regulation of transcription from RNA polymerase II promoter	7.83514e-18
GO Biological Process	GO:0051253	negative regulation of RNA metabolic process	7.96599e-18
MGI Expression: Detected	12452	TS23_pons	8.47328e-18
MGI Expression: Detected	4128	TS20_sensory organ	8.48296e-18
MGI Expression: Detected	3726	TS19_neural tube lateral wall	8.49716e-18
GO Biological Process	GO:0002009	morphogenesis of an epithelium	8.65686e-18
MGI Expression: Detected	3063	TS18_brain	8.88695e-18
Mouse Phenotype	MP:0002152	abnormal brain morphology	9.25631e-18
GO Biological Process	GO:0021515	cell differentiation in spinal cord	9.54861e-18
MGI Expression: Detected	10107	TS23_spinal cord mantle layer	1.01031e-17
MGI Expression: Detected	11959	TS24_cerebral cortex ventricular layer	1.1855e-17
MGI Expression: Detected	9028	TS23_spinal cord lateral wall	1.25578e-17
MGI Expression: Detected	6018	TS22_visceral organ	1.26502e-17
MGI Expression: Detected	7448	TS26_organ system	1.35419e-17
GO Biological Process	GO:0009893	positive regulation of metabolic process	1.39489e-17
MGI Expression: Detected	11293	TS24_hypothalamus	1.62923e-17
GO Biological Process	GO:0060429	epithelium development	1.66297e-17
MGI Expression: Detected	3038	TS18_nervous system	1.983e-17
MGI Expression: Detected	2528	TS17_1st branchial arch	2.02633e-17
MGI Expression: Detected	1043	TS15_trunk paraxial mesenchyme	2.16042e-17
MGI Expression: Detected	17231	TS23_urethra	2.37603e-17
GO Biological Process	GO:0043009	chordate embryonic development	2.47155e-17
MGI Expression: Detected	6367	TS22_diencephalon	2.62006e-17
MGI Expression: Detected	5283	TS21_cranial ganglion	3.14137e-17
Mouse Phenotype	MP:0011087	complete neonatal lethality	3.38874e-17
MGI Expression: Detected	3039	TS18_central nervous system	3.73774e-17
MGI Expression: Detected	3368	TS19_embryo mesenchyme	3.90348e-17
MGI Expression: Detected	6392	TS22_hypothalamus	3.91442e-17
GO Biological Process	GO:0035239	tube morphogenesis	4.31851e-17
GO Biological Process	GO:0016070	RNA metabolic process	4.34111e-17
GO Biological Process	GO:0010558	negative regulation of macromolecule biosynthetic process	5.03442e-17
Mouse Phenotype	MP:0002114	abnormal axial skeleton morphology	5.72343e-17
MGI Expression: Detected	2590	TS17_limb	5.73758e-17
MGI Expression: Detected	5444	TS21_peripheral nervous system	5.77409e-17
GO Biological Process	GO:2000113	negative regulation of cellular macromolecule biosynthetic process	6.00796e-17
MGI Expression: Detected	3762	TS19_telencephalon mantle layer	6.87445e-17
GO Biological Process	GO:0009059	macromolecule biosynthetic process	7.3313e-17
GO Biological Process	GO:0060562	epithelial tube morphogenesis	7.5908e-17
MGI Expression: Detected	6399	TS22_thalamus ventricular layer	8.41984e-17
GO Biological Process	GO:0034645	cellular macromolecule biosynthetic process	9.04707e-17
GO Biological Process	GO:0051172	negative regulation of nitrogen compound metabolic process	9.04723e-17
MGI Expression: Detected	1044	TS15_trunk somite	9.45281e-17
MGI Expression: Detected	9956	TS24_telencephalon	9.67168e-17
MGI Expression: Detected	14296	TS28_dorsal root ganglion	9.92442e-17
MGI Expression: Detected	4454	TS20_hypothalamus ventricular layer	1.01324e-16
Mouse Phenotype	MP:0008503	abnormal spinal cord grey matter morphology	1.21438e-16
MGI Expression: Detected	2054	TS17_trunk mesenchyme	1.28614e-16
GO Biological Process	GO:0048523	negative regulation of cellular process	1.47633e-16
MGI Expression: Detected	2527	TS17_branchial arch	1.48387e-16
MGI Expression: Detected	15143	TS22_cerebral cortex intermediate zone	1.74511e-16
MGI Expression: Detected	9987	TS23_metencephalon	1.90269e-16
MGI Expression: Detected	7002	TS28_peripheral nervous system	1.91058e-16
GO Biological Process	GO:0048729	tissue morphogenesis	2.17501e-16
MGI Expression: Detected	3761	TS19_telencephalon	2.27043e-16
MGI Expression: Detected	3494	TS19_sensory organ	2.36369e-16
GO Biological Process	GO:0010629	negative regulation of gene expression	2.63528e-16
GO Biological Process	GO:0045934	negative regulation of nucleobase-containing compound metabolic process	2.63644e-16
MGI Expression: Detected	15145	TS24_cerebral cortex intermediate zone	2.84326e-16
MGI Expression: Detected	3557	TS19_alimentary system	3.30806e-16
GO Biological Process	GO:0048706	embryonic skeletal system development	3.43841e-16
GO Biological Process	GO:0048522	positive regulation of cellular process	3.54579e-16
MGI Expression: Detected	7447	TS25_organ system	4.40017e-16
GO Biological Process	GO:0050793	regulation of developmental process	5.05865e-16
GO Biological Process	GO:0000904	cell morphogenesis involved in differentiation	5.27826e-16
MGI Expression: Detected	9952	TS24_diencephalon	5.96517e-16
MGI Expression: Detected	11292	TS23_hypothalamus	6.08309e-16
MGI Expression: Detected	6933	Theiler_stage_26	6.39972e-16
MGI Expression: Detected	11301	TS24_cerebral cortex	6.42872e-16
GO Biological Process	GO:0035295	tube development	6.47528e-16
GO Biological Process	GO:0048665	neuron fate specification	6.64471e-16
MGI Expression: Detected	3767	TS19_hindbrain	6.6801e-16
MGI Expression: Detected	3372	TS19_trunk mesenchyme	7.47691e-16
MGI Expression: Detected	5447	TS21_dorsal root ganglion	7.95524e-16
MGI Expression: Detected	6396	TS22_thalamus	8.4873e-16
Mouse Phenotype	MP:0005508	abnormal skeleton morphology	8.95917e-16
MGI Expression: Detected	3764	TS19_telencephalon ventricular layer	8.98216e-16
Mouse Phenotype	MP:0004924	abnormal behavior	8.98614e-16
MGI Expression: Detected	6934	TS26_embryo	9.38653e-16
Mouse Phenotype	MP:0002085	abnormal embryonic tissue morphology	1.02165e-15
MGI Expression: Detected	235	TS12_future brain	1.02878e-15
MSigDB Predicted Promoter Motifs	CTTTGT_V$LEF1_Q2	Motif CTTTGT matches LEF1: lymphoid enhancer-binding factor 1	1.0862e-15
Mouse Phenotype	MP:0011089	complete perinatal lethality	1.10368e-15
MGI Expression: Detected	4468	TS20_cerebral cortex ventricular layer	1.21256e-15
Mouse Phenotype	MP:0003956	abnormal body size	1.28407e-15
GO Biological Process	GO:0045595	regulation of cell differentiation	1.36054e-15
MGI Expression: Detected	473	TS13_future spinal cord	1.51336e-15
MGI Expression: Detected	4531	TS20_peripheral nervous system	1.5761e-15
GO Biological Process	GO:0051239	regulation of multicellular organismal process	1.69437e-15
GO Biological Process	GO:0021537	telencephalon development	1.74761e-15
MGI Expression: Detected	5445	TS21_peripheral nervous system spinal component	1.88485e-15
MSigDB Perturbation	MEISSNER_NPC_HCP_WITH_H3K27ME3	Genes with high-CpG-density promoters (HCP) bearing the H3K27 tri-methylation (H3K27me3) mark in neural precursor cells (NPC).	1.99708e-15
MGI Expression: Detected	1215	TS15_sensory organ	2.09338e-15
Mouse Phenotype	MP:0001265	decreased body size	2.10907e-15
GO Molecular Function	GO:0000976	transcription regulatory region sequence-specific DNA binding	2.1271e-15
GO Biological Process	GO:0048519	negative regulation of biological process	2.18875e-15
MGI Expression: Detected	5446	TS21_spinal ganglion	3.31999e-15
MGI Expression: Detected	8255	TS23_female reproductive system	3.43385e-15
MGI Expression: Detected	10083	TS23_medulla oblongata	3.58569e-15
Mouse Phenotype	MP:0000955	abnormal spinal cord morphology	3.80341e-15
Mouse Phenotype	MP:0001056	abnormal cranial nerve morphology	3.95886e-15
MGI Expression: Detected	7902	TS24_brain	4.12125e-15
Mouse Phenotype	MP:0000783	abnormal forebrain morphology	4.20516e-15
MGI Expression: Detected	6366	TS22_forebrain	4.22085e-15
MGI Expression: Detected	7004	TS28_spinal cord	4.53245e-15
MGI Expression: Detected	7006	TS28_midbrain	5.898e-15
MGI Expression: Detected	439	TS13_future rhombencephalon	6.3555e-15
MGI Expression: Detected	2591	TS17_forelimb bud	6.73735e-15
MGI Expression: Detected	11138	TS23_diencephalon lateral wall	7.71507e-15
MGI Expression: Detected	1402	TS15_1st branchial arch	8.03122e-15
MGI Expression: Detected	485	TS13_embryo mesenchyme	8.12382e-15
GO Molecular Function	GO:0000981	sequence-specific DNA binding RNA polymerase II transcription factor activity	9.05089e-15
GO Biological Process	GO:0021510	spinal cord development	9.24309e-15
GO Biological Process	GO:0030902	hindbrain development	1.04234e-14
Mouse Phenotype	MP:0000959	abnormal somatic sensory system morphology	1.09747e-14
MGI Expression: Detected	11300	TS23_cerebral cortex	1.1414e-14
MGI Expression: Detected	7609	TS24_central nervous system	1.1499e-14
MGI Expression: Detected	8259	TS23_male reproductive system	1.26718e-14
GO Cellular Component	GO:0005634	nucleus	1.37041e-14
MGI Expression: Detected	7502	TS24_nervous system	1.37788e-14
Mouse Phenotype	MP:0005379	endocrine/exocrine gland phenotype	1.54399e-14
GO Biological Process	GO:0010467	gene expression	1.5722e-14
Mouse Phenotype	MP:0005390	skeleton phenotype	1.61657e-14
Mouse Phenotype	MP:0009937	abnormal neuron differentiation	1.68965e-14
MGI Expression: Detected	2516	TS17_peripheral nervous system	1.74395e-14
Mouse Phenotype	MP:0002163	abnormal gland morphology	1.90002e-14
MGI Expression: Detected	4564	TS20_limb	2.2536e-14
MSigDB Predicted Promoter Motifs	GGGAGGRR_V$MAZ_Q6	Motif GGGAGGRR matches MAZ: MYC-associated zinc finger protein (purine-binding transcription factor)	2.59832e-14
MGI Expression: Detected	11875	TS23_metencephalon alar plate	2.65375e-14
MGI Expression: Detected	7621	TS24_respiratory system	2.65616e-14
MSigDB Predicted Promoter Motifs	TAATTA_V$CHX10_01	Motif TAATTA matches VSX1: visual system homeobox 1 homolog, CHX10-like (zebrafish)	2.96141e-14
MGI Expression: Detected	2444	TS17_telencephalon	2.97739e-14
GO Biological Process	GO:0031324	negative regulation of cellular metabolic process	3.14744e-14
Mouse Phenotype	MP:0000913	abnormal brain development	3.4162e-14
MSigDB Predicted Promoter Motifs	CAGGTG_V$E12_Q6	Motif CAGGTG matches TCF3: transcription factor 3 (E2A immunoglobulin enhancer binding factors E12/E47)	3.5603e-14
MGI Expression: Detected	17245	TS23_urethra of male	4.04207e-14
GO Biological Process	GO:0040011	locomotion	4.85162e-14
GO Biological Process	GO:0060284	regulation of cell development	5.22859e-14
GO Biological Process	GO:0009953	dorsal/ventral pattern formation	6.23459e-14
MGI Expression: Detected	5344	TS21_cerebral cortex	6.39783e-14
MGI Expression: Detected	7010	TS28_metencephalon	6.46468e-14
GO Biological Process	GO:0044249	cellular biosynthetic process	6.60369e-14
MGI Expression: Detected	7866	TS24_lung	7.00053e-14
MGI Expression: Detected	6405	TS22_telencephalon	7.51693e-14
GO Biological Process	GO:0048518	positive regulation of biological process	7.79792e-14
GO Biological Process	GO:1901576	organic substance biosynthetic process	9.18051e-14
MGI Expression: Detected	3883	TS19_forelimb bud	1.08759e-13
MGI Expression: Detected	1451	TS15_limb	1.52769e-13
MGI Expression: Detected	7021	TS28_hypothalamus	1.55551e-13
MGI Expression: Detected	1452	TS15_forelimb bud	1.62702e-13
MGI Expression: Detected	17232	TS23_urethra of female	1.63151e-13
GO Biological Process	GO:0016477	cell migration	1.79185e-13
MGI Expression: Detected	11853	TS23_diencephalon lateral wall mantle layer	1.79206e-13
GO Biological Process	GO:0043583	ear development	1.83371e-13
MGI Expression: Detected	4565	TS20_forelimb	2.01513e-13
GO Biological Process	GO:0090304	nucleic acid metabolic process	2.17236e-13
Mouse Phenotype	MP:0000462	abnormal digestive system morphology	2.28117e-13
GO Biological Process	GO:0009058	biosynthetic process	2.36492e-13
GO Biological Process	GO:0060173	limb development	2.38346e-13
GO Biological Process	GO:0006928	cellular component movement	2.7397e-13
GO Biological Process	GO:0048704	embryonic skeletal system morphogenesis	2.98704e-13
MGI Expression: Detected	6220	TS22_respiratory system	3.31154e-13
MGI Expression: Detected	3375	TS19_trunk somite	3.32585e-13
GO Biological Process	GO:0050794	regulation of cellular process	3.34338e-13
GO Biological Process	GO:0065007	biological regulation	3.79569e-13
GO Biological Process	GO:0007409	axonogenesis	3.80394e-13
MGI Expression: Detected	833	TS14_visceral organ	3.87081e-13
MGI Expression: Detected	2298	TS17_alimentary system	3.97972e-13
MGI Expression: Detected	2056	TS17_trunk paraxial mesenchyme	4.90039e-13
GO Biological Process	GO:0021872	forebrain generation of neurons	5.92644e-13
MGI Expression: Detected	3374	TS19_trunk paraxial mesenchyme	6.02051e-13
MGI Expression: Detected	12476	TS23_cerebellum	7.07086e-13
Mouse Phenotype	MP:0008946	abnormal neuron number	7.28073e-13
Mouse Phenotype	MP:0005377	hearing/vestibular/ear phenotype	7.29659e-13
MGI Expression: Detected	7018	TS28_cerebral cortex	7.34099e-13
MGI Expression: Detected	6434	TS22_hindbrain	7.50584e-13
MGI Expression: Detected	7485	TS23_sensory organ	7.78117e-13
Mouse Phenotype	MP:0008948	decreased neuron number	7.94932e-13
MGI Expression: Detected	7012	TS28_cerebellum	8.7269e-13
GO Biological Process	GO:0009892	negative regulation of metabolic process	9.026e-13
MGI Expression: Detected	2057	TS17_trunk somite	9.52218e-13
GO Biological Process	GO:0048870	cell motility	9.90365e-13
GO Biological Process	GO:0044763	single-organism cellular process	1.03514e-12
MGI Expression: Detected	6930	Theiler_stage_25	1.05263e-12
GO Molecular Function	GO:1901363	heterocyclic compound binding	1.14263e-12
GO Biological Process	GO:0048705	skeletal system morphogenesis	1.33538e-12
Mouse Phenotype	MP:0003755	abnormal palate morphology	1.41097e-12
GO Biological Process	GO:0061564	axon development	1.61874e-12
MGI Expression: Detected	7014	TS28_telencephalon	1.68696e-12
MGI Expression: Detected	6415	TS22_cerebral cortex	1.71147e-12
GO Biological Process	GO:0021517	ventral spinal cord development	1.796e-12
GO Biological Process	GO:0048667	cell morphogenesis involved in neuron differentiation	1.95484e-12
GO Biological Process	GO:0051094	positive regulation of developmental process	2.08618e-12
MSigDB Predicted Promoter Motifs	TATAAA_V$TATA_01	Motif TATAAA matches TAF&lt;br&gt; TATA	2.15867e-12
Mouse Phenotype	MP:0005381	digestive/alimentary phenotype	2.42436e-12
Mouse Phenotype	MP:0002066	abnormal motor capabilities/coordination/movement	2.46297e-12
GO Molecular Function	GO:0097159	organic cyclic compound binding	2.53872e-12
GO Biological Process	GO:0010605	negative regulation of macromolecule metabolic process	2.55672e-12
MGI Expression: Detected	6584	TS22_limb	2.63976e-12
MSigDB Predicted Promoter Motifs	TTGTTT_V$FOXO4_01	Motif TTGTTT matches MLLT7: myeloid/lymphoid or mixed-lineage leukemia (trithorax homolog, Drosophila); translocated to, 7	2.74149e-12
MGI Expression: Detected	1264	TS15_foregut	2.84712e-12
Mouse Phenotype	MP:0005277	abnormal brainstem morphology	2.99367e-12
MGI Expression: Detected	5432	TS21_spinal cord lateral wall	2.99895e-12
Mouse Phenotype	MP:0005388	respiratory system phenotype	3.28835e-12
MGI Expression: Detected	6019	TS22_alimentary system	3.38666e-12
MGI Expression: Detected	11146	TS23_telencephalon mantle layer	3.55416e-12
MGI Expression: Detected	157	Theiler_stage_11	3.58185e-12
MGI Expression: Detected	6511	TS22_spinal cord	3.58518e-12
GO Biological Process	GO:0035108	limb morphogenesis	3.9373e-12
MGI Expression: Detected	2260	TS17_otocyst	4.06514e-12
MGI Expression: Detected	12680	TS23_pons mantle layer	4.10099e-12
MGI Expression: Detected	9169	TS23_drainage component	4.19601e-12
MGI Expression: Detected	3810	TS19_peripheral nervous system	4.36657e-12
MGI Expression: Detected	6673	TS22_hindlimb	4.40164e-12
MGI Expression: Detected	2259	TS17_inner ear	4.77048e-12
MGI Expression: Detected	6931	TS25_embryo	4.77915e-12
InterPro	IPR001827	Homeobox protein, antennapedia type, conserved site	4.78768e-12
MGI Expression: Detected	10313	TS23_ureter	4.79298e-12
GO Biological Process	GO:0048812	neuron projection morphogenesis	4.86024e-12
MGI Expression: Detected	5486	TS21_limb	4.86446e-12
MGI Expression: Detected	435	TS13_future prosencephalon	4.91867e-12
MGI Expression: Detected	244	TS12_future rhombencephalon	4.94407e-12
MGI Expression: Detected	6221	TS22_lung	5.15021e-12
GO Biological Process	GO:0050789	regulation of biological process	6.05627e-12
MGI Expression: Detected	2258	TS17_ear	6.20051e-12
MGI Expression: Detected	3558	TS19_gut	6.41746e-12
MGI Expression: Detected	164	TS11_embryo ectoderm	6.90607e-12
MGI Expression: Detected	7490	TS24_visceral organ	8.05322e-12
GO Biological Process	GO:0001763	morphogenesis of a branching structure	8.09038e-12
Mouse Phenotype	MP:0002102	abnormal ear morphology	8.6878e-12
GO Biological Process	GO:0048666	neuron development	9.43546e-12
GO Biological Process	GO:0030326	embryonic limb morphogenesis	1.01668e-11
MGI Expression: Detected	2539	TS17_1st branchial arch maxillary component	1.05018e-11
GO Biological Process	GO:0061138	morphogenesis of a branching epithelium	1.09991e-11
GO Biological Process	GO:0021879	forebrain neuron differentiation	1.19102e-11
MGI Expression: Detected	6020	TS22_gut	1.24489e-11
MGI Expression: Detected	4386	TS20_renal-urinary system	1.2628e-11
GO Biological Process	GO:0032989	cellular component morphogenesis	1.26329e-11
GO Biological Process	GO:0050767	regulation of neurogenesis	1.39348e-11
MGI Expression: Detected	5282	TS21_central nervous system ganglion	1.45834e-11
MGI Expression: Detected	2282	TS17_nose	1.45839e-11
Mouse Phenotype	MP:0000841	abnormal hindbrain morphology	1.45851e-11
MGI Expression: Detected	158	TS11_embryo	1.46413e-11
Mouse Phenotype	MP:0011085	complete postnatal lethality	1.52466e-11
GO Biological Process	GO:0007267	cell-cell signaling	1.58905e-11
MGI Expression: Detected	6438	TS22_metencephalon lateral wall	1.70703e-11
MGI Expression: Detected	4974	TS21_retina	1.71895e-11
Mouse Phenotype	MP:0000428	abnormal craniofacial morphology	1.76633e-11
GO Biological Process	GO:0051960	regulation of nervous system development	1.84306e-11
MGI Expression: Detected	7821	TS23_gut	1.90238e-11
MGI Expression: Detected	1501	TS16_embryo mesenchyme	1.91235e-11
MGI Expression: Detected	6437	TS22_metencephalon	1.9232e-11
GO Biological Process	GO:0045597	positive regulation of cell differentiation	1.92455e-11
GO Biological Process	GO:0000902	cell morphogenesis	2.11477e-11
MGI Expression: Detected	4611	TS20_hindlimb	2.12907e-11
GO Biological Process	GO:0042471	ear morphogenesis	2.18123e-11
GO Biological Process	GO:0048754	branching morphogenesis of an epithelial tube	2.56443e-11
MGI Expression: Detected	5351	TS21_corpus striatum	2.87844e-11
MGI Expression: Detected	6477	TS22_midbrain	2.99107e-11
MSigDB Predicted Promoter Motifs	YATGNWAAT_V$OCT_C	Motif YATGNWAAT (no known TF)	3.04907e-11
Mouse Phenotype	MP:0003633	abnormal nervous system physiology	3.30116e-11
Mouse Phenotype	MP:0003744	abnormal orofacial morphology	3.46103e-11
MGI Expression: Detected	7492	TS26_visceral organ	3.57772e-11
GO Biological Process	GO:0021536	diencephalon development	3.78158e-11
MGI Expression: Detected	11964	TS23_medulla oblongata basal plate	4.84967e-11
Mouse Phenotype	MP:0003036	vertebral transformation	5.45134e-11
MSigDB Perturbation	NIKOLSKY_BREAST_CANCER_7P15_AMPLICON	Genes within amplicon 7p15 identified in a copy number alterations study of 191 breast tumor samples.	6.62646e-11
MGI Expression: Detected	5239	TS21_renal-urinary system	7.93057e-11
GO Biological Process	GO:0035270	endocrine system development	8.08384e-11
MGI Expression: Detected	4966	TS21_eye	8.12736e-11
Mouse Phenotype	MP:0001672	abnormal embryogenesis/ development	8.35734e-11
Mouse Phenotype	MP:0000452	abnormal mouth morphology	8.35749e-11
MSigDB Perturbation	HATADA_METHYLATED_IN_LUNG_CANCER_UP	Genes with hypermethylated DNA in lung cancer samples.	9.19539e-11
MGI Expression: Detected	11316	TS23_medulla oblongata lateral wall	9.31245e-11
Mouse Phenotype	MP:0002151	abnormal neural tube morphology/development	9.42161e-11
GO Biological Process	GO:0048646	anatomical structure formation involved in morphogenesis	9.43296e-11
Mouse Phenotype	MP:0000778	abnormal nervous system tract morphology	9.79967e-11
Mouse Phenotype	MP:0006108	abnormal hindbrain development	9.83209e-11
Mouse Phenotype	MP:0009944	abnormal olfactory lobe morphology	1.29493e-10
MGI Expression: Detected	11930	TS23_hypothalamus mantle layer	1.32688e-10
MSigDB Predicted Promoter Motifs	V$CHX10_01	Motif NNNTAATTAGCNNN matches VSX1: visual system homeobox 1 homolog, CHX10-like (zebrafish)	1.3554e-10
Mouse Phenotype	MP:0003232	abnormal forebrain development	1.53106e-10
MGI Expression: Detected	14670	TS21_brain ventricular layer	1.5342e-10
GO Biological Process	GO:0051093	negative regulation of developmental process	1.54994e-10
MGI Expression: Detected	6585	TS22_forelimb	1.63508e-10
GO Biological Process	GO:0046483	heterocycle metabolic process	1.81588e-10
MGI Expression: Detected	14339	TS28_cranial ganglion	1.94019e-10
MGI Expression: Detected	3645	TS19_oral region	2.34887e-10
HGNC Gene Families	LIM	LIM	2.35197e-10
GO Biological Process	GO:0048839	inner ear development	2.50813e-10
GO Biological Process	GO:0006725	cellular aromatic compound metabolic process	2.53332e-10
GO Biological Process	GO:0045596	negative regulation of cell differentiation	2.54392e-10
MGI Expression: Detected	1424	TS15_2nd branchial arch	2.54735e-10
MGI Expression: Detected	7592	TS23_alimentary system	2.60444e-10
Mouse Phenotype	MP:0003743	abnormal facial morphology	2.64544e-10
GO Biological Process	GO:0001764	neuron migration	2.6483e-10
Mouse Phenotype	MP:0002873	normal phenotype	2.99899e-10
Mouse Phenotype	MP:0001081	abnormal cranial ganglia morphology	3.15045e-10
Mouse Phenotype	MP:0000432	abnormal head morphology	3.1634e-10
MGI Expression: Detected	14698	TS28_cerebellar cortex	3.24004e-10
MGI Expression: Detected	7580	TS23_eye	3.3242e-10
GO Biological Process	GO:1901360	organic cyclic compound metabolic process	3.39333e-10
Mouse Phenotype	MP:0000965	abnormal sensory neuron morphology	3.42729e-10
GO Cellular Component	GO:0005667	transcription factor complex	3.46113e-10
Mouse Phenotype	MP:0000819	abnormal olfactory bulb morphology	3.6167e-10
MGI Expression: Detected	6842	TS22_axial skeleton	3.94595e-10
Mouse Phenotype	MP:0004100	abnormal spinal cord interneuron morphology	4.48014e-10
Mouse Phenotype	MP:0002169	no abnormal phenotype detected	4.61011e-10
MSigDB Predicted Promoter Motifs	WGTTNNNNNAAA_UNKNOWN	Motif WGTTNNNNNAAA (no known TF)	4.71641e-10
MSigDB Predicted Promoter Motifs	V$POU6F1_01	Motif GCATAAWTTAT matches POU6F1: POU domain, class 6, transcription factor 1	4.85532e-10
Mouse Phenotype	MP:0000111	cleft palate	5.19764e-10
MGI Expression: Detected	6997	TS28_ear	5.24424e-10
Mouse Phenotype	MP:0000459	abnormal presacral vertebrae morphology	6.23072e-10
Mouse Phenotype	MP:0000830	abnormal diencephalon morphology	6.35574e-10
MGI Expression: Detected	5014	TS21_alimentary system	6.67691e-10
GO Biological Process	GO:0006139	nucleobase-containing compound metabolic process	6.78678e-10
Mouse Phenotype	MP:0000960	abnormal sensory ganglion morphology	7.04069e-10
MGI Expression: Detected	6764	TS22_tail	7.66172e-10
MGI Expression: Detected	6945	TS28_visceral organ	7.81507e-10
MGI Expression: Detected	295	TS12_organ system	7.99762e-10
GO Biological Process	GO:0048863	stem cell differentiation	8.21321e-10
MGI Expression: Detected	15560	TS22_superior colliculus	8.23148e-10
MGI Expression: Detected	3795	TS19_midbrain	8.60053e-10
MGI Expression: Detected	14402	TS17_limb mesenchyme	9.48461e-10
MGI Expression: Detected	6994	TS28_retina	9.73765e-10
MGI Expression: Detected	2166	TS17_cardiovascular system	1.00581e-09
Mouse Phenotype	MP:0002067	abnormal sensory capabilities/reflexes/nociception	1.08961e-09
Mouse Phenotype	MP:0004624	abnormal thoracic cage morphology	1.1075e-09
GO Biological Process	GO:0009954	proximal/distal pattern formation	1.22685e-09
GO Biological Process	GO:0021522	spinal cord motor neuron differentiation	1.22685e-09
MGI Expression: Detected	9185	TS23_ovary	1.26564e-09
MSigDB Predicted Promoter Motifs	V$OCT1_05	Motif MKVATTTGCATATT matches POU2F1: POU domain, class 2, transcription factor 1	1.28163e-09
MSigDB Predicted Promoter Motifs	TGGAAA_V$NFAT_Q4_01	Motif TGGAAA matches NFAT&lt;br&gt; NFATC	1.28922e-09
MGI Expression: Detected	9198	TS23_testis	1.38388e-09
MGI Expression: Detected	12449	TS23_medulla oblongata basal plate mantle layer	1.39974e-09
MGI Expression: Detected	3523	TS19_eye	1.41667e-09
MGI Expression: Detected	6301	TS22_renal-urinary system	1.41736e-09
Mouse Phenotype	MP:0002116	abnormal craniofacial bone morphology	1.45549e-09
MGI Expression: Detected	6327	TS22_reproductive system	1.51541e-09
GO Molecular Function	GO:0003705	RNA polymerase II distal enhancer sequence-specific DNA binding transcription factor activity	1.54396e-09
MSigDB Predicted Promoter Motifs	V$NKX62_Q2	Motif NWADTAAWTANN matches NKX6-2: NK6 transcription factor related, locus 2 (Drosophila)	1.56669e-09
MGI Expression: Detected	6991	TS28_sensory organ	1.57914e-09
MGI Expression: Detected	7491	TS25_visceral organ	1.62495e-09
Mouse Phenotype	MP:0001431	abnormal eating behavior	1.6877e-09
GO Biological Process	GO:0031175	neuron projection development	1.76012e-09
Mouse Phenotype	MP:0000934	abnormal telencephalon development	1.77976e-09
MSigDB Predicted Promoter Motifs	CTTTGA_V$LEF1_Q2	Motif CTTTGA matches LEF1: lymphoid enhancer-binding factor 1	1.81347e-09
Disease Ontology	DOID:4	disease	1.91465e-09
MSigDB Predicted Promoter Motifs	V$HNF6_Q6	Motif HWAAATCAATAW matches ONECUT1: one cut domain, family member 1	2.01909e-09
GO Biological Process	GO:0045664	regulation of neuron differentiation	2.10903e-09
Mouse Phenotype	MP:0000137	abnormal vertebrae morphology	2.16737e-09
Mouse Phenotype	MP:0000814	absent dentate gyrus	2.18169e-09
Mouse Phenotype	MP:0000787	abnormal telencephalon morphology	2.25542e-09
Mouse Phenotype	MP:0002069	abnormal consumption behavior	2.29516e-09
MGI Expression: Detected	6456	TS22_medulla oblongata	2.50162e-09
Mouse Phenotype	MP:0004615	cervical vertebral transformation	3.04058e-09
MGI Expression: Detected	6418	TS22_cerebral cortex ventricular layer	3.22892e-09
MGI Expression: Detected	6489	TS22_midbrain tegmentum	3.24156e-09
MGI Expression: Detected	1505	TS16_trunk mesenchyme	3.29715e-09
GO Biological Process	GO:0048858	cell projection morphogenesis	3.40638e-09
MGI Expression: Detected	6527	TS22_peripheral nervous system	3.4439e-09
MGI Expression: Detected	7164	TS22_head	3.66614e-09
MGI Expression: Detected	11336	TS23_spinal cord basal column	3.76859e-09
GO Biological Process	GO:0034641	cellular nitrogen compound metabolic process	3.95098e-09
MSigDB Predicted Promoter Motifs	CTTTAAR_UNKNOWN	Motif CTTTAAR (no known TF)	4.02959e-09
GO Biological Process	GO:0060485	mesenchyme development	4.09073e-09
Mouse Phenotype	MP:0005389	reproductive system phenotype	4.10174e-09
MSigDB Perturbation	SCHLESINGER_METHYLATED_DE_NOVO_IN_CANCER	Genes bearing H3K27me3 mark or whose promoters are bound by the polycomb proteins SUZ12 or EED [GeneID=23512;8726]; their DNA is methylated de novo in cancer.	4.14471e-09
MGI Expression: Detected	7016	TS28_hippocampus	4.17742e-09
GO Biological Process	GO:0045665	negative regulation of neuron differentiation	4.22833e-09
MGI Expression: Detected	15550	TS22_basal ganglia	4.29975e-09
MGI Expression: Detected	1155	TS15_cardiovascular system	4.47744e-09
MGI Expression: Detected	15558	TS22_tectum	4.839e-09
Mouse Phenotype	MP:0003934	abnormal pancreas development	5.07928e-09
Mouse Phenotype	MP:0004703	abnormal vertebral column morphology	5.09959e-09
MGI Expression: Detected	187	TS11_extraembryonic component	5.27392e-09
MGI Expression: Detected	2273	TS17_eye	5.69596e-09
MGI Expression: Detected	17326	TS23_female reproductive structure	5.90974e-09
GO Biological Process	GO:0030855	epithelial cell differentiation	6.25184e-09
Mouse Phenotype	MP:0000150	abnormal rib morphology	6.31659e-09
MGI Expression: Detected	1156	TS15_heart	6.35411e-09
MSigDB Predicted Promoter Motifs	V$TST1_01	Motif NNKGAATTAVAVTDN matches POU3F1: POU domain, class 3, transcription factor 1	6.36168e-09
MGI Expression: Detected	14408	TS19_limb mesenchyme	6.41577e-09
MGI Expression: Detected	6059	TS22_foregut	7.21533e-09
Mouse Phenotype	MP:0003050	abnormal sacral vertebrae morphology	8.04468e-09
MSigDB Predicted Promoter Motifs	V$MEIS1BHOXA9_01	Motif TGACAGTTTTAYGR matches MEIS1: Meis1, myeloid ecotropic viral integration site 1 homolog (mouse)&lt;br&gt; HOXA9: homeobox A9	8.18872e-09
MGI Expression: Detected	15552	TS22_hippocampus	8.31479e-09
MGI Expression: Detected	15542	TS22_face	8.42663e-09
Mouse Phenotype	MP:0000438	abnormal cranium morphology	8.71511e-09
MGI Expression: Detected	2167	TS17_heart	8.74481e-09
MGI Expression: Detected	6443	TS22_cerebellum	8.8159e-09
MSigDB Perturbation	MARTENS_TRETINOIN_RESPONSE_UP	Genes up-regulated in NB4 cells (acute promyelocytic leukemia, APL) in response to tretinoin [PubChem=444795]; based on Chip-seq data.	9.13508e-09
GO Biological Process	GO:0032990	cell part morphogenesis	9.14769e-09
Mouse Phenotype	MP:0001731	abnormal postnatal growth	1.01725e-08
MGI Expression: Detected	7611	TS26_central nervous system	1.02705e-08
Mouse Phenotype	MP:0001943	abnormal respiration	1.04127e-08
MGI Expression: Detected	6448	TS22_pons	1.04852e-08
GO Biological Process	GO:0021543	pallium development	1.07193e-08
Disease Ontology	DOID:162	cancer	1.11305e-08
Mouse Phenotype	MP:0000049	abnormal middle ear morphology	1.23297e-08
MSigDB Perturbation	MIKKELSEN_NPC_HCP_WITH_H3K4ME3_AND_H3K27ME3	Genes with high-CpG-density promoters (HCP) bearing the bivalent histone H3 trimethylation mark at K4 and K27 (H3K4me3 and H3K27me3) in neural progenitor cells (NPC).	1.26048e-08
Mouse Phenotype	MP:0000857	abnormal cerebellar foliation	1.28833e-08
Mouse Phenotype	MP:0002199	abnormal brain commissure morphology	1.33145e-08
MSigDB Predicted Promoter Motifs	TGATTTRY_V$GFI1_01	Motif TGATTTRY matches GFI1: growth factor independent 1	1.35119e-08
MGI Expression: Detected	15559	TS22_inferior colliculus	1.378e-08
Mouse Phenotype	MP:0001732	postnatal growth retardation	1.3828e-08
MGI Expression: Detected	4402	TS20_reproductive system	1.47713e-08
MGI Expression: Detected	15433	TS23_renal cortex	1.555e-08
Mouse Phenotype	MP:0000163	abnormal cartilage morphology	1.6964e-08
MGI Expression: Detected	1217	TS15_inner ear	1.69678e-08
MGI Expression: Detected	4170	TS20_eye	1.70025e-08
Mouse Phenotype	MP:0003048	abnormal cervical vertebrae morphology	1.70364e-08
MGI Expression: Detected	7504	TS26_nervous system	1.8107e-08
MGI Expression: Detected	14796	TS22_genital tubercle	1.87865e-08
MGI Expression: Detected	5015	TS21_gut	1.90732e-08
Mouse Phenotype	MP:0003935	abnormal craniofacial development	2.02444e-08
GO Biological Process	GO:0061061	muscle structure development	2.34077e-08
Mouse Phenotype	MP:0001575	cyanosis	2.34972e-08
GO Biological Process	GO:0006807	nitrogen compound metabolic process	2.5064e-08
Mouse Phenotype	MP:0005371	limbs/digits/tail phenotype	2.58784e-08
MGI Expression: Detected	12232	TS23_spinal cord ventral grey horn	2.60126e-08
Mouse Phenotype	MP:0004322	abnormal sternebra morphology	2.66096e-08
Mouse Phenotype	MP:0001764	abnormal homeostasis	2.69166e-08
GO Biological Process	GO:0042127	regulation of cell proliferation	2.80647e-08
Mouse Phenotype	MP:0003491	abnormal voluntary movement	3.0105e-08
MSigDB Predicted Promoter Motifs	GCANCTGNY_V$MYOD_Q6	Motif GCANCTGNY matches MYOD1: myogenic differentiation 1	3.01817e-08
MGI Expression: Detected	1216	TS15_ear	3.02097e-08
Mouse Phenotype	MP:0008026	abnormal brain white matter morphology	3.02736e-08
GO Biological Process	GO:0042472	inner ear morphogenesis	3.05014e-08
MGI Expression: Detected	14354	TS28_basal ganglia	3.09053e-08
Mouse Phenotype	MP:0000854	abnormal cerebellum development	3.17985e-08
Mouse Phenotype	MP:0000157	abnormal sternum morphology	3.19534e-08
Mouse Phenotype	MP:0001436	abnormal suckling behavior	3.22284e-08
Mouse Phenotype	MP:0000550	abnormal forelimb morphology	3.33619e-08
MGI Expression: Detected	3833	TS19_branchial arch	3.42493e-08
GO Biological Process	GO:0035148	tube formation	3.47126e-08
MSigDB Predicted Promoter Motifs	V$LHX3_01	Motif AATTAATTAA matches LHX3: LIM homeobox 3	3.47668e-08
Mouse Phenotype	MP:0002133	abnormal respiratory system physiology	3.51335e-08
MSigDB Predicted Promoter Motifs	V$CRX_Q4	Motif YNNNTAATCYCMN matches CRX: cone-rod homeobox	3.83193e-08
Mouse Phenotype	MP:0001574	abnormal oxygen level	3.85145e-08
MGI Expression: Detected	14734	TS28_amygdala	3.86717e-08
Mouse Phenotype	MP:0002184	abnormal innervation	3.91781e-08
MSigDB Predicted Promoter Motifs	YATTNATC_UNKNOWN	Motif YATTNATC (no known TF)	3.97607e-08
MSigDB Predicted Promoter Motifs	V$MEIS1AHOXA9_01	Motif TGACAGKTTTAYGA matches MEIS1: Meis1, myeloid ecotropic viral integration site 1 homolog (mouse)&lt;br&gt; HOXA9: homeobox A9	3.98767e-08
MGI Expression: Detected	14699	TS28_cerebellum granule cell layer	4.11637e-08
GO Biological Process	GO:0007411	axon guidance	4.60882e-08
Mouse Phenotype	MP:0009250	abnormal appendicular skeleton morphology	4.66426e-08
Mouse Phenotype	MP:0004508	abnormal pectoral girdle bone morphology	4.68835e-08
MSigDB Predicted Promoter Motifs	GCCNNNWTAAR_UNKNOWN	Motif GCCNNNWTAAR (no known TF)	4.79004e-08
MSigDB Predicted Promoter Motifs	RTAAACA_V$FREAC2_01	Motif RTAAACA matches FOXF2: forkhead box F2	4.79505e-08
Mouse Phenotype	MP:0011086	partial postnatal lethality	5.04218e-08
MGI Expression: Detected	6841	TS22_skeleton	5.0709e-08
MGI Expression: Detected	2371	TS17_urogenital system	5.15356e-08
GO Biological Process	GO:0021761	limbic system development	5.26861e-08
GO Biological Process	GO:0007610	behavior	5.50103e-08
GO Molecular Function	GO:0001228	RNA polymerase II transcription regulatory region sequence-specific DNA binding transcription factor activity involved in positive regulation of transcription	5.52668e-08
MGI Expression: Detected	6993	TS28_eye	5.78202e-08
GO Molecular Function	GO:0000977	RNA polymerase II regulatory region sequence-specific DNA binding	5.82135e-08
Mouse Phenotype	MP:0004166	abnormal limbic system morphology	6.21652e-08
Mouse Phenotype	MP:0009964	abnormal cerebellum lobule morphology	6.28957e-08
GO Molecular Function	GO:0001077	RNA polymerase II core promoter proximal region sequence-specific DNA binding transcription factor activity involved in positive regulation of transcription	6.57891e-08
MSigDB Predicted Promoter Motifs	V$CDP_02	Motif NWNATCGATTANYNN matches CUTL1: cut-like 1, CCAAT displacement protein (Drosophila)	6.62727e-08
Mouse Phenotype	MP:0002083	premature death	6.87248e-08
Mouse Phenotype	MP:0000937	abnormal motor neuron morphology	6.93554e-08
MGI Expression: Detected	1224	TS15_eye	7.04205e-08
MSigDB Predicted Promoter Motifs	V$OCT1_Q6	Motif NNNNATGCAAATNAN matches POU2F1: POU domain, class 2, transcription factor 1	7.19983e-08
Mouse Phenotype	MP:0001919	abnormal reproductive system physiology	7.47107e-08
GO Biological Process	GO:0007517	muscle organ development	7.8178e-08
MSigDB Predicted Promoter Motifs	V$PAX4_02	Motif NAAWAATTANS matches PAX4: paired box gene 4	8.06754e-08
GO Biological Process	GO:0048483	autonomic nervous system development	8.07672e-08
MGI Expression: Detected	6429	TS22_olfactory lobe	8.30403e-08
MGI Expression: Detected	15551	TS22_neocortex	8.50109e-08
MSigDB Predicted Promoter Motifs	V$CDX2_Q5	Motif ANANTTTTATKRCC matches CDX2: caudal type homeobox transcription factor 2	8.56714e-08
MGI Expression: Detected	15796	TS23_neocortex	8.69067e-08
GO Biological Process	GO:2000027	regulation of organ morphogenesis	8.80944e-08
Mouse Phenotype	MP:0002132	abnormal respiratory system morphology	9.2652e-08
Mouse Phenotype	MP:0000026	abnormal inner ear morphology	9.39749e-08
GO Biological Process	GO:0021954	central nervous system neuron development	9.72742e-08
Mouse Phenotype	MP:0001961	abnormal reflex	1.05214e-07
Mouse Phenotype	MP:0002161	abnormal fertility/fecundity	1.057e-07
GO Molecular Function	GO:0001012	RNA polymerase II regulatory region DNA binding	1.14687e-07
MGI Expression: Detected	15549	TS22_amygdala	1.18888e-07
Mouse Phenotype	MP:0003047	abnormal thoracic vertebrae morphology	1.22126e-07
GO Biological Process	GO:0014032	neural crest cell development	1.24163e-07
MGI Expression: Detected	14301	TS28_brainstem	1.24941e-07
GO Biological Process	GO:0072175	epithelial tube formation	1.25347e-07
MGI Expression: Detected	5909	TS22_sensory organ	1.2878e-07
MSigDB Predicted Promoter Motifs	V$GATA3_01	Motif NNGATARNG matches GATA3: GATA binding protein 3	1.30832e-07
MGI Expression: Detected	17324	TS23_male reproductive structure	1.33913e-07
MGI Expression: Detected	7904	TS26_brain	1.38449e-07
Mouse Phenotype	MP:0000104	abnormal sphenoid bone morphology	1.41799e-07
MGI Expression: Detected	7941	TS23_retina	1.43421e-07
MGI Expression: Detected	6529	TS22_spinal ganglion	1.4421e-07
MGI Expression: Detected	7017	TS28_corpus striatum	1.47824e-07
GO Biological Process	GO:0060675	ureteric bud morphogenesis	1.61769e-07
MGI Expression: Detected	6528	TS22_peripheral nervous system spinal component	1.66749e-07
MGI Expression: Detected	8790	TS23_foregut	1.68096e-07
HGNC Gene Families	BHLH	BHLH	1.68308e-07
MGI Expression: Detected	269	TS12_embryo mesenchyme	1.69414e-07
InterPro	IPR017995	Homeobox protein, antennapedia type	1.71801e-07
MSigDB Predicted Promoter Motifs	V$HFH8_01	Motif NNNTGTTTATNTR matches FOXJ1: forkhead box J1	1.78328e-07
Mouse Phenotype	MP:0005105	abnormal middle ear ossicle morphology	1.85025e-07
Mouse Phenotype	MP:0001096	abnormal glossopharyngeal ganglion morphology	1.86993e-07
Mouse Phenotype	MP:0004617	sacral vertebral transformation	1.88558e-07
GO Biological Process	GO:0016331	morphogenesis of embryonic epithelium	1.98503e-07
MGI Expression: Detected	6530	TS22_dorsal root ganglion	2.28716e-07
MSigDB Predicted Promoter Motifs	V$S8_01	Motif WNNANYYAATTANCNN matches PRRX2: paired related homeobox 2	2.32273e-07
MSigDB Predicted Promoter Motifs	TGTTTGY_V$HNF3_Q6	Motif TGTTTGY matches FOXA1: forkhead box A1	2.3269e-07
GO Biological Process	GO:0009605	response to external stimulus	2.34781e-07
MSigDB Predicted Promoter Motifs	V$TFIII_Q6	Motif RGAGGKAGG matches GTF2A1: general transcription factor IIA, 1, 19/37kDa&lt;br&gt; GTF2A2: general transcription factor IIA, 2, 12kDa	2.38065e-07
Mouse Phenotype	MP:0001951	abnormal breathing pattern	2.40259e-07
Mouse Phenotype	MP:0004811	abnormal neuron physiology	2.41457e-07
Mouse Phenotype	MP:0004625	abnormal rib attachment	2.44428e-07
GO Biological Process	GO:0051090	regulation of sequence-specific DNA binding transcription factor activity	2.5017e-07
GO Biological Process	GO:0009987	cellular process	2.53289e-07
MSigDB Predicted Promoter Motifs	V$OCT1_Q5_01	Motif TNATTTGCATW matches POU2F1: POU domain, class 2, transcription factor 1	2.59038e-07
MGI Expression: Detected	6073	TS22_tongue	2.59709e-07
GO Biological Process	GO:0006935	chemotaxis	2.69466e-07
MSigDB Perturbation	KONDO_PROSTATE_CANCER_HCP_WITH_H3K27ME3	Genes with high histone H3 trimethylation mark at K27 (H3K27me3) in PC3 cells (prostate cancer) by ChIP-chip assay on a 12K CpG array (high-CpG-density promoters, HCP).	2.7256e-07
GO Biological Process	GO:0060538	skeletal muscle organ development	2.78186e-07
Mouse Phenotype	MP:0000074	abnormal neurocranium morphology	2.92711e-07
GO Biological Process	GO:0035136	forelimb morphogenesis	2.93829e-07
MGI Expression: Detected	15553	TS22_piriform cortex	3.0136e-07
GO Biological Process	GO:0060537	muscle tissue development	3.03131e-07
Mouse Phenotype	MP:0000847	abnormal metencephalon morphology	3.0716e-07
GO Biological Process	GO:0048732	gland development	3.11875e-07
GO Biological Process	GO:0045666	positive regulation of neuron differentiation	3.12009e-07
GO Biological Process	GO:0014706	striated muscle tissue development	3.13203e-07
MGI Expression: Detected	7521	TS23_hindlimb	3.16397e-07
GO Biological Process	GO:0001655	urogenital system development	3.1875e-07
MGI Expression: Detected	7015	TS28_olfactory bulb	3.25558e-07
Mouse Phenotype	MP:0011366	absent metanephros	3.28277e-07
MSigDB Perturbation	ZHOU_PANCREATIC_EXOCRINE_PROGENITOR	Transcription factors expressed in progenitors of exocrine pancreatic cells.	3.35896e-07
MSigDB Perturbation	ZHOU_PANCREATIC_BETA_CELL	Transcription factors expressed in adult pancreatic beta cells.	3.35896e-07
GO Biological Process	GO:0072028	nephron morphogenesis	3.5557e-07
Mouse Phenotype	MP:0005385	cardiovascular system phenotype	3.60879e-07
Mouse Phenotype	MP:0000035	abnormal membranous labyrinth morphology	3.61008e-07
MSigDB Predicted Promoter Motifs	V$HFH1_01	Motif NATTGTTTATWT matches FOXQ1: forkhead box Q1	3.64331e-07
MGI Expression: Detected	15632	TS23_hippocampus	3.6836e-07
InterPro	IPR011598	Myc-type, basic helix-loop-helix (bHLH) domain	3.85583e-07
MGI Expression: Detected	16132	TS23_collecting duct	3.89874e-07
MSigDB Predicted Promoter Motifs	GGATTA_V$PITX2_Q2	Motif GGATTA matches PITX2: paired-like homeodomain transcription factor 2	3.92723e-07
MGI Expression: Detected	7453	TS23_limb	4.0946e-07
MSigDB Predicted Promoter Motifs	YCATTAA_UNKNOWN	Motif YCATTAA (no known TF)	4.4539e-07
Mouse Phenotype	MP:0005216	abnormal pancreatic alpha cell morphology	4.57904e-07
MGI Expression: Detected	6430	TS22_olfactory cortex	4.60787e-07
GO Biological Process	GO:0030030	cell projection organization	4.73241e-07
GO Biological Process	GO:0001656	metanephros development	4.95595e-07
MSigDB Predicted Promoter Motifs	V$EN1_01	Motif GTANTNN matches EN1: engrailed homolog 1	5.08656e-07
MGI Expression: Detected	5972	TS22_retina	5.15017e-07
MSigDB Predicted Promoter Motifs	TTANTCA_UNKNOWN	Motif TTANTCA (no known TF)	5.15318e-07
Mouse Phenotype	MP:0005621	abnormal cell physiology	5.17812e-07
GO Biological Process	GO:0001838	embryonic epithelial tube formation	5.33905e-07
MGI Expression: Detected	15562	TS22_appendicular skeleton	6.09096e-07
MSigDB Predicted Promoter Motifs	V$OCT1_B	Motif TATGCAAATN matches POU2F1: POU domain, class 2, transcription factor 1	6.1508e-07
MSigDB Predicted Promoter Motifs	V$CDPCR1_01	Motif NATCGATCGS matches CUTL1: cut-like 1, CCAAT displacement protein (Drosophila)	6.17872e-07
MGI Expression: Detected	7620	TS23_respiratory system	6.22261e-07
Mouse Phenotype	MP:0001674	abnormal triploblastic development	6.63952e-07
MGI Expression: Detected	6149	TS22_oral region	6.69626e-07
MGI Expression: Detected	15613	TS23_ganglionic eminence	6.82356e-07
GO Biological Process	GO:2000736	regulation of stem cell differentiation	7.41051e-07
Mouse Phenotype	MP:0000031	abnormal cochlea morphology	7.72041e-07
MSigDB Predicted Promoter Motifs	V$MAF_Q6	Motif TRGRRGGAAGTKKSST matches MAF: v-maf musculoaponeurotic fibrosarcoma oncogene homolog (avian)	7.74912e-07
MGI Expression: Detected	7593	TS24_alimentary system	8.08707e-07
Mouse Phenotype	MP:0000034	abnormal inner ear vestibule morphology	8.17143e-07
MSigDB Predicted Promoter Motifs	V$FREAC3_01	Motif NNNNNGTAAATAAACA matches FOXC1: forkhead box C1	8.19804e-07
Mouse Phenotype	MP:0002751	abnormal autonomic nervous system morphology	8.21227e-07
MGI Expression: Detected	15557	TS22_pretectum	8.23713e-07
MSigDB Predicted Promoter Motifs	V$OCT1_04	Motif NNNNNNNWATGCAAATNNNWNNA matches POU2F1: POU domain, class 2, transcription factor 1	8.57653e-07
MGI Expression: Detected	15011	TS15_limb mesenchyme	8.72252e-07
MSigDB Predicted Promoter Motifs	V$POU3F2_02	Motif TTATGYTAAT matches POU3F2: POU domain, class 3, transcription factor 2	9.57254e-07
Mouse Phenotype	MP:0005376	homeostasis/metabolism phenotype	9.5973e-07
Mouse Phenotype	MP:0001259	abnormal body weight	9.67704e-07
MGI Expression: Detected	6069	TS22_pharynx	9.78034e-07
MGI Expression: Detected	5174	TS21_respiratory system	1.0205e-06
MSigDB Perturbation	MEISSNER_NPC_HCP_WITH_H3K4ME3_AND_H3K27ME3	Genes with high-CpG-density promoters (HCP) bearing histone H3 trimethylation marks at k4 (H3K4me3) and K27 ((H3K27me3) in neural precursor cells (NPC).	1.05137e-06
Mouse Phenotype	MP:0003308	abnormal cochlear sensory epithelium morphology	1.07014e-06
Mouse Phenotype	MP:0008540	abnormal cerebrum morphology	1.08128e-06
MSigDB Predicted Promoter Motifs	V$OCT_C	Motif CTNATTTGCATAY (no known TF)	1.09913e-06
MGI Expression: Detected	7576	TS23_ear	1.10299e-06
MSigDB Predicted Promoter Motifs	V$NKX61_01	Motif TWTTTAATTGGTT matches NKX6-1: NK6 transcription factor related, locus 1 (Drosophila)	1.10658e-06
Mouse Phenotype	MP:0005391	vision/eye phenotype	1.14879e-06
MSigDB Predicted Promoter Motifs	V$MMEF2_Q6	Motif CKSNYTAAAAAWRMCY (no known TF)	1.19294e-06
MSigDB Perturbation	MIKKELSEN_ES_HCP_WITH_H3K27ME3	Genes with high-CpG-density promoters (HCP) bearing histone H3 K27 trimethylation mark (H327me3) in embryonic stem cells (ES).	1.19378e-06
Mouse Phenotype	MP:0002327	abnormal respiratory function	1.25739e-06
MGI Expression: Detected	6965	TS28_gastrointestinal system	1.28076e-06
MSigDB Predicted Promoter Motifs	V$NFAT_Q4_01	Motif NWGGAAANWN matches NFAT&lt;br&gt; NFATC	1.28122e-06
GO Biological Process	GO:0072088	nephron epithelium morphogenesis	1.34206e-06
Mouse Phenotype	MP:0005384	cellular phenotype	1.49492e-06
GO Biological Process	GO:0048864	stem cell development	1.49842e-06
GO Biological Process	GO:0060850	regulation of transcription involved in cell fate commitment	1.53347e-06
GO Biological Process	GO:0001658	branching involved in ureteric bud morphogenesis	1.56123e-06
MSigDB Perturbation	RIZ_ERYTHROID_DIFFERENTIATION_6HR	Selected genes down-regulated in the TLX1 [GeneID=3195] Tet On iEBHX15-4 cells (pro-erythroblasts) at 6 h time point.	1.60553e-06
GO Biological Process	GO:0021675	nerve development	1.65172e-06
GO Biological Process	GO:0001822	kidney development	1.65315e-06
GO Biological Process	GO:0007422	peripheral nervous system development	1.65424e-06
GO Biological Process	GO:0031016	pancreas development	1.65424e-06
MSigDB Predicted Promoter Motifs	GATAAGR_V$GATA_C	Motif GATAAGR (no known TF)	1.73843e-06
MSigDB Predicted Promoter Motifs	V$TAL1ALPHAE47_01	Motif NNNAACAGATGKTNNN matches TAL1: T-cell acute lymphocytic leukemia 1&lt;br&gt; TCF3: transcription factor 3 (E2A immunoglobulin enhancer binding factors E12/E47)	1.75316e-06
MSigDB Predicted Promoter Motifs	V$OCT1_01	Motif NNNNWTATGCAAATNTNNN matches POU2F1: POU domain, class 2, transcription factor 1	1.76458e-06
Mouse Phenotype	MP:0001516	abnormal motor coordination/ balance	1.76523e-06
MSigDB Predicted Promoter Motifs	V$TATA_C	Motif NCTATAAAAR matches TAF&lt;br&gt; TATA	1.77538e-06
MSigDB Predicted Promoter Motifs	V$CDPCR3HD_01	Motif NATYGATSSS matches CUTL1: cut-like 1, CCAAT displacement protein (Drosophila)	1.78751e-06
Mouse Phenotype	MP:0009177	decreased pancreatic alpha cell number	1.81344e-06
Mouse Phenotype	MP:0005076	abnormal cell differentiation	1.83334e-06
MGI Expression: Detected	15556	TS22_telencephalon septum	1.83572e-06
Mouse Phenotype	MP:0005369	muscle phenotype	1.86959e-06
Mouse Phenotype	MP:0005274	abnormal viscerocranium morphology	1.87879e-06
MGI Expression: Detected	15997	TS23_nephrogenic zone	1.98016e-06
Mouse Phenotype	MP:0001286	abnormal eye development	1.99284e-06
MSigDB Predicted Promoter Motifs	V$RREB1_01	Motif CCCCAAACMMCCCC matches RREB1: ras responsive element binding protein 1	2.02967e-06
Mouse Phenotype	MP:0006126	abnormal outflow tract development	2.03058e-06
MSigDB Predicted Promoter Motifs	V$CART1_01	Motif NNNTAATTNNCATTANCN matches CART1: cartilage paired-class homeoprotein 1	2.09015e-06
GO Biological Process	GO:0022603	regulation of anatomical structure morphogenesis	2.10958e-06
GO Biological Process	GO:0007519	skeletal muscle tissue development	2.1366e-06
Mouse Phenotype	MP:0000933	abnormal rhombomere morphology	2.15176e-06
Mouse Phenotype	MP:0003313	abnormal locomotor activation	2.16392e-06
GO Biological Process	GO:0044708	single-organism behavior	2.21897e-06
GO Biological Process	GO:0061448	connective tissue development	2.22934e-06
Mouse Phenotype	MP:0001408	stereotypic behavior	2.25471e-06
Mouse Phenotype	MP:0000454	abnormal jaw morphology	2.29154e-06
GO Molecular Function	GO:0005488	binding	2.4491e-06
Mouse Phenotype	MP:0000556	abnormal hindlimb morphology	2.45168e-06
Mouse Phenotype	MP:0001392	abnormal locomotor behavior	2.49481e-06
Mouse Phenotype	MP:0002080	prenatal lethality	2.50928e-06
GO Biological Process	GO:0048592	eye morphogenesis	2.5446e-06
Mouse Phenotype	MP:0003699	abnormal female reproductive system physiology	2.56874e-06
MSigDB Predicted Promoter Motifs	YTAATTAA_V$LHX3_01	Motif YTAATTAA matches LHX3: LIM homeobox 3	2.58034e-06
MSigDB Predicted Promoter Motifs	V$MYCMAX_03	Motif NNNNNNNCACGTGNNNNNNN matches MYC: v-myc myelocytomatosis viral oncogene homolog (avian)&lt;br&gt; MAX: MYC associated factor X	2.66234e-06
MSigDB Predicted Promoter Motifs	V$FOXD3_01	Motif NAWTGTTTRTTT matches FOXD3: forkhead box D3	2.70365e-06
MSigDB Predicted Promoter Motifs	V$OCT1_06	Motif CWNAWTKWSATRYN matches POU2F1: POU domain, class 2, transcription factor 1	2.70612e-06
GO Biological Process	GO:0035115	embryonic forelimb morphogenesis	2.73989e-06
Mouse Phenotype	MP:0000972	abnormal mechanoreceptor morphology	2.76333e-06
MSigDB Predicted Promoter Motifs	GGGCGGR_V$SP1_Q6	Motif GGGCGGR matches SP1: Sp1 transcription factor	2.79398e-06
GO Biological Process	GO:0010001	glial cell differentiation	2.7946e-06
GO Biological Process	GO:0021871	forebrain regionalization	2.83558e-06
GO Biological Process	GO:0072073	kidney epithelium development	2.85777e-06
Mouse Phenotype	MP:0002092	abnormal eye morphology	2.87535e-06
Mouse Phenotype	MP:0003091	abnormal cell migration	3.09536e-06
Mouse Phenotype	MP:0003208	abnormal neuromere morphology	3.14378e-06
Mouse Phenotype	MP:0001953	respiratory failure	3.18952e-06
MGI Expression: Detected	14126	TS22_skin	3.22521e-06
Mouse Phenotype	MP:0004948	abnormal neuronal precursor proliferation	3.29135e-06
MSigDB Predicted Promoter Motifs	V$TEF_Q6	Motif ATGTTWAYATAA matches TEF: thyrotrophic embryonic factor	3.37647e-06
Mouse Phenotype	MP:0009642	abnormal blood homeostasis	3.38166e-06
GO Cellular Component	GO:0005623	cell	3.39661e-06
Mouse Phenotype	MP:0003948	abnormal gas homeostasis	3.45601e-06
MSigDB Perturbation	WANG_MLL_TARGETS	Genes requiring MLL [GeneID=4297] for H3K4me3 and expression in MEF cells (embryonic fibroblast).	3.46711e-06
MSigDB Predicted Promoter Motifs	TGACCTY_V$ERR1_Q2	Motif TGACCTY matches ESRRA: estrogen-related receptor alpha	3.47549e-06
Mouse Phenotype	MP:0009890	cleft secondary palate	3.48319e-06
MSigDB Pathway	KEGG_MATURITY_ONSET_DIABETES_OF_THE_YOUNG	Maturity onset diabetes of the young	3.50401e-06
MSigDB Predicted Promoter Motifs	V$GATA1_04	Motif NNCWGATARNNNN matches GATA1: GATA binding protein 1 (globin transcription factor 1)	3.52176e-06
Mouse Phenotype	MP:0002110	abnormal digit morphology	3.56354e-06
Mouse Phenotype	MP:0001921	reduced fertility	3.60245e-06
MSigDB Predicted Promoter Motifs	V$PIT1_Q6	Motif NMTTCATAAWTATWNMNA matches POU1F1: POU domain, class 1, transcription factor 1 (Pit1, growth hormone factor 1)	3.62022e-06
MSigDB Predicted Promoter Motifs	V$VDR_Q3	Motif GGGKNARNRRGGWSA matches VDR: vitamin D (1,25- dihydroxyvitamin D3) receptor	3.62022e-06
MGI Expression: Detected	5964	TS22_eye	3.62167e-06
GO Cellular Component	GO:0044464	cell part	3.70868e-06
Disease Ontology	DOID:7	disease of anatomical entity	3.74284e-06
MSigDB Predicted Promoter Motifs	V$NKX3A_01	Motif NWATAAGTATWT matches NKX3-1: NK3 transcription factor related, locus 1 (Drosophila)	3.80129e-06
MSigDB Predicted Promoter Motifs	V$TAL1BETAITF2_01	Motif NNNAACAGATGKTNNN matches TAL1: T-cell acute lymphocytic leukemia 1&lt;br&gt; TCF4: transcription factor 4	3.80129e-06
Disease Ontology	DOID:0060035	medical disorder	3.86092e-06
MSigDB Predicted Promoter Motifs	V$PAX4_04	Motif RAAAAWTANNNNNNNNNNNNNNNYCACNCC matches PAX4: paired box gene 4	4.01249e-06
MGI Expression: Detected	7668	TS23_footplate	4.09129e-06
Mouse Phenotype	MP:0002961	abnormal axon guidance	4.12503e-06
MSigDB Perturbation	ZHOU_PANCREATIC_ENDOCRINE_PROGENITOR	Transcription factors expressed in progenitors of endocrine pancreatic cells.	4.13083e-06
GO Biological Process	GO:0030111	regulation of Wnt receptor signaling pathway	4.17618e-06
Mouse Phenotype	MP:0002109	abnormal limb morphology	4.19171e-06
GO Biological Process	GO:0051216	cartilage development	4.19352e-06
GO Molecular Function	GO:0000982	RNA polymerase II core promoter proximal region sequence-specific DNA binding transcription factor activity	4.19932e-06
MSigDB Predicted Promoter Motifs	V$NKX25_02	Motif CWTAATTG matches NKX2-5: NK2 transcription factor related, locus 5 (Drosophila)	4.21124e-06
GO Cellular Component	GO:0043227	membrane-bounded organelle	4.21538e-06
MSigDB Predicted Promoter Motifs	CACGTG_V$MYC_Q2	Motif CACGTG matches MYC: v-myc myelocytomatosis viral oncogene homolog (avian)	4.22946e-06
GO Biological Process	GO:0014031	mesenchymal cell development	4.23167e-06
MSigDB Predicted Promoter Motifs	V$SREBP1_Q6	Motif CACSCCA matches SREBF1: sterol regulatory element binding transcription factor 1	4.24647e-06
GO Biological Process	GO:0001657	ureteric bud development	4.25792e-06
Mouse Phenotype	MP:0001262	decreased body weight	4.2841e-06
Mouse Phenotype	MP:0006279	abnormal limb development	4.32201e-06
Mouse Phenotype	MP:0002191	abnormal artery morphology	4.3409e-06
MGI Expression: Detected	6096	TS22_stomach	4.3853e-06
GO Biological Process	GO:0072001	renal system development	4.46705e-06
MSigDB Predicted Promoter Motifs	SMTTTTGT_UNKNOWN	Motif SMTTTTGT (no known TF)	4.57548e-06
Disease Ontology	DOID:462	cancer by anatomical entity	4.67501e-06
Mouse Phenotype	MP:0001944	abnormal pancreas morphology	4.8018e-06
MGI Expression: Detected	280	TS12_trunk mesenchyme	5.11126e-06
MGI Expression: Detected	7085	TS28_endocrine system	5.22645e-06
MGI Expression: Detected	16777	TS23_late tubule	5.26612e-06
GO Biological Process	GO:0031018	endocrine pancreas development	5.32208e-06
Mouse Phenotype	MP:0003492	abnormal involuntary movement	5.40328e-06
MGI Expression: Detected	88	Theiler_stage_9	5.42078e-06
MGI Expression: Detected	5175	TS21_lung	5.44525e-06
GO Cellular Component	GO:0043231	intracellular membrane-bounded organelle	5.46225e-06
MGI Expression: Detected	9983	TS23_stomach	5.53588e-06
MSigDB Predicted Promoter Motifs	V$AFP1_Q6	Motif ATTAAYTRCAC matches ZHX2: zinc fingers and homeoboxes 2	5.69666e-06
MSigDB Predicted Promoter Motifs	V$OCT_Q6	Motif TNATTTGCATN (no known TF)	5.84286e-06
MSigDB Predicted Promoter Motifs	V$TCF4_Q5	Motif SCTTTGAW matches TCF4: transcription factor 4	5.84726e-06
Mouse Phenotype	MP:0011088	partial neonatal lethality	5.8819e-06
Mouse Phenotype	MP:0006208	lethality throughout fetal growth and development	5.93654e-06
MSigDB Predicted Promoter Motifs	V$TATA_01	Motif STATAAAWRNNNNNN matches TAF&lt;br&gt; TATA	5.96431e-06
MGI Expression: Detected	6180	TS22_upper jaw	5.99004e-06
MGI Expression: Detected	16778	TS23_renal interstitium	5.99698e-06
MSigDB Predicted Promoter Motifs	V$MYOD_Q6_01	Motif CNGNRNCAGGTGNNGNAN matches MYOD1: myogenic differentiation 1	6.09979e-06
GO Biological Process	GO:0048762	mesenchymal cell differentiation	6.13711e-06
GO Biological Process	GO:0042063	gliogenesis	6.19726e-06
Mouse Phenotype	MP:0009967	abnormal neuron proliferation	6.33505e-06
MSigDB Predicted Promoter Motifs	WTTGKCTG_UNKNOWN	Motif WTTGKCTG (no known TF)	6.35752e-06
MSigDB Predicted Promoter Motifs	V$FREAC2_01	Motif NNANNGTAAACAANNN matches FOXF2: forkhead box F2	6.48815e-06
Mouse Phenotype	MP:0006335	abnormal hearing electrophysiology	6.50264e-06
GO Biological Process	GO:0019226	transmission of nerve impulse	6.61058e-06
MSigDB Predicted Promoter Motifs	V$OCT1_03	Motif NNNRTAATNANNN matches POU2F1: POU domain, class 2, transcription factor 1	6.64438e-06
MGI Expression: Detected	5261	TS21_reproductive system	6.73092e-06
MSigDB Predicted Promoter Motifs	RNGTGGGC_UNKNOWN	Motif RNGTGGGC (no known TF)	6.8391e-06
Disease Ontology	DOID:305	carcinoma	6.85323e-06
GO Biological Process	GO:0048593	camera-type eye morphogenesis	6.86049e-06
GO Biological Process	GO:0001654	eye development	6.94375e-06
GO Biological Process	GO:0021915	neural tube development	6.94619e-06
Mouse Phenotype	MP:0004425	abnormal otolith organ morphology	6.99513e-06
Mouse Phenotype	MP:0001963	abnormal hearing physiology	7.20442e-06
GO Biological Process	GO:0021516	dorsal spinal cord development	7.24195e-06
GO Biological Process	GO:0043010	camera-type eye development	7.41568e-06
MSigDB Predicted Promoter Motifs	V$TBP_01	Motif TATAAATW matches TBP: TATA box binding protein	7.65622e-06
MSigDB Predicted Promoter Motifs	V$MZF1_01	Motif NGNGGGGA (no known TF)	7.65622e-06
MGI Expression: Detected	16773	TS23_cap mesenchyme	7.70471e-06
MSigDB Predicted Promoter Motifs	V$TAL1BETAE47_01	Motif NNNAACAGATGKTNNN matches TAL1: T-cell acute lymphocytic leukemia 1&lt;br&gt; TCF3: transcription factor 3 (E2A immunoglobulin enhancer binding factors E12/E47)	8.16326e-06
GO Biological Process	GO:0021520	spinal cord motor neuron cell fate specification	8.33241e-06
MSigDB Predicted Promoter Motifs	V$IPF1_Q4	Motif GHNNTAATGACM matches IPF1: insulin promoter factor 1, homeodomain transcription factor	8.49182e-06
GO Biological Process	GO:0048608	reproductive structure development	8.58686e-06
Mouse Phenotype	MP:0005449	abnormal food intake	8.60797e-06
MSigDB Perturbation	TANAKA_METHYLATED_IN_ESOPHAGEAL_CARCINOMA	Genes with hypermethylated DNA in all four esophageal squamous cell carcinoma (ESCC) lines analyzed.	8.65406e-06
MSigDB Predicted Promoter Motifs	V$HNF3B_01	Motif KGNANTRTTTRYTTW matches FOXA2: forkhead box A2	8.97245e-06
Mouse Phenotype	MP:0000897	abnormal midbrain morphology	9.29209e-06
GO Biological Process	GO:0008284	positive regulation of cell proliferation	9.46571e-06
GO Biological Process	GO:0045137	development of primary sexual characteristics	9.56328e-06
Mouse Phenotype	MP:0006089	abnormal vestibular saccule morphology	9.64133e-06
MSigDB Predicted Promoter Motifs	V$STAT5A_03	Motif NAWTTCYN matches STAT5A: signal transducer and activator of transcription 5A	9.7003e-06
MSigDB Predicted Promoter Motifs	TGACAGNY_V$MEIS1_01	Motif TGACAGNY matches MEIS1: Meis1, myeloid ecotropic viral integration site 1 homolog (mouse)	9.71156e-06
Mouse Phenotype	MP:0003056	abnormal hyoid bone morphology	9.88869e-06
Mouse Phenotype	MP:0011090	partial perinatal lethality	9.94486e-06
GO Biological Process	GO:0061458	reproductive system development	1.00814e-05
Mouse Phenotype	MP:0002759	abnormal caudal vertebrae morphology	1.02612e-05
Mouse Phenotype	MP:0000966	decreased sensory neuron number	1.05712e-05
MSigDB Predicted Promoter Motifs	V$EGR_Q6	Motif GTGGGSGCRRS matches EGR1: early growth response 1&lt;br&gt; EGR2: early growth response 2 (Krox-20 homolog, Drosophila)&lt;br&gt; EGR3: early growth response 3	1.06907e-05
GO Molecular Function	GO:0008134	transcription factor binding	1.08983e-05
MSigDB Perturbation	DAWSON_METHYLATED_IN_LYMPHOMA_TCL1	Genes hypermethylated in at least one of the lymphoma tumors of transgenic mice overexpressing TCL1 [GeneID=8115] in germinal center B lymphocytes.	1.09104e-05
MGI Expression: Detected	6090	TS22_oesophagus	1.09594e-05
MSigDB Predicted Promoter Motifs	V$FAC1_01	Motif NNNCAMAACACRNA matches FALZ: fetal Alzheimer antigen	1.10658e-05
MSigDB Predicted Promoter Motifs	V$LEF1_Q6	Motif SWWCAAAGGG matches LEF1: lymphoid enhancer-binding factor 1&lt;br&gt; TCF1: transcription factor 1, hepatic; LF-B1, hepatic nuclear factor (HNF1), albumin proximal factor	1.11868e-05
MSigDB Predicted Promoter Motifs	V$WHN_B	Motif ANNGACGCTNN matches FOXN1: forkhead box N1	1.11868e-05
MSigDB Predicted Promoter Motifs	V$LMO2COM_02	Motif NMGATANSG matches LMO2: LIM domain only 2 (rhombotin-like 1)	1.13492e-05
Mouse Phenotype	MP:0001399	hyperactivity	1.15006e-05
GO Molecular Function	GO:0003682	chromatin binding	1.15845e-05
Mouse Phenotype	MP:0000045	abnormal hair cell morphology	1.16678e-05
GO Molecular Function	GO:0008301	DNA binding, bending	1.2013e-05
Mouse Phenotype	MP:0003953	abnormal hormone level	1.20633e-05
MSigDB Predicted Promoter Motifs	V$FOXO1_02	Motif GNNTTGTTTACNTT matches FOXO1A: forkhead box O1A (rhabdomyosarcoma)	1.22138e-05
MSigDB Predicted Promoter Motifs	V$GATA1_02	Motif NNNNNGATANKGNN matches GATA1: GATA binding protein 1 (globin transcription factor 1)	1.22138e-05
Mouse Phenotype	MP:0000480	increased rib number	1.24744e-05
GO Biological Process	GO:0003008	system process	1.31889e-05
MSigDB Predicted Promoter Motifs	V$MSX1_01	Motif CNGTAWNTG matches MSX1: msh homeobox homolog 1 (Drosophila)	1.32971e-05
GO Biological Process	GO:0007548	sex differentiation	1.33452e-05
MSigDB Predicted Promoter Motifs	CAGCTG_V$AP4_Q5	Motif CAGCTG matches REPIN1: replication initiator 1	1.33825e-05
MSigDB Predicted Promoter Motifs	V$CIZ_01	Motif SAAAAANNN matches ZNF384: zinc finger protein 384	1.33957e-05
MSigDB Predicted Promoter Motifs	V$DR4_Q2	Motif YGAMCTNNASTRACCYN matches RXRB: retinoid X receptor, beta	1.33979e-05
MGI Expression: Detected	7565	TS23_gland	1.34426e-05
MSigDB Predicted Promoter Motifs	CCCNNGGGAR_V$OLF1_01	Motif CCCNNGGGAR matches EBF2: early B-cell factor 2	1.37161e-05
GO Biological Process	GO:0021987	cerebral cortex development	1.38438e-05
Mouse Phenotype	MP:0011108	partial embryonic lethality during organogenesis	1.39266e-05
MSigDB Predicted Promoter Motifs	V$SPZ1_01	Motif DNNGGRGGGWWNNNN matches SPZ1: spermatogenic leucine zipper 1	1.4031e-05
GO Biological Process	GO:0072009	nephron epithelium development	1.41632e-05
Mouse Phenotype	MP:0004618	thoracic vertebral transformation	1.46702e-05
MGI Expression: Detected	6873	TS22_viscerocranium	1.47298e-05
MGI Expression: Detected	16776	TS23_early tubule	1.53637e-05
MGI Expression: Detected	5910	TS22_ear	1.56453e-05
MSigDB Predicted Promoter Motifs	V$CDP_01	Motif CCAATAATCGAT matches CUTL1: cut-like 1, CCAAT displacement protein (Drosophila)	1.57537e-05
Mouse Phenotype	MP:0001926	female infertility	1.60587e-05
Mouse Phenotype	MP:0003169	abnormal scala media morphology	1.61513e-05
MSigDB Predicted Promoter Motifs	CAGGTA_V$AREB6_01	Motif CAGGTA matches TCF8: transcription factor 8 (represses interleukin 2 expression)	1.67174e-05
GO Biological Process	GO:0048935	peripheral nervous system neuron development	1.67526e-05
MGI Expression: Detected	11374	TS23_olfactory lobe	1.73599e-05
MSigDB Predicted Promoter Motifs	YNGTTNNNATT_UNKNOWN	Motif YNGTTNNNATT (no known TF)	1.74048e-05
MSigDB Predicted Promoter Motifs	V$CEBPDELTA_Q6	Motif MATTKCNTMAYY matches CEBPD: CCAAT/enhancer binding protein (C/EBP), delta	1.75509e-05
MSigDB Pathway	REACTOME_REGULATION_OF_BETA_CELL_DEVELOPMENT	Genes involved in Regulation of beta-cell development	1.75624e-05
MGI Expression: Detected	16285	TS23_ureteric trunk	1.76505e-05
Mouse Phenotype	MP:0004427	abnormal vestibular labyrinth morphology	1.79899e-05
MGI Expression: Detected	7612	TS23_nose	1.81251e-05
MSigDB Perturbation	MEISSNER_NPC_HCP_WITH_H3_UNMETHYLATED	Genes with high-CpG-density promoters (HCP) that have no histone H3 methylation marks in neural precursor cells (NPC).	1.86654e-05
Mouse Phenotype	MP:0001438	aphagia	1.91337e-05
MGI Expression: Detected	6954	TS28_female reproductive system	1.91855e-05
GO Biological Process	GO:0035637	multicellular organismal signaling	2.0492e-05
GO Biological Process	GO:0072006	nephron development	2.09293e-05
MGI Expression: Detected	16133	TS23_ureteric tip	2.11241e-05
GO Biological Process	GO:0040007	growth	2.1759e-05
MSigDB Predicted Promoter Motifs	V$OCT1_02	Motif NNGAATATKCANNNN matches POU2F1: POU domain, class 2, transcription factor 1	2.18752e-05
Mouse Phenotype	MP:0006011	abnormal endolymphatic duct morphology	2.21598e-05
Mouse Phenotype	MP:0002823	abnormal rib development	2.21598e-05
GO Biological Process	GO:0055123	digestive system development	2.23814e-05
MGI Expression: Detected	6422	TS22_corpus striatum	2.24662e-05
MSigDB Predicted Promoter Motifs	V$ER_Q6_01	Motif KDMAYYNTGACCT matches AR: androgen receptor (dihydrotestosterone receptor; testicular feminization; spinal and bulbar muscular atrophy; Kennedy disease)	2.25256e-05
GO Biological Process	GO:0060993	kidney morphogenesis	2.31875e-05
GO Biological Process	GO:0090183	regulation of kidney development	2.31875e-05
MGI Expression: Detected	15554	TS22_olfactory bulb	2.38939e-05
MSigDB Predicted Promoter Motifs	V$CREBP1_Q2	Motif VGTGACGTMACN matches ATF2: activating transcription factor 2	2.40827e-05
Mouse Phenotype	MP:0000572	abnormal autopod morphology	2.4091e-05
MSigDB Predicted Promoter Motifs	V$ZF5_B	Motif NRNGNGCGCGCWN matches ZFP161: zinc finger protein 161 homolog (mouse)	2.52409e-05
MSigDB Predicted Promoter Motifs	V$STAT6_01	Motif NAWTTCCN matches STAT6: signal transducer and activator of transcription 6, interleukin-4 induced	2.54347e-05
GO Biological Process	GO:0048589	developmental growth	2.71328e-05
MSigDB Predicted Promoter Motifs	V$IK1_01	Motif NHNTGGGAATRCC (no known TF)	2.72559e-05
Mouse Phenotype	MP:0000807	abnormal hippocampus morphology	2.97482e-05
MGI Expression: Detected	6875	TS22_facial bone primordium	2.97816e-05
Mouse Phenotype	MP:0001954	respiratory distress	2.98699e-05
GO Biological Process	GO:0001709	cell fate determination	3.01611e-05
Mouse Phenotype	MP:0006090	abnormal utricle morphology	3.05441e-05
Mouse Phenotype	MP:0002115	abnormal limb bone morphology	3.07583e-05
Mouse Phenotype	MP:0000968	abnormal sensory neuron innervation pattern	3.07813e-05
MSigDB Predicted Promoter Motifs	V$PBX1_02	Motif NNCATCAATCAANNW matches PBX1: pre-B-cell leukemia transcription factor 1	3.11129e-05
GO Biological Process	GO:0072079	nephron tubule formation	3.11311e-05
Mouse Phenotype	MP:0000774	decreased brain size	3.18253e-05
Mouse Phenotype	MP:0011655	abnormal systemic artery morphology	3.21366e-05
Mouse Phenotype	MP:0003942	abnormal urinary system development	3.32446e-05
MGI Expression: Detected	6946	TS28_respiratory system	3.35714e-05
MSigDB Predicted Promoter Motifs	V$ATF6_01	Motif TGACGTGG matches ATF6: activating transcription factor 6	3.4685e-05
Mouse Phenotype	MP:0000961	abnormal dorsal root ganglion morphology	3.48337e-05
MSigDB Predicted Promoter Motifs	V$GATA6_01	Motif NNNGATWANN matches GATA6: GATA binding protein 6	3.56881e-05
InterPro	IPR000047	Helix-turn-helix motif	3.58131e-05
MSigDB Predicted Promoter Motifs	V$HMGIY_Q6	Motif GGAAAWT matches HMGA1: high mobility group AT-hook 1	3.58768e-05
GO Biological Process	GO:0021797	forebrain anterior/posterior pattern specification	3.61436e-05
Mouse Phenotype	MP:0000154	rib fusion	3.69579e-05
GO Biological Process	GO:0051101	regulation of DNA binding	3.71943e-05
MSigDB Predicted Promoter Motifs	TAANNYSGCG_UNKNOWN	Motif TAANNYSGCG (no known TF)	3.75025e-05
MSigDB Predicted Promoter Motifs	V$GATA1_05	Motif NCWGATAACA matches GATA1: GATA binding protein 1 (globin transcription factor 1)	3.77198e-05
GO Biological Process	GO:0043170	macromolecule metabolic process	3.89105e-05
MGI Expression: Detected	6948	TS28_lung	3.90502e-05
Mouse Phenotype	MP:0002127	abnormal cardiovascular system morphology	4.01072e-05
MSigDB miRNA Motifs	CTTTGTA,MIR-524	Targets of MicroRNA CTTTGTA,MIR-524	4.03339e-05
MSigDB Predicted Promoter Motifs	V$IRF1_01	Motif SAAAAGYGAAACC matches IRF1: interferon regulatory factor 1	4.04888e-05
Mouse Phenotype	MP:0000042	abnormal organ of Corti morphology	4.1072e-05
Mouse Phenotype	MP:0005116	abnormal circulating pituitary hormone level	4.1072e-05
MGI Expression: Detected	6858	TS22_cranium	4.19177e-05
Mouse Phenotype	MP:0000801	abnormal temporal lobe morphology	4.246e-05
Mouse Phenotype	MP:0001614	abnormal blood vessel morphology	4.26949e-05
MGI Expression: Detected	7372	TS22_gland	4.29309e-05
Mouse Phenotype	MP:0000036	absent semicircular canals	4.30907e-05
GO Biological Process	GO:0044260	cellular macromolecule metabolic process	4.38652e-05
MGI Expression: Detected	6568	TS22_integumental system	4.4288e-05
MGI Expression: Detected	6186	TS22_palatal shelf	4.67817e-05
MGI Expression: Detected	5786	TS22_heart	4.7762e-05
MGI Expression: Detected	7776	TS23_haemolymphoid system	4.80795e-05
MGI Expression: Detected	282	TS12_lateral plate mesenchyme	4.88418e-05
Mouse Phenotype	MP:0006113	abnormal heart septum morphology	4.93453e-05
MSigDB Predicted Promoter Motifs	V$POU1F1_Q6	Motif ATGAATAAWT matches POU1F1: POU domain, class 1, transcription factor 1 (Pit1, growth hormone factor 1)	4.93674e-05
MSigDB Predicted Promoter Motifs	V$PBX1_01	Motif ANCAATCAW matches PBX1: pre-B-cell leukemia transcription factor 1	5.00152e-05
MSigDB Predicted Promoter Motifs	V$NGFIC_01	Motif WTGCGTGGGYGG matches EGR4: early growth response 4	5.00152e-05
GO Biological Process	GO:0048485	sympathetic nervous system development	5.01602e-05
MSigDB Predicted Promoter Motifs	V$IK3_01	Motif TNYTGGGAATACC (no known TF)	5.22299e-05
MGI Expression: Detected	8522	TS23_thymus primordium	5.27447e-05
GO Biological Process	GO:0007268	synaptic transmission	5.42221e-05
MGI Expression: Detected	7581	TS24_eye	5.42414e-05
GO Biological Process	GO:0021781	glial cell fate commitment	5.47037e-05
Mouse Phenotype	MP:0011364	abnormal metanephros morphology	5.47123e-05
HGNC Gene Families	PRD	PRD	5.47812e-05
Mouse Phenotype	MP:0000455	abnormal maxilla morphology	5.49117e-05
Mouse Phenotype	MP:0003938	abnormal ear development	5.49925e-05
Mouse Phenotype	MP:0002108	abnormal muscle morphology	5.5153e-05
Mouse Phenotype	MP:0003878	abnormal ear physiology	5.53229e-05
Mouse Phenotype	MP:0001967	deafness	5.54962e-05
Mouse Phenotype	MP:0005650	abnormal limb bud morphology	5.54962e-05
MGI Expression: Detected	6304	TS22_metanephros	5.5975e-05
Mouse Phenotype	MP:0003049	abnormal lumbar vertebrae morphology	5.62694e-05
Mouse Phenotype	MP:0001330	abnormal optic nerve morphology	5.66183e-05
Mouse Phenotype	MP:0002200	abnormal brain ventricle/choroid plexus morphology	5.97262e-05
Mouse Phenotype	MP:0002622	abnormal cochlear hair cell morphology	6.05881e-05
Mouse Phenotype	MP:0003965	abnormal pituitary hormone level	6.06392e-05
Mouse Phenotype	MP:0000759	abnormal skeletal muscle morphology	6.13076e-05
Mouse Phenotype	MP:0002428	abnormal semicircular canal morphology	6.32077e-05
Disease Ontology	DOID:0080015	physical disorder	6.5702e-05
Mouse Phenotype	MP:0008148	abnormal rib-sternum attachment	6.70308e-05
GO Biological Process	GO:0042391	regulation of membrane potential	6.71904e-05
MGI Expression: Detected	14299	TS28_choroid plexus	6.78904e-05
MSigDB Predicted Promoter Motifs	V$FREAC7_01	Motif WNNANATAAAYANNNN matches FOXL1: forkhead box L1	6.93291e-05
MSigDB Predicted Promoter Motifs	V$EFC_Q6	Motif MGTTACYAGGCAAM matches RFX1: regulatory factor X, 1 (influences HLA class II expression)	7.00976e-05
MSigDB Predicted Promoter Motifs	V$PAX2_02	Motif NNNAAASNN matches PAX2: paired box gene 2	7.00976e-05
MGI Expression: Detected	7486	TS24_sensory organ	7.01332e-05
GO Biological Process	GO:0030856	regulation of epithelial cell differentiation	7.05118e-05
GO Biological Process	GO:0060828	regulation of canonical Wnt receptor signaling pathway	7.19464e-05
Mouse Phenotype	MP:0000822	abnormal brain ventricle morphology	7.37215e-05
MSigDB Predicted Promoter Motifs	V$AP4_01	Motif WGARYCAGCTGYGGNCNK matches TFAP4: transcription factor AP-4 (activating enhancer binding protein 4)	7.4202e-05
MSigDB Predicted Promoter Motifs	V$HP1SITEFACTOR_Q6	Motif AATWTTCAACAG (no known TF)	7.44657e-05
MSigDB Predicted Promoter Motifs	V$IRF7_01	Motif TNSGAAWNCGAAANTNNN matches IRF7: interferon regulatory factor 7	7.84683e-05
MSigDB Predicted Promoter Motifs	V$LMO2COM_01	Motif CNNCAGGTGBNN matches LMO2: LIM domain only 2 (rhombotin-like 1)	7.85279e-05
MSigDB Predicted Promoter Motifs	V$HNF4ALPHA_Q6	Motif VTGAACTTTGMMB matches HNF4A: hepatocyte nuclear factor 4, alpha	7.85279e-05
Disease Ontology	DOID:150	disease of mental health	7.86226e-05
Mouse Phenotype	MP:0001675	abnormal ectoderm development	8.07271e-05
HGNC Gene Families	TALE	TALE	8.1138e-05
MSigDB Predicted Promoter Motifs	CATRRAGC_UNKNOWN	Motif CATRRAGC (no known TF)	8.14058e-05
MSigDB Predicted Promoter Motifs	V$HLF_01	Motif GTTACRYAAT matches HLF: hepatic leukemia factor	8.1864e-05
MGI Expression: Detected	5785	TS22_cardiovascular system	8.57685e-05
Mouse Phenotype	MP:0010454	abnormal truncus arteriosus septation	8.78668e-05
MSigDB Predicted Promoter Motifs	V$GATA4_Q3	Motif AGATADMAGGGA matches GATA4: GATA binding protein 4	8.8914e-05
MSigDB Predicted Promoter Motifs	V$MZF1_02	Motif KNNNKAGGGGNAA (no known TF)	8.89141e-05
Mouse Phenotype	MP:0005545	abnormal lens development	8.89734e-05
Mouse Phenotype	MP:0005499	abnormal olfactory system morphology	8.89734e-05
MGI Expression: Detected	6352	TS22_central nervous system ganglion	9.01015e-05
GO Biological Process	GO:0003215	cardiac right ventricle morphogenesis	9.0549e-05
MSigDB Predicted Promoter Motifs	YTATTTTNR_V$MEF2_02	Motif YTATTTTNR matches MEF2A: MADS box transcription enhancer factor 2, polypeptide A (myocyte enhancer factor 2A)	9.13454e-05
MGI Expression: Detected	7525	TS23_integumental system	9.21926e-05
MSigDB Predicted Promoter Motifs	V$VDR_Q6	Motif CNSNNTGAACCN matches VDR: vitamin D (1,25- dihydroxyvitamin D3) receptor	9.22737e-05
MSigDB Predicted Promoter Motifs	V$GATA_C	Motif NGATAAGNMNN matches GATA1: GATA binding protein 1 (globin transcription factor 1)	9.22737e-05
Mouse Phenotype	MP:0000788	abnormal cerebral cortex morphology	9.2411e-05
GO Biological Process	GO:0050905	neuromuscular process	9.33152e-05
Mouse Phenotype	MP:0005215	abnormal pancreatic islet morphology	9.72796e-05
GO Biological Process	GO:0046546	development of primary male sexual characteristics	9.74777e-05
MSigDB Predicted Promoter Motifs	V$ATF1_Q6	Motif CYYTGACGTCA matches ATF1: activating transcription factor 1	9.7662e-05
MSigDB Predicted Promoter Motifs	V$LXR_Q3	Motif TGGGGTYACTNNCGGTCA matches NR1H3: nuclear receptor subfamily 1, group H, member 3	9.80098e-05
MSigDB Predicted Promoter Motifs	V$FXR_Q3	Motif CARGKTSAWTRACC matches NR1H4: nuclear receptor subfamily 1, group H, member 4	9.86969e-05
MSigDB Predicted Promoter Motifs	V$COMP1_01	Motif NVTNWTGATTGACNACAAVARRBN matches MYOG: myogenin (myogenic factor 4)	9.86969e-05
MSigDB Predicted Promoter Motifs	V$E2F1_Q3_01	Motif TTGGCGCGRAANNGNM matches E2F1: E2F transcription factor 1	9.918e-05
Mouse Phenotype	MP:0000527	abnormal kidney development	0.000101818
Mouse Phenotype	MP:0001394	circling	0.000101818
Mouse Phenotype	MP:0002729	abnormal inner ear canal morphology	0.000102872
MSigDB Predicted Promoter Motifs	V$MYCMAX_01	Motif NNACCACGTGGTNN matches MYC: v-myc myelocytomatosis viral oncogene homolog (avian)&lt;br&gt; MAX: MYC associated factor X	0.00010294
Mouse Phenotype	MP:0002111	abnormal tail morphology	0.000103149
MSigDB Predicted Promoter Motifs	V$CHOP_01	Motif NNRTGCAATMCCC matches DDIT3: DNA-damage-inducible transcript 3&lt;br&gt; CEBPA DIFF GENES	0.000103772
Mouse Phenotype	MP:0006282	abnormal spinal cord dorsal horn morphology	0.000104103
Mouse Phenotype	MP:0009165	abnormal endocrine pancreas morphology	0.000104471
MGI Expression: Detected	9534	TS23_neural retina	0.000104869
MSigDB Predicted Promoter Motifs	V$T3R_Q6	Motif MNTGWCCTN (no known TF)	0.000109067
Mouse Phenotype	MP:0001784	abnormal fluid regulation	0.000109931
MSigDB Predicted Promoter Motifs	V$HNF1_C	Motif DGTTAATKAWTNACCAM matches TCF1: transcription factor 1, hepatic; LF-B1, hepatic nuclear factor (HNF1), albumin proximal factor	0.000110227
Mouse Phenotype	MP:0001785	edema	0.000112761
HGNC Gene Families	FOX	FOX	0.000113612
GO Biological Process	GO:0001704	formation of primary germ layer	0.00011626
MSigDB Predicted Promoter Motifs	V$SMAD3_Q6	Motif TGTCTGTCT matches SMAD3: SMAD, mothers against DPP homolog 3 (Drosophila)	0.000117817
MSigDB Predicted Promoter Motifs	V$IK2_01	Motif NNNTGGGAWNNC (no known TF)	0.000119244
MSigDB Predicted Promoter Motifs	GGGTGGRR_V$PAX4_03	Motif GGGTGGRR matches PAX4: paired box gene 4	0.000120548
MSigDB Predicted Promoter Motifs	V$P300_01	Motif NNNGGGAGTNNNNS matches PCAF: p300/CBP-associated factor	0.00012153
MSigDB Predicted Promoter Motifs	AAANWWTGC_UNKNOWN	Motif AAANWWTGC (no known TF)	0.000121784
Mouse Phenotype	MP:0004097	abnormal cerebellar cortex morphology	0.000124074
Mouse Phenotype	MP:0008547	abnormal neocortex morphology	0.000124948
MGI Expression: Detected	14298	TS28_meninges	0.000125889
GO Biological Process	GO:0048536	spleen development	0.000127482
MSigDB Predicted Promoter Motifs	AAAYRNCTG_UNKNOWN	Motif AAAYRNCTG (no known TF)	0.000131392
Mouse Phenotype	MP:0004738	abnormal auditory brainstem response	0.000133313
GO Biological Process	GO:0022037	metencephalon development	0.00013367
Mouse Phenotype	MP:0000849	abnormal cerebellum morphology	0.000137883
MGI Expression: Detected	6353	TS22_cranial ganglion	0.000139562
MSigDB Predicted Promoter Motifs	CTAWWWATA_V$RSRFC4_Q2	Motif CTAWWWATA matches MEF2A: MADS box transcription enhancer factor 2, polypeptide A (myocyte enhancer factor 2A)	0.000141943
GO Biological Process	GO:0060541	respiratory system development	0.000142502
Mouse Phenotype	MP:0003635	abnormal synaptic transmission	0.000142981
MGI Expression: Detected	7024	TS28_integumental system	0.000143286
MSigDB Predicted Promoter Motifs	V$HNF3_Q6	Motif NWRARYAAAYANN matches FOXA1: forkhead box A1	0.000147869
Mouse Phenotype	MP:0008219	abnormal dorsal telencephalic commissure morphology	0.000148931
Mouse Phenotype	MP:0006207	embryonic lethality during organogenesis	0.000152415
MSigDB Predicted Promoter Motifs	V$SREBP_Q3	Motif VNNVTCACCCYA (no known TF)	0.000155237
MSigDB Predicted Promoter Motifs	V$PR_Q2	Motif NWNAGRACAN matches NR3C1: nuclear receptor subfamily 3, group C, member 1 (glucocorticoid receptor)	0.000155237
MGI Expression: Detected	5919	TS22_saccule	0.000157855
Mouse Phenotype	MP:0002084	abnormal developmental patterning	0.000159914
Mouse Phenotype	MP:0003723	abnormal long bone morphology	0.000162186
MSigDB Predicted Promoter Motifs	V$SRY_01	Motif AAACWAM matches SRY: sex determining region Y	0.000162711
MSigDB Predicted Promoter Motifs	V$GFI1_01	Motif NNNNNNNAAATCACWGYNNNNNNN matches GFI1: growth factor independent 1	0.000163088
Mouse Phenotype	MP:0002065	abnormal fear/anxiety-related behavior	0.000164077
MGI Expression: Detected	7865	TS23_lung	0.000164107
GO Biological Process	GO:0022414	reproductive process	0.000168056
GO Biological Process	GO:0010720	positive regulation of cell development	0.000168117
GO Biological Process	GO:0035282	segmentation	0.000177292
GO Biological Process	GO:2000738	positive regulation of stem cell differentiation	0.000179022
MSigDB Predicted Promoter Motifs	V$MYOD_Q6	Motif NNCACCTGNY matches MYOD1: myogenic differentiation 1	0.000179656
MSigDB Predicted Promoter Motifs	V$LFA1_Q6	Motif GGGSTCWR matches ITGAL: integrin, alpha L (antigen CD11A (p180), lymphocyte function-associated antigen 1; alpha polypeptide)	0.000179656
GO Biological Process	GO:0008406	gonad development	0.000182877
MSigDB Predicted Promoter Motifs	V$HNF4_Q6	Motif AARGTCCAN matches HNF4A: hepatocyte nuclear factor 4, alpha	0.00018321
MSigDB Predicted Promoter Motifs	V$AREB6_01	Motif NNYNYACCTGWVT matches TCF8: transcription factor 8 (represses interleukin 2 expression)	0.00018321
GO Biological Process	GO:0008283	cell proliferation	0.000184518
MSigDB Predicted Promoter Motifs	V$FOXM1_01	Motif ARATKGAST matches FOXM1: forkhead box M1	0.00018792
MSigDB Predicted Promoter Motifs	GGGNNTTTCC_V$NFKB_Q6_01	Motif GGGNNTTTCC (no known TF)	0.000191321
MGI Expression: Detected	5915	TS22_inner ear vestibular component	0.000198346
MSigDB Predicted Promoter Motifs	V$FOXO4_01	Motif RWAAACAANNN matches MLLT7: myeloid/lymphoid or mixed-lineage leukemia (trithorax homolog, Drosophila); translocated to, 7	0.000198907
Mouse Phenotype	MP:0002233	abnormal nose morphology	0.000199596
Mouse Phenotype	MP:0002272	abnormal nervous system electrophysiology	0.000200642
MSigDB Predicted Promoter Motifs	V$HOXA4_Q2	Motif AWAATTRG matches HOXA4: homeobox A4	0.000203097
MGI Expression: Detected	15561	TS22_urethra	0.000203423
Mouse Phenotype	MP:0010978	absent ureteric bud	0.000217721
Mouse Phenotype	MP:0002932	abnormal joint morphology	0.000218429
GO Biological Process	GO:0003006	developmental process involved in reproduction	0.000222959
MSigDB Predicted Promoter Motifs	V$AP3_Q6	Motif TCYMMATT (no known TF)	0.000225224
MSigDB Predicted Promoter Motifs	CATTGTYY_V$SOX9_B1	Motif CATTGTYY matches SOX9: SRY (sex determining region Y)-box 9 (campomelic dysplasia, autosomal sex-reversal)	0.000226488
MGI Expression: Detected	5922	TS22_cochlea	0.000229004
GO Biological Process	GO:0046661	male sex differentiation	0.000229263
GO Cellular Component	GO:0097458	neuron part	0.00022993
Mouse Phenotype	MP:0003855	abnormal forelimb zeugopod morphology	0.000233406
MSigDB Predicted Promoter Motifs	V$ARNT_01	Motif NDDNNCACGTGNNNNN matches ARNT: aryl hydrocarbon receptor nuclear translocator	0.00023812
MSigDB Predicted Promoter Motifs	V$CDC5_01	Motif GATTTAACATAA matches CDC5L: CDC5 cell division cycle 5-like (S. pombe)	0.00023812
MGI Expression: Detected	14381	TS22_jaw	0.000238799
MSigDB Predicted Promoter Motifs	V$CREB_Q2_01	Motif NNTKACGTCANNNS matches CREB1: cAMP responsive element binding protein 1	0.000244189
Disease Ontology	DOID:225	syndrome	0.000244433
MGI Expression: Detected	7825	TS23_oral region	0.000247186
MSigDB Predicted Promoter Motifs	V$AMEF2_Q6	Motif CKGDYTAAAAATAACYMM (no known TF)	0.00025024
Mouse Phenotype	MP:0002633	persistent truncus arteriosis	0.000254939
Mouse Phenotype	MP:0005418	abnormal circulating hormone level	0.000256952
Mouse Phenotype	MP:0010984	abnormal metanephric mesenchyme morphology	0.000257767
MSigDB Predicted Promoter Motifs	V$BRN2_01	Motif NNCATNSRWAATNMRN matches POU3F2: POU domain, class 3, transcription factor 2	0.000258675
MSigDB Predicted Promoter Motifs	V$PITX2_Q2	Motif WNTAATCCCAR matches PITX2: paired-like homeodomain transcription factor 2	0.000264408
MSigDB Predicted Promoter Motifs	V$CEBP_01	Motif NNTKTGGWNANNN matches CEBPA: CCAAT/enhancer binding protein (C/EBP), alpha	0.000266857
Mouse Phenotype	MP:0010771	integument phenotype	0.000267357
MGI Expression: Detected	7488	TS26_sensory organ	0.000270843
MSigDB Predicted Promoter Motifs	TAAYNRNNTCC_UNKNOWN	Motif TAAYNRNNTCC (no known TF)	0.000276489
Mouse Phenotype	MP:0010651	aorticopulmonary septal defect	0.000294411
MSigDB Predicted Promoter Motifs	AAAYWAACM_V$HFH4_01	Motif AAAYWAACM matches FOXJ1: forkhead box J1	0.000296534
Mouse Phenotype	MP:0003105	abnormal heart atrium morphology	0.000297143
MSigDB Predicted Promoter Motifs	V$LXR_DR4_Q3	Motif TGACCGNNAGTRACCC matches NR1H3: nuclear receptor subfamily 1, group H, member 3	0.000297641
Mouse Phenotype	MP:0000267	abnormal heart development	0.000300262
Mouse Phenotype	MP:0005195	abnormal posterior eye segment morphology	0.000311105
MSigDB Perturbation	ALCALAY_AML_BY_NPM1_LOCALIZATION_UP	Genes up-regulated in acute myeloid leukemia (AML) with respect to cellular localization of NPM1 [GeneID=4869]: cytoplasmic vs. nucleolar.	0.000311936
Mouse Phenotype	MP:0002572	abnormal emotion/affect behavior	0.000314546
GO Biological Process	GO:0007369	gastrulation	0.000318489
Mouse Phenotype	MP:0000780	abnormal corpus callosum morphology	0.000329784
Mouse Phenotype	MP:0004937	dilated heart	0.000330167
MSigDB Predicted Promoter Motifs	CTGCAGY_UNKNOWN	Motif CTGCAGY (no known TF)	0.000332609
GO Biological Process	GO:0050877	neurological system process	0.000335298
MGI Expression: Detected	6950	TS28_reproductive system	0.000338183
GO Biological Process	GO:0007492	endoderm development	0.000339163
Mouse Phenotype	MP:0006107	abnormal fetal atrioventricular canal morphology	0.000341907
MGI Expression: Detected	5911	TS22_inner ear	0.000343601
GO Biological Process	GO:0023051	regulation of signaling	0.000347531
GO Biological Process	GO:0031128	developmental induction	0.000366014
MSigDB Predicted Promoter Motifs	V$DR3_Q4	Motif RRTGNMCYTNNTGAMCCNYNT matches VDR: vitamin D (1,25- dihydroxyvitamin D3) receptor	0.000371904
MGI Expression: Detected	14382	TS22_tooth	0.000372759
Disease Ontology	DOID:155	glandular and epithelial neoplasm	0.00037316
Mouse Phenotype	MP:0002864	abnormal ocular fundus morphology	0.000379833
Mouse Phenotype	MP:0010422	heart right ventricle hypoplasia	0.000380116
Mouse Phenotype	MP:0003312	abnormal locomotor coordination	0.000389469
Mouse Phenotype	MP:0003446	renal hypoplasia	0.00039026
MSigDB Predicted Promoter Motifs	V$FOXO1_01	Motif NRWAAACAAN matches FOXO1A: forkhead box O1A (rhabdomyosarcoma)	0.000395659
MSigDB Predicted Promoter Motifs	V$FOXO4_02	Motif NNGTTGTTTACNTN matches MLLT7: myeloid/lymphoid or mixed-lineage leukemia (trithorax homolog, Drosophila); translocated to, 7	0.00039764
GO Cellular Component	GO:0043005	neuron projection	0.000402056
MSigDB Predicted Promoter Motifs	V$NKX22_01	Motif TTAAGTRSTT matches NKX2-2: NK2 transcription factor related, locus 2 (Drosophila)	0.000406027
MSigDB Predicted Promoter Motifs	V$AP2_Q3	Motif GSCCSCRGGCNRNRNN matches GTF3A: general transcription factor IIIA	0.000415542
MSigDB Predicted Promoter Motifs	V$LYF1_01	Motif TTTGGGAGR (no known TF)	0.000416699
MSigDB Predicted Promoter Motifs	V$AHR_Q5	Motif NTNGCGTGNNN matches AHR: aryl hydrocarbon receptor	0.000417193
Mouse Phenotype	MP:0001325	abnormal retina morphology	0.000426332
Mouse Phenotype	MP:0011101	partial prenatal lethality	0.000428025
Mouse Phenotype	MP:0010982	abnormal ureteric bud elongation	0.000428175
Mouse Phenotype	MP:0000188	abnormal circulating glucose level	0.000429122
MGI Expression: Detected	6324	TS22_urinary bladder	0.00043111
MSigDB Predicted Promoter Motifs	V$NFAT_Q6	Motif NANWGGAAAANN matches NFAT&lt;br&gt; NFATC	0.000434058
MSigDB Predicted Promoter Motifs	V$MYCMAX_B	Motif GCCAYGYGSN matches MYC: v-myc myelocytomatosis viral oncogene homolog (avian)&lt;br&gt; MAX: MYC associated factor X	0.000434333
MSigDB Predicted Promoter Motifs	TGCCAAR_V$NF1_Q6	Motif TGCCAAR matches NF1: neurofibromin 1 (neurofibromatosis, von Recklinghausen disease, Watson disease)	0.000434638
Mouse Phenotype	MP:0006325	impaired hearing	0.00043875
Mouse Phenotype	MP:0001544	abnormal cardiovascular system physiology	0.000459196
Mouse Phenotype	MP:0011504	abnormal limb long bone morphology	0.000460957
GO Biological Process	GO:0045168	cell-cell signaling involved in cell fate commitment	0.00046772
MGI Expression: Detected	6977	TS28_intestine	0.000472166
GO Biological Process	GO:0043523	regulation of neuron apoptotic process	0.000473459
Mouse Phenotype	MP:0005559	increased circulating glucose level	0.000474667
Mouse Phenotype	MP:0010985	abnormal kidney mesenchyme morphology	0.000475462
GO Biological Process	GO:0060548	negative regulation of cell death	0.00047619
Mouse Phenotype	MP:0003857	abnormal hindlimb zeugopod morphology	0.000476237
MSigDB Predicted Promoter Motifs	V$SOX9_B1	Motif NNNNAACAATRGNN matches SOX9: SRY (sex determining region Y)-box 9 (campomelic dysplasia, autosomal sex-reversal)	0.000481958
MSigDB Predicted Promoter Motifs	V$CP2_01	Motif GCHCDAMCCAG matches TFCP2: transcription factor CP2	0.00048391
MSigDB Predicted Promoter Motifs	V$EGR1_01	Motif WTGCGTGGGCGK matches EGR1: early growth response 1	0.00048391
MSigDB Predicted Promoter Motifs	V$PAX_Q6	Motif CTGGAACTMAC matches PAX2: paired box gene 2	0.000485702
Mouse Phenotype	MP:0005294	abnormal heart ventricle morphology	0.000497073
Mouse Phenotype	MP:0003649	decreased heart right ventricle size	0.000499353
MSigDB Predicted Promoter Motifs	V$EVI1_04	Motif DGATADGAHWAGATA matches EVI1: ecotropic viral integration site 1	0.000504297
MSigDB Predicted Promoter Motifs	WTGAAAT_UNKNOWN	Motif WTGAAAT (no known TF)	0.000504807
MSigDB Predicted Promoter Motifs	V$AP2GAMMA_01	Motif GCCYNNGGS matches TFAP2C: transcription factor AP-2 gamma (activating enhancer binding protein 2 gamma)	0.00050703
Mouse Phenotype	MP:0002164	abnormal gland physiology	0.000526944
MSigDB Predicted Promoter Motifs	V$TITF1_Q3	Motif WCTCAAGTGT matches TITF1: thyroid transcription factor 1	0.000534537
InterPro	IPR001523	Paired domain	0.000539252
Disease Ontology	DOID:0060037	developmental disease of mental health	0.000544058
GO Biological Process	GO:0010646	regulation of cell communication	0.000558208
GO Biological Process	GO:0051890	regulation of cardioblast differentiation	0.000558959
HGNC Gene Families	SOX	SOX	0.000565428
MSigDB Predicted Promoter Motifs	V$AREB6_02	Motif WNWCACCTGWNN matches TCF8: transcription factor 8 (represses interleukin 2 expression)	0.00056613
MSigDB Predicted Promoter Motifs	V$RP58_01	Motif NNAACATCTGGA matches ZNF238: zinc finger protein 238	0.000567708
MSigDB Predicted Promoter Motifs	YTAAYNGCT_UNKNOWN	Motif YTAAYNGCT (no known TF)	0.000569339
MSigDB Perturbation	MCBRYAN_PUBERTAL_BREAST_4_5WK_UP	Genes up-regulated during pubertal mammary gland development between week 4 and 5.	0.000571502
GO Biological Process	GO:0043069	negative regulation of programmed cell death	0.00057414
GO Biological Process	GO:0021766	hippocampus development	0.000574914
MSigDB Predicted Promoter Motifs	TGANTCA_V$AP1_C	Motif TGANTCA matches JUN: jun oncogene	0.000576194
Disease Ontology	DOID:936	brain disease	0.00058052
MSigDB Predicted Promoter Motifs	V$NKX25_01	Motif TYAAGTG matches NKX2-5: NK2 transcription factor related, locus 5 (Drosophila)	0.000583068
GO Biological Process	GO:0002064	epithelial cell development	0.0005867
GO Biological Process	GO:0043388	positive regulation of DNA binding	0.000587434
MSigDB Predicted Promoter Motifs	V$NFKAPPAB_01	Motif GGGAMTTYCC matches NFKB&lt;br&gt; RELA: v-rel reticuloendotheliosis viral oncogene homolog A, nuclear factor of kappa light polypeptide gene enhancer in B-cells 3, p65 (avian)	0.000587759
MSigDB Predicted Promoter Motifs	GCTNWTTGK_UNKNOWN	Motif GCTNWTTGK (no known TF)	0.000590761
InterPro	IPR008422	Homeobox KN domain	0.00059869
MSigDB Perturbation	GARGALOVIC_RESPONSE_TO_OXIDIZED_PHOSPHOLIPIDS_GREY_DN	Genes from the grey module which are down-regulated in HAEC cells (primary aortic endothelium) after exposure to the oxidized 1-palmitoyl-2-arachidonyl-sn-3-glycerophosphorylcholine (oxPAPC).	0.000598795
Mouse Phenotype	MP:0000297	abnormal atrioventricular cushion morphology	0.00061084
MGI Expression: Detected	9929	TS23_pharynx	0.000618069
InterPro	IPR018122	Transcription factor, fork head, conserved site	0.000628595
Mouse Phenotype	MP:0003972	decreased pituitary hormone level	0.000629579
GO Cellular Component	GO:0043229	intracellular organelle	0.00062967
Mouse Phenotype	MP:0009208	abnormal female genitalia morphology	0.00063091
GO Cellular Component	GO:0043226	organelle	0.000639757
GO Biological Process	GO:0072078	nephron tubule morphogenesis	0.000639829
GO Biological Process	GO:0051179	localization	0.000643622
Mouse Phenotype	MP:0002884	abnormal branchial arch morphology	0.000649353
Mouse Phenotype	MP:0000553	absent radius	0.00064937
MSigDB Predicted Promoter Motifs	V$NFKB_Q6	Motif NGGGGAMTTTCCNN (no known TF)	0.000658052
Mouse Phenotype	MP:0001695	abnormal gastrulation	0.000662249
GO Biological Process	GO:0042692	muscle cell differentiation	0.00067245
Mouse Phenotype	MP:0002925	abnormal cardiovascular development	0.000677506
Mouse Phenotype	MP:0002078	abnormal glucose homeostasis	0.000677506
MSigDB Predicted Promoter Motifs	MYAATNNNNNNNGGC_UNKNOWN	Motif MYAATNNNNNNNGGC (no known TF)	0.000682015
Mouse Phenotype	MP:0001688	abnormal somite development	0.000690406
GO Biological Process	GO:0000003	reproduction	0.000692636
Mouse Phenotype	MP:0001119	abnormal female reproductive system morphology	0.000714114
InterPro	IPR003893	Iroquois-class homeodomain protein	0.000717624
Mouse Phenotype	MP:0010983	abnormal ureteric bud invasion	0.000717653
Mouse Phenotype	MP:0001405	impaired coordination	0.0007251
MSigDB Predicted Promoter Motifs	V$SRF_Q6	Motif GNCCAWATAWGGMN matches SRF: serum response factor (c-fos serum response element-binding transcription factor)	0.000735554
GO Biological Process	GO:0072358	cardiovascular system development	0.000751527
MGI Expression: Detected	6369	TS22_pituitary gland	0.000753703
GO Biological Process	GO:0060231	mesenchymal to epithelial transition	0.000755802
MSigDB Perturbation	HOELZEL_NF1_TARGETS_DN	Genes down-regulated in SH-SY5Y cells (neuroblastoma) after knockdown of NF1 [GeneID=4763] by RNAi.	0.000773136
MSigDB Predicted Promoter Motifs	TGACATY_UNKNOWN	Motif TGACATY (no known TF)	0.000774488
MSigDB Predicted Promoter Motifs	V$GATA1_03	Motif ANGNDGATAANNGN matches GATA1: GATA binding protein 1 (globin transcription factor 1)	0.000775838
MSigDB Predicted Promoter Motifs	V$IRF1_Q6	Motif TTCACTT matches IRF1: interferon regulatory factor 1	0.000777196
MSigDB Perturbation	NOUZOVA_METHYLATED_IN_APL	Genes whose CpG islands are hyper-methylated in the NB4 cell line (APL, acute promyelocytic leukemia) compared to PBMC (normal peripheral peripheral blood mononuclear cells).	0.000796517
MGI Expression: Detected	7037	TS28_thymus	0.000802075
MSigDB miRNA Motifs	AATGTGA,MIR-23A,MIR-23B	Targets of MicroRNA AATGTGA,MIR-23A,MIR-23B	0.000834856
GO Biological Process	GO:0010941	regulation of cell death	0.000844498
Mouse Phenotype	MP:0001362	abnormal anxiety-related response	0.000854307
InterPro	IPR001766	Transcription factor, fork head	0.000855126
Mouse Phenotype	MP:0005306	abnormal phalanx morphology	0.000859231
Mouse Phenotype	MP:0010426	abnormal heart and great artery attachment	0.000864009
InterPro	IPR010982	Lambda repressor-like, DNA-binding domain	0.00086658
MSigDB Predicted Promoter Motifs	V$EVI1_05	Motif AGATAAGATAN matches EVI1: ecotropic viral integration site 1	0.000868633
Mouse Phenotype	MP:0000771	abnormal brain size	0.000873365
Mouse Phenotype	MP:0003562	abnormal pancreatic beta cell physiology	0.000883161
MSigDB miRNA Motifs	TATTATA,MIR-374	Targets of MicroRNA TATTATA,MIR-374	0.000890208
MSigDB Predicted Promoter Motifs	V$FOXJ2_02	Motif AYMATAATATTTKN matches FOXJ2: forkhead box J2	0.000926689
Mouse Phenotype	MP:0009209	abnormal internal female genitalia morphology	0.000927841
MGI Expression: Detected	14294	TS22_intestine	0.000946742
Mouse Phenotype	MP:0011110	partial preweaning lethality	0.000947728
Mouse Phenotype	MP:0008762	embryonic lethality	0.000949026
Mouse Phenotype	MP:0002160	abnormal reproductive system morphology	0.000949497
Mouse Phenotype	MP:0001924	infertility	0.000950236
MGI Expression: Detected	14718	TS28_retina layer	0.000951943
Mouse Phenotype	MP:0000281	abnormal interventricular septum morphology	0.000959341
Mouse Phenotype	MP:0001648	abnormal apoptosis	0.000961101
MSigDB Predicted Promoter Motifs	GATTGGY_V$NFY_Q6_01	Motif GATTGGY (no known TF)	0.000965542
MSigDB Predicted Promoter Motifs	V$FOXO3_01	Motif TNNTTGTTTACNTW matches FOXO3A: forkhead box O3A	0.000971278
Mouse Phenotype	MP:0000282	abnormal interatrial septum morphology	0.000995957
MSigDB Predicted Promoter Motifs	V$MYCMAX_02	Motif NANCACGTGNNW matches MYC: v-myc myelocytomatosis viral oncogene homolog (avian)&lt;br&gt; MAX: MYC associated factor X	0.00100826
Mouse Phenotype	MP:0010147	abnormal endocrine pancreas physiology	0.00101193
Mouse Phenotype	MP:0002192	hydrops fetalis	0.0010486
Mouse Phenotype	MP:0002113	abnormal skeleton development	0.00106557
MSigDB Predicted Promoter Motifs	V$HNF1_Q6	Motif WRGTTAATNATTAACNNN matches TCF1: transcription factor 1, hepatic; LF-B1, hepatic nuclear factor (HNF1), albumin proximal factor	0.00108401
GO Biological Process	GO:1901214	regulation of neuron death	0.00108633
Disease Ontology	DOID:3093	nervous system cancer	0.00108835
MSigDB Predicted Promoter Motifs	V$USF_Q6_01	Motif NRCCACGTGASN (no known TF)	0.00109056
MSigDB Perturbation	GRESHOCK_CANCER_COPY_NUMBER_UP	Genes from common genomic gains observed in a meta analyis of copy number alterations across a panel of different cancer cell lines and tumor samples.	0.00113025
MSigDB Predicted Promoter Motifs	WWTAAGGC_UNKNOWN	Motif WWTAAGGC (no known TF)	0.00114146
Mouse Phenotype	MP:0008770	decreased survivor rate	0.00114272
MSigDB Predicted Promoter Motifs	TGCTGAY_UNKNOWN	Motif TGCTGAY (no known TF)	0.00114536
GO Biological Process	GO:0065008	regulation of biological quality	0.00114547
MSigDB Predicted Promoter Motifs	V$NCX_01	Motif NNGTAAKTNG matches TLX2: T-cell leukemia homeobox 2	0.0011465
Mouse Phenotype	MP:0003634	abnormal glial cell morphology	0.00114912
Disease Ontology	DOID:3620	central nervous system neoplasm	0.00115892
Mouse Phenotype	MP:0005221	abnormal rostral-caudal axis patterning	0.00119104
MSigDB Predicted Promoter Motifs	V$ZIC3_01	Motif NGGGKGGTC matches ZIC3: Zic family member 3 heterotaxy 1 (odd-paired homolog, Drosophila)	0.00119175
Mouse Phenotype	MP:0004609	vertebral fusion	0.00120376
GO Biological Process	GO:0051099	positive regulation of binding	0.00120733
Disease Ontology	DOID:331	central nervous system disease	0.00121038
GO Biological Process	GO:0007507	heart development	0.00123205
MSigDB Predicted Promoter Motifs	V$DBP_Q6	Motif AGCAHAC matches DBP: D site of albumin promoter (albumin D-box) binding protein	0.00125729
Mouse Phenotype	MP:0003189	fused joints	0.00126421
MSigDB Predicted Promoter Motifs	V$AP2_Q6_01	Motif SNNNCCNCAGGCN matches GTF3A: general transcription factor IIIA	0.00129057
GO Biological Process	GO:0043067	regulation of programmed cell death	0.00131591
GO Biological Process	GO:0030178	negative regulation of Wnt receptor signaling pathway	0.0013199
Mouse Phenotype	MP:0004393	abnormal cochlear inner hair cell morphology	0.00132342
Mouse Phenotype	MP:0003137	abnormal impulse conducting system conduction	0.00133831
MSigDB Predicted Promoter Motifs	YAATNRNNNYNATT_UNKNOWN	Motif YAATNRNNNYNATT (no known TF)	0.00134462
MSigDB Predicted Promoter Motifs	V$PAX4_03	Motif NNNNNYCACCCB matches PAX4: paired box gene 4	0.00138556
MSigDB Predicted Promoter Motifs	YGCGYRCGC_UNKNOWN	Motif YGCGYRCGC (no known TF)	0.00139122
GO Molecular Function	GO:0035326	enhancer binding	0.00140237
MSigDB Predicted Promoter Motifs	V$E2A_Q2	Motif NCACCTGYYNCNKN matches TCF3: transcription factor 3 (E2A immunoglobulin enhancer binding factors E12/E47)	0.00140257
MSigDB Predicted Promoter Motifs	V$FREAC4_01	Motif CTWAWGTAAACANWGN matches FOXD1: forkhead box D1	0.00140337
MSigDB Predicted Promoter Motifs	V$ER_Q6_02	Motif NAGGTCANNNY matches ESR1: estrogen receptor 1	0.00144755
MSigDB Predicted Promoter Motifs	GGARNTKYCCA_UNKNOWN	Motif GGARNTKYCCA (no known TF)	0.00146909
MSigDB Predicted Promoter Motifs	V$ARP1_01	Motif TGARCCYTTGAMCCCW matches PITX2: paired-like homeodomain transcription factor 2	0.00147663
MSigDB Perturbation	WU_CELL_MIGRATION	Genes associated with migration rate of 40 human bladder cancer cells.	0.00150209
GO Molecular Function	GO:0071837	HMG box domain binding	0.00151741
MGI Expression: Detected	15609	TS23_olfactory bulb	0.00152191
MSigDB Predicted Promoter Motifs	V$AP2REP_01	Motif CAGTGGG matches KLF12: Kruppel-like factor 12	0.00153495
GO Biological Process	GO:0043066	negative regulation of apoptotic process	0.00155049
GO Cellular Component	GO:0045202	synapse	0.00157001
MSigDB Predicted Promoter Motifs	V$HNF3ALPHA_Q6	Motif TRTTTGYTYWN matches FOXA1: forkhead box A1	0.00157631
Mouse Phenotype	MP:0010403	atrial septal defect	0.00159128
GO Biological Process	GO:0006366	transcription from RNA polymerase II promoter	0.00159776
Mouse Phenotype	MP:0000350	abnormal cell proliferation	0.00160525
MSigDB Perturbation	HELLER_HDAC_TARGETS_SILENCED_BY_METHYLATION_UP	Genes up-regulated in multiple myeloma (MM) cell lines treated with both decitabine [PubChem=451668] TSA [PubChem=5562].	0.00160736
Mouse Phenotype	MP:0000266	abnormal heart morphology	0.00161611
MSigDB Predicted Promoter Motifs	V$TGIF_01	Motif AGCTGTCANNA matches TGIF: TGFB-induced factor (TALE family homeobox)	0.0016282
GO Biological Process	GO:0007379	segment specification	0.00163199
MSigDB Perturbation	BRUNEAU_SEPTATION_ATRIAL	Genes for which mutations result in atrial septation defects, a major class of congenital heart disease.	0.0016377
MSigDB Predicted Promoter Motifs	V$USF_C	Motif NCACGTGN (no known TF)	0.00169926
Disease Ontology	DOID:3094	neuroepithelial neoplasm	0.00170319
MSigDB Predicted Promoter Motifs	V$CEBPA_01	Motif NNATTRCNNAANNN matches CEBPA: CCAAT/enhancer binding protein (C/EBP), alpha	0.00170995
MSigDB Predicted Promoter Motifs	V$SRF_C	Motif DCCWTATATGGNCWN matches SRF: serum response factor (c-fos serum response element-binding transcription factor)	0.00174797
MSigDB Predicted Promoter Motifs	V$PXR_Q2	Motif RRGGTYANTRNM matches NR1H4: nuclear receptor subfamily 1, group H, member 4	0.00174886
GO Biological Process	GO:0023057	negative regulation of signaling	0.00175337
InterPro	IPR001781	Zinc finger, LIM-type	0.00175636
Mouse Phenotype	MP:0000929	open neural tube	0.00176515
Mouse Phenotype	MP:0000767	abnormal smooth muscle morphology	0.00176559
MSigDB Predicted Promoter Motifs	RACTNNRTTTNC_UNKNOWN	Motif RACTNNRTTTNC (no known TF)	0.00176943
MSigDB Predicted Promoter Motifs	V$OCT1_07	Motif TNTATGBTAATT matches POU2F1: POU domain, class 2, transcription factor 1	0.00180131
MSigDB Predicted Promoter Motifs	V$STAT4_01	Motif SNWTTCNN matches STAT4: signal transducer and activator of transcription 4	0.00181706
GO Biological Process	GO:0044057	regulation of system process	0.00182661
Mouse Phenotype	MP:0011098	complete embryonic lethality during organogenesis	0.00185293
MSigDB Predicted Promoter Motifs	V$ATF3_Q6	Motif CBCTGACGTCANCS matches ATF3: activating transcription factor 3	0.00186861
Mouse Phenotype	MP:0003410	abnormal artery development	0.00188976
GO Biological Process	GO:0003156	regulation of organ formation	0.00192029
GO Biological Process	GO:0010648	negative regulation of cell communication	0.00192674
MGI Expression: Detected	6957	TS28_placenta	0.00194191
MGI Expression: Detected	6048	TS22_pancreas	0.00194469
Disease Ontology	DOID:3195	neural neoplasm	0.00194951
Mouse Phenotype	MP:0001256	abnormal body length	0.00196446
Mouse Phenotype	MP:0004686	decreased length of long bones	0.00196446
GO Biological Process	GO:0061333	renal tubule morphogenesis	0.00201848
GO Biological Process	GO:0030334	regulation of cell migration	0.00201891
MSigDB Predicted Promoter Motifs	V$HFH4_01	Motif AWKTGTTTGTTTA matches FOXJ1: forkhead box J1	0.00206815
GO Biological Process	GO:0051146	striated muscle cell differentiation	0.00208109
MGI Expression: Detected	8791	TS23_cranial ganglion	0.00217093
MSigDB Predicted Promoter Motifs	V$E47_02	Motif NNNMRCAGGTGTTMNN matches TCF3: transcription factor 3 (E2A immunoglobulin enhancer binding factors E12/E47)	0.00219034
Mouse Phenotype	MP:0003604	single kidney	0.00219372
GO Biological Process	GO:0008584	male gonad development	0.00220219
Mouse Phenotype	MP:0001340	abnormal eyelid morphology	0.00220445
MSigDB Predicted Promoter Motifs	V$NF1_Q6_01	Motif NTGGNNNNNNGCCAANN matches NF1: neurofibromin 1 (neurofibromatosis, von Recklinghausen disease, Watson disease)	0.00221667
Mouse Phenotype	MP:0001402	hypoactivity	0.00222798
GO Biological Process	GO:0002088	lens development in camera-type eye	0.00223302
Disease Ontology	DOID:0060040	pervasive developmental disease	0.00223791
Mouse Phenotype	MP:0001258	decreased body length	0.00224582
Disease Ontology	DOID:1319	brain neoplasm	0.00225256
Disease Ontology	DOID:2994	germ cell cancer	0.00228322
Mouse Phenotype	MP:0000296	absent trabeculae carneae	0.00229502
MSigDB Predicted Promoter Motifs	V$STAT1_03	Motif NNTTTCCN matches STAT1: signal transducer and activator of transcription 1, 91kDa	0.00229526
MSigDB Predicted Promoter Motifs	V$AREB6_04	Motif CBGTTTSNN matches TCF8: transcription factor 8 (represses interleukin 2 expression)	0.00229526
Disease Ontology	DOID:12849	autism	0.00230712
GO Biological Process	GO:0051098	regulation of binding	0.00231842
Mouse Phenotype	MP:0002086	abnormal extraembryonic tissue morphology	0.00234377
MSigDB Predicted Promoter Motifs	V$AHRARNT_01	Motif KNNKNNTYGCGTGCMS matches AHR: aryl hydrocarbon receptor	0.002378
MSigDB Predicted Promoter Motifs	RAAGNYNNCTTY_UNKNOWN	Motif RAAGNYNNCTTY (no known TF)	0.002378
GO Molecular Function	GO:0043566	structure-specific DNA binding	0.00240006
Mouse Phenotype	MP:0000285	abnormal heart valve morphology	0.00241429
Mouse Phenotype	MP:0010866	abnormal prenatal body size	0.00243287
GO Biological Process	GO:0042981	regulation of apoptotic process	0.00249021
MSigDB Predicted Promoter Motifs	V$MAX_01	Motif NNANCACGTGNTNN matches MAX: MYC associated factor X	0.00251783
MSigDB Predicted Promoter Motifs	V$LBP1_Q6	Motif CAGCTGS matches UBP1: upstream binding protein 1 (LBP-1a)	0.00252178
Disease Ontology	DOID:2627	glioma	0.0025279
MSigDB Predicted Promoter Motifs	CAGNWMCNNNGAC_UNKNOWN	Motif CAGNWMCNNNGAC (no known TF)	0.00252995
MSigDB Predicted Promoter Motifs	V$PAX8_B	Motif NCNNTNNTGCRTGANNNN matches PAX8: paired box gene 8	0.00253207
MSigDB Predicted Promoter Motifs	V$HEN1_01	Motif NNNGGNCNCAGCTGCGNCCCNN matches NHLH1: nescient helix loop helix 1	0.00253294
Mouse Phenotype	MP:0000864	abnormal cerebellum vermis morphology	0.00253582
MGI Expression: Detected	7845	TS23_central nervous system ganglion	0.00253634
Disease Ontology	DOID:2468	psychotic disease	0.00259604
GO Biological Process	GO:0003207	cardiac chamber formation	0.00263083
GO Biological Process	GO:0016055	Wnt receptor signaling pathway	0.00263354
Disease Ontology	DOID:0060041	autism spectrum disease	0.00263356
GO Biological Process	GO:0043588	skin development	0.0026784
GO Biological Process	GO:0007270	neuron-neuron synaptic transmission	0.00268017
Disease Ontology	DOID:3095	germ cell and embryonal cancer	0.00268587
MGI Expression: Detected	14882	TS22_choroid plexus	0.00270279
Mouse Phenotype	MP:0004196	abnormal prenatal growth/weight/body size	0.00274009
Mouse Phenotype	MP:0003720	abnormal neural tube closure	0.0027563
Mouse Phenotype	MP:0001175	abnormal lung morphology	0.00275702
Disease Ontology	DOID:171	neuroectodermal tumor	0.00277048
Mouse Phenotype	MP:0000653	abnormal sex gland morphology	0.00280596
Mouse Phenotype	MP:0005404	abnormal axon morphology	0.00283567
MSigDB Predicted Promoter Motifs	V$ZF5_01	Motif GSGCGCGR matches ZFP161: zinc finger protein 161 homolog (mouse)	0.002857
MSigDB Predicted Promoter Motifs	V$EVI1_02	Motif AGAYAAGATAA matches EVI1: ecotropic viral integration site 1	0.00291145
Mouse Phenotype	MP:0000477	abnormal intestine morphology	0.00294963
MSigDB Predicted Promoter Motifs	V$AP2ALPHA_01	Motif GCCNNNRGS matches TFAP2A: transcription factor AP-2 alpha (activating enhancer binding protein 2 alpha)	0.00299394
MSigDB Predicted Promoter Motifs	CCAWWNAAGG_V$SRF_Q4	Motif CCAWWNAAGG matches SRF: serum response factor (c-fos serum response element-binding transcription factor)	0.00300902
MSigDB Predicted Promoter Motifs	V$ATF_B	Motif NTGACGTCANYS (no known TF)	0.00300943
Mouse Phenotype	MP:0002064	seizures	0.00303429
MSigDB Predicted Promoter Motifs	V$HIF1_Q5	Motif CGTACGTGCNGB matches HIF1A: hypoxia-inducible factor 1, alpha subunit (basic helix-loop-helix transcription factor)	0.00312442
MSigDB Predicted Promoter Motifs	V$CACBINDINGPROTEIN_Q6	Motif GRGGSTGGG (no known TF)	0.00312442
MGI Expression: Detected	6004	TS22_nose	0.0031248
Mouse Phenotype	MP:0000815	abnormal Ammon gyrus morphology	0.00312531
MSigDB Predicted Promoter Motifs	V$CDPCR3_01	Motif CACCRATANNTATBG matches CUTL1: cut-like 1, CCAAT displacement protein (Drosophila)	0.00314044
GO Biological Process	GO:0009968	negative regulation of signal transduction	0.00317067
MSigDB Predicted Promoter Motifs	V$GNCF_01	Motif NTCAAGKTCAAGKTCANN matches NR6A1: nuclear receptor subfamily 6, group A, member 1	0.00317298
Mouse Phenotype	MP:0011967	increased or absent threshold for auditory brainstem response	0.00321743
MSigDB Predicted Promoter Motifs	V$FOX_Q2	Motif KATTGTTTRTTTW matches FOXF2: forkhead box F2	0.00323004
Mouse Phenotype	MP:0008271	abnormal bone ossification	0.00323345
MSigDB Predicted Promoter Motifs	V$TCF1P_Q6	Motif GKCRGKTT matches TCF1: transcription factor 1, hepatic; LF-B1, hepatic nuclear factor (HNF1), albumin proximal factor	0.003236
MSigDB Predicted Promoter Motifs	V$SMAD4_Q6	Motif GKSRKKCAGMCANCY matches SMAD4: SMAD, mothers against DPP homolog 4 (Drosophila)	0.00324748
MSigDB Predicted Promoter Motifs	V$CEBP_Q2_01	Motif NTTRCNNAANNN matches CEBPA: CCAAT/enhancer binding protein (C/EBP), alpha	0.00325634
MSigDB Predicted Promoter Motifs	V$CREBP1CJUN_01	Motif TGACGTYA matches JUN: jun oncogene&lt;br&gt; ATF2: activating transcription factor 2	0.00325634
Mouse Phenotype	MP:0000313	abnormal cell death	0.00326989
GO Biological Process	GO:0033993	response to lipid	0.00327381
Mouse Phenotype	MP:0011099	complete lethality throughout fetal growth and development	0.00329469
Mouse Phenotype	MP:0002693	abnormal pancreas physiology	0.00331235
MSigDB Predicted Promoter Motifs	V$RSRFC4_01	Motif RNKCTATTTWTAGMWN matches MEF2A: MADS box transcription enhancer factor 2, polypeptide A (myocyte enhancer factor 2A)	0.00336236
MSigDB Predicted Promoter Motifs	V$E12_Q6	Motif RRCAGGTGNCV matches TCF3: transcription factor 3 (E2A immunoglobulin enhancer binding factors E12/E47)	0.00336893
MSigDB Predicted Promoter Motifs	V$GATA2_01	Motif NNNGATRNNN matches GATA2: GATA binding protein 2	0.00337664
GO Molecular Function	GO:0000988	protein binding transcription factor activity	0.00340142
GO Biological Process	GO:0072080	nephron tubule development	0.00345383
GO Molecular Function	GO:0001158	enhancer sequence-specific DNA binding	0.00346674
GO Molecular Function	GO:0070888	E-box binding	0.00346674
MSigDB Predicted Promoter Motifs	V$COUP_01	Motif TGAMCTTTGMMCYT matches HNF4A: hepatocyte nuclear factor 4, alpha	0.00351912
MSigDB Perturbation	RIZ_ERYTHROID_DIFFERENTIATION_HEMGN	Selected gradually up-regulated genes whose expression profile follows that of HEMGN [GeneID=55363] in the TLX1 [GeneID=3195] Tet On iEBHX15-4 cells (pro-erythroblasts).	0.00367937
MSigDB Predicted Promoter Motifs	V$HNF1_01	Motif GGTTAATNWTTAMCN matches TCF1: transcription factor 1, hepatic; LF-B1, hepatic nuclear factor (HNF1), albumin proximal factor	0.00368166
Mouse Phenotype	MP:0001077	abnormal spinal nerve morphology	0.00387375
Mouse Phenotype	MP:0010831	partial lethality	0.0038812
GO Biological Process	GO:0060272	embryonic skeletal joint morphogenesis	0.00394665
Disease Ontology	DOID:1657	ventricular septal defect	0.00405093
Disease Ontology	DOID:5419	schizophrenia	0.00406615
Mouse Phenotype	MP:0002060	abnormal skin morphology	0.00409926
GO Biological Process	GO:0031644	regulation of neurological system process	0.00415448
Mouse Phenotype	MP:0000269	abnormal heart looping	0.00420168
MSigDB Predicted Promoter Motifs	V$GATA_Q6	Motif WGATARN matches GATA1: GATA binding protein 1 (globin transcription factor 1)	0.00432069
Mouse Phenotype	MP:0006346	small branchial arch	0.0043899
MSigDB Predicted Promoter Motifs	V$CREB_Q4	Motif NSTGACGTMANN matches CREB1: cAMP responsive element binding protein 1	0.00440843
MSigDB miRNA Motifs	TTGCACT,MIR-130A,MIR-301,MIR-130B	Targets of MicroRNA TTGCACT,MIR-130A,MIR-301,MIR-130B	0.00443309
Mouse Phenotype	MP:0004599	abnormal vertebral arch morphology	0.00448801
Mouse Phenotype	MP:0001922	reduced male fertility	0.00457398
MSigDB Perturbation	MCBRYAN_PUBERTAL_BREAST_3_4WK_UP	Genes up-regulated during pubertal mammary gland development between weeks 3 and 4.	0.00459871
MSigDB Predicted Promoter Motifs	V$GR_Q6	Motif NNNNNNCNNTNTGTNCTNN matches NR3C1: nuclear receptor subfamily 3, group C, member 1 (glucocorticoid receptor)	0.00467105
MSigDB Predicted Promoter Motifs	V$TFIIA_Q6	Motif TMTRWRAGGRSS matches GTF2A1: general transcription factor IIA, 1, 19/37kDa&lt;br&gt; GTF2A2: general transcription factor IIA, 2, 12kDa	0.00468872
MSigDB Predicted Promoter Motifs	V$MEF2_01	Motif CTCTAAAAATAACYCY (no known TF)	0.00483425
Disease Ontology	DOID:3858	medulloblastoma	0.00489708
MSigDB Predicted Promoter Motifs	V$FXR_IR1_Q6	Motif GGGTBAATRACCY matches RXRA: retinoid X receptor, alpha	0.00496996
GO Biological Process	GO:0061326	renal tubule development	0.00499013
Disease Ontology	DOID:13250	diarrhea	0.00504279
Mouse Phenotype	MP:0009718	absent Purkinje cell layer	0.0050692
MSigDB Perturbation	MEISSNER_NPC_HCP_WITH_H3K4ME2	Genes with high-CpG-density promoters (HCP) bearing histone H3 dimethylation mark at K4 (H3K4me2) in neural precursor cells (NPC).	0.00511726
HGNC Gene Families	MT	MT	0.00513935
GO Molecular Function	GO:0000989	transcription factor binding transcription factor activity	0.00513988
Disease Ontology	DOID:863	nervous system disease	0.00524538
Disease Ontology	DOID:688	embryonal cancer	0.00527771
MSigDB Predicted Promoter Motifs	V$AR_Q2	Motif AGWACATNWTGTTCT matches AR: androgen receptor (dihydrotestosterone receptor; testicular feminization; spinal and bulbar muscular atrophy; Kennedy disease)	0.00531031
MSigDB Predicted Promoter Motifs	V$ICSBP_Q6	Motif RAARTGAAACTG matches IRF8: interferon regulatory factor 8	0.0053657
MSigDB Predicted Promoter Motifs	RYAAAKNNNNNNTTGW_UNKNOWN	Motif RYAAAKNNNNNNTTGW (no known TF)	0.00537023
MSigDB Predicted Promoter Motifs	GTGGGTGK_UNKNOWN	Motif GTGGGTGK (no known TF)	0.00538806
Mouse Phenotype	MP:0000559	abnormal femur morphology	0.00539348
MSigDB Predicted Promoter Motifs	V$EVI1_03	Motif AGATAAGATAA matches EVI1: ecotropic viral integration site 1	0.00541212
GO Biological Process	GO:2000145	regulation of cell motility	0.00543042
MSigDB Predicted Promoter Motifs	V$ATF_01	Motif CNSTGACGTNNNYC (no known TF)	0.00546027
HGNC Gene Families	CUT	CUT	0.00546381
MSigDB Predicted Promoter Motifs	V$E47_01	Motif VSNGCAGGTGKNCNN matches TCF3: transcription factor 3 (E2A immunoglobulin enhancer binding factors E12/E47)	0.00551847
MGI Expression: Detected	6006	TS22_nasal cavity epithelium	0.0055317
GO Biological Process	GO:0009855	determination of bilateral symmetry	0.00553651
MGI Expression: Detected	7036	TS28_haemolymphoid system	0.00557312
MSigDB Predicted Promoter Motifs	V$AP1_Q2_01	Motif TGACTCANNSKN matches JUN: jun oncogene	0.00568345
MGI Expression: Detected	7616	TS23_peripheral nervous system	0.00573015
MSigDB Predicted Promoter Motifs	V$MEIS1_01	Motif NNNTGACAGNNN matches MEIS1: Meis1, myeloid ecotropic viral integration site 1 homolog (mouse)	0.00578281
MSigDB Predicted Promoter Motifs	V$SRF_Q4	Motif SCCAWATAWGGMNMNNNN matches SRF: serum response factor (c-fos serum response element-binding transcription factor)	0.00580219
Disease Ontology	DOID:1115	sarcoma	0.00585595
MSigDB Predicted Promoter Motifs	V$GRE_C	Motif GGTACAANNTGTYCTK matches NR3C1: nuclear receptor subfamily 3, group C, member 1 (glucocorticoid receptor)	0.00590956
MSigDB Predicted Promoter Motifs	ACAWYAAAG_UNKNOWN	Motif ACAWYAAAG (no known TF)	0.00596602
MSigDB Predicted Promoter Motifs	V$CREB_Q4_01	Motif CNNTGACGTMA matches CREB1: cAMP responsive element binding protein 1	0.00602961
Mouse Phenotype	MP:0003698	abnormal male reproductive system physiology	0.00608389
GO Biological Process	GO:0009799	specification of symmetry	0.00610376
GO Biological Process	GO:0040012	regulation of locomotion	0.00615859
MSigDB Pathway	REACTOME_REGULATION_OF_GENE_EXPRESSION_IN_BETA_CELLS	Genes involved in Regulation of gene expression in beta cells	0.00616458
MSigDB Predicted Promoter Motifs	V$CEBP_Q3	Motif NNNTKNNGNAAN matches CEBPA: CCAAT/enhancer binding protein (C/EBP), alpha	0.00622656
MSigDB Predicted Promoter Motifs	V$NF1_Q6	Motif NNTTGGCNNNNNNCCNNN matches NF1: neurofibromin 1 (neurofibromatosis, von Recklinghausen disease, Watson disease)	0.00622656
GO Biological Process	GO:0050804	regulation of synaptic transmission	0.00629122
MSigDB Predicted Promoter Motifs	V$CEBPB_02	Motif NKNTTGCNYAAYNN matches CEBPB: CCAAT/enhancer binding protein (C/EBP), beta	0.00648549
MSigDB Predicted Promoter Motifs	V$AP1_Q4_01	Motif TGAGTCAN matches JUN: jun oncogene	0.00648549
MSigDB Predicted Promoter Motifs	CAGNYGKNAAA_UNKNOWN	Motif CAGNYGKNAAA (no known TF)	0.00678757
GO Biological Process	GO:0048638	regulation of developmental growth	0.00681922
GO Biological Process	GO:0035249	synaptic transmission, glutamatergic	0.00682502
GO Biological Process	GO:0048585	negative regulation of response to stimulus	0.00686279
GO Biological Process	GO:0060079	regulation of excitatory postsynaptic membrane potential	0.00686296
MGI Expression: Detected	6005	TS22_nasal cavity	0.00698081
Mouse Phenotype	MP:0003856	abnormal hindlimb stylopod morphology	0.00700258
Mouse Phenotype	MP:0002989	small kidney	0.00701325
MSigDB Predicted Promoter Motifs	V$SOX5_01	Motif NNAACAATNN matches SOX5: SRY (sex determining region Y)-box 5	0.00705262
MSigDB Predicted Promoter Motifs	CCAATNNSNNNGCG_UNKNOWN	Motif CCAATNNSNNNGCG (no known TF)	0.00722224
Disease Ontology	DOID:3350	mesenchymal cell neoplasm	0.00729336
Mouse Phenotype	MP:0008267	abnormal hippocampus CA3 region morphology	0.00730467
Disease Ontology	DOID:193	reproductive system cancer	0.0073337
MSigDB Predicted Promoter Motifs	RGTTAMWNATT_V$HNF1_01	Motif RGTTAMWNATT matches TCF1: transcription factor 1, hepatic; LF-B1, hepatic nuclear factor (HNF1), albumin proximal factor	0.00740496
Disease Ontology	DOID:1681	heart septal defect	0.00750196
Mouse Phenotype	MP:0001504	abnormal posture	0.00750873
MSigDB Predicted Promoter Motifs	V$CEBP_Q2	Motif NNATTGCNNAANNN matches CEBPA: CCAAT/enhancer binding protein (C/EBP), alpha	0.00754088
GO Biological Process	GO:0003279	cardiac septum development	0.0076932
Mouse Phenotype	MP:0010402	ventricular septal defect	0.00774401
MSigDB Predicted Promoter Motifs	KMCATNNWGGA_UNKNOWN	Motif KMCATNNWGGA (no known TF)	0.00777417
MSigDB Predicted Promoter Motifs	V$CREB_01	Motif TGACGTMA matches CREB1: cAMP responsive element binding protein 1	0.00777448
MSigDB Predicted Promoter Motifs	AAGWWRNYGGC_UNKNOWN	Motif AAGWWRNYGGC (no known TF)	0.00777703
GO Biological Process	GO:0035051	cardiocyte differentiation	0.00779797
GO Biological Process	GO:0048167	regulation of synaptic plasticity	0.00779797
MSigDB Predicted Promoter Motifs	V$HIF1_Q3	Motif GNNKACGTGCGGNN matches HIF1A: hypoxia-inducible factor 1, alpha subunit (basic helix-loop-helix transcription factor)	0.00782074
MSigDB Predicted Promoter Motifs	V$TTF1_Q6	Motif NNNNCAAGNRNN matches TITF1: thyroid transcription factor 1	0.00788812
Mouse Phenotype	MP:0006042	increased apoptosis	0.00818705
MSigDB Perturbation	RIZ_ERYTHROID_DIFFERENTIATION_12HR	Selected genes down-regulated in the TLX1 [GeneID=3195] Tet On iEBHX15-4 cells (pro-erythroblasts) at 12 h time point.	0.00819378
MSigDB Predicted Promoter Motifs	V$HSF1_01	Motif AGAANRTTCN matches HSF1: heat shock transcription factor 1	0.0082273
GO Biological Process	GO:0032879	regulation of localization	0.00836575
GO Biological Process	GO:0001662	behavioral fear response	0.00836799
GO Biological Process	GO:0048048	embryonic eye morphogenesis	0.00861413
MSigDB Predicted Promoter Motifs	RGAANNTTC_V$HSF1_01	Motif RGAANNTTC matches HSF1: heat shock transcription factor 1	0.00868693
MSigDB Perturbation	SCHAEFFER_PROSTATE_DEVELOPMENT_48HR_UP	Genes up-regulated in the urogenital sinus (UGS) of day E16 females exposed to the androgen dihydrotestosterone [PubChem=10635] for 48 h.	0.00884046
MSigDB Predicted Promoter Motifs	V$NMYC_01	Motif NNCCACGTGNNN matches MYCN: v-myc myelocytomatosis viral related oncogene, neuroblastoma derived (avian)	0.00891276
MSigDB Predicted Promoter Motifs	CGTSACG_V$PAX3_B	Motif CGTSACG matches PAX3: paired box gene 3 (Waardenburg syndrome 1)	0.00892919
GO Cellular Component	GO:0043195	terminal bouton	0.00897624
MSigDB Predicted Promoter Motifs	V$GR_01	Motif NNNNNNNGKACNNNNTGTTCTNNNNNN matches NR3C1: nuclear receptor subfamily 3, group C, member 1 (glucocorticoid receptor)	0.0089962
Mouse Phenotype	MP:0001126	abnormal ovary morphology	0.00909447
Disease Ontology	DOID:168	primitive neuroectodermal tumor	0.0092573
MSigDB Predicted Promoter Motifs	V$GATA1_01	Motif SNNGATNNNN matches GATA1: GATA binding protein 1 (globin transcription factor 1)	0.00928175
GO Biological Process	GO:0051969	regulation of transmission of nerve impulse	0.00929207
Mouse Phenotype	MP:0001533	abnormal skeleton physiology	0.00941436
Mouse Phenotype	MP:0001925	male infertility	0.00949669
MSigDB Predicted Promoter Motifs	V$ZID_01	Motif NGGCTCYATCAYC (no known TF)	0.00964317
GO Biological Process	GO:0007368	determination of left/right symmetry	0.00968314
GO Molecular Function	GO:0046983	protein dimerization activity	0.00969653
MSigDB Predicted Promoter Motifs	V$E4F1_Q6	Motif SYTACGTCAC matches E4F1: E4F transcription factor 1	0.00971286
MSigDB Predicted Promoter Motifs	RRAGTTGT_UNKNOWN	Motif RRAGTTGT (no known TF)	0.00980667
MSigDB Predicted Promoter Motifs	V$USF_01	Motif NNRYCACGTGRYNN (no known TF)	0.00980667
MSigDB Predicted Promoter Motifs	V$FOXJ2_01	Motif NNNWAAAYAAAYANNNNN matches FOXJ2: forkhead box J2	0.00981266
MSigDB Predicted Promoter Motifs	TGAYRTCA_V$ATF3_Q6	Motif TGAYRTCA matches ATF3: activating transcription factor 3	0.00982829
Disease Ontology	DOID:177	soft tissue neoplasm	0.00990657
Disease Ontology	DOID:4695	malignant neoplasm of nervous system	0.0099753
GO Biological Process	GO:0043524	negative regulation of neuron apoptotic process	0.0100133
GO Biological Process	GO:0044237	cellular metabolic process	0.0100677
Mouse Phenotype	MP:0002206	abnormal CNS synaptic transmission	0.0101142
GO Biological Process	GO:0003283	atrial septum development	0.0101553
GO Biological Process	GO:0021542	dentate gyrus development	0.0101553
InterPro	IPR022097	Transcription factor SOX	0.0103206
MSigDB Predicted Promoter Motifs	AGCYRWTTC_UNKNOWN	Motif AGCYRWTTC (no known TF)	0.0103853
GO Biological Process	GO:0050896	response to stimulus	0.0105443
MSigDB Predicted Promoter Motifs	V$HEB_Q6	Motif RCCWGCTG matches TCF12: transcription factor 12 (HTF4, helix-loop-helix transcription factors 4)	0.0106459
MSigDB Predicted Promoter Motifs	V$NFKAPPAB65_01	Motif GGGRATTTCC matches RELA: v-rel reticuloendotheliosis viral oncogene homolog A, nuclear factor of kappa light polypeptide gene enhancer in B-cells 3, p65 (avian)	0.0107844
MSigDB Predicted Promoter Motifs	V$STAT5A_02	Motif TTCCNRGAANNNNNNTTCCNNGRR matches STAT5A: signal transducer and activator of transcription 5A	0.0109315
MSigDB Predicted Promoter Motifs	V$SMAD_Q6	Motif AGACNBCNN matches SMAD1: SMAD, mothers against DPP homolog 1 (Drosophila)	0.0109409
MSigDB Predicted Promoter Motifs	V$MAZR_01	Motif NSGGGGGGGGMCN (no known TF)	0.0109423
Disease Ontology	DOID:1287	cardiovascular system disease	0.0110492
GO Molecular Function	GO:0003712	transcription cofactor activity	0.0110695
GO Biological Process	GO:0008544	epidermis development	0.0111084
Mouse Phenotype	MP:0003727	abnormal retinal layer morphology	0.011186
MSigDB Predicted Promoter Motifs	V$ATF4_Q2	Motif CVTGACGYMABG matches ATF4: activating transcription factor 4 (tax-responsive enhancer element B67)	0.0113296
MSigDB Perturbation	KOINUMA_TARGETS_OF_SMAD2_OR_SMAD3	Genes with promoters occupied by SMAD2 or SMAD3 [GeneID=4087, 4088] in HaCaT cells (keratinocyte) according to a ChIP-chip analysis.	0.0113484
GO Biological Process	GO:0010769	regulation of cell morphogenesis involved in differentiation	0.0114294
MSigDB Predicted Promoter Motifs	V$TAXCREB_01	Motif GGGGGTTGACGYANA (no known TF)	0.0115576
MSigDB Predicted Promoter Motifs	RNCTGNYNRNCTGNY_UNKNOWN	Motif RNCTGNYNRNCTGNY (no known TF)	0.0115899
MSigDB Predicted Promoter Motifs	V$P53_DECAMER_Q2	Motif RGRCAWGNCY matches TP53: tumor protein p53 (Li-Fraumeni syndrome)	0.011729
MSigDB Predicted Promoter Motifs	V$MYOD_01	Motif SRACAGGTGKYG matches MYOD1: myogenic differentiation 1	0.011729
MSigDB Predicted Promoter Motifs	V$P53_02	Motif NGRCWTGYCY matches TP53: tumor protein p53 (Li-Fraumeni syndrome)	0.011729
MSigDB Perturbation	SHIN_B_CELL_LYMPHOMA_CLUSTER_9	Cluster 9 of genes distinguishing among different B lymphocyte neoplasms.	0.0117388
MSigDB Perturbation	WANG_THOC1_TARGETS_DN	Genes down-regulated in testis tissue expressing hypomorphic allele of THOC1 [GeneID=9984].	0.0117388
Disease Ontology	DOID:1561	cognitive disease	0.0117441
InterPro	IPR009071	High mobility group box domain	0.0118778
MSigDB Predicted Promoter Motifs	V$E2F_Q2	Motif GGCGSG matches E2F&lt;br&gt; TFDP1: transcription factor Dp-1	0.0119729
MSigDB Predicted Promoter Motifs	V$PTF1BETA_Q6	Motif GRGAAAMBBWCAGS matches PTF1A: pancreas specific transcription factor, 1a	0.0119954
Disease Ontology	DOID:3070	malignant glioma	0.0120073
Disease Ontology	DOID:192	sex cord-gonadal stromal tumor	0.0120301
GO Molecular Function	GO:0003690	double-stranded DNA binding	0.012032
MSigDB Predicted Promoter Motifs	RGAGGAARY_V$PU1_Q6	Motif RGAGGAARY matches SPI1: spleen focus forming virus (SFFV) proviral integration oncogene spi1	0.0120574
Mouse Phenotype	MP:0002106	abnormal muscle physiology	0.0121558
MSigDB Predicted Promoter Motifs	V$HFH3_01	Motif KNNTRTTTRTTTA matches FOXI1: forkhead box I1	0.0125623
MSigDB Predicted Promoter Motifs	V$AP4_Q6	Motif CWCAGCTGGN matches TFAP4: transcription factor AP-4 (activating enhancer binding protein 4)	0.0127414
InterPro	IPR003654	OAR domain	0.0128084
Mouse Phenotype	MP:0005291	abnormal glucose tolerance	0.0129648
MSigDB Predicted Promoter Motifs	V$STAT5A_04	Motif NNNTTCYN matches STAT5A: signal transducer and activator of transcription 5A	0.012971
MSigDB Predicted Promoter Motifs	V$STAT6_02	Motif NNYTTCCY matches STAT6: signal transducer and activator of transcription 6, interleukin-4 induced	0.0129931
GO Biological Process	GO:0055007	cardiac muscle cell differentiation	0.0130598
Human Phenotype	HP:0000069	Abnormality of the ureter	0.0132658
MSigDB miRNA Motifs	GCAAAAA,MIR-129	Targets of MicroRNA GCAAAAA,MIR-129	0.0134222
Mouse Phenotype	MP:0005367	renal/urinary system phenotype	0.0135303
GO Biological Process	GO:0060078	regulation of postsynaptic membrane potential	0.0136638
Mouse Phenotype	MP:0000270	abnormal heart tube morphology	0.0138095
Disease Ontology	DOID:1318	malignant neoplasm of central nervous system	0.0139119
MSigDB Predicted Promoter Motifs	V$OSF2_Q6	Motif ACCACANM matches RUNX2: runt-related transcription factor 2	0.0140933
GO Biological Process	GO:0003007	heart morphogenesis	0.0141367
Mouse Phenotype	MP:0001663	abnormal digestive system physiology	0.0142909
MSigDB Predicted Promoter Motifs	TGACGTCA_V$ATF3_Q6	Motif TGACGTCA matches ATF3: activating transcription factor 3	0.0146002
MSigDB Predicted Promoter Motifs	V$RSRFC4_Q2	Motif ANKCTAWAAATAGMHNN matches MEF2A: MADS box transcription enhancer factor 2, polypeptide A (myocyte enhancer factor 2A)	0.014779
Mouse Phenotype	MP:0001923	reduced female fertility	0.0148391
Mouse Phenotype	MP:0001523	impaired righting response	0.0148863
MSigDB Oncogenic Signatures	CAHOY_NEURONAL	Genes up-regulated in neurons.	0.0149817
MSigDB Predicted Promoter Motifs	V$HNF4_01	Motif NNNRGGNCAAAGKTCANNN matches HNF4A: hepatocyte nuclear factor 4, alpha	0.0151792
MSigDB Predicted Promoter Motifs	V$BACH2_01	Motif SRTGAGTCANC matches BACH2: BTB and CNC homology 1, basic leucine zipper transcription factor 2	0.0151792
GO Biological Process	GO:0042596	fear response	0.015225
MSigDB miRNA Motifs	AAGCAAT,MIR-137	Targets of MicroRNA AAGCAAT,MIR-137	0.0153754
Mouse Phenotype	MP:0009198	abnormal male genitalia morphology	0.0155362
MSigDB Predicted Promoter Motifs	V$AP1_Q2	Motif RSTGACTNANW matches JUN: jun oncogene	0.0156344
MSigDB Predicted Promoter Motifs	V$MYB_Q6	Motif NNNAACTGNC matches MYB: v-myb myeloblastosis viral oncogene homolog (avian)	0.0156762
MSigDB Predicted Promoter Motifs	V$PR_01	Motif NNNNNNGGNACRNNNTGTTCTNNNNNN matches PGR: progesterone receptor	0.0156771
GO Biological Process	GO:1901215	negative regulation of neuron death	0.0156922
GO Biological Process	GO:0051891	positive regulation of cardioblast differentiation	0.0157489
Disease Ontology	DOID:1033	lymphoid cancer	0.0157546
GO Biological Process	GO:0003231	cardiac ventricle development	0.0158183
GO Molecular Function	GO:0022839	ion gated channel activity	0.0159977
Disease Ontology	DOID:2030	anxiety disease	0.01604
MSigDB Predicted Promoter Motifs	V$CREB_Q3	Motif CGTCAN matches CREB1: cAMP responsive element binding protein 1	0.0161225
MSigDB Predicted Promoter Motifs	V$MTF1_Q4	Motif TBTGCACHCGGCCC matches MTF1: metal-regulatory transcription factor 1	0.0161225
MSigDB Predicted Promoter Motifs	V$HAND1E47_01	Motif NNNNGNRTCTGGMWTT matches HAND1: heart and neural crest derivatives expressed 1	0.0161454
MSigDB Predicted Promoter Motifs	V$E2F_Q3	Motif TTTCGCGC (no known TF)	0.016167
MSigDB Predicted Promoter Motifs	SYATTGTG_UNKNOWN	Motif SYATTGTG (no known TF)	0.016167
InterPro	IPR018064	Metallothionein, vertebrate, metal binding site	0.0164304
GO Biological Process	GO:0001701	in utero embryonic development	0.016439
GO Biological Process	GO:0051128	regulation of cellular component organization	0.0164556
MGI Expression: Detected	5945	TS22_labyrinth	0.0165806
GO Biological Process	GO:0071704	organic substance metabolic process	0.0165924
Mouse Phenotype	MP:0000852	small cerebellum	0.0168255
Mouse Phenotype	MP:0010392	prolonged QRS complex duration	0.016853
GO Biological Process	GO:0035050	embryonic heart tube development	0.0171687
Mouse Phenotype	MP:0005560	decreased circulating glucose level	0.0172247
MGI Expression: Detected	6959	TS28_renal-urinary system	0.0173085
GO Biological Process	GO:0055085	transmembrane transport	0.0173731
MSigDB Predicted Promoter Motifs	V$CMYB_01	Motif NCNRNNGRCNGTTGGKGG matches MYB: v-myb myeloblastosis viral oncogene homolog (avian)	0.0174258
GO Biological Process	GO:0048583	regulation of response to stimulus	0.0175087
MSigDB Predicted Promoter Motifs	V$CEBP_C	Motif NGWVTKNKGYAAKNSAYA matches CEBPA: CCAAT/enhancer binding protein (C/EBP), alpha	0.0176274
GO Biological Process	GO:0003211	cardiac ventricle formation	0.0178682
MSigDB miRNA Motifs	AGCACTT,MIR-93,MIR-302A,MIR-302B,MIR-302C,MIR-302D,MIR-372,MIR-373,MIR-520E,MIR-520A,MIR-526B,MIR-520B,MIR-520C,MIR-520D	Targets of MicroRNA AGCACTT,MIR-93,MIR-302A,MIR-302B,MIR-302C,MIR-302D,MIR-372,MIR-373,MIR-520E,MIR-520A,MIR-526B,MIR-520B,MIR-520C,MIR-520D	0.0179248
MSigDB Predicted Promoter Motifs	V$AP1_C	Motif NTGASTCAG matches JUN: jun oncogene	0.0179513
MSigDB Perturbation	RORIE_TARGETS_OF_EWSR1_FLI1_FUSION_UP	ES/PNET (Ewing sarcoma; primitive neuroectodermal tumors) markers up-regulated in neuroblastoma cell lines expressing ESWR1-FLI1 [GeneID=2130;2313] fusion protein.	0.0179633
Mouse Phenotype	MP:0001288	abnormal lens induction	0.0179948
MSigDB miRNA Motifs	GTGCAAT,MIR-25,MIR-32,MIR-92,MIR-363,MIR-367	Targets of MicroRNA GTGCAAT,MIR-25,MIR-32,MIR-92,MIR-363,MIR-367	0.0180833
MSigDB miRNA Motifs	ATGTTAA,MIR-302C	Targets of MicroRNA ATGTTAA,MIR-302C	0.0184341
GO Biological Process	GO:0044093	positive regulation of molecular function	0.0187253
MSigDB Predicted Promoter Motifs	CTGRYYYNATT_UNKNOWN	Motif CTGRYYYNATT (no known TF)	0.0189262
Mouse Phenotype	MP:0008415	abnormal neurite morphology	0.0189671
Mouse Phenotype	MP:0010636	bundle branch block	0.0190809
MGI Expression: Detected	15544	TS22_haemolymphoid system	0.0192977
GO Biological Process	GO:0007154	cell communication	0.0193882
MSigDB Predicted Promoter Motifs	V$HNF4_01_B	Motif NRGGNCAAAGGTCAN matches HNF4A: hepatocyte nuclear factor 4, alpha	0.0194784
MSigDB Predicted Promoter Motifs	V$MYC_Q2	Motif CACGTGS matches MYC: v-myc myelocytomatosis viral oncogene homolog (avian)	0.019582
MSigDB Perturbation	LIU_CMYB_TARGETS_UP	Genes up-regulated in MCF-7 cells (breast cancer) by overexpression of CMYB [GeneID=4602] off adenovirus vector.	0.0196158
MSigDB Predicted Promoter Motifs	AACWWCAANK_UNKNOWN	Motif AACWWCAANK (no known TF)	0.0196203
Mouse Phenotype	MP:0002862	altered righting response	0.019709
Mouse Phenotype	MP:0010508	abnormal heart electrocardiography waveform feature	0.0197334
Human Phenotype	HP:0000006	Autosomal dominant inheritance	0.0198323
MSigDB Perturbation	TAKEDA_TARGETS_OF_NUP98_HOXA9_FUSION_8D_UP	Genes up-regulated in CD34+ [GeneID=947] hematopoetic cells by expression of NUP98-HOXA9 fusion [GeneID=4928;3205] off a retroviral vector at 8 days after transduction.	0.0198744
MSigDB Predicted Promoter Motifs	V$OLF1_01	Motif NNCDABTCCCYAGRGARBNKGN matches OLF1&lt;br&gt; OR5I1: olfactory receptor, family 5, subfamily I, member 1	0.0199073
GO Biological Process	GO:0009791	post-embryonic development	0.019976
MSigDB Predicted Promoter Motifs	V$SRF_Q5_01	Motif CCAWATAWGGMNMNG matches SRF: serum response factor (c-fos serum response element-binding transcription factor)	0.0199796
Mouse Phenotype	MP:0003109	short femur	0.0200076
MSigDB Predicted Promoter Motifs	V$ETS_Q4	Motif ANNCACTTCCTG matches ETS1: v-ets erythroblastosis virus E26 oncogene homolog 1 (avian)	0.0200552
MSigDB Predicted Promoter Motifs	V$MEF2_03	Motif NNNNNWKCTAWAAATAGMNNNN (no known TF)	0.0200552
Disease Ontology	DOID:3905	lung carcinoma	0.0200571
MGI Expression: Detected	6060	TS22_foregut gland	0.0200615
Disease Ontology	DOID:619	lymphoproliferative disease	0.020277
GO Biological Process	GO:0009966	regulation of signal transduction	0.0202848
Disease Ontology	DOID:2916	immunoproliferative disease	0.0204249
MSigDB Predicted Promoter Motifs	V$NFY_Q6	Motif TRRCCAATSRN (no known TF)	0.020464
MSigDB Predicted Promoter Motifs	V$USF_Q6	Motif GYCACGTGNC (no known TF)	0.0205893
MSigDB Predicted Promoter Motifs	V$AREB6_03	Motif VNRCACCTGKNC matches TCF8: transcription factor 8 (represses interleukin 2 expression)	0.0205893
MSigDB Predicted Promoter Motifs	TTTNNANAGCYR_UNKNOWN	Motif TTTNNANAGCYR (no known TF)	0.0206163
GO Biological Process	GO:0048514	blood vessel morphogenesis	0.0206932
Mouse Phenotype	MP:0000259	abnormal vascular development	0.0207992
Mouse Phenotype	MP:0000436	abnormal head movements	0.0210137
Mouse Phenotype	MP:0000288	abnormal pericardium morphology	0.0210773
Disease Ontology	DOID:3937	malignant neoplasm of thorax	0.0211068
GO Biological Process	GO:0003230	cardiac atrium development	0.0211761
GO Cellular Component	GO:0005622	intracellular	0.0211791
MSigDB Predicted Promoter Motifs	V$CREL_01	Motif SGGRNTTTCC matches REL: v-rel reticuloendotheliosis viral oncogene homolog (avian)	0.0213041
GO Biological Process	GO:0023056	positive regulation of signaling	0.0214072
GO Biological Process	GO:0051240	positive regulation of multicellular organismal process	0.0214317
MGI Expression: Detected	9934	TS23_trigeminal V ganglion	0.0215853
Mouse Phenotype	MP:0001560	abnormal circulating insulin level	0.021607
MSigDB Predicted Promoter Motifs	YKACATTT_UNKNOWN	Motif YKACATTT (no known TF)	0.0217856
GO Biological Process	GO:0051270	regulation of cellular component movement	0.0220727
MSigDB Predicted Promoter Motifs	TGGNNNNNNKCCAR_UNKNOWN	Motif TGGNNNNNNKCCAR (no known TF)	0.0221354
MGI Expression: Detected	6283	TS22_liver	0.0221522
Disease Ontology	DOID:5183	hereditary Wilms' cancer	0.0222165
Mouse Phenotype	MP:0010678	abnormal skin adnexa morphology	0.0226598
Mouse Phenotype	MP:0006069	abnormal retinal neuronal layer morphology	0.022699
MSigDB Predicted Promoter Motifs	V$STAT1_02	Motif CANTTCCS matches STAT1: signal transducer and activator of transcription 1, 91kDa	0.0227889
GO Cellular Component	GO:0044424	intracellular part	0.0227924
GO Biological Process	GO:0010647	positive regulation of cell communication	0.0228515
MSigDB Predicted Promoter Motifs	V$E2F1_Q4	Motif NTTSGCGG matches E2F1: E2F transcription factor 1	0.0229666
Mouse Phenotype	MP:0001929	abnormal gametogenesis	0.023158
MSigDB Predicted Promoter Motifs	ARGGGTTAA_UNKNOWN	Motif ARGGGTTAA (no known TF)	0.0231901
Mouse Phenotype	MP:0009931	abnormal skin appearance	0.0232506
Disease Ontology	DOID:157	epithelial carcinoma	0.0233397
MSigDB Predicted Promoter Motifs	V$YY1_01	Motif NNNNNCCATNTWNNNWN matches YY1: YY1 transcription factor	0.0237776
MSigDB miRNA Motifs	ACTACCT,MIR-196A,MIR-196B	Targets of MicroRNA ACTACCT,MIR-196A,MIR-196B	0.0240856
Disease Ontology	DOID:170	endocrine gland cancer	0.024558
MSigDB Predicted Promoter Motifs	ACAWNRNSRCGG_UNKNOWN	Motif ACAWNRNSRCGG (no known TF)	0.0247429
GO Biological Process	GO:0003170	heart valve development	0.0247489
Disease Ontology	DOID:5093	thoracic cancer	0.0248737
Mouse Phenotype	MP:0009205	abnormal internal male genitalia morphology	0.024893
Disease Ontology	DOID:1612	mammary cancer	0.0250729
Disease Ontology	DOID:4051	aveolar rhabdomyosarcoma	0.0250749
Mouse Phenotype	MP:0001388	abnormal stationary movement	0.0253158
GO Biological Process	GO:0003208	cardiac ventricle morphogenesis	0.0253322
MSigDB miRNA Motifs	TGTTTAC,MIR-30A-5P,MIR-30C,MIR-30D,MIR-30B,MIR-30E-5P	Targets of MicroRNA TGTTTAC,MIR-30A-5P,MIR-30C,MIR-30D,MIR-30B,MIR-30E-5P	0.0253877
Mouse Phenotype	MP:0010559	heart block	0.0254928
Mouse Phenotype	MP:0001730	embryonic growth arrest	0.0257656
GO Biological Process	GO:0044700	single organism signaling	0.026047
MSigDB Predicted Promoter Motifs	V$ALPHACP1_01	Motif CAGCCAATGAG matches PCBP1: poly(rC) binding protein 1	0.0261897
MGI Expression: Detected	6960	TS28_kidney	0.026343
Mouse Phenotype	MP:0000260	abnormal angiogenesis	0.0263935
MSigDB miRNA Motifs	AAAGACA,MIR-511	Targets of MicroRNA AAAGACA,MIR-511	0.0264759
GO Biological Process	GO:0001944	vasculature development	0.0265147
GO Molecular Function	GO:0001046	core promoter sequence-specific DNA binding	0.0265733
MGI Expression: Detected	7125	TS28_skeletal muscle	0.0266505
GO Biological Process	GO:0051899	membrane depolarization	0.0268193
Disease Ontology	DOID:4241	malignant neoplasm of breast	0.0269543
MSigDB Predicted Promoter Motifs	V$NFKB_C	Motif NGGGACTTTCCA (no known TF)	0.0270434
MSigDB Predicted Promoter Motifs	WCAANNNYCAG_UNKNOWN	Motif WCAANNNYCAG (no known TF)	0.0274447
MSigDB miRNA Motifs	CAGTGTT,MIR-141,MIR-200A	Targets of MicroRNA CAGTGTT,MIR-141,MIR-200A	0.0276447
MGI Expression: Detected	6951	TS28_male reproductive system	0.0279644
Mouse Phenotype	MP:0003224	neuron degeneration	0.028267
Mouse Phenotype	MP:0005293	impaired glucose tolerance	0.0282821
MSigDB Predicted Promoter Motifs	V$SP1_Q2_01	Motif CCCCGCCCCN matches SP1: Sp1 transcription factor	0.0283687
MSigDB Predicted Promoter Motifs	V$ISRE_01	Motif CAGTTTCWCTTTYCC matches STAT1: signal transducer and activator of transcription 1, 91kDa&lt;br&gt; STAT2: signal transducer and activator of transcription 2, 113kDa	0.0283687
Mouse Phenotype	MP:0003896	prolonged PR interval	0.0284467
Disease Ontology	DOID:3165	skin neoplasm	0.0285223
MSigDB miRNA Motifs	CAATGCA,MIR-33	Targets of MicroRNA CAATGCA,MIR-33	0.0289048
GO Molecular Function	GO:0015081	sodium ion transmembrane transporter activity	0.0289741
Disease Ontology	DOID:75	lymphatic system disease	0.0293098
MSigDB Predicted Promoter Motifs	V$TCF11_01	Motif GTCATNNWNNNNN matches NFE2L1: nuclear factor (erythroid-derived 2)-like 1	0.0293149
MSigDB Predicted Promoter Motifs	V$ZIC2_01	Motif KGGGTGGTC matches ZIC2: Zic family member 2 (odd-paired homolog, Drosophila)	0.0293149
Disease Ontology	DOID:0060038	specific developmental disease	0.0294481
MSigDB Oncogenic Signatures	HOXA9_DN.V1_DN	Genes down-regulated in MOLM-14 cells (AML) with knockdown of HOXA9 [Gene ID=3205] gene by RNAi vs controls.	0.0295342
GO Molecular Function	GO:0001105	RNA polymerase II transcription coactivator activity	0.0295518
MSigDB Predicted Promoter Motifs	V$AML_Q6	Motif NNGKNTGTGGTTWNC matches RUNX1: runt-related transcription factor 1 (acute myeloid leukemia 1; aml1 oncogene)	0.0296501
GO Molecular Function	GO:0015077	monovalent inorganic cation transmembrane transporter activity	0.0296518
Mouse Phenotype	MP:0002062	abnormal associative learning	0.0298727
MSigDB Predicted Promoter Motifs	V$E2F1_Q3	Motif NKTSSCGC matches E2F1: E2F transcription factor 1	0.0302067
MSigDB Predicted Promoter Motifs	V$MEF2_02	Motif NNNNNNKCTAWAAATAGMNNNN (no known TF)	0.0302067
GO Molecular Function	GO:0001159	core promoter proximal region DNA binding	0.0302798
Mouse Phenotype	MP:0002980	abnormal postural reflex	0.0304502
MSigDB Predicted Promoter Motifs	V$CACCCBINDINGFACTOR_Q6	Motif CANCCNNWGGGTGDGG (no known TF)	0.0305061
GO Biological Process	GO:0007626	locomotory behavior	0.0305691
GO Biological Process	GO:0048738	cardiac muscle tissue development	0.0308876
Disease Ontology	DOID:2531	hematologic cancer	0.0309543
MSigDB Perturbation	RODRIGUES_NTN1_TARGETS_UP	Genes up-regulated in HCT8/S11 cells (colon cancer) engineered to stably express NTN1 [GeneID=1630] off a plasmid vector.	0.0310212
MSigDB Predicted Promoter Motifs	V$HSF2_01	Motif NGAANNWTCK matches HSF2: heat shock transcription factor 2	0.0310389
GO Biological Process	GO:0044238	primary metabolic process	0.0313387
Mouse Phenotype	MP:0006032	abnormal ureteric bud morphology	0.0314016
GO Biological Process	GO:0065009	regulation of molecular function	0.0314265
GO Biological Process	GO:0001568	blood vessel development	0.0315019
MSigDB Perturbation	DURAND_STROMA_MAX_UP	Up-regulated genes discriminating stromal cells that can support hematopoietic stem cells from those that cannot.	0.0317765
MSigDB Predicted Promoter Motifs	GTGACGY_V$E4F1_Q6	Motif GTGACGY matches E4F1: E4F transcription factor 1	0.0318479
MSigDB Perturbation	VERHAAK_AML_WITH_NPM1_MUTATED_DN	Genes down-regulated in acute myeloid leukemia (AML) patients with mutated NPM1 [GeneID=4869].	0.0322812
MSigDB Predicted Promoter Motifs	V$AP1FJ_Q2	Motif RSTGACTNMNW matches JUN: jun oncogene	0.0324319
Mouse Phenotype	MP:0002063	abnormal learning/memory/conditioning	0.0329392
GO Cellular Component	GO:0044456	synapse part	0.0329504
Mouse Phenotype	MP:0000284	double outlet right ventricle	0.0330186
MSigDB Predicted Promoter Motifs	V$SRY_02	Motif NWWAACAAWANN matches SRY: sex determining region Y	0.0331609
GO Biological Process	GO:0016043	cellular component organization	0.0333864
Mouse Phenotype	MP:0002210	abnormal sex determination	0.0334908
Mouse Phenotype	MP:0009956	abnormal cerebellar layer morphology	0.0337643
MSigDB Predicted Promoter Motifs	V$PU1_Q6	Motif WGAGGAAG matches SPI1: spleen focus forming virus (SFFV) proviral integration oncogene spi1	0.0350685
MSigDB Predicted Promoter Motifs	V$E2F_Q4_01	Motif NCSCGCSAAAN matches E2F&lt;br&gt; TFDP1: transcription factor Dp-1	0.0350685
Mouse Phenotype	MP:0002706	abnormal kidney size	0.0352807
GO Biological Process	GO:0014070	response to organic cyclic compound	0.0354269
Mouse Phenotype	MP:0003901	abnormal PR interval	0.0355727
MSigDB Predicted Promoter Motifs	GGAMTNNNNNTCCY_UNKNOWN	Motif GGAMTNNNNNTCCY (no known TF)	0.0358576
GO Biological Process	GO:0022604	regulation of cell morphogenesis	0.0359671
GO Molecular Function	GO:0004716	receptor signaling protein tyrosine kinase activity	0.0362641
GO Cellular Component	GO:0034702	ion channel complex	0.0364172
GO Molecular Function	GO:0033613	activating transcription factor binding	0.0367977
Mouse Phenotype	MP:0002128	abnormal blood circulation	0.0368646
Disease Ontology	DOID:3308	embryonal carcinoma	0.0372639
MSigDB Predicted Promoter Motifs	CCAWNWWNNNGGC_UNKNOWN	Motif CCAWNWWNNNGGC (no known TF)	0.0372687
MSigDB Predicted Promoter Motifs	TCCATTKW_UNKNOWN	Motif TCCATTKW (no known TF)	0.0373089
Disease Ontology	DOID:2914	immune system disease	0.037563
Disease Ontology	DOID:201	connective tissue neoplasm	0.0377343
MSigDB Predicted Promoter Motifs	V$ER_Q6	Motif NNARGNCANNNTGACCYNN matches ESR1: estrogen receptor 1	0.0378074
Disease Ontology	DOID:1037	lymphoblastic leukemia	0.0379471
GO Cellular Component	GO:0008328	ionotropic glutamate receptor complex	0.0379697
Disease Ontology	DOID:3324	mood disease	0.038081
MSigDB Perturbation	BRUNEAU_SEPTATION_VENTRICULAR	Genes for which mutations result in developmental defects in ventricular septation and atrioventricular cushion formation, a major class of congenital heart disease.	0.0384403
MSigDB Perturbation	WONG_ADULT_TISSUE_STEM_MODULE	The 'adult tissue stem' module: genes coordinately up-regulated in a compendium of adult tissue stem cells.	0.0384939
Mouse Phenotype	MP:0002188	small heart	0.0385195
GO Molecular Function	GO:0005216	ion channel activity	0.0385519
GO Molecular Function	GO:0046873	metal ion transmembrane transporter activity	0.0386727
Mouse Phenotype	MP:0004085	abnormal heartbeat	0.038853
GO Biological Process	GO:0003281	ventricular septum development	0.0389011
MSigDB Predicted Promoter Motifs	V$COREBINDINGFACTOR_Q6	Motif TGTGGTTW matches CBFA2T2: core-binding factor, runt domain, alpha subunit 2; translocated to, 2&lt;br&gt; CBFA2T3: core-binding factor, runt domain, alpha subunit 2; translocated to, 3	0.038916
InterPro	IPR021918	Domain of unknown function DUF3528, homeobox protein, eukaryotic	0.0392628
GO Cellular Component	GO:0000790	nuclear chromatin	0.0396535
MSigDB Predicted Promoter Motifs	V$SP1_01	Motif GGGGCGGGGT matches SP1: Sp1 transcription factor	0.0397425
MSigDB Predicted Promoter Motifs	V$PAX4_01	Motif NGNVGTCANGCGTGNNSNNYN matches PAX4: paired box gene 4	0.0397627
MSigDB Predicted Promoter Motifs	GCGSCMNTTT_UNKNOWN	Motif GCGSCMNTTT (no known TF)	0.0398415
MSigDB Predicted Promoter Motifs	V$STAT3_02	Motif NNNTTCCN matches STAT3: signal transducer and activator of transcription 3 (acute-phase response factor)	0.0398623
Disease Ontology	DOID:9119	acute myeloid leukemia	0.0402527
MSigDB Predicted Promoter Motifs	V$TEF1_Q6	Motif GRRATG (no known TF)	0.0402793
MSigDB Predicted Promoter Motifs	V$AP4_Q6_01	Motif RNCAGCTGC matches TFAP4: transcription factor AP-4 (activating enhancer binding protein 4)	0.0409615
Mouse Phenotype	MP:0006141	abnormal atrioventricular node conduction	0.0412138
MSigDB Predicted Promoter Motifs	ACCTGTTG_UNKNOWN	Motif ACCTGTTG (no known TF)	0.0412496
GO Molecular Function	GO:0001190	RNA polymerase II transcription factor binding transcription factor activity involved in positive regulation of transcription	0.0412526
MSigDB Predicted Promoter Motifs	V$MEF2_Q6_01	Motif RGCTATWTTTAR (no known TF)	0.0419794
MSigDB Perturbation	XU_GH1_AUTOCRINE_TARGETS_UP	Genes up-regulated in MFCF-7 cells (breast cancer) upon stable autocrine expression of HG1 [GeneID=2688].	0.0424337
Mouse Phenotype	MP:0002207	abnormal long term potentiation	0.042472
Mouse Phenotype	MP:0003921	abnormal heart left ventricle morphology	0.0426126
Mouse Phenotype	MP:0002984	retina hypoplasia	0.043313
InterPro	IPR000006	Metallothionein, vertebrate	0.0434157
InterPro	IPR023587	Metallothionein domain, vertebrate	0.0434157
MSigDB Predicted Promoter Motifs	V$CREB_Q2	Motif NSTGACGTAANN matches CREB1: cAMP responsive element binding protein 1	0.0434725
Mouse Phenotype	MP:0004116	abnormal atrioventricular bundle conduction	0.0435355
MSigDB Perturbation	MARTORIATI_MDM4_TARGETS_NEUROEPITHELIUM_DN	Genes down-regulated in apoptotic tissues (neuroepithelium) after MDM4 [GeneID=4194] knockout.	0.0443166
Mouse Phenotype	MP:0011723	ectopic neuron	0.0444887
Disease Ontology	DOID:194	gonadal tissue neoplasm	0.0445658
Disease Ontology	DOID:11119	Gilles de la Tourette syndrome	0.0445658
MSigDB Predicted Promoter Motifs	YNTTTNNNANGCARM_UNKNOWN	Motif YNTTTNNNANGCARM (no known TF)	0.0450325
MSigDB Predicted Promoter Motifs	CCCNNNNNNAAGWT_UNKNOWN	Motif CCCNNNNNNAAGWT (no known TF)	0.0451962
MSigDB Perturbation	TESAR_ALK_TARGETS_HUMAN_ES_5D_UP	Genes up-regulated in hES cells (human embryonic stem cells) after treatment with the ALK [GeneID=238] inhibitor SB-431542 [PubChem=4521392].	0.0452343
MSigDB Perturbation	JAEGER_METASTASIS_DN	Genes down-regulated in metastases from malignant melanoma compared to the primary tumors.	0.0459919
MSigDB Predicted Promoter Motifs	V$AML1_Q6	Motif TGTGGT matches RUNX1: runt-related transcription factor 1 (acute myeloid leukemia 1; aml1 oncogene)	0.0461145
MSigDB Predicted Promoter Motifs	V$AML1_01	Motif TGTGGT matches RUNX1: runt-related transcription factor 1 (acute myeloid leukemia 1; aml1 oncogene)	0.0461145
Disease Ontology	DOID:8692	myeloid leukemia	0.0465299
MSigDB Predicted Promoter Motifs	V$HOX13_01	Motif TGCNHNCWYCCYCATTAKTNNDCNMNHYCN matches HOXA5: homeobox A5	0.046745
InterPro	IPR003350	Homeodomain protein CUT	0.0468256
MSigDB miRNA Motifs	ACTGTGA,MIR-27A,MIR-27B	Targets of MicroRNA ACTGTGA,MIR-27A,MIR-27B	0.0472467
MSigDB Predicted Promoter Motifs	V$HMEF2_Q6	Motif SKYTAAAAATAACYCH (no known TF)	0.0479725
GO Molecular Function	GO:0008270	zinc ion binding	0.0481188
Mouse Phenotype	MP:0003898	abnormal QRS complex	0.0482111
MSigDB Perturbation	TAKEDA_TARGETS_OF_NUP98_HOXA9_FUSION_10D_UP	Genes up-regulated in CD34+ [GeneID=947] hematopoetic cells by expression of NUP98-HOXA9 fusion [GeneID=4928;3205] off a retroviral vector at 10 days after transduction.	0.0485478
MSigDB Perturbation	ENK_UV_RESPONSE_EPIDERMIS_DN	Genes down-regulated in epidermis after to UVB irradiation.	0.0486159
Disease Ontology	DOID:2786	cerebellar disease	0.0490028
MSigDB miRNA Motifs	TTGCCAA,MIR-182	Targets of MicroRNA TTGCCAA,MIR-182	0.0492749
MSigDB Perturbation	JAZAG_TGFB1_SIGNALING_VIA_SMAD4_UP	Genes up-regulated in PANC-1-S4KD cells (pancreatic cancer; SMAD4 [GeneID=4089] knocked down by RNAi) after stimulation by TGF1B [GeneID=7040] for 2 h.	0.0495263
MGI Expression: Detected	6151	TS22_salivary gland	0.0497744
Mouse Phenotype	MP:0002211	abnormal primary sex determination	0.0499707
MSigDB Pathway	REACTOME_SYNTHESIS_SECRETION_AND_INACTIVATION_OF_GIP	Genes involved in Synthesis, Secretion, and Inactivation of Glucose-dependent Insulinotropic Polypeptide (GIP)	0.0500249
MSigDB Perturbation	LI_WILMS_TUMOR	'Wilm's tumor signature': genes highly expressed in Wilm's tumor samples compared to normal fetal kidney and a heterologous tumor, Burkit lymphoma.	0.050083
MSigDB Perturbation	ROLEF_GLIS3_TARGETS	Genes downregulated in the postnatal day 3 pancreata with impaired function of GLIS3 [GeneID=169792].	0.050335
GO Molecular Function	GO:0022838	substrate-specific channel activity	0.0503664
Disease Ontology	DOID:303	substance-related disease	0.0505749
MSigDB Predicted Promoter Motifs	RYTTCCTG_V$ETS2_B	Motif RYTTCCTG matches ETS2: v-ets erythroblastosis virus E26 oncogene homolog 2 (avian)	0.0508562
MSigDB Perturbation	ACEVEDO_LIVER_CANCER_WITH_H3K27ME3_DN	Genes whose promoters display lower levels of histone H3 trimethylation mark at K27 (H3K27me3) in hepatocellular carcinoma (HCC) compared to normal liver.	0.0509675
GO Molecular Function	GO:0008514	organic anion transmembrane transporter activity	0.0511406
MSigDB Predicted Promoter Motifs	V$IRF2_01	Motif GAAAAGYGAAASY matches IRF2: interferon regulatory factor 2	0.0535223
MSigDB Predicted Promoter Motifs	GAANYNYGACNY_UNKNOWN	Motif GAANYNYGACNY (no known TF)	0.0537697
MSigDB Predicted Promoter Motifs	V$NERF_Q2	Motif YRNCAGGAAGYRNSTBDS matches ELF2: E74-like factor 2 (ets domain transcription factor)	0.0538021
MSigDB Predicted Promoter Motifs	V$CEBPGAMMA_Q6	Motif CTBATTTCARAAW matches CEBPG: CCAAT/enhancer binding protein (C/EBP), gamma	0.0538021
GO Biological Process	GO:0051130	positive regulation of cellular component organization	0.054553
MSigDB Predicted Promoter Motifs	V$CEBPB_01	Motif RNRTKDNGMAAKNN matches CEBPB: CCAAT/enhancer binding protein (C/EBP), beta	0.0545844
[truncated: 5,548 more rows]

## Sheet: Table S7C
NF2 CNV-high versus Non-NF2 enrichment analysis for differentially methylated sites using GREAT tool
# GREAT version 3.0.0	Species assembly: hg19	Association rule: Single nearest gene: 10000 bp max extension, curated regulatory domains included
# Ontology summary statistics are provided in the footer.
#
# Ontology	ID	Desc	HyperFdrQ
MSigDB Perturbation	BENPORATH_ES_WITH_H3K27ME3	Set 'H3K27 bound': genes posessing the trimethylated H3K27 (H3K27me3) mark in their promoters in human embryonic stem cells, as identified by ChIP on chip.	3.04931e-192
MSigDB Perturbation	BENPORATH_SUZ12_TARGETS	Set 'Suz12 targets': genes identified by ChIP on chip as targets of the Polycomb protein SUZ12 [GeneID=23512] in human embryonic stem cells.	3.40169e-163
MSigDB Perturbation	BENPORATH_EED_TARGETS	Set 'Eed targets': genes identified by ChIP on chip as targets of the Polycomb protein EED [GeneID=8726] in human embryonic stem cells.	3.55091e-152
MSigDB Perturbation	BENPORATH_PRC2_TARGETS	Set 'PRC2 targets': Polycomb Repression Complex 2 (PRC) targets; identified by ChIP on chip on human embryonic stem cells as genes that: posess the trimethylated H3K27 mark in their promoters and are bound by SUZ12 [GeneID=23512] and EED [GeneID=8726] Polycomb proteins.	9.3947e-142
MSigDB Perturbation	MIKKELSEN_MEF_HCP_WITH_H3K27ME3	Genes with high-CpG-density promoters (HCP) bearing histone H3 trimethylation mark at K27 (H3K27me3) in MEF cells (embryonic fibroblast).	1.71205e-124
MSigDB Perturbation	MEISSNER_BRAIN_HCP_WITH_H3K4ME3_AND_H3K27ME3	Genes with high-CpG-density promoters (HCP) bearing histone H3 dimethylation at K4 (H3K4me2) and trimethylation at K27 (H3K27me3) in brain.	7.28738e-107
MSigDB Perturbation	MIKKELSEN_NPC_HCP_WITH_H3K27ME3	Genes with high-CpG-density promoters (HCP) bearing histone H3 trimethylation mark at K27 (H3K27me3) in neural progenitor cells (NPC).	2.17421e-91
MSigDB Perturbation	MEISSNER_BRAIN_HCP_WITH_H3K27ME3	Genes with high-CpG-density promoters (HCP) bearing the H3K27 tri-methylation (H3K27me3) mark in brain.	8.1464e-88
MSigDB Perturbation	MEISSNER_NPC_HCP_WITH_H3K4ME2_AND_H3K27ME3	Genes with high-CpG-density promoters (HCP) bearing histone H3 dimethylation mark at K4 (H3K4me2) and trimethylation mark at K27 (H3K27me3) in neural precursor cells (NPC).	2.91984e-84
MSigDB Perturbation	MIKKELSEN_MCV6_HCP_WITH_H3K27ME3	Genes with high-CpG-density promoters (HCP) bearing the tri-methylation mark at H3K27 (H3K27me3) in MCV6 cells (embryonic fibroblasts trapped in a differentiated state).	2.36543e-76
GO Biological Process	GO:0048731	system development	1.88441e-75
GO Biological Process	GO:0007275	multicellular organismal development	6.85681e-74
GO Biological Process	GO:0048856	anatomical structure development	2.06237e-69
GO Biological Process	GO:0032502	developmental process	1.18869e-65
GO Biological Process	GO:0044707	single-multicellular organism process	3.87083e-63
GO Biological Process	GO:0032501	multicellular organismal process	2.01252e-58
GO Biological Process	GO:0048513	organ development	2.71721e-58
InterPro	IPR017970	Homeobox, conserved site	5.85163e-58
MGI Expression: Detected	4031	TS20_organ system	3.05355e-55
GO Biological Process	GO:0044767	single-organism developmental process	6.99114e-55
Mouse Phenotype	MP:0000001	mammalian phenotype	1.52925e-52
MGI Expression: Detected	4000	TS20_embryo	2.14559e-52
MGI Expression: Detected	3999	Theiler_stage_20	3.04707e-52
GO Molecular Function	GO:0043565	sequence-specific DNA binding	3.41994e-52
GO Biological Process	GO:0007399	nervous system development	4.21457e-52
MGI Expression: Detected	7608	TS23_central nervous system	2.21692e-50
MGI Expression: Detected	7501	TS23_nervous system	2.50585e-50
InterPro	IPR001356	Homeobox domain	1.00126e-49
MGI Expression: Detected	7901	TS23_brain	5.16697e-48
GO Biological Process	GO:0030154	cell differentiation	1.3322e-47
InterPro	IPR020479	Homeodomain, metazoa	1.55507e-47
GO Biological Process	GO:0009653	anatomical structure morphogenesis	6.39071e-47
GO Molecular Function	GO:0001071	nucleic acid binding transcription factor activity	7.39377e-47
GO Molecular Function	GO:0003700	sequence-specific DNA binding transcription factor activity	9.9645e-47
MGI Expression: Detected	4408	TS20_nervous system	8.52489e-46
Mouse Phenotype	MP:0003631	nervous system phenotype	1.5761e-45
MGI Expression: Detected	7445	TS23_organ system	1.33671e-44
MGI Expression: Detected	6925	TS23_embryo	3.65394e-44
MGI Expression: Detected	6924	Theiler_stage_23	4.6368e-44
MGI Expression: Detected	4409	TS20_central nervous system	5.35554e-44
MSigDB Predicted Promoter Motifs	CAGGTG_V$E12_Q6	Motif CAGGTG matches TCF3: transcription factor 3 (E2A immunoglobulin enhancer binding factors E12/E47)	1.1623e-43
MSigDB Perturbation	MEISSNER_NPC_HCP_WITH_H3_UNMETHYLATED	Genes with high-CpG-density promoters (HCP) that have no histone H3 methylation marks in neural precursor cells (NPC).	1.40745e-43
GO Biological Process	GO:0048869	cellular developmental process	6.69949e-43
MGI Expression: Detected	3399	TS19_organ system	1.68102e-42
MGI Expression: Detected	8133	TS23_spinal cord	1.7726e-42
MGI Expression: Detected	3341	TS19_embryo	3.30562e-42
MGI Expression: Detected	3340	Theiler_stage_19	5.13823e-42
GO Biological Process	GO:0009887	organ morphogenesis	1.27465e-41
MGI Expression: Detected	1154	TS15_organ system	2.43059e-41
MGI Expression: Detected	4799	TS21_organ system	4.11941e-41
MGI Expression: Detected	9951	TS23_diencephalon	1.09565e-39
MGI Expression: Detected	7446	TS24_organ system	2.5072e-39
GO Biological Process	GO:0022008	neurogenesis	2.87858e-39
MGI Expression: Detected	6928	TS24_embryo	4.10802e-39
MGI Expression: Detected	654	TS14_embryo	4.30454e-39
MGI Expression: Detected	6927	Theiler_stage_24	4.46004e-39
MGI Expression: Detected	4761	TS21_embryo	4.75645e-39
MGI Expression: Detected	8824	TS23_hindbrain	5.27359e-39
MGI Expression: Detected	1016	TS15_embryo	8.72869e-39
MGI Expression: Detected	1015	Theiler_stage_15	8.84922e-39
MGI Expression: Detected	4760	Theiler_stage_21	1.19132e-38
MGI Expression: Detected	8820	TS23_forebrain	2.07121e-38
GO Biological Process	GO:0048699	generation of neurons	2.47848e-38
GO Biological Process	GO:0007389	pattern specification process	3.2002e-38
MGI Expression: Detected	653	Theiler_stage_14	3.85162e-38
MGI Expression: Detected	1323	TS15_central nervous system	5.77338e-38
MGI Expression: Detected	1322	TS15_nervous system	1.77295e-37
InterPro	IPR009057	Homeodomain-like	3.60508e-37
MGI Expression: Detected	759	TS14_organ system	1.30574e-36
GO Biological Process	GO:0007267	cell-cell signaling	2.17739e-36
MGI Expression: Detected	6937	TS28_postnatal mouse	5.44611e-36
Mouse Phenotype	MP:0003632	abnormal nervous system morphology	6.67722e-36
MGI Expression: Detected	6944	TS28_organ system	7.97629e-36
GO Biological Process	GO:0009888	tissue development	1.06478e-35
MGI Expression: Detected	11153	TS23_midbrain mantle layer	2.41286e-35
GO Biological Process	GO:0003002	regionalization	3.24191e-35
MGI Expression: Detected	6930	Theiler_stage_25	3.76227e-35
MGI Expression: Detected	4424	TS20_brain	7.76201e-35
MGI Expression: Detected	3724	TS19_neural tube	1.08459e-34
MSigDB Perturbation	MARTENS_TRETINOIN_RESPONSE_UP	Genes up-regulated in NB4 cells (acute promyelocytic leukemia, APL) in response to tretinoin [PubChem=444795]; based on Chip-seq data.	1.15745e-34
MGI Expression: Detected	6931	TS25_embryo	1.54193e-34
MGI Expression: Detected	218	Theiler_stage_12	2.31613e-34
GO Biological Process	GO:0030182	neuron differentiation	2.67235e-34
GO Biological Process	GO:0048598	embryonic morphogenesis	4.98654e-34
Mouse Phenotype	MP:0004924	abnormal behavior	6.19045e-34
MGI Expression: Detected	3721	TS19_nervous system	6.5269e-34
MGI Expression: Detected	219	TS12_embryo	1.72286e-33
MGI Expression: Detected	7447	TS25_organ system	1.76868e-33
MGI Expression: Detected	7448	TS26_organ system	2.07022e-33
MGI Expression: Detected	1324	TS15_future brain	3.3561e-33
Mouse Phenotype	MP:0002882	abnormal neuron morphology	6.41367e-33
MGI Expression: Detected	3722	TS19_central nervous system	9.73676e-33
MSigDB Perturbation	MIKKELSEN_NPC_HCP_WITH_H3K4ME3_AND_H3K27ME3	Genes with high-CpG-density promoters (HCP) bearing the bivalent histone H3 trimethylation mark at K4 and K27 (H3K4me3 and H3K27me3) in neural progenitor cells (NPC).	1.61327e-32
MGI Expression: Detected	5013	TS21_visceral organ	1.68082e-32
MGI Expression: Detected	6934	TS26_embryo	1.91349e-32
MGI Expression: Detected	6933	Theiler_stage_26	3.37607e-32
GO Biological Process	GO:0051239	regulation of multicellular organismal process	3.54893e-32
MSigDB Perturbation	MEISSNER_NPC_HCP_WITH_H3K4ME2	Genes with high-CpG-density promoters (HCP) bearing histone H3 dimethylation mark at K4 (H3K4me2) in neural precursor cells (NPC).	6.1704e-32
MGI Expression: Detected	11175	TS23_metencephalon lateral wall	2.39866e-31
MGI Expression: Detected	9987	TS23_metencephalon	4.14695e-31
MGI Expression: Detected	4521	TS20_spinal cord	5.05727e-31
MGI Expression: Detected	11853	TS23_diencephalon lateral wall mantle layer	7.05365e-31
Mouse Phenotype	MP:0002752	abnormal somatic nervous system morphology	1.24475e-30
MGI Expression: Detected	11146	TS23_telencephalon mantle layer	1.75326e-30
MGI Expression: Detected	7485	TS23_sensory organ	4.00142e-30
MGI Expression: Detected	2165	TS17_organ system	4.87617e-30
GO Biological Process	GO:0007417	central nervous system development	5.33047e-30
MGI Expression: Detected	8828	TS23_midbrain	5.82599e-30
MGI Expression: Detected	1382	TS15_future spinal cord	6.8731e-30
MGI Expression: Detected	7001	TS28_nervous system	1.40819e-29
MGI Expression: Detected	7003	TS28_central nervous system	1.73997e-29
GO Biological Process	GO:0009790	embryo development	1.79501e-29
GO Biological Process	GO:0048568	embryonic organ development	2.19306e-29
MGI Expression: Detected	5280	TS21_nervous system	2.24461e-29
MGI Expression: Detected	2428	TS17_brain	7.10062e-29
MGI Expression: Detected	7163	TS21_head	1.00351e-28
MGI Expression: Detected	9955	TS23_telencephalon	1.1598e-28
MGI Expression: Detected	5281	TS21_central nervous system	1.21631e-28
GO Biological Process	GO:0048562	embryonic organ morphogenesis	1.41134e-28
GO Biological Process	GO:0035637	multicellular organismal signaling	1.67042e-28
Mouse Phenotype	MP:0003633	abnormal nervous system physiology	2.48441e-28
MGI Expression: Detected	7005	TS28_brain	3.7027e-28
MGI Expression: Detected	1476	Theiler_stage_16	4.10242e-28
MGI Expression: Detected	415	TS13_embryo	6.91407e-28
GO Biological Process	GO:0045165	cell fate commitment	8.6724e-28
MGI Expression: Detected	414	Theiler_stage_13	9.43787e-28
MGI Expression: Detected	1477	TS16_embryo	1.25118e-27
MGI Expression: Detected	4208	TS20_visceral organ	1.86776e-27
GO Biological Process	GO:0019226	transmission of nerve impulse	1.97027e-27
MGI Expression: Detected	10107	TS23_spinal cord mantle layer	2.32685e-27
MGI Expression: Detected	9028	TS23_spinal cord lateral wall	2.94034e-27
MGI Expression: Detected	2023	TS17_embryo	3.35605e-27
GO Biological Process	GO:2000026	regulation of multicellular organismal development	5.59582e-27
Mouse Phenotype	MP:0000959	abnormal somatic sensory system morphology	5.73859e-27
Mouse Phenotype	MP:0010832	lethality during fetal growth through weaning	5.88766e-27
MGI Expression: Detected	7489	TS23_visceral organ	5.97458e-27
MGI Expression: Detected	1035	TS15_embryo mesenchyme	1.13782e-26
GO Biological Process	GO:0007268	synaptic transmission	1.30578e-26
MGI Expression: Detected	233	TS12_embryo ectoderm	1.60383e-26
MGI Expression: Detected	5740	Theiler_stage_22	1.81054e-26
MGI Expression: Detected	882	TS14_nervous system	2.5032e-26
MGI Expression: Detected	2022	Theiler_stage_17	2.50764e-26
MGI Expression: Detected	5741	TS22_embryo	3.10104e-26
MGI Expression: Detected	2414	TS17_future spinal cord	5.8066e-26
MGI Expression: Detected	2415	TS17_neural tube	5.83126e-26
GO Biological Process	GO:0048468	cell development	7.87809e-26
MGI Expression: Detected	883	TS14_central nervous system	8.8091e-26
GO Cellular Component	GO:0044459	plasma membrane part	9.78029e-26
MGI Expression: Detected	5784	TS22_organ system	1.3293e-25
HGNC Gene Families	NKL	NKL	1.64389e-25
MSigDB Perturbation	MEISSNER_NPC_HCP_WITH_H3K27ME3	Genes with high-CpG-density promoters (HCP) bearing the H3K27 tri-methylation (H3K27me3) mark in neural precursor cells (NPC).	2.73472e-25
GO Biological Process	GO:0009952	anterior/posterior pattern specification	3.5025e-25
MGI Expression: Detected	1384	TS15_neural tube	3.57967e-25
MGI Expression: Detected	427	TS13_embryo ectoderm	5.61759e-25
HGNC Gene Families	HOXL	HOXL	5.81062e-25
MGI Expression: Detected	1619	TS16_organ system	6.95479e-25
MGI Expression: Detected	7644	TS23_renal-urinary system	9.12321e-25
GO Cellular Component	GO:0005886	plasma membrane	1.59592e-24
MGI Expression: Detected	11875	TS23_metencephalon alar plate	1.84049e-24
GO Cellular Component	GO:0071944	cell periphery	2.05008e-24
MGI Expression: Detected	3745	TS19_brain	2.63162e-24
MGI Expression: Detected	2450	TS17_hindbrain	4.04474e-24
MGI Expression: Detected	10083	TS23_medulla oblongata	4.09261e-24
MGI Expression: Detected	11292	TS23_hypothalamus	7.6118e-24
MSigDB Perturbation	MIKKELSEN_IPS_WITH_HCP_H3K27ME3	Genes with high-CpG-density promoters (HCP) bearing the tri-methylation mark at H3K27 (H3K27me3) in MCV8.1 (induced pluripotent cells, iPS).	8.36331e-24
MGI Expression: Detected	2412	TS17_nervous system	1.00263e-23
GO Biological Process	GO:0044699	single-organism process	1.05033e-23
MGI Expression: Detected	3723	TS19_future spinal cord	1.15812e-23
MGI Expression: Detected	3556	TS19_visceral organ	1.82617e-23
MGI Expression: Detected	884	TS14_future brain	2.35459e-23
MGI Expression: Detected	12476	TS23_cerebellum	2.91796e-23
GO Biological Process	GO:0050793	regulation of developmental process	3.03318e-23
GO Biological Process	GO:0007423	sensory organ development	3.49924e-23
MGI Expression: Detected	2413	TS17_central nervous system	4.32832e-23
MGI Expression: Detected	234	TS12_neural ectoderm	4.50547e-23
MGI Expression: Detected	11879	TS23_metencephalon basal plate	5.79344e-23
MGI Expression: Detected	11138	TS23_diencephalon lateral wall	6.44479e-23
MGI Expression: Detected	428	TS13_neural ectoderm	1.40923e-22
MGI Expression: Detected	14268	TS28_head	1.63615e-22
MSigDB Perturbation	ZWANG_TRANSIENTLY_UP_BY_2ND_EGF_PULSE_ONLY	Genes transiently induced only by the second pulse of EGF [GeneID =1950] in 184A1 cells (mammary epithelium).	1.97598e-22
MSigDB Perturbation	HATADA_METHYLATED_IN_LUNG_CANCER_UP	Genes with hypermethylated DNA in lung cancer samples.	2.41415e-22
MSigDB Predicted Promoter Motifs	GGGAGGRR_V$MAZ_Q6	Motif GGGAGGRR matches MAZ: MYC-associated zinc finger protein (purine-binding transcription factor)	2.50115e-22
MGI Expression: Detected	7821	TS23_gut	2.78261e-22
MGI Expression: Detected	1819	TS16_nervous system	3.56179e-22
MGI Expression: Detected	5297	TS21_diencephalon	3.77982e-22
MGI Expression: Detected	7592	TS23_alimentary system	4.02265e-22
GO Biological Process	GO:0007420	brain development	4.85401e-22
Mouse Phenotype	MP:0000965	abnormal sensory neuron morphology	9.7792e-22
MGI Expression: Detected	3883	TS19_forelimb bud	1.0521e-21
MGI Expression: Detected	2050	TS17_embryo mesenchyme	1.21558e-21
MGI Expression: Detected	7010	TS28_metencephalon	1.50005e-21
MGI Expression: Detected	4471	TS20_hindbrain	1.743e-21
MGI Expression: Detected	12452	TS23_pons	1.76177e-21
MGI Expression: Detected	1039	TS15_trunk mesenchyme	1.80263e-21
MSigDB Perturbation	MEISSNER_NPC_HCP_WITH_H3K4ME3_AND_H3K27ME3	Genes with high-CpG-density promoters (HCP) bearing histone H3 trimethylation marks at k4 (H3K4me3) and K27 ((H3K27me3) in neural precursor cells (NPC).	2.05923e-21
MGI Expression: Detected	1820	TS16_central nervous system	2.12956e-21
MGI Expression: Detected	7580	TS23_eye	2.49293e-21
MGI Expression: Detected	5295	TS21_brain	2.66157e-21
MGI Expression: Detected	8790	TS23_foregut	2.84476e-21
MGI Expression: Detected	1330	TS15_future rhombencephalon	4.7734e-21
MGI Expression: Detected	2429	TS17_forebrain	5.15397e-21
MGI Expression: Detected	1240	TS15_visceral organ	5.39804e-21
MGI Expression: Detected	5326	TS21_thalamus	7.0429e-21
MGI Expression: Detected	11300	TS23_cerebral cortex	7.07034e-21
MGI Expression: Detected	12680	TS23_pons mantle layer	7.10366e-21
GO Cellular Component	GO:0031226	intrinsic to plasma membrane	7.48559e-21
GO Cellular Component	GO:0005887	integral to plasma membrane	9.33407e-21
GO Biological Process	GO:0001501	skeletal system development	9.73055e-21
MGI Expression: Detected	4425	TS20_forebrain	1.45176e-20
MGI Expression: Detected	9963	TS23_midbrain lateral wall	1.47088e-20
MGI Expression: Detected	7004	TS28_spinal cord	1.84002e-20
MGI Expression: Detected	7007	TS28_hindbrain	1.96113e-20
GO Biological Process	GO:0021953	central nervous system neuron differentiation	2.08264e-20
MGI Expression: Detected	7013	TS28_forebrain	2.88821e-20
MGI Expression: Detected	6991	TS28_sensory organ	3.71728e-20
MGI Expression: Detected	2508	TS17_midbrain	3.96047e-20
MGI Expression: Detected	429	TS13_future brain	4.19512e-20
MGI Expression: Detected	4209	TS20_alimentary system	4.2953e-20
MGI Expression: Detected	7012	TS28_cerebellum	4.81183e-20
MGI Expression: Detected	2768	TS18_organ system	5.2058e-20
GO Biological Process	GO:0060429	epithelium development	6.65988e-20
MGI Expression: Detected	3494	TS19_sensory organ	7.92159e-20
MGI Expression: Detected	5283	TS21_cranial ganglion	9.36784e-20
GO Biological Process	GO:0048729	tissue morphogenesis	1.06518e-19
MGI Expression: Detected	11316	TS23_medulla oblongata lateral wall	1.19789e-19
MGI Expression: Detected	9983	TS23_stomach	1.25373e-19
MGI Expression: Detected	1241	TS15_alimentary system	1.3916e-19
GO Biological Process	GO:0045595	regulation of cell differentiation	1.46191e-19
MGI Expression: Detected	3368	TS19_embryo mesenchyme	2.23607e-19
MGI Expression: Detected	2430	TS17_diencephalon	2.98247e-19
MGI Expression: Detected	5239	TS21_renal-urinary system	5.28917e-19
MGI Expression: Detected	3746	TS19_forebrain	6.07928e-19
MGI Expression: Detected	4128	TS20_sensory organ	7.65678e-19
MGI Expression: Detected	4210	TS20_gut	7.6611e-19
Mouse Phenotype	MP:0008946	abnormal neuron number	7.82557e-19
MGI Expression: Detected	235	TS12_future brain	8.43476e-19
Mouse Phenotype	MP:0002873	normal phenotype	8.52212e-19
MGI Expression: Detected	1242	TS15_gut	9.21532e-19
Mouse Phenotype	MP:0005381	digestive/alimentary phenotype	9.77811e-19
Mouse Phenotype	MP:0002169	no abnormal phenotype detected	1.07089e-18
MGI Expression: Detected	7490	TS24_visceral organ	1.14709e-18
MGI Expression: Detected	4426	TS20_diencephalon	1.38414e-18
Mouse Phenotype	MP:0002066	abnormal motor capabilities/coordination/movement	1.56659e-18
MGI Expression: Detected	4565	TS20_forelimb	1.98567e-18
MGI Expression: Detected	4523	TS20_spinal cord lateral wall	2.03988e-18
MGI Expression: Detected	6997	TS28_ear	2.06938e-18
MGI Expression: Detected	11964	TS23_medulla oblongata basal plate	2.71349e-18
MGI Expression: Detected	7502	TS24_nervous system	2.85864e-18
MGI Expression: Detected	7504	TS26_nervous system	3.76394e-18
GO Biological Process	GO:0045944	positive regulation of transcription from RNA polymerase II promoter	3.95337e-18
GO Biological Process	GO:0007610	behavior	4.08386e-18
GO Biological Process	GO:0040011	locomotion	5.90538e-18
MGI Expression: Detected	5014	TS21_alimentary system	6.86517e-18
GO Biological Process	GO:0051960	regulation of nervous system development	6.95743e-18
MGI Expression: Detected	3882	TS19_limb	6.96262e-18
MGI Expression: Detected	7611	TS26_central nervous system	7.06983e-18
MGI Expression: Detected	2653	Theiler_stage_18	8.31059e-18
GO Biological Process	GO:0016477	cell migration	8.9007e-18
MGI Expression: Detected	2654	TS18_embryo	9.07546e-18
Mouse Phenotype	MP:0008948	decreased neuron number	1.02973e-17
GO Molecular Function	GO:0000975	regulatory region DNA binding	1.04338e-17
MGI Expression: Detected	4564	TS20_limb	1.05227e-17
MGI Expression: Detected	7453	TS23_limb	1.10546e-17
Mouse Phenotype	MP:0009937	abnormal neuron differentiation	1.15157e-17
Disease Ontology	DOID:162	cancer	1.27675e-17
MGI Expression: Detected	7609	TS24_central nervous system	1.30294e-17
GO Biological Process	GO:0010628	positive regulation of gene expression	1.3349e-17
MGI Expression: Detected	5400	TS21_midbrain	1.50418e-17
Mouse Phenotype	MP:0002067	abnormal sensory capabilities/reflexes/nociception	1.6066e-17
Mouse Phenotype	MP:0005376	homeostasis/metabolism phenotype	1.6687e-17
MGI Expression: Detected	6351	TS22_central nervous system	1.87445e-17
MGI Expression: Detected	2297	TS17_visceral organ	1.96707e-17
Mouse Phenotype	MP:0008503	abnormal spinal cord grey matter morphology	2.29409e-17
MGI Expression: Detected	6350	TS22_nervous system	2.30124e-17
MGI Expression: Detected	7085	TS28_endocrine system	2.65172e-17
Mouse Phenotype	MP:0005390	skeleton phenotype	3.45214e-17
MGI Expression: Detected	3767	TS19_hindbrain	3.90386e-17
MGI Expression: Detected	5444	TS21_peripheral nervous system	4.1945e-17
MGI Expression: Detected	12449	TS23_medulla oblongata basal plate mantle layer	4.495e-17
Mouse Phenotype	MP:0005508	abnormal skeleton morphology	4.61613e-17
Mouse Phenotype	MP:0000462	abnormal digestive system morphology	5.21844e-17
GO Molecular Function	GO:0044212	transcription regulatory region DNA binding	5.22059e-17
MSigDB Perturbation	PEREZ_TP53_TARGETS	Genes up-regulated in the HMEC cells (primary mammary epithelium) upon expression of TP53 [GeneID=7157] off adenoviral vector.	6.55092e-17
GO Biological Process	GO:0006928	cellular component movement	7.03595e-17
GO Biological Process	GO:0048732	gland development	7.49511e-17
GO Cellular Component	GO:0097458	neuron part	7.51512e-17
GO Cellular Component	GO:0031224	intrinsic to membrane	7.74715e-17
MGI Expression: Detected	485	TS13_embryo mesenchyme	8.59887e-17
MGI Expression: Detected	7902	TS24_brain	8.78024e-17
Mouse Phenotype	MP:0002081	perinatal lethality	9.13624e-17
GO Biological Process	GO:0048870	cell motility	1.05331e-16
GO Biological Process	GO:0051094	positive regulation of developmental process	1.09563e-16
GO Biological Process	GO:0030900	forebrain development	1.20294e-16
MGI Expression: Detected	2599	TS17_tail	1.40983e-16
MGI Expression: Detected	6993	TS28_eye	1.45594e-16
MGI Expression: Detected	8821	TS24_forebrain	1.74788e-16
MGI Expression: Detected	7612	TS23_nose	1.80313e-16
MGI Expression: Detected	7014	TS28_telencephalon	1.84989e-16
Disease Ontology	DOID:4	disease	1.89032e-16
GO Biological Process	GO:0048519	negative regulation of biological process	1.91879e-16
MSigDB Perturbation	SCHLESINGER_METHYLATED_DE_NOVO_IN_CANCER	Genes bearing H3K27me3 mark or whose promoters are bound by the polycomb proteins SUZ12 or EED [GeneID=23512;8726]; their DNA is methylated de novo in cancer.	1.98202e-16
MGI Expression: Detected	521	TS13_organ system	2.00865e-16
GO Biological Process	GO:0002009	morphogenesis of an epithelium	2.97336e-16
MGI Expression: Detected	7018	TS28_cerebral cortex	3.29628e-16
MGI Expression: Detected	12702	TS23_rest of cerebellum	3.40692e-16
GO Biological Process	GO:0048666	neuron development	3.70025e-16
MGI Expression: Detected	4258	TS20_foregut	3.70118e-16
GO Biological Process	GO:0035295	tube development	4.60147e-16
GO Biological Process	GO:0006357	regulation of transcription from RNA polymerase II promoter	4.87705e-16
Mouse Phenotype	MP:0001764	abnormal homeostasis	4.93202e-16
MGI Expression: Detected	6945	TS28_visceral organ	4.98909e-16
Mouse Phenotype	MP:0000955	abnormal spinal cord morphology	5.64092e-16
MGI Expression: Detected	7006	TS28_midbrain	5.91679e-16
MGI Expression: Detected	7002	TS28_peripheral nervous system	5.93343e-16
MGI Expression: Detected	9956	TS24_telencephalon	6.57306e-16
GO Biological Process	GO:0044763	single-organism cellular process	7.18056e-16
GO Molecular Function	GO:0000976	transcription regulatory region sequence-specific DNA binding	8.89571e-16
Mouse Phenotype	MP:0005388	respiratory system phenotype	1.16174e-15
GO Biological Process	GO:0048705	skeletal system morphogenesis	1.25402e-15
MGI Expression: Detected	8013	TS23_metanephros	1.77948e-15
GO Biological Process	GO:0045893	positive regulation of transcription, DNA-dependent	1.86763e-15
MGI Expression: Detected	1364	TS15_future forebrain	1.89263e-15
MGI Expression: Detected	3747	TS19_diencephalon	1.99707e-15
MGI Expression: Detected	4451	TS20_hypothalamus	2.05659e-15
MGI Expression: Detected	3761	TS19_telencephalon	2.11512e-15
GO Molecular Function	GO:0000981	sequence-specific DNA binding RNA polymerase II transcription factor activity	2.59067e-15
PANTHER Pathway	P00012	Cadherin signaling pathway	2.8705e-15
Disease Ontology	DOID:305	carcinoma	2.98354e-15
MGI Expression: Detected	5322	TS21_hypothalamus	3.13604e-15
Mouse Phenotype	MP:0002089	abnormal postnatal growth/weight/body size	3.17249e-15
MSigDB Perturbation	ONDER_CDH1_TARGETS_2_DN	Genes down-regulated in HMLE cells (immortalized nontransformed mammary epithelium) after E-cadhedrin (CDH1) [GeneID=999] knockdown by RNAi.	3.52301e-15
MGI Expression: Detected	5296	TS21_forebrain	3.72202e-15
MGI Expression: Detected	5015	TS21_gut	3.87681e-15
MGI Expression: Detected	6365	TS22_brain	4.52737e-15
MGI Expression: Detected	8416	TS23_urinary bladder	4.64417e-15
MGI Expression: Detected	4459	TS20_telencephalon	4.96159e-15
MGI Expression: Detected	7941	TS23_retina	5.15896e-15
MGI Expression: Detected	2591	TS17_forelimb bud	5.31643e-15
Mouse Phenotype	MP:0011087	complete neonatal lethality	5.37271e-15
GO Biological Process	GO:0048523	negative regulation of cellular process	5.56592e-15
MGI Expression: Detected	7904	TS26_brain	5.97598e-15
MGI Expression: Detected	5447	TS21_dorsal root ganglion	6.09975e-15
MGI Expression: Detected	4912	TS21_ear	6.21362e-15
GO Cellular Component	GO:0043005	neuron projection	6.48502e-15
MGI Expression: Detected	7492	TS26_visceral organ	6.93468e-15
GO Biological Process	GO:0060284	regulation of cell development	7.01975e-15
MGI Expression: Detected	4455	TS20_thalamus	7.13309e-15
GO Biological Process	GO:0009792	embryo development ending in birth or egg hatching	1.00012e-14
MGI Expression: Detected	5430	TS21_spinal cord	1.06355e-14
MGI Expression: Detected	5446	TS21_spinal ganglion	1.0658e-14
MGI Expression: Detected	5445	TS21_peripheral nervous system spinal component	1.17723e-14
MGI Expression: Detected	2054	TS17_trunk mesenchyme	1.17723e-14
Mouse Phenotype	MP:0002082	postnatal lethality	1.35863e-14
MGI Expression: Detected	1215	TS15_sensory organ	1.39128e-14
MGI Expression: Detected	6965	TS28_gastrointestinal system	1.8054e-14
MGI Expression: Detected	3372	TS19_trunk mesenchyme	1.94903e-14
GO Biological Process	GO:0050767	regulation of neurogenesis	2.05932e-14
GO Biological Process	GO:0048706	embryonic skeletal system development	2.07076e-14
GO Biological Process	GO:0043009	chordate embryonic development	2.09292e-14
Mouse Phenotype	MP:0001961	abnormal reflex	2.22934e-14
GO Biological Process	GO:0007154	cell communication	2.25923e-14
MGI Expression: Detected	7019	TS28_diencephalon	2.35388e-14
MSigDB Perturbation	SATO_SILENCED_BY_METHYLATION_IN_PANCREATIC_CANCER_1	Genes up-regulated in the pancreatic cancer cell lines (AsPC1, Hs766T, MiaPaCa2, Panc1) but not in the non-neoplastic cells (HPDE) by decitabine (5-aza-2'-deoxycytidine) [PubChem=451668].	2.50606e-14
GO Biological Process	GO:0035270	endocrine system development	2.55125e-14
Mouse Phenotype	MP:0005378	growth/size phenotype	2.61536e-14
GO Cellular Component	GO:0016021	integral to membrane	2.71311e-14
GO Biological Process	GO:0044708	single-organism behavior	2.89765e-14
MGI Expression: Detected	14296	TS28_dorsal root ganglion	3.00422e-14
Disease Ontology	DOID:462	cancer by anatomical entity	3.01506e-14
MGI Expression: Detected	7521	TS23_hindlimb	3.12847e-14
MGI Expression: Detected	5356	TS21_olfactory lobe	3.22046e-14
MGI Expression: Detected	7866	TS24_lung	3.33919e-14
Disease Ontology	DOID:155	glandular and epithelial neoplasm	3.58945e-14
MGI Expression: Detected	7517	TS23_forelimb	3.8565e-14
GO Biological Process	GO:0065007	biological regulation	4.26167e-14
MSigDB Perturbation	SCHAEFFER_PROSTATE_DEVELOPMENT_48HR_UP	Genes up-regulated in the urogenital sinus (UGS) of day E16 females exposed to the androgen dihydrotestosterone [PubChem=10635] for 48 h.	4.61336e-14
GO Biological Process	GO:0000904	cell morphogenesis involved in differentiation	5.64734e-14
GO Biological Process	GO:0048646	anatomical structure formation involved in morphogenesis	5.92342e-14
GO Cellular Component	GO:0044425	membrane part	6.00637e-14
MGI Expression: Detected	7621	TS24_respiratory system	6.28749e-14
Mouse Phenotype	MP:0010768	mortality/aging	6.79999e-14
MGI Expression: Detected	3557	TS19_alimentary system	6.92474e-14
MGI Expression: Detected	7668	TS23_footplate	6.93365e-14
MGI Expression: Detected	7020	TS28_thalamus	7.3126e-14
Mouse Phenotype	MP:0003861	abnormal nervous system development	8.28714e-14
Mouse Phenotype	MP:0002102	abnormal ear morphology	8.41691e-14
GO Biological Process	GO:0044700	single organism signaling	8.57236e-14
Mouse Phenotype	MP:0003491	abnormal voluntary movement	8.93442e-14
GO Molecular Function	GO:0015267	channel activity	1.00439e-13
Mouse Phenotype	MP:0005377	hearing/vestibular/ear phenotype	1.12506e-13
MGI Expression: Detected	5486	TS21_limb	1.29224e-13
InterPro	IPR013164	Cadherin, N-terminal	1.46122e-13
GO Biological Process	GO:0072358	cardiovascular system development	1.47325e-13
GO Biological Process	GO:0016337	cell-cell adhesion	1.49017e-13
MGI Expression: Detected	3038	TS18_nervous system	1.67981e-13
Mouse Phenotype	MP:0000163	abnormal cartilage morphology	1.85206e-13
Mouse Phenotype	MP:0002058	neonatal lethality	2.25253e-13
GO Biological Process	GO:0048704	embryonic skeletal system morphogenesis	2.61519e-13
Mouse Phenotype	MP:0000026	abnormal inner ear morphology	2.7134e-13
Disease Ontology	DOID:7	disease of anatomical entity	2.72036e-13
GO Biological Process	GO:0048663	neuron fate commitment	2.84102e-13
Mouse Phenotype	MP:0000960	abnormal sensory ganglion morphology	3.36179e-13
GO Biological Process	GO:0060562	epithelial tube morphogenesis	3.84198e-13
MGI Expression: Detected	11301	TS24_cerebral cortex	4.00993e-13
MGI Expression: Detected	3039	TS18_central nervous system	4.07575e-13
GO Biological Process	GO:0045597	positive regulation of cell differentiation	4.19658e-13
GO Molecular Function	GO:0005261	cation channel activity	4.27905e-13
Mouse Phenotype	MP:0003492	abnormal involuntary movement	4.3509e-13
GO Molecular Function	GO:0005216	ion channel activity	4.43966e-13
MGI Expression: Detected	8776	TS23_midgut	4.44716e-13
Mouse Phenotype	MP:0002184	abnormal innervation	4.77775e-13
MGI Expression: Detected	7491	TS25_visceral organ	4.90463e-13
GO Biological Process	GO:0035239	tube morphogenesis	5.059e-13
GO Biological Process	GO:0001708	cell fate specification	5.17355e-13
GO Biological Process	GO:0051254	positive regulation of RNA metabolic process	5.41205e-13
GO Molecular Function	GO:0022838	substrate-specific channel activity	5.89487e-13
MSigDB Predicted Promoter Motifs	TAATTA_V$CHX10_01	Motif TAATTA matches VSX1: visual system homeobox 1 homolog, CHX10-like (zebrafish)	7.40318e-13
GO Biological Process	GO:0050794	regulation of cellular process	7.44063e-13
GO Biological Process	GO:0045935	positive regulation of nucleobase-containing compound metabolic process	8.09173e-13
Mouse Phenotype	MP:0002152	abnormal brain morphology	8.19351e-13
GO Biological Process	GO:0021515	cell differentiation in spinal cord	8.32386e-13
Mouse Phenotype	MP:0010769	abnormal survival	8.56984e-13
GO Biological Process	GO:0043269	regulation of ion transport	8.95386e-13
Mouse Phenotype	MP:0001056	abnormal cranial nerve morphology	9.56246e-13
GO Biological Process	GO:0051093	negative regulation of developmental process	1.00502e-12
MGI Expression: Detected	7576	TS23_ear	1.01412e-12
MGI Expression: Detected	7015	TS28_olfactory bulb	1.04808e-12
Mouse Phenotype	MP:0001392	abnormal locomotor behavior	1.10073e-12
MGI Expression: Detected	1451	TS15_limb	1.14178e-12
MSigDB Perturbation	MIKKELSEN_IPS_ICP_WITH_H3K4ME3_AND_H327ME3	Genes with intermediate-CpG-density promoters (ICP) bearing the bivalent tri-methylation marks at H3K4 (H3K4me3) and H3K27 (H3K27me3) in MCV8.1 cells (induced pluripotent cells, iPS).	1.16565e-12
MGI Expression: Detected	6018	TS22_visceral organ	1.23537e-12
MSigDB Pathway	REACTOME_GPCR_LIGAND_BINDING	Genes involved in GPCR ligand binding	1.28618e-12
GO Biological Process	GO:0050789	regulation of biological process	1.33449e-12
GO Biological Process	GO:0000122	negative regulation of transcription from RNA polymerase II promoter	1.57541e-12
GO Biological Process	GO:0032879	regulation of localization	1.58219e-12
Mouse Phenotype	MP:0003635	abnormal synaptic transmission	1.61451e-12
GO Biological Process	GO:0031328	positive regulation of cellular biosynthetic process	1.76326e-12
GO Biological Process	GO:0010557	positive regulation of macromolecule biosynthetic process	1.77717e-12
Mouse Phenotype	MP:0000031	abnormal cochlea morphology	1.8911e-12
MGI Expression: Detected	7016	TS28_hippocampus	1.92919e-12
GO Biological Process	GO:0043583	ear development	1.96596e-12
Mouse Phenotype	MP:0001265	decreased body size	2.08238e-12
MGI Expression: Detected	7127	TS28_limb	2.14371e-12
MGI Expression: Detected	15340	TS20_ganglionic eminence	2.311e-12
Mouse Phenotype	MP:0003956	abnormal body size	2.53483e-12
GO Biological Process	GO:0048518	positive regulation of biological process	2.67962e-12
GO Biological Process	GO:0010646	regulation of cell communication	2.6866e-12
GO Biological Process	GO:0009891	positive regulation of biosynthetic process	2.70223e-12
MSigDB Predicted Promoter Motifs	CAGCTG_V$AP4_Q5	Motif CAGCTG matches REPIN1: replication initiator 1	2.82387e-12
GO Biological Process	GO:0023051	regulation of signaling	2.91818e-12
MGI Expression: Detected	2298	TS17_alimentary system	2.94995e-12
Mouse Phenotype	MP:0000035	abnormal membranous labyrinth morphology	3.24344e-12
Mouse Phenotype	MP:0005379	endocrine/exocrine gland phenotype	3.27995e-12
GO Cellular Component	GO:0045202	synapse	3.4203e-12
MGI Expression: Detected	3795	TS19_midbrain	3.86453e-12
GO Biological Process	GO:0045664	regulation of neuron differentiation	3.90106e-12
GO Biological Process	GO:0001763	morphogenesis of a branching structure	3.96963e-12
GO Biological Process	GO:0022610	biological adhesion	4.07898e-12
GO Biological Process	GO:0009953	dorsal/ventral pattern formation	4.09401e-12
Mouse Phenotype	MP:0009250	abnormal appendicular skeleton morphology	4.41163e-12
GO Biological Process	GO:0007155	cell adhesion	4.48016e-12
Mouse Phenotype	MP:0002114	abnormal axial skeleton morphology	4.68339e-12
Mouse Phenotype	MP:0000966	decreased sensory neuron number	4.86476e-12
GO Biological Process	GO:0051173	positive regulation of nitrogen compound metabolic process	4.89262e-12
MGI Expression: Detected	7648	TS23_reproductive system	5.00244e-12
MGI Expression: Detected	6955	TS28_uterus	5.09875e-12
MGI Expression: Detected	1401	TS15_branchial arch	5.15284e-12
MGI Expression: Detected	7024	TS28_integumental system	5.25148e-12
MGI Expression: Detected	8799	TS23_hindgut	5.47715e-12
MSigDB Perturbation	RIGGI_EWING_SARCOMA_PROGENITOR_UP	Genes up-regulated in mesenchymal stem cells (MSC) engineered to express EWS-FLI1 [GeneID=2130;2321] fusion protein.	6.50032e-12
MSigDB Pathway	REACTOME_NEURONAL_SYSTEM	Genes involved in Neuronal System	6.99821e-12
Mouse Phenotype	MP:0003308	abnormal cochlear sensory epithelium morphology	7.2528e-12
MSigDB Pathway	KEGG_NEUROACTIVE_LIGAND_RECEPTOR_INTERACTION	Neuroactive ligand-receptor interaction	7.66216e-12
GO Biological Process	GO:0044057	regulation of system process	8.48607e-12
MGI Expression: Detected	8259	TS23_male reproductive system	8.54806e-12
GO Cellular Component	GO:0016020	membrane	8.76352e-12
MSigDB Predicted Promoter Motifs	TATAAA_V$TATA_01	Motif TATAAA matches TAF&lt;br&gt; TATA	8.91303e-12
GO Biological Process	GO:0030326	embryonic limb morphogenesis	9.03398e-12
MGI Expression: Detected	5242	TS21_metanephros	9.5073e-12
MGI Expression: Detected	9929	TS23_pharynx	9.51557e-12
Mouse Phenotype	MP:0005369	muscle phenotype	9.679e-12
MGI Expression: Detected	14301	TS28_brainstem	1.17651e-11
MGI Expression: Detected	7503	TS25_nervous system	1.19713e-11
MGI Expression: Detected	11336	TS23_spinal cord basal column	1.22338e-11
MGI Expression: Detected	5361	TS21_hindbrain	1.28229e-11
MGI Expression: Detected	15632	TS23_hippocampus	1.31048e-11
HGNC Gene Families	BHLH	BHLH	1.33463e-11
GO Biological Process	GO:0048754	branching morphogenesis of an epithelial tube	1.41649e-11
MGI Expression: Detected	157	Theiler_stage_11	1.50839e-11
MSigDB Perturbation	MIKKELSEN_ES_HCP_WITH_H3K27ME3	Genes with high-CpG-density promoters (HCP) bearing histone H3 K27 trimethylation mark (H327me3) in embryonic stem cells (ES).	1.57372e-11
MGI Expression: Detected	8791	TS23_cranial ganglion	1.62639e-11
GO Biological Process	GO:0061138	morphogenesis of a branching epithelium	1.72371e-11
Mouse Phenotype	MP:0003313	abnormal locomotor activation	1.74676e-11
MGI Expression: Detected	7845	TS23_central nervous system ganglion	1.80211e-11
MGI Expression: Detected	6367	TS22_diencephalon	1.92742e-11
MGI Expression: Detected	7868	TS26_lung	2.04286e-11
GO Biological Process	GO:0048812	neuron projection morphogenesis	2.10974e-11
Mouse Phenotype	MP:0000972	abnormal mechanoreceptor morphology	2.22523e-11
Mouse Phenotype	MP:0002064	seizures	2.24493e-11
Mouse Phenotype	MP:0000937	abnormal motor neuron morphology	2.26127e-11
GO Molecular Function	GO:0003705	RNA polymerase II distal enhancer sequence-specific DNA binding transcription factor activity	2.31525e-11
GO Molecular Function	GO:0022839	ion gated channel activity	2.32845e-11
GO Biological Process	GO:0003008	system process	2.33453e-11
MGI Expression: Detected	6948	TS28_lung	2.4236e-11
MGI Expression: Detected	4386	TS20_renal-urinary system	2.50253e-11
GO Biological Process	GO:0035108	limb morphogenesis	2.67591e-11
GO Biological Process	GO:0006811	ion transport	2.83449e-11
MSigDB Perturbation	WANG_MLL_TARGETS	Genes requiring MLL [GeneID=4297] for H3K4me3 and expression in MEF cells (embryonic fibroblast).	2.88375e-11
GO Biological Process	GO:0007409	axonogenesis	3.01301e-11
MGI Expression: Detected	4402	TS20_reproductive system	3.01736e-11
MGI Expression: Detected	6392	TS22_hypothalamus	3.02148e-11
GO Biological Process	GO:0048665	neuron fate specification	3.03075e-11
Mouse Phenotype	MP:0002133	abnormal respiratory system physiology	3.11492e-11
GO Biological Process	GO:0048863	stem cell differentiation	3.24487e-11
MGI Expression: Detected	6434	TS22_hindbrain	3.26302e-11
GO Biological Process	GO:0042127	regulation of cell proliferation	3.63288e-11
MGI Expression: Detected	6946	TS28_respiratory system	3.65094e-11
GO Biological Process	GO:0048522	positive regulation of cellular process	4.03417e-11
Mouse Phenotype	MP:0002557	abnormal social/conspecific interaction	4.04785e-11
Mouse Phenotype	MP:0010771	integument phenotype	4.36185e-11
MGI Expression: Detected	14734	TS28_amygdala	4.40324e-11
GO Biological Process	GO:0048667	cell morphogenesis involved in neuron differentiation	4.50684e-11
GO Biological Process	GO:0060173	limb development	4.57681e-11
GO Molecular Function	GO:0046873	metal ion transmembrane transporter activity	4.59813e-11
MGI Expression: Detected	11374	TS23_olfactory lobe	4.83354e-11
MGI Expression: Detected	8141	TS23_nasal cavity	4.9378e-11
MGI Expression: Detected	15796	TS23_neocortex	4.96507e-11
MGI Expression: Detected	14354	TS28_basal ganglia	4.96606e-11
MGI Expression: Detected	6959	TS28_renal-urinary system	5.00181e-11
MGI Expression: Detected	6977	TS28_intestine	5.09531e-11
Mouse Phenotype	MP:0002069	abnormal consumption behavior	5.12373e-11
GO Biological Process	GO:0021510	spinal cord development	5.23951e-11
MGI Expression: Detected	4032	TS20_cardiovascular system	5.3507e-11
MGI Expression: Detected	7623	TS26_respiratory system	5.61831e-11
Mouse Phenotype	MP:0005391	vision/eye phenotype	5.95081e-11
GO Biological Process	GO:0000902	cell morphogenesis	5.9962e-11
GO Biological Process	GO:0031644	regulation of neurological system process	6.02179e-11
GO Biological Process	GO:0031175	neuron projection development	6.03157e-11
GO Biological Process	GO:0030855	epithelial cell differentiation	6.47687e-11
GO Biological Process	GO:0061061	muscle structure development	6.77501e-11
MGI Expression: Detected	9534	TS23_neural retina	7.10329e-11
GO Biological Process	GO:0061564	axon development	7.15086e-11
MSigDB Predicted Promoter Motifs	V$NRSF_01	Motif TTCAGCACCACGGACAGMGCC matches REST: RE1-silencing transcription factor	7.20369e-11
MSigDB Predicted Promoter Motifs	GCANCTGNY_V$MYOD_Q6	Motif GCANCTGNY matches MYOD1: myogenic differentiation 1	7.47331e-11
Mouse Phenotype	MP:0010770	preweaning lethality	8.03143e-11
MGI Expression: Detected	9169	TS23_drainage component	8.13449e-11
Mouse Phenotype	MP:0002163	abnormal gland morphology	8.25537e-11
Mouse Phenotype	MP:0003169	abnormal scala media morphology	8.28324e-11
MGI Expression: Detected	5261	TS21_reproductive system	8.68143e-11
Mouse Phenotype	MP:0000042	abnormal organ of Corti morphology	9.21249e-11
MGI Expression: Detected	6584	TS22_limb	9.34796e-11
MGI Expression: Detected	7097	TS28_adrenal gland	9.37453e-11
MSigDB Perturbation	PEREZ_TP63_TARGETS	Genes up-regulated in the HMEC cells (primary mammary epithelium) upon expression of the transcriptionally active isoform of TP63 [GeneID=8626] off adenoviral vector.	9.58913e-11
MSigDB Perturbation	MIKKELSEN_ES_ICP_WITH_H3K4ME3_AND_H3K27ME3	Genes with intermediate-CpG-density promoters (ICP) bearing bivalent histone H3 methylation mark (H3K4me3 and H3K27me3) in embryonic stem cells (ES).	9.63031e-11
MGI Expression: Detected	4170	TS20_eye	9.99251e-11
GO Biological Process	GO:0007517	muscle organ development	1.01588e-10
GO Cellular Component	GO:0042995	cell projection	1.05986e-10
Mouse Phenotype	MP:0001943	abnormal respiration	1.0746e-10
Mouse Phenotype	MP:0001614	abnormal blood vessel morphology	1.08272e-10
InterPro	IPR001827	Homeobox protein, antennapedia type, conserved site	1.09978e-10
MGI Expression: Detected	6994	TS28_retina	1.12508e-10
Mouse Phenotype	MP:0005076	abnormal cell differentiation	1.23916e-10
GO Cellular Component	GO:0034702	ion channel complex	1.24036e-10
MSigDB Predicted Promoter Motifs	AACTTT_UNKNOWN	Motif AACTTT (no known TF)	1.27202e-10
Mouse Phenotype	MP:0004811	abnormal neuron physiology	1.27617e-10
Mouse Phenotype	MP:0005385	cardiovascular system phenotype	1.28101e-10
GO Cellular Component	GO:0030424	axon	1.402e-10
MGI Expression: Detected	7610	TS25_central nervous system	1.40502e-10
Mouse Phenotype	MP:0001081	abnormal cranial ganglia morphology	1.58771e-10
MSigDB Predicted Promoter Motifs	YATGNWAAT_V$OCT_C	Motif YATGNWAAT (no known TF)	1.80824e-10
GO Biological Process	GO:0043010	camera-type eye development	1.89546e-10
MGI Expression: Detected	7825	TS23_oral region	1.90621e-10
MGI Expression: Detected	6978	TS28_small intestine	1.95608e-10
MGI Expression: Detected	6950	TS28_reproductive system	2.02143e-10
MSigDB Perturbation	MEISSNER_BRAIN_HCP_WITH_H3K4ME2_AND_H3K27ME3	Genes with high-CpG-density promoters (HCP) bearing bivalent histone H3 dimethylation mark at K4 (H3K4me2) and trimethlation mark at K27 (H3K27me3) in brain.	2.1243e-10
GO Biological Process	GO:0048839	inner ear development	2.13496e-10
Mouse Phenotype	MP:0005371	limbs/digits/tail phenotype	2.28602e-10
GO Cellular Component	GO:0030054	cell junction	2.30892e-10
MGI Expression: Detected	12232	TS23_spinal cord ventral grey horn	2.70124e-10
MSigDB Perturbation	LEE_BMP2_TARGETS_UP	Genes up-regulated in uterus upon knockout of BMP2 [GeneID=650].	2.79029e-10
GO Biological Process	GO:0060485	mesenchyme development	2.81086e-10
MGI Expression: Detected	6396	TS22_thalamus	2.91565e-10
Mouse Phenotype	MP:0002572	abnormal emotion/affect behavior	2.97887e-10
Mouse Phenotype	MP:0000783	abnormal forebrain morphology	2.98791e-10
GO Biological Process	GO:0045596	negative regulation of cell differentiation	3.08019e-10
MGI Expression: Detected	3523	TS19_eye	3.12402e-10
GO Cellular Component	GO:0030425	dendrite	3.14968e-10
MSigDB Perturbation	MCBRYAN_PUBERTAL_BREAST_4_5WK_UP	Genes up-regulated during pubertal mammary gland development between week 4 and 5.	3.22354e-10
Disease Ontology	DOID:936	brain disease	3.27054e-10
GO Molecular Function	GO:0015075	ion transmembrane transporter activity	3.51099e-10
MGI Expression: Detected	2257	TS17_sensory organ	3.61364e-10
MGI Expression: Detected	6987	TS28_ascending colon	3.71011e-10
MSigDB Predicted Promoter Motifs	GGGTGGRR_V$PAX4_03	Motif GGGTGGRR matches PAX4: paired box gene 4	3.75668e-10
Mouse Phenotype	MP:0002622	abnormal cochlear hair cell morphology	3.77144e-10
MGI Expression: Detected	11200	TS23_tongue	4.08508e-10
GO Biological Process	GO:0009605	response to external stimulus	4.13211e-10
MGI Expression: Detected	6961	TS28_urinary bladder	4.13465e-10
GO Biological Process	GO:0001655	urogenital system development	4.16671e-10
GO Biological Process	GO:0001654	eye development	4.2051e-10
GO Biological Process	GO:0021537	telencephalon development	4.20531e-10
Disease Ontology	DOID:331	central nervous system disease	4.39516e-10
PANTHER Pathway	P00057	Wnt signaling pathway	4.57893e-10
MGI Expression: Detected	9053	TS23_nasal cavity epithelium	4.58012e-10
MGI Expression: Detected	7488	TS26_sensory organ	4.65901e-10
MSigDB Predicted Promoter Motifs	TGTTTGY_V$HNF3_Q6	Motif TGTTTGY matches FOXA1: forkhead box A1	5.13575e-10
Mouse Phenotype	MP:0000045	abnormal hair cell morphology	5.35452e-10
MGI Expression: Detected	158	TS11_embryo	5.60399e-10
MGI Expression: Detected	6366	TS22_forebrain	5.92456e-10
GO Biological Process	GO:0006812	cation transport	6.15506e-10
Mouse Phenotype	MP:0001431	abnormal eating behavior	6.28967e-10
MSigDB Predicted Promoter Motifs	GATAAGR_V$GATA_C	Motif GATAAGR (no known TF)	6.7065e-10
Mouse Phenotype	MP:0002132	abnormal respiratory system morphology	6.84139e-10
Disease Ontology	DOID:3093	nervous system cancer	7.38784e-10
Mouse Phenotype	MP:0011085	complete postnatal lethality	8.03105e-10
GO Biological Process	GO:0048592	eye morphogenesis	8.20833e-10
InterPro	IPR011598	Myc-type, basic helix-loop-helix (bHLH) domain	8.25121e-10
GO Molecular Function	GO:0022891	substrate-specific transmembrane transporter activity	8.55784e-10
GO Molecular Function	GO:0022857	transmembrane transporter activity	8.9831e-10
MGI Expression: Detected	6982	TS28_large intestine	9.14893e-10
MGI Expression: Detected	6966	TS28_stomach	9.5106e-10
MGI Expression: Detected	9934	TS23_trigeminal V ganglion	9.88638e-10
MGI Expression: Detected	2166	TS17_cardiovascular system	1.012e-09
GO Biological Process	GO:0001944	vasculature development	1.05054e-09
MGI Expression: Detected	2259	TS17_inner ear	1.15664e-09
GO Biological Process	GO:0032989	cellular component morphogenesis	1.17982e-09
GO Biological Process	GO:0065008	regulation of biological quality	1.18217e-09
Mouse Phenotype	MP:0000556	abnormal hindlimb morphology	1.19096e-09
MSigDB Pathway	REACTOME_CLASS_B_2_SECRETIN_FAMILY_RECEPTORS	Genes involved in Class B/2 (Secretin family receptors)	1.21608e-09
GO Biological Process	GO:0035282	segmentation	1.22276e-09
Disease Ontology	DOID:3094	neuroepithelial neoplasm	1.22378e-09
Mouse Phenotype	MP:0006335	abnormal hearing electrophysiology	1.22681e-09
MSigDB Perturbation	DODD_NASOPHARYNGEAL_CARCINOMA_UP	Genes up-regulated in nasopharyngeal carcinoma (NPC) compared to the normal tissue.	1.3128e-09
Mouse Phenotype	MP:0003091	abnormal cell migration	1.3518e-09
MGI Expression: Detected	7616	TS23_peripheral nervous system	1.37316e-09
Mouse Phenotype	MP:0002092	abnormal eye morphology	1.40983e-09
MGI Expression: Detected	7620	TS23_respiratory system	1.42769e-09
MGI Expression: Detected	2260	TS17_otocyst	1.52996e-09
Disease Ontology	DOID:3195	neural neoplasm	1.54772e-09
MGI Expression: Detected	6960	TS28_kidney	1.58189e-09
MGI Expression: Detected	6437	TS22_metencephalon	1.59626e-09
MGI Expression: Detected	7525	TS23_integumental system	1.59944e-09
Disease Ontology	DOID:863	nervous system disease	1.65022e-09
MGI Expression: Detected	6511	TS22_spinal cord	1.67641e-09
Human Phenotype	HP:0000006	Autosomal dominant inheritance	1.71144e-09
MSigDB Predicted Promoter Motifs	V$CHX10_01	Motif NNNTAATTAGCNNN matches VSX1: visual system homeobox 1 homolog, CHX10-like (zebrafish)	1.72696e-09
MGI Expression: Detected	10135	TS23_olfactory epithelium	1.73309e-09
MGI Expression: Detected	6438	TS22_metencephalon lateral wall	1.74185e-09
MSigDB Predicted Promoter Motifs	V$MMEF2_Q6	Motif CKSNYTAAAAAWRMCY (no known TF)	1.86417e-09
MGI Expression: Detected	7486	TS24_sensory organ	1.88505e-09
GO Biological Process	GO:0048593	camera-type eye morphogenesis	1.90226e-09
MGI Expression: Detected	2258	TS17_ear	1.94517e-09
MGI Expression: Detected	2590	TS17_limb	1.94784e-09
Mouse Phenotype	MP:0002206	abnormal CNS synaptic transmission	1.97872e-09
Mouse Phenotype	MP:0003953	abnormal hormone level	1.99154e-09
MGI Expression: Detected	4465	TS20_cerebral cortex	1.9962e-09
MGI Expression: Detected	1155	TS15_cardiovascular system	2.15457e-09
Mouse Phenotype	MP:0005449	abnormal food intake	2.17145e-09
GO Biological Process	GO:0030902	hindbrain development	2.42729e-09
MSigDB Predicted Promoter Motifs	CTTTGT_V$LEF1_Q2	Motif CTTTGT matches LEF1: lymphoid enhancer-binding factor 1	2.45085e-09
GO Biological Process	GO:0022603	regulation of anatomical structure morphogenesis	2.51673e-09
MGI Expression: Detected	5909	TS22_sensory organ	2.57434e-09
MSigDB Perturbation	CHARAFE_BREAST_CANCER_LUMINAL_VS_MESENCHYMAL_UP	Genes up-regulated in luminal-like breast cancer cell lines compared to the mesenchymal-like ones.	2.60782e-09
MGI Expression: Detected	7595	TS26_alimentary system	2.90329e-09
GO Biological Process	GO:0016055	Wnt receptor signaling pathway	2.94721e-09
InterPro	IPR020894	Cadherin conserved site	3.04216e-09
Mouse Phenotype	MP:0005277	abnormal brainstem morphology	3.04258e-09
Mouse Phenotype	MP:0000428	abnormal craniofacial morphology	3.09302e-09
Mouse Phenotype	MP:0005621	abnormal cell physiology	3.18458e-09
GO Biological Process	GO:0050877	neurological system process	3.59603e-09
MGI Expression: Detected	6951	TS28_male reproductive system	3.91981e-09
MGI Expression: Detected	15613	TS23_ganglionic eminence	4.01854e-09
MGI Expression: Detected	7021	TS28_hypothalamus	4.38422e-09
MSigDB Predicted Promoter Motifs	YATTNATC_UNKNOWN	Motif YATTNATC (no known TF)	4.41016e-09
Mouse Phenotype	MP:0009642	abnormal blood homeostasis	4.62139e-09
MGI Expression: Detected	6953	TS28_epididymis	5.07552e-09
Mouse Phenotype	MP:0001362	abnormal anxiety-related response	5.16516e-09
GO Cellular Component	GO:0044456	synapse part	5.35997e-09
GO Biological Process	GO:0051049	regulation of transport	5.8857e-09
Mouse Phenotype	MP:0000459	abnormal presacral vertebrae morphology	5.93129e-09
MGI Expression: Detected	7581	TS24_eye	6.057e-09
MGI Expression: Detected	2167	TS17_heart	6.30328e-09
MGI Expression: Detected	14298	TS28_meninges	6.37293e-09
GO Biological Process	GO:0048483	autonomic nervous system development	6.76224e-09
Mouse Phenotype	MP:0003935	abnormal craniofacial development	7.03686e-09
GO Biological Process	GO:0042471	ear morphogenesis	7.10452e-09
MGI Expression: Detected	9925	TS23_dorsal root ganglion	7.49845e-09
Mouse Phenotype	MP:0005418	abnormal circulating hormone level	7.64001e-09
Mouse Phenotype	MP:0005195	abnormal posterior eye segment morphology	8.31009e-09
GO Biological Process	GO:0046883	regulation of hormone secretion	8.38591e-09
Mouse Phenotype	MP:0001963	abnormal hearing physiology	8.46918e-09
Mouse Phenotype	MP:0009944	abnormal olfactory lobe morphology	8.69801e-09
Mouse Phenotype	MP:0000049	abnormal middle ear morphology	9.09166e-09
MGI Expression: Detected	6673	TS22_hindlimb	9.12086e-09
Mouse Phenotype	MP:0002085	abnormal embryonic tissue morphology	9.52488e-09
Mouse Phenotype	MP:0011089	complete perinatal lethality	1.08259e-08
GO Biological Process	GO:0030001	metal ion transport	1.08734e-08
GO Cellular Component	GO:0005576	extracellular region	1.1137e-08
MGI Expression: Detected	6448	TS22_pons	1.1383e-08
MSigDB Predicted Promoter Motifs	CTTTGA_V$LEF1_Q2	Motif CTTTGA matches LEF1: lymphoid enhancer-binding factor 1	1.15312e-08
MGI Expression: Detected	8795	TS23_spinal ganglion	1.16505e-08
MGI Expression: Detected	6954	TS28_female reproductive system	1.16565e-08
GO Biological Process	GO:0021871	forebrain regionalization	1.16674e-08
MGI Expression: Detected	7017	TS28_corpus striatum	1.2209e-08
InterPro	IPR015919	Cadherin-like	1.23498e-08
MGI Expression: Detected	10091	TS23_vestibulocochlear VIII ganglion	1.27474e-08
InterPro	IPR002126	Cadherin	1.27655e-08
GO Biological Process	GO:0060537	muscle tissue development	1.36919e-08
MGI Expression: Detected	7849	TS23_peripheral nervous system spinal component	1.37977e-08
MSigDB Predicted Promoter Motifs	V$SRF_Q6	Motif GNCCAWATAWGGMN matches SRF: serum response factor (c-fos serum response element-binding transcription factor)	1.39193e-08
MSigDB Perturbation	SMID_BREAST_CANCER_BASAL_UP	Genes up-regulated in basal subtype of breast cancer samles.	1.48639e-08
MGI Expression: Detected	6984	TS28_colon	1.51327e-08
MGI Expression: Detected	7025	TS28_skin	1.57217e-08
MGI Expression: Detected	4393	TS20_metanephros	1.581e-08
MGI Expression: Detected	6957	TS28_placenta	1.58469e-08
GO Biological Process	GO:0021516	dorsal spinal cord development	1.62065e-08
MGI Expression: Detected	2371	TS17_urogenital system	1.62601e-08
GO Molecular Function	GO:0003677	DNA binding	1.73005e-08
GO Biological Process	GO:0001704	formation of primary germ layer	1.75567e-08
GO Biological Process	GO:0051179	localization	2.10114e-08
GO Biological Process	GO:0001764	neuron migration	2.17193e-08
GO Biological Process	GO:0060541	respiratory system development	2.18481e-08
MGI Expression: Detected	2527	TS17_branchial arch	2.19403e-08
MSigDB Predicted Promoter Motifs	V$MYOD_Q6_01	Motif CNGNRNCAGGTGNNGNAN matches MYOD1: myogenic differentiation 1	2.20665e-08
Mouse Phenotype	MP:0005384	cellular phenotype	2.25001e-08
Mouse Phenotype	MP:0001731	abnormal postnatal growth	2.3436e-08
Mouse Phenotype	MP:0004738	abnormal auditory brainstem response	2.41247e-08
Mouse Phenotype	MP:0002065	abnormal fear/anxiety-related behavior	2.43323e-08
Disease Ontology	DOID:3620	central nervous system neoplasm	2.44873e-08
GO Biological Process	GO:0007156	homophilic cell adhesion	2.4578e-08
[truncated: 7,310 more rows]

## Sheet: Table S7D
NF2/SMARCB1 versus Non-NF2 enrichment analysis for differentially methylated sites using GREAT tool
[truncated: 7,951 more rows]

[truncated: 2 more sheets: Table S7E, Table S7F]
