# Supplementary material for: Integrated genomic analyses of de novo pathways underlying atypical meningiomas
Source: Nat Commun. 2017 Feb 14;8:14433. doi: 10.1038/ncomms14433 (PMC5316884; doi:10.1038/ncomms14433)
Supplement: Supplementary Data 8 — EZH2 staining summary: EZH2 staining summary for different mutation subgroups. [file ncomms14433-s9.xlsx]

## Sheet: Table S8
Supplementary Data 8.EZH2 staining summary
	NF2 Atypical Samples EZH2 Staining Summary
	SampleName	EZH2 Pattern	AtypicalvsBenign	Subgroup	isPrimary	CNV Status
	MN-54	Large groups of EZH2 positive nuclei	atypical	NF2/Chr22	Primary	CNV high
	MN-97	Large groups of EZH2 positive nuclei	atypical	NF2/Chr22	Primary	CNV high
	MN-96	Large groups of EZH2 positive nuclei	atypical	NF2/Chr22	Primary	CNV high
	MN-22	Large groups of EZH2 positive nuclei	atypical	NF2/Chr22	Primary	CNV-low
	MN-298	Large groups of EZH2 positive nuclei/One or two large groups	atypical	NF2/Chr22	Primary	CNV high
	MN-1057	Large groups of EZH2 positive nuclei	atypical	NF2/Chr22	NA	CNV high
	MN-1050	Large groups of EZH2 positive nuclei	atypical	NF2/Chr22	Recurrent	CNV high
	NF2 Benign CNV-high samples EZH2 Staining Summary
	SampleName	EZH2 Pattern	AtypicalvsBenign	Subgroup	isPrimary	CNV Status
	MN-288	Large groups of EZH2 positive nuclei	benign	NF2/Chr22	Primary	CNV high
	MN-1091	One or two large groups	benign	NF2/Chr22	Primary	CNV high
	NF2 Benign CNV-low samples EZH2 Staining Summary
	SampleName	EZH2 Pattern	AtypicalvsBenign	Subgroup	isPrimary	CNV Status
	MN-291	Large groups of EZH2 positive nuclei/One or two large groups	benign	NF2/Chr22	Primary	CNV-low
	MN-7	Little clusters of EZH2 positive in multiple areas	benign	NF2/Chr22	Primary	CNV-low
	MN-81	Little clusters of EZH2 positive in multiple areas	benign	NF2/Chr22	Primary	CNV-low
	MN-169	Little clusters of EZH2 positive in multiple areas	benign	NF2/Chr22	Primary	CNV-low
	MN-294	Little clusters of EZH2 positive in multiple areas	benign	NF2/Chr22	Primary	CNV-low
	MN-62113	Little clusters of EZH2 positive in multiple areas	benign	NF2/Chr22	Primary	CNV-low
	SMARCB1 samples EZH2 Staining Summary
	SampleName	EZH2 Pattern	AtypicalvsBenign	Subgroup	isPrimary	CNV Status
	MN-56	Large groups of EZH2 positive nuclei	benign	NF2/Chr22/SMARCB1	Primary	CNV-low
	MN-61205	Large groups of EZH2 positive nuclei	benign	NF2/Chr22/SMARCB1	NA	NA
	MN-60314	Large groups of EZH2 positive nuclei/One or two large groups	histologically benign Grade II	NF2/Chr22/SMARCB1	Primary	CNV-low
	MN-62102	Little clusters of EZH2 positive in multiple areas ??	benign	NF2/Chr22/SMARCB1	Primary	CNV-low
	MN-64136	Little clusters of EZH2 positive in multiple areas	benign	NF2/Chr22/SMARCB1	Primary	CNV-low
	MN-61215	Little clusters of EZH2 positive in multiple areas ??	benign	NF2/Chr22/SMARCB1	Primary	CNV high
	MN-295	One or two large groups	atypical	NF2/Chr22/SMARCB1	Primary	CNV-low
	MN-82835: not listed in db	One or two large groups	histologically benign Grade II	NF2/Chr22/SMARCB1	Primary	CNV-low
	non-NF2 samples EZH2 Staining Summary
	SampleName	EZH2 Pattern	AtypicalvsBenign	Subgroup	isPrimary	CNV Status
	MN-83	No positive or very isolated	benign	TRAF7/KLF4	Primary	CNV-low
	MN-72	No positive or very isolated	benign	TRAF7/KLF4	Primary	CNV-low
	MN-201	No positive or very isolated	benign	TRAF7/KLF4	Primary	CNV-low
	MN-39	No positive or very isolated	benign	TRAF7/PIK3	Primary	CNV-low
	MN-23	No positive or very isolated	benign	TRAF7/PIK3	Primary	CNV-low
	MMN-30: not listed in db	No positive or very isolated	benign	TRAF7/KLF4	Primary	NA
	MN-1	No positive or very isolated	benign	TRAF7/PIK3	Primary	CNV-low
