# Supplementary material for: Integrated genomic analyses of de novo pathways underlying atypical meningiomas
Source: Nat Commun. 2017 Feb 14;8:14433. doi: 10.1038/ncomms14433 (PMC5316884; doi:10.1038/ncomms14433)
Supplement: Supplementary Data 9 — H3K27me3 ChIP-seq: Atypical vs benign differentially bound H3K27me3 regions (9a). GO Term enrichment analysis for genes with increased H3K27me3 and decreased gene expression (9b). [file ncomms14433-s10.xlsx]

## Sheet: Table S9A
Supplementary Data 9. H3K27me3 ChIP-seq
Differentially bound H3K27me3 regions in atypical versus benign samples
						H3K27me3									Gene Expression
NearestGeneSymbol	TCGA Cancer Census Genes	chr	name	cancerGenes	isTF	Chr	Start	End	Annotation	Detailed.Annotation	Distance.to.TSS	AtypicalvsBenign.Fold	AtypicalvsBenign.p.value	AtypicalvsBenign.FDR	IllimunaID	GeneName	Location	AtypicalvsBenign.logFC	AtypicalvsBenign.adj.P.Val	AtypicalvsBenign.lods.score
RNF207		1p36.31	ring finger protein 207			chr1	6257795	6269593	Intergenic	AluSp|SINE|Alu	-2495	4.42	0.000108	0.00268	ILMN_1727916	NA	chr1:6268082:6268131:+	0.025	0.792089	-6.464
ARHGEF10L		1p36.13	Rho guanine nucleotide exchange factor 10 like			chr1	17834692	17869424	Intergenic	FRAM|SINE|Alu	-14272	5.31	2.82e-06	0.00012	ILMN_1727205	Rho guanine nucleotide exchange factor 10 like	chr1:18024042:18024091:+	0.169	0.19422	-5.252
GRHL3		1p36.11	grainyhead like transcription factor 3		TF	chr1	24641626	24652242	intron (NM_001195010, intron 1 of 15)	intron (NM_001195010, intron 1 of 15)	878	3.78	0.00163	0.0252	ILMN_1782141	grainyhead like transcription factor 3	chr1:24681507:24681556:+	-0.224	0.0246054	-3.05
EPB41		1p33-p32	erythrocyte membrane protein band 4.1	Stability, Tumor Suppressor		chr1	29332147	29333799	intron (NM_001166007, intron 4 of 17)	AluY|SINE|Alu	91885	-4.09	0.000806	0.0143	ILMN_1667408	erythrocyte membrane protein band 4.1	chr1:29445280:29445329:+	-0.072	0.0785314	-4.309
COL16A1		1p35-p34	collagen type XVI alpha 1			chr1	32162543	32174224	intron (NM_001856, intron 1 of 70)	intron (NM_001856, intron 1 of 70)	1385	4.29	0.000157	0.0037	ILMN_1684554	collagen type XVI alpha 1	chr1:32118261:32118310:-	0.214	0.302786	-5.69
BAI2						chr1	32206064	32260606	Intergenic	Intergenic	-3671	6.63	1.25e-08	1.28e-06	ILMN_1773109	adhesion G protein-coupled receptor B2	chr1:32193105:32193154:-	-0.329	0.0292876	-3.239
SYNC		1p35.1	syncoilin, intermediate filament protein			chr1	33167957	33171619	Intergenic	Intergenic	-1427	3.19	0.0034	0.0441	ILMN_3239031	syncoilin, intermediate filament protein	chr1:33160474:33160523:-	-0.173	0.042258	-3.646
PPT1		1p32	palmitoyl-protein thioesterase 1			chr1	40558808	40630987	Intergenic	AluSq2|SINE|Alu	-31755	-2.35	0.00385	0.0483	ILMN_1669273	palmitoyl-protein thioesterase 1	chr1:40538523:40538572:-	0.129	0.182565	-5.189
RIMKLA		1p34.2	ribosomal modification protein rimK-like family member A			chr1	42868697	42881206	intron (NM_173642, intron 3 of 4)	intron (NM_173642, intron 3 of 4)	28483	4.78	2.09e-05	0.000675	ILMN_3249184	ribosomal modification protein rimK-like family member A	chr1:42889627:42889676:+	-0.068	0.0139	-2.418
ZMYND12		1p34.2	zinc finger MYND-type containing 12			chr1	42882281	42895403	3' UTR (NM_173642, exon 5 of 5)	3' UTR (NM_173642, exon 5 of 5)	33096	3.94	0.0006	0.0112	ILMN_1655545	zinc finger MYND-type containing 12	chr1:42896285:42896334:-	-0.181	0.212163	-5.339
SLC2A1		1p34.2	solute carrier family 2 member 1			chr1	43424860	43432744	intron (NR_033967, intron 1 of 3)	intron (NR_033967, intron 1 of 3)	-3955	3.96	0.000468	0.00911	ILMN_1659027	solute carrier family 2 member 1	chr1:43391989:43392038:-	0.097	0.683336	-6.375
SLC6A9		1p33	solute carrier family 6 member 9			chr1	44514402	44524586	Intergenic	MER66-int|LTR|ERV1	-22330	3.48	0.00207	0.0302	ILMN_1714445	solute carrier family 6 member 9	chr1:44462238:44462287:-	-0.166	0.304949	-5.697
ZSWIM5		1p34.1	zinc finger SWIM-type containing 5			chr1	45600880	45613537	intron (NM_020883, intron 1 of 13)	L1MD2|LINE|L1	65042	4.49	6.04e-05	0.00164	ILMN_1742069	zinc finger SWIM-type containing 5	chr1:45482211:45482260:-	-0.354	0.00220511	-0.322
MAST2		1p34.1	microtubule associated serine/threonine kinase 2	Protein Kinase		chr1	46279715	46280725	intron (NM_015112, intron 1 of 28)	intron (NM_015112, intron 1 of 28)	10935	-4.45	0.000522	0.00998	ILMN_1690922	microtubule associated serine/threonine kinase 2	chr1:46501656:46501705:+	0.109	0.307815	-5.706
MAST2		1p34.1	microtubule associated serine/threonine kinase 2	Protein Kinase		chr1	46340105	46348897	intron (NM_015112, intron 3 of 28)	L1ME2z|LINE|L1	75216	4.16	0.000341	0.00702	ILMN_1690922	microtubule associated serine/threonine kinase 2	chr1:46501656:46501705:+	0.109	0.307815	-5.706
CYP4X1		1p33	cytochrome P450 family 4 subfamily X member 1			chr1	47479995	47515763	intron (NM_178033, intron 3 of 11)	intron (NM_178033, intron 3 of 11)	8639	5.48	1.67e-06	7.69e-05	ILMN_2175317	cytochrome P450 family 4 subfamily X member 1	chr1:47516229:47516278:+	0.114	0.555735	-6.225
FOXD2		1p34-p32	forkhead box D2		TF	chr1	47889525	48007362	Intergenic	L2c|LINE|L2	46754	7.77	1.32e-10	4.27e-08	ILMN_1789400	forkhead box D2	chr1:47906197:47906246:+	-0.392	0.00148822	0.125
FOXD2		1p34-p32	forkhead box D2		TF	chr1	48013502	48039264	Intergenic	Intergenic	124694	4.93	1.19e-05	0.000416	ILMN_1789400	forkhead box D2	chr1:47906197:47906246:+	-0.392	0.00148822	0.125
FOXD2		1p34-p32	forkhead box D2		TF	chr1	48080689	48088028	Intergenic	Intergenic	182669	3.86	0.000613	0.0114	ILMN_1789400	forkhead box D2	chr1:47906197:47906246:+	-0.392	0.00148822	0.125
SLC5A9		1p33	solute carrier family 5 member 9			chr1	48709116	48710135	intron (NM_001011547, intron 13 of 13)	L2c|LINE|L2	21268	-4.78	5.27e-05	0.00147	ILMN_1748366	solute carrier family 5 member 9	chr1:48713978:48714027:+	0.24	1.76948e-05	5.425
ZFYVE9		1p32.3	zinc finger FYVE-type containing 9	TGFBR		chr1	52643243	52769498	intron (NM_004799, intron 4 of 18)	intron (NM_004799, intron 4 of 18)	98604	5.12	5.27e-05	0.00147	ILMN_1776848	zinc finger FYVE-type containing 9	chr1:52705156:52705205:+	-0.082	0.042847	-3.66
CC2D1B		1p32.3	coiled-coil and C2 domain containing 1B		TF	chr1	52793538	52794955	intron (NM_004799, intron 13 of 18)	intron (NM_004799, intron 13 of 18)	37631	-4.45	0.00135	0.0216	ILMN_1690291	coiled-coil and C2 domain containing 1B	chr1:52816740:52816789:-	-0.076	0.268579	-5.575
SSBP3		1p32.3	single stranded DNA binding protein 3		TF	chr1	54917082	54943288	Intergenic	Intergenic	-58117	4.79	2.25e-05	0.000718	ILMN_1814165	single stranded DNA binding protein 3	chr1:54692515:54692564:-	0.477	0.000800715	0.841
DHCR24		1p32.3	24-dehydrocholesterol reductase			chr1	55351352	55363497	Intergenic	L2c|LINE|L2	-4503	4.73	2.78e-05	0.000862	ILMN_1725510	24-dehydrocholesterol reductase	chr1:55315468:55315517:-	-1.002	6.82029e-05	3.798
DHCR24		1p32.3	24-dehydrocholesterol reductase			chr1	55383400	55413959	Intergenic	PRIMAX-int|LTR|ERV1	-45758	5.44	1.83e-06	8.24e-05	ILMN_1725510	24-dehydrocholesterol reductase	chr1:55315468:55315517:-	-1.002	6.82029e-05	3.798
PPAP2B						chr1	56405083	56418166	Intergenic	Intergenic	633633	5.07	7.24e-06	0.000274	ILMN_2408683	phospholipid phosphatase 3	chr1:56960988:56961037:-	-1.61	5.71283e-08	12.649
PPAP2B						chr1	56450445	56463240	Intergenic	MIRb|SINE|MIR	588415	4.36	0.000113	0.00281	ILMN_2408683	phospholipid phosphatase 3	chr1:56960988:56961037:-	-1.61	5.71283e-08	12.649
PPAP2B						chr1	56568314	56584286	Intergenic	L1PB|LINE|L1	468957	5.32	2.69e-06	0.000115	ILMN_2408683	phospholipid phosphatase 3	chr1:56960988:56961037:-	-1.61	5.71283e-08	12.649
PPAP2B						chr1	56602219	56616175	Intergenic	MLT1F-int|LTR|ERVL-MaLR	436060	4.93	1.26e-05	0.000436	ILMN_2408683	phospholipid phosphatase 3	chr1:56960988:56961037:-	-1.61	5.71283e-08	12.649
PPAP2B						chr1	56620315	56707688	Intergenic	MamRep1527|LTR|LTR	381256	4.13	0.000882	0.0153	ILMN_2408683	phospholipid phosphatase 3	chr1:56960988:56961037:-	-1.61	5.71283e-08	12.649
PPAP2B						chr1	56992456	57015117	intron (NM_003713, intron 1 of 5)	L2|LINE|L2	41471	5.9	2.6e-07	1.59e-05	ILMN_2408683	phospholipid phosphatase 3	chr1:56960988:56961037:-	-1.61	5.71283e-08	12.649
DAB1		1p32-p31	Dab, reelin signal transducer, homolog 1 (Drosophila)	Protein Kinase		chr1	58772474	58835711	Intergenic	Intergenic	-87881	7.08	1.14e-08	1.2e-06	ILMN_1758871	Dab, reelin signal transducer, homolog 1 (Drosophila)	chr1:57476818:57476843:-,chr1:57476440:57476463:-	0.003	0.84181	-6.492
OMA1		1p32.2-p32.1	OMA1 zinc metallopeptidase			chr1	58846688	58882230	Intergenic	MIR|SINE|MIR	147987	6.27	3.53e-07	2.05e-05	ILMN_1670079	OMA1 zinc metallopeptidase	chr1:58971775:58971824:-	-0.223	0.0117092	-2.226
ROR1		1p31.3	receptor tyrosine kinase-like orphan receptor 1	Protein Kinase, Tyrosine Kinase		chr1	64150060	64416092	intron (NM_001083592, intron 1 of 6)	intron (NM_001083592, intron 1 of 6)	43386	8.23	2.44e-11	1.28e-08	ILMN_1655904	receptor tyrosine kinase-like orphan receptor 1	chr1:64644314:64644363:+	-0.184	0.497706	-6.138
SERBP1		1p31	SERPINE1 mRNA binding protein 1	Stability		chr1	67903851	68005197	Intergenic	MIRb|SINE|MIR	-58401	7.15	1.73e-09	2.79e-07	ILMN_1773968	SERPINE1 mRNA binding protein 1	chr1:67874018:67874067:-	-0.11	0.174765	-5.145
SERBP1		1p31	SERPINE1 mRNA binding protein 1	Stability		chr1	68016887	68025566	Intergenic	Intergenic	-125103	3.56	0.000966	0.0165	ILMN_1773968	SERPINE1 mRNA binding protein 1	chr1:67874018:67874067:-	-0.11	0.174765	-5.145
GADD45A		1p31.2	growth arrest and DNA damage inducible alpha	Protein Kinase, Stability		chr1	68030156	68118299	Intergenic	MER63D|DNA|hAT-Blackjack	-76633	6.66	2.98e-08	2.6e-06	ILMN_1694075	growth arrest and DNA damage inducible alpha	chr1:68152250:68152270:+,chr1:68153344:68153372:+	-0.885	1.1694e-06	8.766
LRRC7		1p31.1	leucine rich repeat containing 7			chr1	69619121	69700150	Intergenic	Intergenic	-566223	3.49	0.00315	0.0416	ILMN_1810593	leucine rich repeat containing 7	chr1:70587873:70587922:+	0.024	0.515997	-6.167
NEGR1		1p31.1	neuronal growth regulator 1			chr1	73165145	73178695	Intergenic	Intergenic	-423643	4.2	0.000245	0.00532	ILMN_1697804	neuronal growth regulator 1	chr1:71868977:71869026:-	0.017	0.188815	-5.223
ST6GALNAC3		1p31.1	ST6 (alpha-N-acetyl-neuraminyl-2,3-beta-galactosyl-1,3)-N-acetylgalactosaminide alpha-2,6-sialyltransferase 3			chr1	76925323	76945013	intron (NM_152996, intron 3 of 4)	intron (NM_152996, intron 3 of 4)	394779	3.79	0.000318	0.00663	ILMN_1779061	ST6 (alpha-N-acetyl-neuraminyl-2,3-beta-galactosyl-1,3)-N-acetylgalactosaminide alpha-2,6-sialyltransferase 3	chr1:77095925:77095974:+	-0.226	0.000178616	2.618
ELTD1						chr1	80312287	80353602	Intergenic	L1PA7|LINE|L1	-860449	5.73	5.89e-07	3.19e-05	ILMN_3240520	adhesion G protein-coupled receptor L4	chr1:79383543:79383592:-	-0.396	0.00563145	-1.401
ELTD1						chr1	80554720	80598065	Intergenic	L1PA16|LINE|L1	-1103897	5.34	3.49e-06	0.000145	ILMN_3240520	adhesion G protein-coupled receptor L4	chr1:79383543:79383592:-	-0.396	0.00563145	-1.401
ELTD1						chr1	80605101	80857168	Intergenic	L1PA16|LINE|L1	-1258639	9.1	4.01e-12	3.49e-09	ILMN_3240520	adhesion G protein-coupled receptor L4	chr1:79383543:79383592:-	-0.396	0.00563145	-1.401
LPHN2						chr1	82506586	82525326	Intergenic	Intergenic	249874	5.64	9.36e-07	4.7e-05	ILMN_1697548	adhesion G protein-coupled receptor L2	chr1:82457785:82457834:+	-0.816	3.84266e-05	4.489
LPHN2						chr1	82553791	82569241	Intergenic	Intergenic	295434	4.32	0.00013	0.00315	ILMN_1697548	adhesion G protein-coupled receptor L2	chr1:82457785:82457834:+	-0.816	3.84266e-05	4.489
LPHN2						chr1	82739856	82771865	Intergenic	L2a|LINE|L2	489778	3.54	0.00222	0.0319	ILMN_1697548	adhesion G protein-coupled receptor L2	chr1:82457785:82457834:+	-0.816	3.84266e-05	4.489
UOX		1p22	urate oxidase (pseudogene)			chr1	84814252	84872954	intron (NR_003927, intron 4 of 8)	L2c|LINE|L2	19973	6.4	6.69e-08	5.09e-06	ILMN_3249654	urate oxidase (pseudogene)	chr1:84831065:84831114:-	0.023	0.265546	-5.563
C1orf180						chr1	85087542	85111409	intron (NR_027379, intron 1 of 2)	AluJb|SINE|Alu	1228	5.78	7.71e-07	4.02e-05	ILMN_1704674	long intergenic non-protein coding RNA 1555	chr1:85094410:85094459:-	0.088	0.00758451	-1.744
DDAH1		1p22	dimethylarginine dimethylaminohydrolase 1			chr1	85918822	85929077	intron (NM_001134445, intron 2 of 6)	intron (NM_001134445, intron 2 of 6)	6940	3.38	0.00309	0.041	ILMN_1668507	dimethylarginine dimethylaminohydrolase 1	chr1:85784472:85784521:-	0.05	0.806545	-6.473
DDAH1		1p22	dimethylarginine dimethylaminohydrolase 1			chr1	85932889	85938442	intron (NM_001134445, intron 2 of 6)	intron (NM_001134445, intron 2 of 6)	-4776	3.29	0.0039	0.0487	ILMN_1668507	dimethylarginine dimethylaminohydrolase 1	chr1:85784472:85784521:-	0.05	0.806545	-6.473
ZNHIT6		1p22.3	zinc finger HIT-type containing 6			chr1	86171325	86214120	Intergenic	L1MB4|LINE|L1	-18606	6.51	3.36e-08	2.84e-06	ILMN_3235065	zinc finger HIT-type containing 6	chr1:86119009:86119058:-	-0.457	0.000100274	3.32
ZNHIT6		1p22.3	zinc finger HIT-type containing 6			chr1	86220760	86231460	intron (NM_152890, intron 55 of 59)	intron (NM_152890, intron 55 of 59)	-51994	4.55	5.9e-05	0.00161	ILMN_3235065	zinc finger HIT-type containing 6	chr1:86119009:86119058:-	-0.457	0.000100274	3.32
ZNHIT6		1p22.3	zinc finger HIT-type containing 6			chr1	86244838	86254685	intron (NM_152890, intron 50 of 59)	intron (NM_152890, intron 50 of 59)	-75645	4.49	7.45e-05	0.00196	ILMN_3235065	zinc finger HIT-type containing 6	chr1:86119009:86119058:-	-0.457	0.000100274	3.32
ZNHIT6		1p22.3	zinc finger HIT-type containing 6			chr1	86255335	86276029	intron (NM_152890, intron 47 of 59)	intron (NM_152890, intron 47 of 59)	-91566	4.84	6.08e-05	0.00164	ILMN_3235065	zinc finger HIT-type containing 6	chr1:86119009:86119058:-	-0.457	0.000100274	3.32
ZNHIT6		1p22.3	zinc finger HIT-type containing 6			chr1	86301123	86333997	intron (NM_152890, intron 37 of 59)	L1ME3C|LINE|L1	-143444	6.14	1.67e-07	1.09e-05	ILMN_3235065	zinc finger HIT-type containing 6	chr1:86119009:86119058:-	-0.457	0.000100274	3.32
ZNHIT6		1p22.3	zinc finger HIT-type containing 6			chr1	86341349	86386421	intron (NM_152890, intron 28 of 59)	intron (NM_152890, intron 28 of 59)	-189769	6.52	5.35e-08	4.23e-06	ILMN_3235065	zinc finger HIT-type containing 6	chr1:86119009:86119058:-	-0.457	0.000100274	3.32
COL24A1		1p22.3	collagen type XXIV alpha 1			chr1	86415258	86426116	intron (NM_152890, intron 24 of 59)	LTR1|LTR|ERV1	201434	4.6	7.22e-05	0.0019	ILMN_1810996	collagen type XXIV alpha 1	chr1:86195707:86195756:-	-0.194	0.0705611	-4.193
PKN2		1p22.2	protein kinase N2	EGFR1, Protein Kinase		chr1	88535191	88540453	Intergenic	Intergenic	-612100	3.6	0.00198	0.0292	ILMN_1706825	protein kinase N2	chr1:89299051:89299100:+	0.038	0.768128	-6.447
PKN2		1p22.2	protein kinase N2	EGFR1, Protein Kinase		chr1	88553624	88697895	Intergenic	Intergenic	-524163	7.67	1.41e-10	4.48e-08	ILMN_1706825	protein kinase N2	chr1:89299051:89299100:+	0.038	0.768128	-6.447
GBP5		1p22.2	guanylate binding protein 5			chr1	89697562	89710330	Intergenic	Intergenic	34598	4.55	5.28e-05	0.00147	ILMN_2114568	guanylate binding protein 5	chr1:89727903:89727921:-,chr1:89726470:89726500:-	0.137	0.127354	-4.82
FAM69A		1p22.1	family with sequence similarity 69 member A			chr1	93364070	93378587	intron (NM_001252273, intron 1 of 4)	L1MA3|LINE|L1	-28621	3.53	0.00193	0.0287	ILMN_3307791	family with sequence similarity 69 member A	chr1:93307800:93307849:-	-0.006	0.968402	-6.533
BCAR3		1p22.1	breast cancer anti-estrogen resistance 3			chr1	94060496	94228816	intron (NM_001261408, intron 3 of 13)	MIRb|SINE|MIR	2270	8.9	9.96e-13	1.72e-09	ILMN_1763638	breast cancer anti-estrogen resistance 3	chr1:94027799:94027848:-	-0.717	0.0175123	-2.678
MIR760		1p22.1	microRNA 760			chr1	94247217	94255417	intron (NM_001261408, intron 2 of 13)	MLT1G1|LTR|ERVL-MaLR	-61071	4.29	0.000132	0.00319	ILMN_3310055	microRNA 760	chr1:94312418:94312467:+	0.047	0.312501	-5.72
ARHGAP29		1p22.1	Rho GTPase activating protein 29	Tumor Suppressor		chr1	94662792	94675445	intron (NM_004815, intron 8 of 22)	AluJb|SINE|Alu	34189	4.26	0.000148	0.00353	ILMN_1751474	Rho GTPase activating protein 29	chr1:94638035:94638084:-	-0.033	0.352118	-5.834
F3		1p22-p21	coagulation factor III, tissue factor	Protein Kinase, Stability, Tumor Suppressor, Entrez Query:Oncogene		chr1	95060681	95082234	Intergenic	Intergenic	-64044	4.88	1.86e-05	0.000613	ILMN_2129572	coagulation factor III, tissue factor	chr1:94995130:94995179:-	0.014	0.958371	-6.532
F3		1p22-p21	coagulation factor III, tissue factor	Protein Kinase, Stability, Tumor Suppressor, Entrez Query:Oncogene		chr1	95142333	95148439	intron (NR_104131, intron 3 of 4)	intron (NR_104131, intron 3 of 4)	-137973	3.27	0.00384	0.0482	ILMN_2129572	coagulation factor III, tissue factor	chr1:94995130:94995179:-	0.014	0.958371	-6.532
SLC44A3		1p21.3	solute carrier family 44 member 3			chr1	95263919	95328636	intron (NM_001301079, intron 4 of 13)	intron (NM_001301079, intron 4 of 13)	10177	4.47	0.000121	0.00299	ILMN_1658498	solute carrier family 44 member 3	chr1:95332916:95332965:+	-0.599	0.00698959	-1.651
LPPR4						chr1	99847891	99864886	Intergenic	L1HS|LINE|L1	126540	5.52	1.87e-06	8.42e-05	ILMN_2172497	phospholipid phosphatase related 4	chr1:99774867:99774916:+	-1.187	0.00291784	-0.646
PALMD		1p21.2	palmdelphin			chr1	99911780	99932314	Intergenic	Intergenic	-189384	5.48	6.76e-06	0.000258	ILMN_3307906	palmdelphin	chr1:100155352:100155401:+	-0.458	0.194583	-5.254
PALMD		1p21.2	palmdelphin			chr1	99940751	99969646	Intergenic	Intergenic	-156233	6.47	7.91e-08	5.77e-06	ILMN_3307906	palmdelphin	chr1:100155352:100155401:+	-0.458	0.194583	-5.254
PALMD		1p21.2	palmdelphin			chr1	99981809	100042124	Intergenic	Intergenic	-99465	7.12	9.47e-09	1.02e-06	ILMN_3307906	palmdelphin	chr1:100155352:100155401:+	-0.458	0.194583	-5.254
COL11A1		1p21	collagen type XI alpha 1			chr1	103560031	103575348	intron (NM_080629, intron 1 of 66)	intron (NM_080629, intron 1 of 66)	6363	4.77	2.39e-05	0.000756	ILMN_1789507	collagen type XI alpha 1	chr1:103343482:103343531:-	0.594	0.0037881	-0.946
LOC100129138		1p21.1	THAP domain containing, apoptosis associated protein 3 pseudogene			chr1	105319287	105386301	Intergenic	L1PB3|LINE|L1	737149	7.33	2.39e-09	3.57e-07	ILMN_3258046	THAP domain containing, apoptosis associated protein 3 pseudogene	chr1:104616490:104616526:+,chr1:104619367:104619379:+	0.097	0.111201	-4.68
LOC100129138		1p21.1	THAP domain containing, apoptosis associated protein 3 pseudogene			chr1	105393716	105477151	Intergenic	Intergenic	819788	7.35	3.98e-09	5.16e-07	ILMN_3258046	THAP domain containing, apoptosis associated protein 3 pseudogene	chr1:104616490:104616526:+,chr1:104619367:104619379:+	0.097	0.111201	-4.68
LOC100129138		1p21.1	THAP domain containing, apoptosis associated protein 3 pseudogene			chr1	105888343	105914201	Intergenic	L1ME3D|LINE|L1	1285627	5.82	1.57e-06	7.26e-05	ILMN_3258046	THAP domain containing, apoptosis associated protein 3 pseudogene	chr1:104616490:104616526:+,chr1:104619367:104619379:+	0.097	0.111201	-4.68
LOC100129138		1p21.1	THAP domain containing, apoptosis associated protein 3 pseudogene			chr1	105919215	106015629	Intergenic	Intergenic	1351777	7.65	1.4e-09	2.35e-07	ILMN_3258046	THAP domain containing, apoptosis associated protein 3 pseudogene	chr1:104616490:104616526:+,chr1:104619367:104619379:+	0.097	0.111201	-4.68
LOC100129138		1p21.1	THAP domain containing, apoptosis associated protein 3 pseudogene			chr1	106024790	106074958	Intergenic	Intergenic	1434229	6.59	6.67e-08	5.08e-06	ILMN_3258046	THAP domain containing, apoptosis associated protein 3 pseudogene	chr1:104616490:104616526:+,chr1:104619367:104619379:+	0.097	0.111201	-4.68
PRMT6		1p13.3	protein arginine methyltransferase 6			chr1	106203948	106271563	Intergenic	L1MEc|LINE|L1	-1361512	5.52	2.59e-06	0.000112	ILMN_1813834	protein arginine methyltransferase 6	chr1:107601283:107601332:+	-0.391	0.00595912	-1.466
PRMT6		1p13.3	protein arginine methyltransferase 6			chr1	106277363	106361714	Intergenic	Intergenic	-1279729	7.36	3.56e-09	4.83e-07	ILMN_1813834	protein arginine methyltransferase 6	chr1:107601283:107601332:+	-0.391	0.00595912	-1.466
AKNAD1		1p13.3	AKNA domain containing 1			chr1	109371282	109420667	intron (NM_152763, intron 1 of 15)	AluY|SINE|Alu	3752	6.57	3.8e-08	3.16e-06	ILMN_2205785	AKNA domain containing 1	chr1:109358776:109358825:-	0.007	0.971866	-6.533
KCNC4		1p21	potassium voltage-gated channel subfamily C member 4			chr1	110749546	110762482	intron (NM_001039574, intron 1 of 3)	intron (NM_001039574, intron 1 of 3)	2678	4.18	0.000766	0.0137	ILMN_2388716	potassium voltage-gated channel subfamily C member 4	chr1:110766414:110766463:+	-0.019	0.33869	-5.796
ADORA3		1p13.2	adenosine A3 receptor			chr1	112073337	112080072	intron (NM_001081976, intron 1 of 5)	MIR|SINE|MIR	29893	3.42	0.00235	0.0333	ILMN_1733259	transmembrane and immunoglobulin domain containing 3	chr1:112026102:112026151:-	1.261	1.72043e-08	14.204
CTTNBP2NL		1p13.2	CTTNBP2 N-terminal like			chr1	112760478	112763575	Intergenic	ERVL-E-int|LTR|ERVL	-176774	3.36	0.00326	0.0428	ILMN_1719517	CTTNBP2 N-terminal like	chr1:113001840:113001889:+	-0.334	0.000993935	0.595
CTTNBP2NL		1p13.2	CTTNBP2 N-terminal like			chr1	112771023	112830151	Intergenic	AluSx1|SINE|Alu	-138213	6.66	1.22e-08	1.26e-06	ILMN_1719517	CTTNBP2 N-terminal like	chr1:113001840:113001889:+	-0.334	0.000993935	0.595
NGF		1p13.1	nerve growth factor	Protein Kinase		chr1	115862995	115898058	intron (NM_002506, intron 1 of 2)	CpG	331	6.05	2e-07	1.26e-05	ILMN_1716608	nerve growth factor	chr1:115828766:115828815:-	0.145	0.557262	-6.227
CD2		1p13.1	CD2 molecule			chr1	117371968	117376941	Intergenic	L1ME3D|LINE|L1	77368	3.53	0.00312	0.0414	ILMN_1695025	CD2 molecule	chr1:117311528:117311577:+	0.13	0.388497	-5.922
TRIM45		1p13.1	tripartite motif containing 45			chr1	117674403	117690197	Intergenic	L1M5|LINE|L1	-17889	4.72	2.65e-05	0.000825	ILMN_1684352	tripartite motif containing 45	chr1:117654070:117654119:-	0.117	0.221296	-5.382
MAN1A2		1p13	mannosidase alpha class 1A member 2			chr1	117780263	117894314	Intergenic	AluSc|SINE|Alu	-72797	4.93	6.48e-05	0.00174	ILMN_1755120	mannosidase alpha class 1A member 2	chr1:118067708:118067757:+	-0.284	0.00112825	0.447
FAM46C		1p12	family with sequence similarity 46 member C			chr1	118161548	118262921	Intergenic	Intergenic	63630	7.28	8.26e-10	1.57e-07	ILMN_1713266	family with sequence similarity 46 member C	chr1:118170848:118170897:+	-0.184	0.478509	-6.105
GDAP2		1p12	ganglioside induced differentiation associated protein 2			chr1	118312938	118367465	Intergenic	Intergenic	132101	3.63	0.0025	0.035	ILMN_1789059	ganglioside induced differentiation associated protein 2	chr1:118412272:118412321:-	-0.148	0.0248086	-3.059
SPAG17		1p12	sperm associated antigen 17			chr1	118616662	118655890	intron (NM_206996, intron 7 of 48)	intron (NM_206996, intron 7 of 48)	91572	5.63	8.35e-07	4.29e-05	ILMN_1693114	sperm associated antigen 17	chr1:118496355:118496404:-	0.094	0.00122016	0.359
SPAG17		1p12	sperm associated antigen 17			chr1	118665001	118677490	intron (NM_206996, intron 3 of 48)	intron (NM_206996, intron 3 of 48)	56603	3.47	0.00355	0.0455	ILMN_1693114	sperm associated antigen 17	chr1:118496355:118496404:-	0.094	0.00122016	0.359
SPAG17		1p12	sperm associated antigen 17			chr1	118708752	118729208	intron (NM_206996, intron 1 of 48)	L1MA4|LINE|L1	8868	4.74	3.5e-05	0.00104	ILMN_1693114	sperm associated antigen 17	chr1:118496355:118496404:-	0.094	0.00122016	0.359
SPAG17		1p12	sperm associated antigen 17			chr1	118783441	118820882	Intergenic	Intergenic	-74313	6.12	1.49e-07	9.86e-06	ILMN_1693114	sperm associated antigen 17	chr1:118496355:118496404:-	0.094	0.00122016	0.359
SPAG17		1p12	sperm associated antigen 17			chr1	118937241	118943714	Intergenic	Intergenic	-212629	3.69	0.000965	0.0165	ILMN_1693114	sperm associated antigen 17	chr1:118496355:118496404:-	0.094	0.00122016	0.359
SPAG17		1p12	sperm associated antigen 17			chr1	118982068	118989738	Intergenic	L1MEd|LINE|L1	-258055	3.72	0.00168	0.0257	ILMN_1693114	sperm associated antigen 17	chr1:118496355:118496404:-	0.094	0.00122016	0.359
SPAG17		1p12	sperm associated antigen 17			chr1	119074842	119084876	Intergenic	THE1C|LTR|ERVL-MaLR	-352011	4.06	0.000358	0.00729	ILMN_1693114	sperm associated antigen 17	chr1:118496355:118496404:-	0.094	0.00122016	0.359
TBX15		1p11.1	T-box 15		TF	chr1	119165358	119177412	Intergenic	Intergenic	360794	4.17	0.000596	0.0112	ILMN_1721580	T-box 15	chr1:119426095:119426144:-	-0.971	1.15125e-06	8.783
TBX15		1p11.1	T-box 15		TF	chr1	119289957	119303740	Intergenic	Intergenic	235331	5.35	4.63e-06	0.000186	ILMN_1721580	T-box 15	chr1:119426095:119426144:-	-0.971	1.15125e-06	8.783
TBX15		1p11.1	T-box 15		TF	chr1	119310066	119318242	Intergenic	L1PB|LINE|L1	218025	4.44	0.00015	0.00356	ILMN_1721580	T-box 15	chr1:119426095:119426144:-	-0.971	1.15125e-06	8.783
TBX15		1p11.1	T-box 15		TF	chr1	119323301	119328743	Intergenic	Intergenic	206157	3.32	0.00263	0.0362	ILMN_1721580	T-box 15	chr1:119426095:119426144:-	-0.971	1.15125e-06	8.783
TBX15		1p11.1	T-box 15		TF	chr1	119369763	119373700	Intergenic	Intergenic	160448	3.68	0.00374	0.0473	ILMN_1721580	T-box 15	chr1:119426095:119426144:-	-0.971	1.15125e-06	8.783
TBX15		1p11.1	T-box 15		TF	chr1	119448003	119560187	intron (NM_152380, intron 1 of 7)	intron (NM_152380, intron 1 of 7)	28084	7.64	1.68e-10	5.04e-08	ILMN_1721580	T-box 15	chr1:119426095:119426144:-	-0.971	1.15125e-06	8.783
HAO2		1p12	hydroxyacid oxidase 2 (long chain)			chr1	119815050	119828145	Intergenic	Intergenic	-89802	4.78	4.29e-05	0.00123	ILMN_1767474	hydroxyacid oxidase 2 (long chain)	chr1:119936594:119936643:+	0.049	0.203534	-5.298
PDE4DIP		1q12	phosphodiesterase 4D interacting protein	Futreal et al 2004, Translocation		chr1	144925881	144930855	intron (NM_001002812, intron 5 of 22)	intron (NM_001002812, intron 5 of 22)	3997	4.12	0.000564	0.0107	ILMN_1739674	NA	chr1:144902806:144902855:-	0.11	0.00460487	-1.169
PDE4DIP		1q12	phosphodiesterase 4D interacting protein	Futreal et al 2004, Translocation		chr1	144969186	145125436	intron (NM_022359, intron 1 of 6)	intron (NM_022359, intron 1 of 6)	-7316	9.85	1.14e-14	8.51e-11	ILMN_1739674	NA	chr1:144902806:144902855:-	0.11	0.00460487	-1.169
PDZK1		1q21	PDZ domain containing 1			chr1	145720981	145748114	intron (NM_001201326, intron 1 of 6)	intron (NM_001201326, intron 1 of 6)	6881	5.93	3.05e-07	1.82e-05	ILMN_1694535	PDZ domain containing 1	chr1:145747099:145747148:+	0.119	0.000317138	1.941
SNX27		1q21.3	sorting nexin family member 27			chr1	151556779	151571180	Intergenic	MER30|DNA|hAT-Charlie	-20683	4.58	2.95e-05	0.0009	ILMN_1714401	sorting nexin family member 27	chr1:151671276:151671325:+	-0.075	0.308739	-5.709
LINGO4		1q21.3	leucine rich repeat and Ig domain containing 4			chr1	151764858	151782443	exon (NM_001004432, exon 2 of 2)	exon (NM_001004432, exon 2 of 2)	4232	5.29	3.89e-06	0.000159	ILMN_2056815	leucine rich repeat and Ig domain containing 4	chr1:151772787:151772836:-	0.033	0.0442766	-3.694
AQP10		1q21.3	aquaporin 10			chr1	154273842	154281387	Intergenic	MLT2B3|LTR|ERVL	-15978	4.04	0.000363	0.00737	ILMN_2090004	aquaporin 10	chr1:154297719:154297768:+	-0.097	0.0638379	-4.088
IL6R		1q21	interleukin 6 receptor			chr1	154363759	154371057	Intergenic	L1M3|LINE|L1	-10261	4.13	0.000245	0.00532	ILMN_1696394	interleukin 6 receptor	chr1:154426975:154427024:+	-0.069	0.141416	-4.928
GBA		1q21	glucosidase, beta, acid			chr1	155213622	155215540	promoter-TSS (NM_001171811)	promoter-TSS (NM_001171811)	72	-4.71	0.00177	0.0269	ILMN_1755123	NA	chr1:155205472:155205498:-,chr1:155205080:155205102:-	-0.438	0.000475764	1.459
IQGAP3		1q21.3	IQ motif containing GTPase activating protein 3			chr1	156537576	156546037	intron (NM_178229, intron 1 of 37)	MER5A|DNA|hAT-Charlie	590	4.7	2.92e-05	0.000895	ILMN_1695418	IQ motif containing GTPase activating protein 3	chr1:156495727:156495776:-	0.263	0.000566853	1.254
DUSP23		1q23.2	dual specificity phosphatase 23			chr1	159732657	159737490	Intergenic	AluY|SINE|Alu	-15686	3.04	0.00372	0.0472	ILMN_1659462	dual specificity phosphatase 23	chr1:159752220:159752269:+	-0.155	0.182278	-5.187
IGSF8		1q23.1	immunoglobulin superfamily member 8			chr1	160072026	160081883	Intergenic	Intergenic	-8336	4.76	8.65e-05	0.00222	ILMN_1730432	immunoglobulin superfamily member 8	chr1:160061266:160061315:-	0.028	0.76701	-6.447
ATP1A4		1q23.2	ATPase Na+/K+ transporting subunit alpha 4			chr1	160108965	160163295	intron (NM_144699, intron 7 of 21)	intron (NM_144699, intron 7 of 21)	-11071	3.79	0.00218	0.0315	ILMN_1705208	ATPase Na+/K+ transporting subunit alpha 4	chr1:160147258:160147307:+	-0.051	0.0231586	-2.983
PBX1		1q23	pre-B-cell leukemia homeobox 1	Futreal et al 2004, Mitelman 2000, Translocation	TF	chr1	164191872	164428058	Intergenic	Intergenic	-218632	4.41	0.00204	0.0299	ILMN_1784678	pre-B-cell leukemia homeobox 1	chr1:164816147:164816196:+	0.182	0.312286	-5.72
TIPRL		1q23.2	TOR signaling pathway regulator			chr1	168125664	168130483	Intergenic	L1MA5A|LINE|L1	-20010	3.55	0.00122	0.0199	ILMN_1781457	TOR signaling pathway regulator	chr1:168153287:168153319:+,chr1:168154017:168154033:+	-0.25	0.0561183	-3.953
GORAB		1q24.2	golgin, RAB6-interacting			chr1	170524261	170525268	Intergenic	Intergenic	23501	-4.01	0.00321	0.0423	ILMN_2121316	golgin, RAB6-interacting	chr1:170522155:170522204:+	0.166	0.0154561	-2.536
PRRX1		1q24	paired related homeobox 1	Futreal et al 2004, Mitelman 2000, Translocation	TF	chr1	170730843	170744230	Intergenic	Intergenic	104223	3.28	0.00274	0.0374	ILMN_1880457	NA	chr1:170633074:170633123:+	0.067	0.735081	-6.422
FMO3		1q24.3	flavin containing monooxygenase 3			chr1	171029447	171064456	Intergenic	Intergenic	-13067	4.13	0.000135	0.00328	ILMN_1808657	flavin containing monooxygenase 3	chr1:171086461:171086510:+	0.054	0.63769	-6.329
DNM3		1q24.3	dynamin 3			chr1	171931745	171953847	intron (NM_001136127, intron 2 of 19)	MIR|SINE|MIR	132178	4.47	9.08e-05	0.00231	ILMN_1680928	dynamin 3	chr1:172381441:172381490:+	-0.501	0.00128761	0.295
TNFSF4		1q25	tumor necrosis factor superfamily member 4			chr1	173130021	173195953	intron (NM_003326, intron 1 of 2)	intron (NM_003326, intron 1 of 2)	11710	7.07	2.04e-09	3.17e-07	ILMN_1746175	tumor necrosis factor superfamily member 4	chr1:173153521:173153570:-	-0.05	0.428467	-6.008
ANGPTL1		1q25.2	angiopoietin like 1	Protein Kinase		chr1	178877572	178903119	3' UTR (NM_152663, exon 20 of 20)	3' UTR (NM_152663, exon 20 of 20)	-50130	5.72	8.71e-07	4.43e-05	ILMN_1669773	angiopoietin like 1	chr1:178819231:178819280:-	0.069	0.0216645	-2.91
FAM20B		1q25	family with sequence similarity 20 member B			chr1	178930107	178956158	Intergenic	Intergenic	-51942	5.89	3.13e-07	1.86e-05	ILMN_1811373	family with sequence similarity 20 member B	chr1:179045367:179045416:+	-0.162	0.0484146	-3.79
FAM20B		1q25	family with sequence similarity 20 member B			chr1	178962985	178970351	Intergenic	Tigger1|DNA|TcMar-Tigger	-28406	3.69	0.000962	0.0164	ILMN_1811373	family with sequence similarity 20 member B	chr1:179045367:179045416:+	-0.162	0.0484146	-3.79
ABL2		1q25.2	ABL proto-oncogene 2, non-receptor tyrosine kinase	Futreal et al 2004, Mitelman 2000, Protein Kinase, Tyrosine Kinase, Entrez Query:Oncogene, Translocation		chr1	179207905	179214070	Intergenic	Intergenic	-12168	3.68	0.00115	0.019	ILMN_1657870	ABL proto-oncogene 2, non-receptor tyrosine kinase	chr1:179112072:179112121:-	0.002	0.965586	-6.532
XPR1		1q25.1	xenotropic and polytropic retrovirus receptor 1			chr1	180559636	180577456	Intergenic	L1ME4a|LINE|L1	-32600	4.15	0.000115	0.00285	ILMN_2104106	xenotropic and polytropic retrovirus receptor 1	chr1:180855148:180855197:+	0.187	0.0604694	-4.03
GLUL		1q31	glutamate-ammonia ligase			chr1	182328379	182337584	Intergenic	L1MC4a|LINE|L1	27558	4.24	0.000151	0.00358	ILMN_1765208	glutamate-ammonia ligase	chr1:182360333:182360382:-	-0.287	5.15347e-05	4.135
RGS8		1q25	regulator of G-protein signaling 8			chr1	182679821	182701242	Intergenic	MLT1K|LTR|ERVL-MaLR	-48464	6.07	1.64e-07	1.07e-05	ILMN_1808215	regulator of G-protein signaling 8	chr1:182636007:182636023:-,chr1:182635136:182635168:-	0.042	0.137676	-4.901
NPL		1q25	N-acetylneuraminate pyruvate lyase (dihydrodipicolinate synthase)			chr1	182718178	182725866	Intergenic	Intergenic	-36562	3.65	0.00124	0.0201	ILMN_2149494	N-acetylneuraminate pyruvate lyase (dihydrodipicolinate synthase)	chr1:182798331:182798380:+	0.347	0.0167472	-2.626
NPL		1q25	N-acetylneuraminate pyruvate lyase (dihydrodipicolinate synthase)			chr1	182730614	182733964	Intergenic	Intergenic	-26295	3.6	0.00151	0.0237	ILMN_2149494	N-acetylneuraminate pyruvate lyase (dihydrodipicolinate synthase)	chr1:182798331:182798380:+	0.347	0.0167472	-2.626
LAMC2		1q25-q31	laminin subunit gamma 2			chr1	183194251	183197072	intron (NM_018891, intron 8 of 21)	MIR|SINE|MIR	40487	3.44	0.0034	0.0442	ILMN_1701424	laminin subunit gamma 2	chr1:183213907:183213956:+	-0.441	0.0392499	-3.562
APOBEC4		1q25.3	apolipoprotein B mRNA editing enzyme catalytic polypeptide like 4			chr1	183635680	183648110	intron (NM_015149, intron 1 of 18)	L1MEd|LINE|L1	-19447	4.97	2.42e-05	0.00076	ILMN_1815425	apolipoprotein B mRNA editing enzyme catalytic polypeptide like 4	chr1:183615957:183616006:-	0.076	0.00103686	0.547
EDEM3		1q25	ER degradation enhancer, mannosidase alpha-like 3			chr1	184726482	184754294	Intergenic	LTR9|LTR|ERV1	-16347	5.59	7.16e-07	3.78e-05	ILMN_2065299	ER degradation enhancer, mannosidase alpha-like 3	chr1:184659962:184660011:-	0.308	6.86016e-05	3.788
PRG4		1q25-q31	proteoglycan 4			chr1	186003778	186028277	intron (NM_031935, intron 41 of 106)	intron (NM_031935, intron 41 of 106)	-249378	3.53	0.00205	0.03	ILMN_1780349	proteoglycan 4	chr1:186282872:186282921:+	0.679	0.275667	-5.6
PRG4		1q25-q31	proteoglycan 4			chr1	186231888	186273999	intron (NR_046941, intron 1 of 1)	MLT1J2|LTR|ERVL-MaLR	-12462	3.63	0.00269	0.0369	ILMN_1780349	proteoglycan 4	chr1:186282872:186282921:+	0.679	0.275667	-5.6
PTGS2		1q25.2-q25.3	prostaglandin-endoperoxide synthase 2	Stability, Tumor Suppressor, Entrez Query:Oncogene		chr1	186612557	186630194	Intergenic	LTR9|LTR|ERV1	28184	5.78	1e-06	4.99e-05	ILMN_1677511	prostaglandin-endoperoxide synthase 2	chr1:186641442:186641491:-	0.102	0.317951	-5.737
PLA2G4A		1q31.1	phospholipase A2 group IVA			chr1	186726600	186732052	Intergenic	MLT1J1-int|LTR|ERVL-MaLR	-68706	4.02	0.000472	0.00916	ILMN_1803561	phospholipase A2 group IVA	chr1:186957729:186957778:+	0.013	0.870619	-6.506
PLA2G4A		1q31.1	phospholipase A2 group IVA			chr1	186850274	186859092	intron (NM_024420, intron 3 of 17)	L1MEg|LINE|L1	56651	4.32	0.000142	0.00341	ILMN_1803561	phospholipase A2 group IVA	chr1:186957729:186957778:+	0.013	0.870619	-6.506
PLA2G4A		1q31.1	phospholipase A2 group IVA			chr1	187320432	187564393	Intergenic	Intergenic	644380	9.55	8.78e-14	3.29e-10	ILMN_1803561	phospholipase A2 group IVA	chr1:186957729:186957778:+	0.013	0.870619	-6.506
PLA2G4A		1q31.1	phospholipase A2 group IVA			chr1	187740700	187770730	Intergenic	Intergenic	957683	4.14	0.000344	0.00706	ILMN_1803561	phospholipase A2 group IVA	chr1:186957729:186957778:+	0.013	0.870619	-6.506
RGS2		1q31	regulator of G-protein signaling 2			chr1	192828108	192850581	Intergenic	FLAM_C|SINE|Alu	61175	3.65	0.00152	0.0239	ILMN_2197365	regulator of G-protein signaling 2	chr1:192781301:192781350:+	-0.155	0.640141	-6.332
UCHL5		1q32	ubiquitin C-terminal hydrolase L5			chr1	192917909	192925028	Intergenic	Intergenic	107055	3.81	0.00124	0.0201	ILMN_1731612	ubiquitin C-terminal hydrolase L5	chr1:192985355:192985404:-	-0.492	0.000111546	3.19
MIR181B1		1q32.1	microRNA 181b-1			chr1	198759704	198773611	Intergenic	THE1D-int|LTR|ERVL-MaLR	61454	5.12	7.67e-06	0.000288	ILMN_3309199	microRNA 181b-1	chr1:198828006:198828055:-	0.012	0.399728	-5.948
C1orf106		1q32.1	chromosome 1 open reading frame 106			chr1	200901054	200906424	Intergenic	AluJo|SINE|Alu	39790	3.57	0.00156	0.0243	ILMN_1713952	chromosome 1 open reading frame 106	chr1:200884575:200884624:+	-0.33	0.0374946	-3.512
KIF21B		1q32.1	kinesin family member 21B			chr1	200985169	200991992	intron (NM_017596, intron 1 of 33)	intron (NM_017596, intron 1 of 33)	4248	4.71	4.53e-05	0.00128	ILMN_2163819	kinesin family member 21B	chr1:200938757:200938806:-	0.061	0.170601	-5.121
ELF3		1q32.2	E74 like ETS transcription factor 3	EGFR1	TF	chr1	202003117	202018134	Intergenic	Intergenic	30935	4.36	0.000144	0.00345	ILMN_1769201	E74 like ETS transcription factor 3	chr1:201984842:201984891:+	-0.06	0.449798	-6.052
SNRPE		1q32	small nuclear ribonucleoprotein polypeptide E	Entrez Query:Oncogene		chr1	203846961	203885184	Intergenic	L1MEc|LINE|L1	35332	3.88	0.000699	0.0127	ILMN_1656424	small nuclear ribonucleoprotein polypeptide E	chr1:203832843:203832853:+,chr1:203834169:203834207:+	0.083	6.15417e-05	3.921
C4BPA		1q32	complement component 4 binding protein alpha			chr1	207329225	207367850	Intergenic	Intergenic	70930	5.43	4.12e-06	0.000167	ILMN_1810752	complement component 4 binding protein alpha	chr1:207317931:207317980:+	0.273	8.68019e-06	6.308
TRAF3IP3		1q32	TRAF3 interacting protein 3			chr1	209928511	209945932	intron (NR_109871, intron 8 of 12)	intron (NR_109871, intron 8 of 12)	-4612	4.41	0.00165	0.0254	ILMN_1780397	TRAF3 interacting protein 3	chr1:209954718:209954767:+	0.062	0.385139	-5.915
SLC30A1		1q32.3	solute carrier family 30 member 1			chr1	211719060	211731352	Intergenic	Intergenic	26893	3.47	0.00117	0.0192	ILMN_2067852	solute carrier family 30 member 1	chr1:211748771:211748820:-	-0.147	0.069408	-4.176
NEK2		1q32.3	NIMA related kinase 2			chr1	211889463	211910151	Intergenic	MLT1K|LTR|ERVL-MaLR	-50835	5.1	7.02e-06	0.000267	ILMN_2051373	NIMA related kinase 2	chr1:211836143:211836192:-	0.565	1.4778e-07	11.365
RAB3GAP2		1q41	RAB3 GTPase activating non-catalytic protein subunit 2			chr1	220442280	220530966	Intergenic	Intergenic	-40780	7.84	1.25e-10	4.08e-08	ILMN_3236423	RAB3 GTPase activating non-catalytic protein subunit 2	chr1:220321817:220321866:-	-0.063	0.446738	-6.045
RAB3GAP2		1q41	RAB3 GTPase activating non-catalytic protein subunit 2			chr1	220533029	220543571	Intergenic	Intergenic	-92457	4.73	7.04e-05	0.00186	ILMN_3236423	RAB3 GTPase activating non-catalytic protein subunit 2	chr1:220321817:220321866:-	-0.063	0.446738	-6.045
MARK1		1q41	microtubule affinity regulating kinase 1	Protein Kinase		chr1	220621417	220636877	Intergenic	MER50|LTR|ERV1	-72378	4.92	2.22e-05	0.000711	ILMN_1779800	microtubule affinity regulating kinase 1	chr1:220836978:220837027:+	-0.484	0.00173147	-0.045
MARK1		1q41	microtubule affinity regulating kinase 1	Protein Kinase		chr1	220641204	220756481	Intergenic	Intergenic	-2683	8.01	4.66e-11	2.05e-08	ILMN_1779800	microtubule affinity regulating kinase 1	chr1:220836978:220837027:+	-0.484	0.00173147	-0.045
DISP1		1q41	dispatched RND transporter family member 1			chr1	222953858	222955474	Intergenic	L1M1|LINE|L1	-33765	3.31	0.00354	0.0455	ILMN_1695745	dispatched RND transporter family member 1	chr1:223179209:223179258:+	0.315	0.0347362	-3.428
TLR5		1q41-q42	toll like receptor 5			chr1	223323137	223339236	Intergenic	L1MC4|LINE|L1	-14562	5.82	3.51e-07	2.05e-05	ILMN_1722981	toll like receptor 5	chr1:223284003:223284052:-	0.33	0.023685	-3.007
WDR26		1q42.13	WD repeat domain 26			chr1	224706063	224710662	Intergenic	Intergenic	-86361	3.74	0.00104	0.0174	ILMN_1719343	WD repeat domain 26	chr1:224573546:224573595:-	-0.728	1.09363e-07	11.753
CNIH3		1q42.12	cornichon family AMPA receptor auxiliary protein 3			chr1	224743253	224752414	Intergenic	L1ME3B|LINE|L1	-56346	4.47	0.00015	0.00356	ILMN_1749071	cornichon family AMPA receptor auxiliary protein 3	chr1:224927847:224927896:+	0.131	0.0357804	-3.46
DNAH14		1q42.12	dynein axonemal heavy chain 14			chr1	225273432	225287158	intron (NM_001373, intron 21 of 83)	L1PA15|LINE|L1	162932	4.25	0.000951	0.0163	ILMN_3187862	dynein axonemal heavy chain 14	chr1:225580039:225580088:+	-0.157	0.139963	-4.917
LBR		1q42.1	lamin B receptor			chr1	225436403	225455715	intron (NM_001373, intron 45 of 83)	intron (NM_001373, intron 45 of 83)	169756	4.73	4.16e-05	0.0012	ILMN_2285480	lamin B receptor	chr1:225616433:225616482:-	0.345	4.75773e-07	9.858
LBR		1q42.1	lamin B receptor			chr1	225664351	225673278	Intergenic	LTR53|LTR|ERVL	-52257	3.9	0.002	0.0295	ILMN_2285480	lamin B receptor	chr1:225616433:225616482:-	0.345	4.75773e-07	9.858
SRP9		1q42.12	signal recognition particle 9kDa			chr1	225902522	225904472	Intergenic	L2a|LINE|L2	-62018	-3.52	0.00392	0.0489	ILMN_2099594	signal recognition particle 9kDa	chr1:225977879:225977928:+	-0.37	5.93061e-06	6.758
CDC42BPA		1q42.11	CDC42 binding protein kinase alpha	Protein Kinase		chr1	227585107	227589647	Intergenic	L1MC1|LINE|L1	-81551	3.33	0.00359	0.0459	ILMN_1784627	CDC42 binding protein kinase alpha	chr1:227300434:227300483:-	0.072	0.504822	-6.15
ZNF847P		1q42.13	zinc finger protein 847, pseudogene			chr1	227873653	227889459	Intergenic	L1M4|LINE|L1	3852	3.42	0.00142	0.0225	ILMN_1721365	zinc finger protein 847, pseudogene	chr1:227885286:227885313:-,chr1:227884850:227884867:-	0.235	6.93806e-05	3.775
PRSS38		1q42.13	protease, serine 38			chr1	227966978	228084177	intron (NM_183062, intron 3 of 4)	L1ME3|LINE|L1	22159	3.92	0.0021	0.0306	ILMN_1786524	protease, serine 38	chr1:228033906:228033955:+	-0.016	0.233327	-5.434
RAB4A		1q42-q43	RAB4A, member RAS oncogene family	Entrez Query:Oncogene		chr1	229300337	229309544	Intergenic	MER115|DNA|hAT-Tip100	-101869	4.58	4.64e-05	0.00131	ILMN_1677824	NA	chr1:229440221:229440270:+	-0.581	0.000106694	3.247
RAB4A		1q42-q43	RAB4A, member RAS oncogene family	Entrez Query:Oncogene		chr1	229316338	229355236	Intergenic	MER58A|DNA|hAT-Charlie	-71022	6.04	1.71e-07	1.11e-05	ILMN_1677824	NA	chr1:229440221:229440270:+	-0.581	0.000106694	3.247
SIPA1L2		1q42.2	signal-induced proliferation-associated 1 like 2			chr1	232427072	232466370	Intergenic	Intergenic	204522	6.63	1.57e-08	1.53e-06	ILMN_1732923	signal-induced proliferation-associated 1 like 2	chr1:232533812:232533861:-	0.529	0.0189818	-2.766
SIPA1L2		1q42.2	signal-induced proliferation-associated 1 like 2			chr1	232600466	232627031	intron (NM_020808, intron 5 of 20)	intron (NM_020808, intron 5 of 20)	37495	4.61	5.14e-05	0.00144	ILMN_1732923	signal-induced proliferation-associated 1 like 2	chr1:232533812:232533861:-	0.529	0.0189818	-2.766
SMYD3		1q44	SET and MYND domain containing 3		TF	chr1	246216262	246239105	intron (NM_022743, intron 5 of 11)	L2c|LINE|L2	353031	4.68	6.06e-05	0.00164	ILMN_1741954	SET and MYND domain containing 3	chr1:245912848:245912897:-	-0.335	0.000827957	0.805
AHCTF1		1q44	AT-hook containing transcription factor 1		TF	chr1	247119996	247144602	intron (NM_001204221, intron 4 of 5)	MSTA-int|LTR|ERVL-MaLR	-37573	4.66	8.65e-05	0.00222	ILMN_1747504	AT-hook containing transcription factor 1	chr1:247012966:247013015:-	-0.385	8.08569e-06	6.389
KLF6		10p15	Kruppel-like factor 6	Futreal et al 2004, Stability, Tumor Suppressor, Entrez Query:Oncogene, Missense mutation, Nonsense mutation	TF	chr10	3796084	3810129	Intergenic	Intergenic	24367	3.55	0.00183	0.0276	ILMN_1735014	Kruppel-like factor 6	chr10:3821453:3821502:-	-0.634	0.000438156	1.552
AKR1C3		10p15-p14	aldo-keto reductase family 1, member C3			chr10	5076636	5086887	Intergenic	HERVK13-int|LTR|ERVK	-9197	3.46	0.00202	0.0297	ILMN_1713124	aldo-keto reductase family 1, member C3	chr10:5149765:5149814:+	0	0.999915	-6.535
SFMBT2		10p14	Scm-like with four mbt domains 2			chr10	7372888	7375907	intron (NM_001018039, intron 4 of 20)	intron (NM_001018039, intron 4 of 20)	76906	-3.79	0.00373	0.0473	ILMN_1660125	Scm-like with four mbt domains 2	chr10:7204261:7204310:-	1.103	0.000133255	2.973
CELF2		10p13	CUGBP, Elav-like family member 2			chr10	10988258	11094572	Intergenic	Intergenic	-5844	7.65	1.74e-10	5.05e-08	ILMN_2400947	CUGBP, Elav-like family member 2	chr10:11378039:11378088:+	-0.737	6.74913e-05	3.81
OPTN		10p13	optineurin			chr10	13158417	13169332	intron (NM_001008211, intron 8 of 15)	HAL1|LINE|L1	21792	4.71	3.29e-05	0.000984	ILMN_2381899	optineurin	chr10:13180111:13180160:+	-0.062	0.740514	-6.426
MCM10		10p13	minichromosome maintenance 10 replication initiation factor			chr10	13187038	13188239	Intergenic	L1MC2|LINE|L1	-15916	-3.51	0.00351	0.0452	ILMN_2413898	minichromosome maintenance 10 replication initiation factor	chr10:13253010:13253059:+	0.281	0.000420343	1.601
OLAH		10p13	oleoyl-ACP hydrolase			chr10	15068736	15074300	Intergenic	MER68|LTR|ERVL	-14377	3.41	0.00349	0.045	ILMN_1674696	oleoyl-ACP hydrolase	chr10:15115123:15115172:+	0.159	0.320672	-5.745
FAM171A1		10p13	family with sequence similarity 171 member A1			chr10	15440137	15453830	Intergenic	L1MA2|LINE|L1	-33925	4.69	3.21e-05	0.000966	ILMN_1749868	family with sequence similarity 171 member A1	chr10:15253991:15254040:-	-0.14	0.275303	-5.599
CACNB2		10p12	calcium voltage-gated channel auxiliary subunit beta 2			chr10	18452305	18460269	intron (NM_201572, intron 2 of 13)	L1PA17|LINE|L1	26545	4.26	0.000306	0.00641	ILMN_1653878	calcium voltage-gated channel auxiliary subunit beta 2	chr10:18829716:18829765:+	-0.253	0.323807	-5.754
CACNB2		10p12	calcium voltage-gated channel auxiliary subunit beta 2			chr10	18482377	18502892	intron (NM_201572, intron 2 of 13)	intron (NM_201572, intron 2 of 13)	-56950	5.62	1.79e-06	8.14e-05	ILMN_1653878	calcium voltage-gated channel auxiliary subunit beta 2	chr10:18829716:18829765:+	-0.253	0.323807	-5.754
CACNB2		10p12	calcium voltage-gated channel auxiliary subunit beta 2			chr10	18688409	18693866	intron (NM_201572, intron 3 of 13)	intron (NM_201572, intron 3 of 13)	1624	3.35	0.00347	0.0448	ILMN_1653878	calcium voltage-gated channel auxiliary subunit beta 2	chr10:18829716:18829765:+	-0.253	0.323807	-5.754
NEBL		10p12	nebulette	Stability		chr10	21163361	21180140	intron (NM_006393, intron 4 of 27)	L3|LINE|CR1	14781	4.58	5.07e-05	0.00142	ILMN_1808824	nebulette	chr10:21070340:21070389:-	-0.042	0.897213	-6.516
KIAA1217		10p12.31	KIAA1217			chr10	24385308	24453194	intron (NM_001098500, intron 2 of 18)	intron (NM_001098500, intron 2 of 18)	-78469	6.45	9.96e-08	7.02e-06	ILMN_1706960	KIAA1217	chr10:24836585:24836634:+	-0.265	0.0656311	-4.117
MYO3A		10p11.1	myosin IIIA	Protein Kinase		chr10	26304604	26385062	intron (NM_017433, intron 10 of 34)	L1MCa|LINE|L1	121831	7.08	9.88e-09	1.06e-06	ILMN_1765772	myosin IIIA	chr10:26501139:26501188:+	-0.253	0.0276471	-3.176
SVIL		10p11.2	supervillin	Androgen Receptor		chr10	30037117	30041274	Intergenic	Intergenic	-14465	3.77	0.00101	0.0171	ILMN_1671404	supervillin	chr10:29746578:29746627:-	-0.266	0.166718	-5.097
SVIL		10p11.2	supervillin	Androgen Receptor		chr10	30107660	30135787	Intergenic	Intergenic	-96993	3.75	0.000617	0.0115	ILMN_1671404	supervillin	chr10:29746578:29746627:-	-0.266	0.166718	-5.097
ZNF438		10p11.23	zinc finger protein 438		TF	chr10	31180824	31182665	intron (NM_182755, intron 5 of 7)	L1MC4a|LINE|L1	106702	-3.93	0.00259	0.0359	ILMN_1678494	zinc finger protein 438	chr10:31133951:31134000:-	0.186	0.0187945	-2.755
ARHGAP12		10p11.22	Rho GTPase activating protein 12			chr10	32261030	32267245	Intergenic	L1MEc|LINE|L1	-46333	3.8	0.00177	0.0269	ILMN_1753500	Rho GTPase activating protein 12	chr10:32095896:32095945:-	-0.417	0.000705615	0.989
KIF5B		10p11.22	kinesin family member 5B			chr10	32359928	32368682	Intergenic	AluSq2|SINE|Alu	-18934	4.35	0.000279	0.00594	ILMN_1788160	kinesin family member 5B	chr10:32300275:32300324:-	-0.405	0.000622613	1.14
EPC1		10p11	enhancer of polycomb homolog 1			chr10	32684696	32716389	Intergenic	Intergenic	-32816	4.55	2.09e-05	0.000676	ILMN_1746276	enhancer of polycomb homolog 1	chr10:32557967:32558016:-	-0.418	3.59312e-05	4.571
PARD3		10p11.21	par-3 family cell polarity regulator	TGFBR, Protein Kinase		chr10	35010046	35014860	intron (NM_001184791, intron 1 of 20)	intron (NM_001184791, intron 1 of 20)	91800	3.33	0.00364	0.0464	ILMN_1710524	par-3 family cell polarity regulator	chr10:34400259:34400308:-	-0.098	0.303457	-5.693
ANKRD30A		10p11.21	ankyrin repeat domain 30A		TF	chr10	36721788	36769071	Intergenic	Intergenic	-669356	6.78	2.12e-08	1.97e-06	ILMN_1813607	ankyrin repeat domain 30A	chr10:37470418:37470444:+,chr10:37474441:37474463:+	0.031	0.00225468	-0.348
ANKRD30A		10p11.21	ankyrin repeat domain 30A		TF	chr10	36820099	36830930	Intergenic	(TTTAA)n|Simple_repeat|Simple_repeat	-589271	4.35	0.000292	0.00618	ILMN_1813607	ankyrin repeat domain 30A	chr10:37470418:37470444:+,chr10:37474441:37474463:+	0.031	0.00225468	-0.348
ZNF248		10p11.2	zinc finger protein 248		TF	chr10	38192030	38212312	Intergenic	AluSz|SINE|Alu	-55159	5.41	4.71e-06	0.000188	ILMN_1662192	zinc finger protein 248	chr10:38117983:38118032:-	0.189	0.128598	-4.83
ACTR3BP5		10p11.1	ACTR3B pseudogene 5			chr10	39060607	39065621	Intergenic	MLT1E2|LTR|ERVL-MaLR	73387	-3.18	0.00396	0.0493	ILMN_1706287	ACTR3B pseudogene 5	chr10:38991055:38991104:+	0.126	0.000515313	1.364
LOC441666		10q11.21	zinc finger protein 91 pseudogene			chr10	42373923	42433890	Intergenic	ALR/Alpha|Satellite|centr	459587	6.2	0.000219	0.00486	ILMN_1765341	zinc finger protein 91 pseudogene	chr14:19173261:19173310:-	0.081	0.00542888	-1.361
LOC441666		10q11.21	zinc finger protein 91 pseudogene			chr10	42445006	42484828	Intergenic	ALR/Alpha|Satellite|centr	398576	2.99	0.00322	0.0424	ILMN_1765341	zinc finger protein 91 pseudogene	chr14:19173261:19173310:-	0.081	0.00542888	-1.361
LOC441666		10q11.21	zinc finger protein 91 pseudogene			chr10	42491106	42539356	Intergenic	ALR/Alpha|Satellite|centr	348262	6.4	5.6e-08	4.4e-06	ILMN_1765341	zinc finger protein 91 pseudogene	chr14:19173261:19173310:-	0.081	0.00542888	-1.361
MIR605		10q21.1	microRNA 605			chr10	52999660	53035601	intron (NM_006258, intron 2 of 17)	MLT1K|LTR|ERVL-MaLR	-41703	5.38	3.98e-06	0.000162	ILMN_3310136	microRNA 605	chr10:53059340:53059389:+	0.089	0.00105993	0.523
CSTF2T		10q11	cleavage stimulation factor, 3' pre-RNA, subunit 2, tau variant			chr10	53458982	53519755	intron (NM_006258, intron 3 of 17)	AluSx1|SINE|Alu	-30013	4.22	0.000221	0.00489	ILMN_1807515	cleavage stimulation factor, 3' pre-RNA, subunit 2, tau variant	chr10:53455427:53455476:-	-0.443	0.000251473	2.212
CSTF2T		10q11	cleavage stimulation factor, 3' pre-RNA, subunit 2, tau variant			chr10	53525315	53528079	intron (NM_006258, intron 3 of 17)	intron (NM_006258, intron 3 of 17)	-67342	3.42	0.00249	0.0348	ILMN_1807515	cleavage stimulation factor, 3' pre-RNA, subunit 2, tau variant	chr10:53455427:53455476:-	-0.443	0.000251473	2.212
SLC16A9		10q21.2	solute carrier family 16 member 9			chr10	61401038	61433448	intron (NM_194298, intron 4 of 5)	intron (NM_194298, intron 4 of 5)	52406	4.98	1.1e-05	0.000387	ILMN_1732410	solute carrier family 16 member 9	chr10:61410818:61410867:-	-0.608	0.0276581	-3.177
C10orf40						chr10	61735023	61759408	Intergenic	L1MA3|LINE|L1	-26544	5.41	2.81e-06	0.00012	ILMN_3235877	long intergenic non-protein coding RNA 1553	chr10:61718242:61718291:-	0.029	0.0605442	-4.032
ARID5B		10q21.2	AT-rich interaction domain 5B		TF	chr10	63878807	63883031	Intergenic	L1MA5|LINE|L1	71949	3.39	0.00347	0.0448	ILMN_1721626	AT-rich interaction domain 5B	chr10:63856257:63856306:+	-0.435	0.0368349	-3.493
LRRTM3		10q21.3	leucine rich repeat transmembrane neuronal 3			chr10	68126618	68134014	intron (NM_013266, intron 12 of 17)	intron (NM_013266, intron 12 of 17)	-555476	3.84	0.0006	0.0112	ILMN_1751861	leucine rich repeat transmembrane neuronal 3	chr10:68858575:68858624:+	-0.012	0.715513	-6.406
LRRTM3		10q21.3	leucine rich repeat transmembrane neuronal 3			chr10	68397285	68402972	intron (NM_013266, intron 9 of 17)	LTR16A|LTR|ERVL	-285664	3.39	0.00297	0.0399	ILMN_1751861	leucine rich repeat transmembrane neuronal 3	chr10:68858575:68858624:+	-0.012	0.715513	-6.406
LRRTM3		10q21.3	leucine rich repeat transmembrane neuronal 3			chr10	68518035	68528041	intron (NM_013266, intron 9 of 17)	intron (NM_013266, intron 9 of 17)	-162754	3.84	0.00184	0.0277	ILMN_1751861	leucine rich repeat transmembrane neuronal 3	chr10:68858575:68858624:+	-0.012	0.715513	-6.406
LRRTM3		10q21.3	leucine rich repeat transmembrane neuronal 3			chr10	68529534	68536843	intron (NM_013266, intron 8 of 17)	MLT1G|LTR|ERVL-MaLR	-152604	3.39	0.00252	0.0352	ILMN_1751861	leucine rich repeat transmembrane neuronal 3	chr10:68858575:68858624:+	-0.012	0.715513	-6.406
LRRTM3		10q21.3	leucine rich repeat transmembrane neuronal 3			chr10	68667276	68731401	intron (NM_178011, intron 2 of 2)	intron (NM_178011, intron 2 of 2)	13546	7.25	1.19e-09	2.1e-07	ILMN_1751861	leucine rich repeat transmembrane neuronal 3	chr10:68858575:68858624:+	-0.012	0.715513	-6.406
LRRTM3		10q21.3	leucine rich repeat transmembrane neuronal 3			chr10	68868440	68873618	intron (NM_013266, intron 7 of 17)	intron (NM_013266, intron 7 of 17)	99005	3.38	0.00346	0.0448	ILMN_1751861	leucine rich repeat transmembrane neuronal 3	chr10:68858575:68858624:+	-0.012	0.715513	-6.406
CTNNA3		10q22.2	catenin alpha 3			chr10	69154869	69167510	intron (NM_001291133, intron 6 of 8)	L1P4a|LINE|L1	264254	4.76	4.52e-05	0.00128	ILMN_2131732	catenin alpha 3	chr10:67680209:67680258:-	-0.012	0.857667	-6.5
DDX50		10q22.1	DEAD-box helicase 50			chr10	70635039	70646128	intron (NM_001130161, intron 1 of 4)	AluSx1|SINE|Alu	-20451	4	0.000472	0.00916	ILMN_1712320	DEAD-box helicase 50	chr10:70706269:70706318:+	-0.196	0.00481543	-1.224
RPS24		10q22	ribosomal protein S24			chr10	79838251	79848021	Intergenic	Intergenic	49618	3.96	0.000769	0.0138	ILMN_1656625	ribosomal protein S24	chr10:79797007:79797056:+	0.077	0.0470215	-3.76
FAM25A		10q23.2	family with sequence similarity 25 member A			chr10	88757165	88758304	intron (NM_133447, intron 6 of 11)	intron (NM_133447, intron 6 of 11)	-22312	-3.39	0.00373	0.0473	ILMN_1809783	family with sequence similarity 25 member A	chr10:88780146:88780154:+,chr10:88782071:88782111:+	0.042	0.103357	-4.604
PTEN		10q23.3	phosphatase and tensin homolog	Androgen Receptor, Futreal et al 2004, Hahn and Weinberg 2002, Vogelstein and Kinzler 2004, Stability, Tumor Suppressor, Entrez Query:Oncogene, Frameshift mutation, Large deletion, Missense mutation, Nonsense mutation, Splicing mutation		chr10	89742637	89747159	Intergenic	L1MC1|LINE|L1	121703	3.72	0.000951	0.0163	ILMN_1880406	phosphatase and tensin homolog	chr10:89728348:89728397:+	-0.327	0.000109114	3.22
PTEN		10q23.3	phosphatase and tensin homolog	Androgen Receptor, Futreal et al 2004, Hahn and Weinberg 2002, Vogelstein and Kinzler 2004, Stability, Tumor Suppressor, Entrez Query:Oncogene, Frameshift mutation, Large deletion, Missense mutation, Nonsense mutation, Splicing mutation		chr10	89755013	89761538	Intergenic	MSTA|LTR|ERVL-MaLR	135080	3.79	0.00117	0.0192	ILMN_1880406	phosphatase and tensin homolog	chr10:89728348:89728397:+	-0.327	0.000109114	3.22
PTEN		10q23.3	phosphatase and tensin homolog	Androgen Receptor, Futreal et al 2004, Hahn and Weinberg 2002, Vogelstein and Kinzler 2004, Stability, Tumor Suppressor, Entrez Query:Oncogene, Frameshift mutation, Large deletion, Missense mutation, Nonsense mutation, Splicing mutation		chr10	89818810	89820386	Intergenic	MER5A1|DNA|hAT-Charlie	196403	-3.76	0.00215	0.0311	ILMN_1880406	phosphatase and tensin homolog	chr10:89728348:89728397:+	-0.327	0.000109114	3.22
RNLS		10q23.31	renalase, FAD-dependent amine oxidase			chr10	90023439	90036086	Intergenic	AluSx3|SINE|Alu	313320	4.61	0.000222	0.0049	ILMN_1718520	renalase, FAD-dependent amine oxidase	chr10:90044870:90044919:-	0.35	0.00454446	-1.154
MYOF		10q24	myoferlin			chr10	95225036	95255492	intron (NM_133337, intron 1 of 52)	AluSx|SINE|Alu	1810	5.43	0.0003	0.00631	ILMN_2370976	myoferlin	chr10:95072831:95072880:-	-0.345	0.104423	-4.615
ZNF518A		10q24.1	zinc finger protein 518A		TF	chr10	97926834	97934918	Intergenic	L1MB8|LINE|L1	41063	3.98	0.000817	0.0144	ILMN_1742541	zinc finger protein 518A	chr10:97922165:97922214:+	-0.004	0.974895	-6.533
LOXL4		10q24	lysyl oxidase like 4			chr10	100024844	100031730	promoter-TSS (NM_032211)	promoter-TSS (NM_032211)	-280	4.32	0.000163	0.00382	ILMN_2179083	lysyl oxidase like 4	chr10:100007575:100007624:-	0.378	0.0679353	-4.153
XPNPEP1		10q25.3	X-prolyl aminopeptidase (aminopeptidase P) 1, soluble			chr10	111591806	111619335	Intergenic	Intergenic	77741	6.04	2.71e-07	1.65e-05	ILMN_1669015	X-prolyl aminopeptidase (aminopeptidase P) 1, soluble	chr10:111624623:111624672:-	-0.101	0.154997	-5.022
DUSP5		10q25	dual specificity phosphatase 5	Phosphatase		chr10	112240638	112251396	Intergenic	AluSq|SINE|Alu	-11608	4.51	7.05e-05	0.00186	ILMN_1656501	dual specificity phosphatase 5	chr10:112271075:112271124:+	0.543	0.0571635	-3.973
ACSL5		10q25.2	acyl-CoA synthetase long-chain family member 5			chr10	114169441	114171137	intron (NM_203379, intron 8 of 20)	intron (NM_203379, intron 8 of 20)	34333	-3.93	0.00387	0.0485	ILMN_2370882	acyl-CoA synthetase long-chain family member 5	chr10:114187426:114187475:+	-0.621	0.00114282	0.433
ADRB1		10q25.3	adrenoceptor beta 1			chr10	115789892	115825162	TTS (NM_000684)	TTS (NM_000684)	3721	4.92	6.42e-05	0.00172	ILMN_1804255	adrenoceptor beta 1	chr10:115805394:115805443:+	-0.123	0.184785	-5.201
ABLIM1		10q25	actin binding LIM protein 1			chr10	116388734	116402618	intron (NM_001003407, intron 1 of 21)	intron (NM_001003407, intron 1 of 21)	22382	4.52	5.94e-05	0.00161	ILMN_1696682	actin binding LIM protein 1	chr10:116417826:116417875:-	0.164	0.000272613	2.117
ATE1		10q26.13	arginyltransferase 1			chr10	123692561	123700295	intron (NR_120495, intron 1 of 1)	L1MC2|LINE|L1	-8112	4.14	0.00023	0.00505	ILMN_1812479	arginyltransferase 1	chr10:123503137:123503186:-	0.056	0.38111	-5.906
CPXM2		10q26.13	carboxypeptidase X (M14 family), member 2			chr10	125533349	125567625	intron (NM_198148, intron 6 of 13)	intron (NM_198148, intron 6 of 13)	101013	5.54	1.23e-06	5.92e-05	ILMN_1741688	carboxypeptidase X (M14 family), member 2	chr10:125505403:125505452:-	-0.659	0.0220009	-2.927
OAT		10q26	ornithine aminotransferase			chr10	126007645	126063111	Intergenic	AluSz|SINE|Alu	72167	6.58	8.44e-08	6.09e-06	ILMN_2068747	ornithine aminotransferase	chr10:126086440:126086489:-	-0.447	0.00129281	0.291
ZRANB1		10q26.13	zinc finger RANBP2-type containing 1			chr10	126575999	126592855	Intergenic	AluY|SINE|Alu	-46265	4.28	0.000141	0.00339	ILMN_1757742	zinc finger RANBP2-type containing 1	chr10:126673453:126673502:+	0.368	0.0186181	-2.745
ADAM12		10q26	ADAM metallopeptidase domain 12	Tumor Suppressor		chr10	127867766	127933292	intron (NM_001288975, intron 3 of 18)	intron (NM_001288975, intron 3 of 18)	176598	5.52	1.46e-06	6.89e-05	ILMN_1726266	ADAM metallopeptidase domain 12	chr10:127730013:127730062:-	0.033	0.817776	-6.479
ADAM12		10q26	ADAM metallopeptidase domain 12	Tumor Suppressor		chr10	127941737	128030147	intron (NM_001288975, intron 2 of 18)	AluJr|SINE|Alu	91185	6.37	2.63e-07	1.61e-05	ILMN_1726266	ADAM metallopeptidase domain 12	chr10:127730013:127730062:-	0.033	0.817776	-6.479
INPP5A		10q26.3	inositol polyphosphate-5-phosphatase A			chr10	134391425	134399940	intron (NM_005539, intron 1 of 15)	L1ME2z|LINE|L1	44329	4.43	0.000104	0.00261	ILMN_1664608	inositol polyphosphate-5-phosphatase A	chr10:134596579:134596628:+	-0.58	1.27094e-05	5.841
FRG2B		10q26.3	FSHD region gene 2 family member B			chr10	135446730	135456586	Intergenic	CpG	-11359	-3.16	0.00165	0.0254	ILMN_1689120	FSHD region gene 2 family member B	chr10:135438907:135438956:-	0.011	0.427877	-6.007
TRPC2		11p15.4	transient receptor potential cation channel subfamily C member 2, pseudogene			chr11	3623819	3639982	Intergenic	Intergenic	-15790	3.58	0.000832	0.0146	ILMN_1661657	transient receptor potential cation channel subfamily C member 2, pseudogene	chr11:3658597:3658646:+	0.027	0.577758	-6.256
ART1		11p15	ADP-ribosyltransferase 1			chr11	3662866	3668229	promoter-TSS (NM_004314)	promoter-TSS (NM_004314)	-814	3.53	0.00163	0.0252	ILMN_1807913	ADP-ribosyltransferase 1	chr11:3685587:3685636:+	0.133	0.0334469	-3.385
CHRNA10		11p15.5	cholinergic receptor nicotinic alpha 10 subunit			chr11	3676174	3683467	intron (NM_004314, intron 1 of 4)	intron (NM_004314, intron 1 of 4)	12794	4.14	0.000343	0.00705	ILMN_1776314	cholinergic receptor nicotinic alpha 10 subunit	chr11:3687028:3687077:-	0.254	0.000968438	0.625
OR52H1		11p15.4	olfactory receptor family 52 subfamily H member 1			chr11	5569524	5580362	Intergenic	MIR|SINE|MIR	-8190	3.95	0.000233	0.00511	ILMN_1770701	olfactory receptor family 52 subfamily H member 1	chr11:5566025:5566074:-	0.012	0.533729	-6.193
AMPD3		11p15	adenosine monophosphate deaminase 3			chr11	10444625	10460851	TTS (NR_103765)	TTS (NR_103765)	-19130	5.3	5.8e-06	0.000225	ILMN_1774447	adenosine monophosphate deaminase 3	chr11:10528871:10528920:+	0.203	0.00748323	-1.729
LYVE1		11p15	lymphatic vessel endothelial hyaluronan receptor 1			chr11	10565010	10623093	TTS (NM_001206881)	TTS (NM_001206881)	-3686	6.42	3.26e-08	2.76e-06	ILMN_2210753	lymphatic vessel endothelial hyaluronan receptor 1	chr11:10579451:10579500:-	1.01	0.00504558	-1.278
MRVI1		11p15	murine retrovirus integration site 1 homolog	Tumor Suppressor		chr11	10649799	10660252	intron (NM_001100167, intron 3 of 20)	intron (NM_001100167, intron 3 of 20)	18823	4.19	0.000202	0.00456	ILMN_1798493	murine retrovirus integration site 1 homolog	chr11:10715228:10715277:-	0.238	3.52755e-06	7.401
CTR9		11p15.3	CTR9 homolog, Paf1/RNA polymerase II complex component			chr11	10762373	10763890	Intergenic	AluSx4|SINE|Alu	-9680	-2.95	0.00389	0.0486	ILMN_1665164	CTR9 homolog, Paf1/RNA polymerase II complex component	chr11:10800561:10800610:+	-0.57	2.37347e-06	7.88
PARVA		11p15.3	parvin alpha			chr11	12363782	12383723	intron (NM_032867, intron 7 of 8)	intron (NM_032867, intron 7 of 8)	-25274	4.02	0.000157	0.0037	ILMN_1756408	parvin alpha	chr11:12552072:12552122:+	-0.314	0.000594587	1.197
PLEKHA7		11p15.1	pleckstrin homology domain containing A7			chr11	16943764	16964075	intron (NM_175058, intron 3 of 22)	AluJr|SINE|Alu	82044	4.96	1.86e-05	0.000611	ILMN_1702899	pleckstrin homology domain containing A7	chr11:16809407:16809456:-	-0.281	0.00706267	-1.662
LUZP2		11p14.3	leucine zipper protein 2			chr11	23969425	24236285	Intergenic	Intergenic	-415661	9.35	2.31e-13	6.33e-10	ILMN_1727101	leucine zipper protein 2	chr11:25102265:25102314:+	0.156	0.0164331	-2.603
LUZP2		11p14.3	leucine zipper protein 2			chr11	24245081	24348234	Intergenic	Intergenic	-221859	7.96	7.14e-11	2.73e-08	ILMN_1727101	leucine zipper protein 2	chr11:25102265:25102314:+	0.156	0.0164331	-2.603
NAT10		11p13	N-acetyltransferase 10			chr11	34188466	34255701	intron (NM_145804, intron 2 of 16)	intron (NM_145804, intron 2 of 16)	94972	7.31	5.58e-09	6.65e-07	ILMN_1705594	N-acetyltransferase 10	chr11:34168259:34168308:+	0.143	0.101666	-4.586
EHF		11p12	ETS homologous factor	Tumor Suppressor	TF	chr11	34767703	34780782	Intergenic	Intergenic	120231	4.46	0.000104	0.0026	ILMN_1708130	ETS homologous factor	chr11:34682818:34682867:+	-0.127	0.178854	-5.168
SLC1A2		11p13	solute carrier family 1 member 2			chr11	35355661	35359314	intron (NM_001195728, intron 1 of 11)	intron (NM_001195728, intron 1 of 11)	83618	3.7	0.00132	0.0211	ILMN_1785380	solute carrier family 1 member 2	chr11:35273310:35273359:-	0.101	0.106639	-4.637
LDLRAD3		11p13	low density lipoprotein receptor class A domain containing 3			chr11	35947911	35953353	Intergenic	Intergenic	-14980	3.83	0.000656	0.0121	ILMN_2129563	low density lipoprotein receptor class A domain containing 3	chr11:36252509:36252558:+	-0.481	0.000142758	2.889
COMMD9		11p13	COMM domain containing 9			chr11	36246797	36288239	Intergenic	AluY|SINE|Alu	43481	3.61	0.00213	0.0309	ILMN_1808821	COMM domain containing 9	chr11:36295735:36295784:-	0.173	0.000885259	0.73
COMMD9		11p13	COMM domain containing 9			chr11	36310829	36317536	Intergenic	MER81|DNA|hAT-Blackjack	-3183	4.14	0.000263	0.00565	ILMN_1808821	COMM domain containing 9	chr11:36295735:36295784:-	0.173	0.000885259	0.73
TSPAN18		11p11.2	tetraspanin 18			chr11	44688526	44721875	Intergenic	MER2|DNA|TcMar-Tigger	-80776	6.13	1.05e-07	7.33e-06	ILMN_1699980	tetraspanin 18	chr11:44952798:44952847:+	0.416	0.109135	-4.661
TSPAN18		11p11.2	tetraspanin 18			chr11	44725877	44737573	Intergenic	L2|LINE|L2	-54251	4.12	0.000355	0.00724	ILMN_1699980	tetraspanin 18	chr11:44952798:44952847:+	0.416	0.109135	-4.661
TSPAN18		11p11.2	tetraspanin 18			chr11	44745203	44752631	Intergenic	CpG	-37059	4.3	0.000158	0.00372	ILMN_1699980	tetraspanin 18	chr11:44952798:44952847:+	0.416	0.109135	-4.661
PRDM11		11p11	PR domain 11			chr11	45199345	45203197	intron (NM_001256695, intron 1 of 7)	MLT1A|LTR|ERVL-MaLR	32377	3.7	0.00114	0.0189	ILMN_1765218	PR domain 11	chr11:45246712:45246761:+	-0.001	0.96241	-6.532
CREB3L1		11p11.2	cAMP responsive element binding protein 3-like 1		TF	chr11	46296945	46307341	intron (NM_052854, intron 1 of 11)	MIRb|SINE|MIR	2954	3.38	0.00154	0.0241	ILMN_1749032	cAMP responsive element binding protein 3-like 1	chr11:46342600:46342649:+	0.02	0.490596	-6.126
DGKZ		11p11.2	diacylglycerol kinase zeta	Protein Kinase		chr11	46329779	46364942	Intergenic	L2c|LINE|L2	-7095	3.42	0.00359	0.0459	ILMN_1757143	diacylglycerol kinase zeta	chr11:46369312:46369361:+	0.17	0.000112758	3.178
AMBRA1		11p11.2	autophagy/beclin-1 regulator 1			chr11	46620653	46623351	Intergenic	Intergenic	-6383	-4.57	0.00126	0.0204	ILMN_1662681	autophagy/beclin-1 regulator 1	chr11:46418191:46418240:-	-0.03	0.686374	-6.378
LRP4		11p11.2	LDL receptor related protein 4			chr11	46930147	46942529	intron (NM_002334, intron 1 of 37)	intron (NM_002334, intron 1 of 37)	3835	4.64	7.06e-05	0.00186	ILMN_1675268	LDL receptor related protein 4	chr11:46878789:46878838:-	-0.534	0.00300116	-0.679
TRIM48		11q11	tripartite motif containing 48			chr11	54855158	54876352	Intergenic	AluY|SINE|Alu	-163903	4.63	5.72e-05	0.00156	ILMN_1764886	tripartite motif containing 53A, pseudogene	chr11:89732114:89732124:-,chr11:89730342:89730380:-	0.079	0.002863	-0.625
TRIM48		11q11	tripartite motif containing 48			chr11	54879497	54896020	Intergenic	ALR/Alpha|Satellite|centr	-141900	4.17	0.000189	0.0043	ILMN_1764886	tripartite motif containing 53A, pseudogene	chr11:89732114:89732124:-,chr11:89730342:89730380:-	0.079	0.002863	-0.625
CD5		11q13	CD5 molecule			chr11	60810984	60823894	Intergenic	Intergenic	-52491	3.16	0.00217	0.0314	ILMN_1753112	CD5 molecule	chr11:60895042:60895091:+	0.03	0.12412	-4.792
OTUB1		11q13.1	OTU deubiquitinase, ubiquitin aldehyde binding 1			chr11	63790022	63809903	intron (NM_014067, intron 3 of 10)	intron (NM_014067, intron 3 of 10)	46637	5.67	7.24e-07	3.82e-05	ILMN_2265222	OTU deubiquitinase, ubiquitin aldehyde binding 1	chr11:63764268:63764317:+	0.007	0.756148	-6.439
FLRT1		11q13.1	fibronectin leucine rich transmembrane protein 1			chr11	63826462	63836204	intron (NM_014067, intron 3 of 10)	intron (NM_014067, intron 3 of 10)	-40029	3.71	0.000405	0.00809	ILMN_1685056	fibronectin leucine rich transmembrane protein 1	chr11:63886433:63886482:+	-0.018	0.517106	-6.169
C11orf85		11q13.1	chromosome 11 open reading frame 85			chr11	64705801	64753967	intron (NM_001300803, intron 1 of 8)	intron (NM_001300803, intron 1 of 8)	9679	3.88	0.00104	0.0174	ILMN_1808914	chromosome 11 open reading frame 85	chr11:64707170:64707219:-	-0.016	0.339267	-5.798
SNX32		11q13.1	sorting nexin 32			chr11	65587929	65603036	Intergenic	L2a|LINE|L2	-5928	3.54	0.00372	0.0472	ILMN_1683737	sorting nexin 32	chr11:65620905:65620954:+	0.064	0.16783	-5.104
CNIH2		11q13.2	cornichon family AMPA receptor auxiliary protein 2			chr11	66047495	66048625	intron (NM_182553, intron 1 of 5)	intron (NM_182553, intron 1 of 5)	2388	-4.03	0.000906	0.0156	ILMN_1698733	cornichon family AMPA receptor auxiliary protein 2	chr11:66051536:66051585:+	0.35	2.73423e-06	7.712
SYT12		11q13.2	synaptotagmin 12			chr11	66776053	66784882	Intergenic	Intergenic	-9723	3.95	0.000423	0.00839	ILMN_1815610	synaptotagmin 12	chr11:66818078:66818127:+	-0.109	0.00182946	-0.108
RHOD		11q14.3	ras homolog family member D	Hahn and Weinberg 2002		chr11	66818803	66830692	intron (NM_001300886, intron 1 of 2)	MIRb|SINE|MIR	458	4.66	4.08e-05	0.00118	ILMN_2089167	ras homolog family member D	chr11:66839254:66839303:+	0.124	0.202004	-5.29
C11orf24		11q13	chromosome 11 open reading frame 24			chr11	68018991	68024953	Intergenic	Intergenic	17497	3.89	0.000817	0.0144	ILMN_1808163	chromosome 11 open reading frame 24	chr11:68028874:68028923:-	0.702	4.64239e-06	7.054
LRP5		11q13.4	LDL receptor related protein 5	Wnt		chr11	68078490	68089274	intron (NM_001291902, intron 1 of 22)	AluSx1|SINE|Alu	3805	3.64	0.000512	0.00983	ILMN_1702775	LDL receptor related protein 5	chr11:68216537:68216586:+	0.361	0.0924867	-4.484
CTTN		11q13	cortactin	Entrez Query:Oncogene		chr11	70266090	70271858	intron (NM_005231, intron 11 of 17)	intron (NM_005231, intron 11 of 17)	24362	3.89	0.000901	0.0156	ILMN_2393712	cortactin	chr11:70282198:70282247:+	-0.22	0.019834	-2.814
CLPB		11q13.4	ClpB homolog, mitochondrial AAA ATPase chaperonin			chr11	72214930	72228761	Intergenic	L1PA13|LINE|L1	-76121	5.12	7.55e-06	0.000284	ILMN_1681235	ClpB homolog, mitochondrial AAA ATPase chaperonin	chr11:72003798:72003847:-	0.036	0.298469	-5.677
P2RY2		11q13.4	purinergic receptor P2Y2			chr11	72926833	72944797	intron (NM_176071, intron 1 of 2)	intron (NM_176071, intron 1 of 2)	6313	4.92	5.35e-06	0.000209	ILMN_1690664	purinergic receptor P2Y2	chr11:72945078:72945127:+	0.017	0.141543	-4.929
DNAJB13		11q13.4	DnaJ heat shock protein family (Hsp40) member B13			chr11	73668674	73677565	intron (NM_153614, intron 3 of 7)	AluSx|SINE|Alu	11755	4.8	2.03e-05	0.00066	ILMN_1689425	DnaJ heat shock protein family (Hsp40) member B13	chr11:73681035:73681084:+	0.094	0.00188823	-0.142
RPS3		11q13.4	ribosomal protein S3	Stability	TF	chr11	75087429	75088514	Intergenic	MER53|DNA|hAT	-22564	-4.85	0.000182	0.00417	ILMN_1760714	ribosomal protein S3	chr11:75113478:75113490:+,chr11:75115064:75115100:+	-0.239	0.0714036	-4.206
LRRC32		11q13.5-q14	leucine rich repeat containing 32			chr11	76345419	76364937	Intergenic	AluSx1|SINE|Alu	25866	4.94	1.64e-05	0.000549	ILMN_2129161	leucine rich repeat containing 32	chr11:76368646:76368695:-	-0.04	0.871862	-6.507
PAK1		11q13.5-q14.1	p21 protein (Cdc42/Rac)-activated kinase 1	Alpha6Beta4 Integrin, EGFR1, Protein Kinase, Entrez Query:Oncogene		chr11	77162334	77163794	intron (NM_002576, intron 1 of 14)	MIRb|SINE|MIR	22044	-3.92	0.00345	0.0446	ILMN_1767365	p21 protein (Cdc42/Rac)-activated kinase 1	chr11:77033305:77033354:-	-0.099	0.329658	-5.771
NARS2		11q14.1	asparaginyl-tRNA synthetase 2, mitochondrial (putative)			chr11	78426220	78448903	intron (NM_001098816, intron 22 of 33)	MSTA|LTR|ERVL-MaLR	-151652	4.67	4.49e-05	0.00128	ILMN_1797332	asparaginyl-tRNA synthetase 2, mitochondrial (putative)	chr11:78147486:78147535:-	0.189	0.0231173	-2.981
NARS2		11q14.1	asparaginyl-tRNA synthetase 2, mitochondrial (putative)			chr11	78467146	78504862	intron (NM_001098816, intron 17 of 33)	L4|LINE|RTE	-200095	3.69	0.0006	0.0112	ILMN_1797332	asparaginyl-tRNA synthetase 2, mitochondrial (putative)	chr11:78147486:78147535:-	0.189	0.0231173	-2.981
DLG2		11q14.1	discs large homolog 2	Wnt		chr11	83655532	83692923	intron (NM_001364, intron 8 of 22)	intron (NM_001364, intron 8 of 22)	-280759	3.62	0.00164	0.0253	ILMN_1676215	discs large homolog 2	chr11:83166353:83166402:-	-0.315	0.0896034	-4.45
DLG2		11q14.1	discs large homolog 2	Wnt		chr11	83828167	83873278	intron (NM_001364, intron 4 of 22)	MIR|SINE|MIR	133601	6.34	4.58e-08	3.72e-06	ILMN_1676215	discs large homolog 2	chr11:83166353:83166402:-	-0.315	0.0896034	-4.45
DLG2		11q14.1	discs large homolog 2	Wnt		chr11	83898039	83904153	intron (NM_001142700, intron 1 of 19)	intron (NM_001142700, intron 1 of 19)	83227	4.26	0.000166	0.00386	ILMN_1676215	discs large homolog 2	chr11:83166353:83166402:-	-0.315	0.0896034	-4.45
DLG2		11q14.1	discs large homolog 2	Wnt		chr11	84061594	84072511	intron (NM_001364, intron 2 of 22)	intron (NM_001364, intron 2 of 22)	-38670	4.51	6.28e-05	0.00169	ILMN_1676215	discs large homolog 2	chr11:83166353:83166402:-	-0.315	0.0896034	-4.45
DLG2		11q14.1	discs large homolog 2	Wnt		chr11	84080441	84098927	intron (NM_001364, intron 2 of 22)	L1MEd|LINE|L1	-61302	3.38	0.00187	0.0279	ILMN_1676215	discs large homolog 2	chr11:83166353:83166402:-	-0.315	0.0896034	-4.45
DLG2		11q14.1	discs large homolog 2	Wnt		chr11	84099110	84104256	intron (NM_001364, intron 2 of 22)	intron (NM_001364, intron 2 of 22)	-73301	3.87	0.000745	0.0134	ILMN_1676215	discs large homolog 2	chr11:83166353:83166402:-	-0.315	0.0896034	-4.45
DLG2		11q14.1	discs large homolog 2	Wnt		chr11	84424583	84438557	intron (NM_001142699, intron 6 of 27)	intron (NM_001142699, intron 6 of 27)	202895	3.37	0.00187	0.0279	ILMN_1676215	discs large homolog 2	chr11:83166353:83166402:-	-0.315	0.0896034	-4.45
DLG2		11q14.1	discs large homolog 2	Wnt		chr11	84590199	84592342	intron (NM_001142699, intron 6 of 27)	intron (NM_001142699, intron 6 of 27)	43195	-3.32	0.00278	0.0378	ILMN_1676215	discs large homolog 2	chr11:83166353:83166402:-	-0.315	0.0896034	-4.45
DLG2		11q14.1	discs large homolog 2	Wnt		chr11	84745029	84776488	intron (NM_001142699, intron 6 of 27)	intron (NM_001142699, intron 6 of 27)	-126293	6	3.45e-07	2.02e-05	ILMN_1676215	discs large homolog 2	chr11:83166353:83166402:-	-0.315	0.0896034	-4.45
CCDC89		11q14.1	coiled-coil domain containing 89			chr11	85388978	85395644	Intergenic	Intergenic	5009	3.95	0.000512	0.00983	ILMN_1695972	coiled-coil domain containing 89	chr11:85396026:85396075:-	-0.096	0.445166	-6.042
SYTL2		11q14	synaptotagmin like 2			chr11	85485822	85497153	intron (NM_032943, intron 1 of 18)	MER21C|LTR|ERVL	-22375	4.74	3.04e-05	0.000925	ILMN_2336609	synaptotagmin like 2	chr11:85405818:85405867:-	0.324	0.303573	-5.693
C11orf73		11q14.2	chromosome 11 open reading frame 73			chr11	86002783	86011738	Intergenic	L1MB8|LINE|L1	-5993	3.92	0.000378	0.00762	ILMN_1781419	chromosome 11 open reading frame 73	chr11:86013508:86013520:+,chr11:86017287:86017323:+	-0.236	0.108523	-4.656
CTSC		11q14.2	cathepsin C			chr11	88098900	88119013	Intergenic	L2|LINE|L2	-38015	5.08	4.07e-06	0.000166	ILMN_1792885	cathepsin C	chr11:88070718:88070767:-	0.468	0.000265619	2.148
FAT3		11q14.3	FAT atypical cadherin 3	Tumor Suppressor		chr11	91527724	91586476	Intergenic	Intergenic	-528162	7.01	3.93e-09	5.16e-07	ILMN_1780591	FAT atypical cadherin 3	chr11:92629332:92629381:+	-0.11	0.755536	-6.438
FAT3		11q14.3	FAT atypical cadherin 3	Tumor Suppressor		chr11	92152816	92162686	intron (NM_001008781, intron 1 of 24)	intron (NM_001008781, intron 1 of 24)	72489	4.13	0.00069	0.0126	ILMN_1780591	FAT atypical cadherin 3	chr11:92629332:92629381:+	-0.11	0.755536	-6.438
FOLR4						chr11	93988888	94037555	Intergenic	Intergenic	-25582	5.69	5.52e-07	3.01e-05	ILMN_3243846	IZUMO1 receptor, JUNO	chr11:94040362:94040411:+	-0.041	0.374561	-5.89
PIWIL4		11q21	piwi-like RNA-mediated gene silencing 4			chr11	94381014	94402965	Intergenic	Intergenic	91515	5.54	1.16e-06	5.64e-05	ILMN_1769606	piwi-like RNA-mediated gene silencing 4	chr11:94353300:94353310:+,chr11:94354042:94354080:+	-0.14	0.0124019	-2.291
SESN3		11q21	sestrin 3			chr11	95217322	95224633	Intergenic	Intergenic	-255272	3.6	0.00166	0.0255	ILMN_1694027	sestrin 3	chr11:94906422:94906471:-	-0.261	0.0914667	-4.472
SESN3		11q21	sestrin 3			chr11	95234369	95246507	Intergenic	Intergenic	-274733	4.18	0.000183	0.00418	ILMN_1694027	sestrin 3	chr11:94906422:94906471:-	-0.261	0.0914667	-4.472
ARHGAP42		11q22.1	Rho GTPase activating protein 42			chr11	100035648	100072121	intron (NM_014361, intron 13 of 24)	L1ME1|LINE|L1	-504523	6.52	4.21e-08	3.45e-06	ILMN_1776826	Rho GTPase activating protein 42	chr11:100859635:100859684:+	0.059	0.202916	-5.295
C11orf70		11q22.1	chromosome 11 open reading frame 70			chr11	101926988	101942008	intron (NM_001195005, intron 3 of 3)	AluJo|SINE|Alu	16329	3.11	0.00354	0.0455	ILMN_1683635	chromosome 11 open reading frame 70	chr11:101946692:101946741:+	-0.353	0.00653449	-1.574
DDI1		11q22.3	DNA damage inducible 1 homolog 1			chr11	103910216	103915438	intron (NM_025208, intron 1 of 6)	intron (NM_025208, intron 1 of 6)	5519	3.55	0.00169	0.0259	ILMN_1767032	DNA damage inducible 1 homolog 1	chr11:103909527:103909576:+	0.097	0.0108306	-2.139
PDGFD		11q22.3	platelet derived growth factor D			chr11	104169299	104204006	Intergenic	AluSz|SINE|Alu	-151625	5.45	1.85e-06	8.34e-05	ILMN_2376859	platelet derived growth factor D	chr11:103778781:103778830:-	-1.246	0.000495537	1.412
KDELC2		11q22.3	KDEL motif containing 2			chr11	108388136	108398812	intron (NM_015065, intron 4 of 5)	intron (NM_015065, intron 4 of 5)	-24315	4	0.00104	0.0175	ILMN_1651557	KDEL motif containing 2	chr11:108343206:108343255:-	-0.265	0.0136105	-2.394
ARHGAP20		11q23.1	Rho GTPase activating protein 20			chr11	110597829	110612298	Intergenic	Intergenic	-21151	3.83	0.000995	0.0169	ILMN_1782761	Rho GTPase activating protein 20	chr11:110448265:110448314:-	-0.212	0.418908	-5.988
ARHGAP20		11q23.1	Rho GTPase activating protein 20			chr11	110665952	110669727	Intergenic	AluSx3|SINE|Alu	-83927	3.39	0.00256	0.0356	ILMN_1782761	Rho GTPase activating protein 20	chr11:110448265:110448314:-	-0.212	0.418908	-5.988
ARHGAP20		11q23.1	Rho GTPase activating protein 20			chr11	110762107	110788509	Intergenic	Intergenic	-191396	4.6	0.000111	0.00275	ILMN_1782761	Rho GTPase activating protein 20	chr11:110448265:110448314:-	-0.212	0.418908	-5.988
C11orf53		11q23.1	chromosome 11 open reading frame 53			chr11	110895633	110919876	Intergenic	L1M3|LINE|L1	-218953	5.1	6.2e-06	0.00024	ILMN_1674017	chromosome 11 open reading frame 53	chr11:111156617:111156666:+	0.136	0.000622613	1.139
C11orf53		11q23.1	chromosome 11 open reading frame 53			chr11	110993531	111015247	Intergenic	L2a|LINE|L2	-122318	5.46	3.58e-06	0.000148	ILMN_1674017	chromosome 11 open reading frame 53	chr11:111156617:111156666:+	0.136	0.000622613	1.139
TMPRSS5		11q	transmembrane protease, serine 5			chr11	113594046	113602201	Intergenic	Intergenic	-21028	3.5	0.00206	0.03	ILMN_1739214	transmembrane protease, serine 5	chr11:113558504:113558553:-	0.041	0.164152	-5.081
NNMT		11q23.1	nicotinamide N-methyltransferase			chr11	114131051	114159651	Intergenic	Intergenic	-21184	5.47	7.89e-07	4.08e-05	ILMN_1715508	nicotinamide N-methyltransferase	chr11:114182770:114182819:+	0.212	0.609267	-6.296
NNMT		11q23.1	nicotinamide N-methyltransferase			chr11	114177713	114188738	TTS (NM_006169)	TTS (NM_006169)	16690	4.78	2.25e-05	0.000718	ILMN_1715508	nicotinamide N-methyltransferase	chr11:114182770:114182819:+	0.212	0.609267	-6.296
CADM1		11q23.2	cell adhesion molecule 1	Tumor Suppressor		chr11	115035047	115039771	Intergenic	Intergenic	337832	4.23	0.00201	0.0296	ILMN_1680132	cell adhesion molecule 1	chr11:115045089:115045138:-	0.61	0.0045709	-1.161
BUD13		11q23.3	BUD13 homolog			chr11	116203834	116216942	Intergenic	MIRb|SINE|MIR	433326	4.21	0.000293	0.0062	ILMN_1749210	BUD13 homolog	chr11:116619123:116619172:-	-0.061	0.300497	-5.683
CXCR5		11q23.3	chemokine (C-X-C motif) receptor 5			chr11	118747734	118759595	promoter-TSS (NM_001716)	promoter-TSS (NM_001716)	-811	3.36	0.00202	0.0297	ILMN_1699669	chemokine (C-X-C motif) receptor 5	chr11:118754650:118754699:+	0.008	0.597448	-6.281
USP2		11q23.3	ubiquitin specific peptidase 2	TNF_alpha_NF_kB		chr11	119233827	119241653	intron (NM_001243759, intron 1 of 11)	intron (NM_001243759, intron 1 of 11)	-2848	3.93	0.000263	0.00565	ILMN_1653940	ubiquitin specific peptidase 2	chr11:119227026:119227075:-	0.252	0.00120303	0.376
TECTA		11q22-q24	tectorin alpha			chr11	120953515	121031714	intron (NM_005422, intron 6 of 22)	intron (NM_005422, intron 6 of 22)	19239	6.85	4.93e-09	6.02e-07	ILMN_1744784	tectorin alpha	chr11:121060473:121060522:+	-0.06	0.0120122	-2.255
SORL1		11q23.2-q24.2	sortilin-related receptor, L(DLR class) A repeats containing			chr11	121445293	121456744	intron (NM_003105, intron 25 of 47)	L1MEd|LINE|L1	128106	4.71	6.08e-05	0.00164	ILMN_2060115	sortilin-related receptor, L(DLR class) A repeats containing	chr11:121498309:121498358:+	-0.005	0.983911	-6.534
SORL1		11q23.2-q24.2	sortilin-related receptor, L(DLR class) A repeats containing			chr11	121515355	121601927	Intergenic	Intergenic	235729	6.9	4.44e-09	5.61e-07	ILMN_2060115	sortilin-related receptor, L(DLR class) A repeats containing	chr11:121498309:121498358:+	-0.005	0.983911	-6.534
SORL1		11q23.2-q24.2	sortilin-related receptor, L(DLR class) A repeats containing			chr11	121610349	121617605	Intergenic	Intergenic	291065	3.54	0.00329	0.043	ILMN_2060115	sortilin-related receptor, L(DLR class) A repeats containing	chr11:121498309:121498358:+	-0.005	0.983911	-6.534
SORL1		11q23.2-q24.2	sortilin-related receptor, L(DLR class) A repeats containing			chr11	121631157	121650215	Intergenic	L2a|LINE|L2	317774	3.43	0.00252	0.0352	ILMN_2060115	sortilin-related receptor, L(DLR class) A repeats containing	chr11:121498309:121498358:+	-0.005	0.983911	-6.534
MIR125B1		11q24.1	microRNA 125b-1			chr11	121700851	121724864	Intergenic	Intergenic	257695	5.05	8.79e-06	0.000323	ILMN_3308118	microRNA 125b-1	chr11:121970468:121970517:-	1.028	6.06246e-08	12.558
MIR125B1		11q24.1	microRNA 125b-1			chr11	121890802	121917543	Intergenic	LTR16A|LTR|ERVL	66380	3.45	0.00337	0.0439	ILMN_3308118	microRNA 125b-1	chr11:121970468:121970517:-	1.028	6.06246e-08	12.558
MIR125B1		11q24.1	microRNA 125b-1			chr11	121963733	121978170	promoter-TSS (NR_029671)	promoter-TSS (NR_029671)	-399	3.81	0.00112	0.0186	ILMN_3308118	microRNA 125b-1	chr11:121970468:121970517:-	1.028	6.06246e-08	12.558
CRTAM		11q24.1	cytotoxic and regulatory T-cell molecule			chr11	122616134	122665713	intron (NM_032873, intron 1 of 13)	intron (NM_032873, intron 1 of 13)	-68332	3.11	0.00304	0.0406	ILMN_1796247	cytotoxic and regulatory T-cell molecule	chr11:122742865:122742914:+	-0.026	0.31081	-5.715
CLMP		11q24.1	CXADR-like membrane protein			chr11	123017620	123103614	intron (NM_024769, intron 1 of 6)	AluSx1|SINE|Alu	5390	3.65	0.00386	0.0483	ILMN_1656248	CXADR-like membrane protein	chr11:122943360:122943409:-	0.183	0.383743	-5.912
OR8B12		11q24.2	olfactory receptor family 8 subfamily B member 12			chr11	124354183	124401278	Intergenic	L1PA13|LINE|L1	35820	5.33	6.18e-06	0.000239	ILMN_2123550	olfactory receptor family 8 subfamily B member 12	chr11:124412914:124412963:-	-0.11	0.000331578	1.889
ROBO4		11q24.2	roundabout guidance receptor 4			chr11	124768028	124778916	Intergenic	MLT1H|LTR|ERVL-MaLR	-5641	3.55	0.000831	0.0146	ILMN_1665449	roundabout guidance receptor 4	chr11:124754410:124754459:-	-0.23	0.187448	-5.215
PKNOX2		11q24.2	PBX/knotted 1 homeobox 2		TF	chr11	125074206	125147721	intron (NM_022062, intron 2 of 12)	intron (NM_022062, intron 2 of 12)	76404	6.61	1.37e-08	1.38e-06	ILMN_1807689	PBX/knotted 1 homeobox 2	chr11:125302807:125302856:+	-0.153	0.157463	-5.039
FEZ1		11q24.2	fasciculation and elongation protein zeta 1	Protein Kinase		chr11	125262327	125283293	intron (NM_022062, intron 7 of 12)	intron (NM_022062, intron 7 of 12)	93396	5.04	9.51e-06	0.000343	ILMN_1779071	fasciculation and elongation protein zeta 1	chr11:125315812:125315861:-	0.114	0.62341	-6.313
CDON		11q24.2	cell adhesion associated, oncogene regulated			chr11	125881301	125887096	intron (NM_016952, intron 7 of 19)	L1MC4a|LINE|L1	48989	3.32	0.00245	0.0343	ILMN_1702517	cell adhesion associated, oncogene regulated	chr11:125831709:125831758:-	-0.107	0.0121735	-2.27
CDON		11q24.2	cell adhesion associated, oncogene regulated			chr11	125899640	125908871	intron (NM_016952, intron 1 of 19)	intron (NM_016952, intron 1 of 19)	28932	4.47	9.5e-05	0.0024	ILMN_1702517	cell adhesion associated, oncogene regulated	chr11:125831709:125831758:-	-0.107	0.0121735	-2.27
RPUSD4		11q24.2	RNA pseudouridylate synthase domain containing 4			chr11	126033380	126042736	Intergenic	Intergenic	43529	3.92	0.000735	0.0133	ILMN_1730082	RNA pseudouridylate synthase domain containing 4	chr11:126072329:126072378:-	0.439	0.000152962	2.804
ADAMTS15		11q25	ADAM metallopeptidase with thrombospondin type 1 motif 15			chr11	130342493	130388383	Intergenic	L1MCa|LINE|L1	46569	6.51	3.03e-08	2.62e-06	ILMN_1683781	ADAM metallopeptidase with thrombospondin type 1 motif 15	chr11:130343576:130343625:+	0.008	0.877737	-6.509
C11orf44		11q24.3	chromosome 11 open reading frame 44			chr11	130630018	130644735	Intergenic	MER61D|LTR|ERV1	94525	4.01	0.000187	0.00427	ILMN_1803015	NA	chr11:130587012:130587061:+	0.001	0.977996	-6.534
B4GALNT3		12p13.33	beta-1,4-N-acetyl-galactosaminyltransferase 3			chr12	564318	575544	intron (NM_173593, intron 1 of 19)	CpG	388	3.26	0.00196	0.0291	ILMN_1753271	beta-1,4-N-acetyl-galactosaminyltransferase 3	chr12:670876:670925:+	0.07	0.000785829	0.865
WNK1		12p13.3	WNK lysine deficient protein kinase 1	Protein Kinase		chr12	844109	848958	Intergenic	L3|LINE|CR1	-15556	3.14	0.0036	0.0459	ILMN_1876924	WNK lysine deficient protein kinase 1	chr12:1020126:1020175:+	-0.25	0.00143797	0.166
PRMT8		12p13.3	protein arginine methyltransferase 8			chr12	3680398	3691244	intron (NM_001256536, intron 6 of 9)	MIRb|SINE|MIR	85457	4.2	0.000733	0.0132	ILMN_1714121	protein arginine methyltransferase 8	chr12:3702980:3703029:+	-0.105	0.57794	-6.256
ANO2		12p13.3	anoctamin 2			chr12	5846570	5891820	intron (NM_001278596, intron 10 of 25)	L1MCc|LINE|L1	185230	6.48	2.34e-08	2.13e-06	ILMN_1699121	anoctamin 2	chr12:5672121:5672170:-	-0.317	0.204049	-5.301
ANO2		12p13.3	anoctamin 2			chr12	6014822	6021520	intron (NM_001278596, intron 3 of 25)	intron (NM_001278596, intron 3 of 25)	36254	3.95	0.000464	0.00906	ILMN_1699121	anoctamin 2	chr12:5672121:5672170:-	-0.317	0.204049	-5.301
ANO2		12p13.3	anoctamin 2			chr12	6047396	6051158	intron (NM_001278597, intron 1 of 25)	intron (NM_001278597, intron 1 of 25)	5148	3.75	0.000899	0.0155	ILMN_1699121	anoctamin 2	chr12:5672121:5672170:-	-0.317	0.204049	-5.301
ANO2		12p13.3	anoctamin 2			chr12	6051586	6064015	TTS (NM_000552)	TTS (NM_000552)	-2402	4.21	0.000212	0.00474	ILMN_1699121	anoctamin 2	chr12:5672121:5672170:-	-0.317	0.204049	-5.301
ENO2		12p13	enolase 2 (gamma, neuronal)			chr12	7018715	7024788	intron (NM_006992, intron 6 of 6)	intron (NM_006992, intron 6 of 6)	-1863	4.66	3.64e-05	0.00107	ILMN_1765796	enolase 2 (gamma, neuronal)	chr12:7032671:7032720:+	0.197	0.411348	-5.973
C1S		12p13	complement component 1, s subcomponent			chr12	7158758	7185722	intron (NM_201442, intron 5 of 11)	intron (NM_201442, intron 5 of 11)	4260	4.7	3.33e-05	0.000992	ILMN_1781626	complement component 1, s subcomponent	chr12:7177938:7177987:+	-0.207	0.135841	-4.887
MFAP5		12p13.31	microfibrillar associated protein 5			chr12	8798948	8807072	intron (NM_001297709, intron 7 of 8)	intron (NM_001297709, intron 7 of 8)	12474	3.79	0.00102	0.0172	ILMN_1733415	microfibrillar associated protein 5	chr12:8798634:8798683:-	0.047	0.90847	-6.52
KLRG1		12p13.31	killer cell lectin like receptor G1			chr12	9145376	9162614	intron (NM_005810, intron 3 of 4)	LTR42|LTR|ERVL	11774	4.84	2.81e-05	0.000868	ILMN_1658399	killer cell lectin like receptor G1	chr12:9162397:9162446:+	0.168	0.0389402	-3.554
GABARAPL1		12p13.2	GABA(A) receptor-associated protein like 1			chr12	10388339	10414042	Intergenic	AluSx1|SINE|Alu	35701	5.67	1.53e-06	7.12e-05	ILMN_2151281	GABA(A) receptor-associated protein like 1	chr12:10375391:10375440:+	-0.176	0.287656	-5.641
KLRD1		12p13	killer cell lectin like receptor D1			chr12	10420454	10460909	Intergenic	AluY|SINE|Alu	-16369	4.29	0.000294	0.0062	ILMN_1799134	killer cell lectin like receptor D1	chr12:10466050:10466099:+	0.056	0.508088	-6.155
PLBD1		12p13.1	phospholipase B domain containing 1			chr12	14725121	14729103	intron (NR_120465, intron 2 of 5)	AluSx4|SINE|Alu	-6321	3.48	0.00196	0.029	ILMN_1707286	phospholipase B domain containing 1	chr12:14656815:14656864:-	-0.124	0.494056	-6.132
PLBD1		12p13.1	phospholipase B domain containing 1			chr12	14744522	14796311	intron (NM_004963, intron 24 of 26)	intron (NM_004963, intron 24 of 26)	-49625	6.89	7.62e-09	8.72e-07	ILMN_1707286	phospholipase B domain containing 1	chr12:14656815:14656864:-	-0.124	0.494056	-6.132
GUCY2C		12p12	guanylate cyclase 2C	Protein Kinase, Tyrosine Kinase		chr12	14812690	14817400	intron (NM_004963, intron 10 of 26)	intron (NM_004963, intron 10 of 26)	34474	3.44	0.00358	0.0458	ILMN_2144663	guanylate cyclase 2C	chr12:14765812:14765861:-	-0.023	0.198202	-5.272
GUCY2C		12p12	guanylate cyclase 2C	Protein Kinase, Tyrosine Kinase		chr12	14821760	14846637	intron (NM_004963, intron 5 of 26)	intron (NM_004963, intron 5 of 26)	15321	5.72	4.14e-07	2.34e-05	ILMN_2144663	guanylate cyclase 2C	chr12:14765812:14765861:-	-0.023	0.198202	-5.272
GUCY2C		12p12	guanylate cyclase 2C	Protein Kinase, Tyrosine Kinase		chr12	14869690	14895664	Intergenic	L1MDa|LINE|L1	-33158	6.4	1.64e-07	1.07e-05	ILMN_2144663	guanylate cyclase 2C	chr12:14765812:14765861:-	-0.023	0.198202	-5.272
RERGL		12p12.3	RERG like			chr12	18193275	18242374	Intergenic	L1MEc|LINE|L1	25303	7.06	2.85e-09	4.1e-07	ILMN_3243185	RERG like	chr12:18233853:18233902:-	-0.819	0.00183714	-0.113
AEBP2		12p12.3	AE binding protein 2		TF	chr12	19835684	19860257	Intergenic	L2|LINE|L2	254455	3.03	0.00214	0.0311	ILMN_1803376	AE binding protein 2	chr12:19673502:19673551:+	0.256	0.00106292	0.519
AEBP2		12p12.3	AE binding protein 2		TF	chr12	19869317	19875514	Intergenic	L2b|LINE|L2	278900	3.99	0.000437	0.00864	ILMN_1803376	AE binding protein 2	chr12:19673502:19673551:+	0.256	0.00106292	0.519
PDE3A		12p12	phosphodiesterase 3A			chr12	20648040	20741470	intron (NM_000921, intron 1 of 15)	intron (NM_000921, intron 1 of 15)	-30043	7.54	2.98e-10	7.43e-08	ILMN_1805415	phosphodiesterase 3A	chr12:20833496:20833545:+	-0.007	0.856697	-6.499
RECQL		12p12	RecQ like helicase	Stability		chr12	21635085	21636409	intron (NM_002907, intron 6 of 14)	intron (NM_002907, intron 6 of 14)	18856	-3.9	0.00401	0.0498	ILMN_1692705	RecQ like helicase	chr12:21627794:21627843:-	-0.071	0.171956	-5.129
ETNK1		12p12.1	ethanolamine kinase 1			chr12	22913033	22969799	Intergenic	Intergenic	163340	6.82	5.82e-09	6.87e-07	ILMN_2316778	ethanolamine kinase 1	chr12:22796808:22796857:+	-0.086	0.357463	-5.848
SOX5		12p12.1	SRY-box 5		TF	chr12	23630112	23666824	Intergenic	Intergenic	89078	3.84	0.00118	0.0194	ILMN_1760051	SRY-box 5	chr12:23685540:23685589:-	-0.025	0.0510553	-3.849
LRMP		12p12.1	lymphoid restricted membrane protein			chr12	25263398	25284080	intron (NM_001082972, intron 11 of 15)	intron (NM_001082972, intron 11 of 15)	68558	5	1.62e-05	0.000543	ILMN_1804419	lymphoid restricted membrane protein	chr12:25260958:25261007:+	0.072	0.63328	-6.324
KRAS		12p12.1	Kirsten rat sarcoma viral oncogene homolog	EGFR1, Futreal et al 2004, Vogelstein and Kinzler 2004, Tumor Suppressor, Entrez Query:Oncogene, Missense mutation		chr12	25480365	25521261	Intergenic	Intergenic	-96948	6.25	7.36e-08	5.45e-06	ILMN_1728071	Kirsten rat sarcoma viral oncogene homolog	chr12:25358585:25358634:-	-0.443	0.00011857	3.116
SSPN		12p11.2	sarcospan	Entrez Query:Oncogene		chr12	26471075	26474552	Intergenic	Intergenic	124307	3.75	0.000782	0.0139	ILMN_1775486	sarcospan	chr12:26385719:26385768:+	-0.279	0.244352	-5.481
C12orf71		12p11.23	chromosome 12 open reading frame 71			chr12	27305506	27314557	Intergenic	AT_rich|Low_complexity|Low_complexity	-74576	4.86	1.68e-05	0.000562	ILMN_1844083	chromosome 12 open reading frame 71	chr12:27234176:27234225:-	0.079	0.00261802	-0.519
PTHLH		12p12.1-p11.2	parathyroid hormone-like hormone	Stability		chr12	27943601	28323884	Intergenic	L4|LINE|RTE	-8826	10.26	3.61e-15	5.24e-11	ILMN_2314169	parathyroid hormone-like hormone	chr12:28116486:28116535:-	-0.667	6.91236e-05	3.78
CCDC91		12p11.22	coiled-coil domain containing 91			chr12	28741944	28788866	Intergenic	Intergenic	355272	7.33	7.59e-10	1.48e-07	ILMN_1676523	coiled-coil domain containing 91	chr12:28702579:28702628:+	-0.378	0.000389981	1.693
CCDC91		12p11.22	coiled-coil domain containing 91			chr12	28795070	28819500	Intergenic	AluSc|SINE|Alu	397152	6.17	9.45e-08	6.71e-06	ILMN_1676523	coiled-coil domain containing 91	chr12:28702579:28702628:+	-0.378	0.000389981	1.693
CCDC91		12p11.22	coiled-coil domain containing 91			chr12	28830647	28843716	Intergenic	L2b|LINE|L2	427048	3.71	0.00066	0.0121	ILMN_1676523	coiled-coil domain containing 91	chr12:28702579:28702628:+	-0.378	0.000389981	1.693
FAR2		12p11.22	fatty acyl-CoA reductase 2			chr12	28850170	28887495	Intergenic	Intergenic	-433104	6.88	4.7e-09	5.86e-07	ILMN_2202915	fatty acyl-CoA reductase 2	chr12:29486821:29486870:+	0.44	0.00330223	-0.788
FAR2		12p11.22	fatty acyl-CoA reductase 2			chr12	28890303	28901549	Intergenic	Intergenic	-406010	4.93	3.94e-05	0.00115	ILMN_2202915	fatty acyl-CoA reductase 2	chr12:29486821:29486870:+	0.44	0.00330223	-0.788
FAR2		12p11.22	fatty acyl-CoA reductase 2			chr12	28933515	28941504	Intergenic	MER49|LTR|ERV1	-364427	4.5	6.24e-05	0.00168	ILMN_2202915	fatty acyl-CoA reductase 2	chr12:29486821:29486870:+	0.44	0.00330223	-0.788
FAR2		12p11.22	fatty acyl-CoA reductase 2			chr12	29067472	29075257	Intergenic	L1PA16|LINE|L1	-230572	4.58	4.62e-05	0.0013	ILMN_2202915	fatty acyl-CoA reductase 2	chr12:29486821:29486870:+	0.44	0.00330223	-0.788
TMTC1		12p11.22	transmembrane and tetratricopeptide repeat containing 1			chr12	29929028	29940316	intron (NM_175861, intron 1 of 17)	AluJo|SINE|Alu	2071	4.73	3.09e-05	0.00094	ILMN_1707529	NA	chr12:29812850:29812899:-	-0.187	0.0611642	-4.043
TMTC1		12p11.22	transmembrane and tetratricopeptide repeat containing 1			chr12	29971156	29974286	Intergenic	Intergenic	-35029	3.25	0.00387	0.0485	ILMN_1707529	NA	chr12:29812850:29812899:-	-0.187	0.0611642	-4.043
TMTC1		12p11.22	transmembrane and tetratricopeptide repeat containing 1			chr12	30232335	30235950	Intergenic	Intergenic	-296450	3.49	0.00283	0.0384	ILMN_1707529	NA	chr12:29812850:29812899:-	-0.187	0.0611642	-4.043
TMTC1		12p11.22	transmembrane and tetratricopeptide repeat containing 1			chr12	30264066	30410615	Intergenic	MLT1B|LTR|ERVL-MaLR	-399648	4.13	0.00242	0.0341	ILMN_1707529	NA	chr12:29812850:29812899:-	-0.187	0.0611642	-4.043
IPO8		12p11.21	importin 8			chr12	30765763	30772786	Intergenic	Intergenic	60904	4.54	5.38e-05	0.00149	ILMN_1753164	importin 8	chr12:30782259:30782308:-	-0.845	4.25447e-06	7.169
ALG10B		12q12	ALG10B, alpha-1,2-glucosyltransferase			chr12	38190230	38200541	Intergenic	ALR/Alpha|Satellite|centr	-515172	3.77	0.000787	0.014	ILMN_1666325	ALG10B, alpha-1,2-glucosyltransferase	chr12:38714881:38714930:+	0.021	0.771822	-6.45
ALG10B		12q12	ALG10B, alpha-1,2-glucosyltransferase			chr12	38293934	38315253	Intergenic	ALR/Alpha|Satellite|centr	-405964	4.62	4.21e-05	0.00121	ILMN_1666325	ALG10B, alpha-1,2-glucosyltransferase	chr12:38714881:38714930:+	0.021	0.771822	-6.45
ALG10B		12q12	ALG10B, alpha-1,2-glucosyltransferase			chr12	38364639	38402826	Intergenic	ALR/Alpha|Satellite|centr	-326825	5.04	1.33e-05	0.000459	ILMN_1666325	ALG10B, alpha-1,2-glucosyltransferase	chr12:38714881:38714930:+	0.021	0.771822	-6.45
ALG10B		12q12	ALG10B, alpha-1,2-glucosyltransferase			chr12	38412421	38425154	Intergenic	ALR/Alpha|Satellite|centr	-291770	3.99	0.00172	0.0263	ILMN_1666325	ALG10B, alpha-1,2-glucosyltransferase	chr12:38714881:38714930:+	0.021	0.771822	-6.45
KIF21A		12q12	kinesin family member 21A			chr12	39755154	39863262	intron (NM_001173464, intron 1 of 37)	AluY|SINE|Alu	27984	8.27	1.69e-11	9.75e-09	ILMN_1681249	kinesin family member 21A	chr12:39687299:39687348:-	-0.238	0.259859	-5.542
KIF21A		12q12	kinesin family member 21A			chr12	39869597	39956758	Intergenic	L1M2|LINE|L1	-75985	8.04	4.56e-11	2.03e-08	ILMN_1681249	kinesin family member 21A	chr12:39687299:39687348:-	-0.238	0.259859	-5.542
GXYLT1		12q12	glucoside xylosyltransferase 1			chr12	42220586	42248089	Intergenic	Intergenic	304336	6	1.72e-07	1.12e-05	ILMN_1747183	glucoside xylosyltransferase 1	chr12:42476025:42476074:-	0.002	0.987024	-6.534
GXYLT1		12q12	glucoside xylosyltransferase 1			chr12	42270292	42293507	Intergenic	Intergenic	256774	3.86	0.000539	0.0103	ILMN_1747183	glucoside xylosyltransferase 1	chr12:42476025:42476074:-	0.002	0.987024	-6.534
GXYLT1		12q12	glucoside xylosyltransferase 1			chr12	42338990	42343134	Intergenic	THE1D-int|LTR|ERVL-MaLR	197611	3.86	0.00109	0.0183	ILMN_1747183	glucoside xylosyltransferase 1	chr12:42476025:42476074:-	0.002	0.987024	-6.534
GXYLT1		12q12	glucoside xylosyltransferase 1			chr12	42344842	42348790	Intergenic	Intergenic	191857	3.63	0.00118	0.0193	ILMN_1747183	glucoside xylosyltransferase 1	chr12:42476025:42476074:-	0.002	0.987024	-6.534
GXYLT1		12q12	glucoside xylosyltransferase 1			chr12	42443685	42455787	Intergenic	Intergenic	88937	3.37	0.00177	0.0269	ILMN_1747183	glucoside xylosyltransferase 1	chr12:42476025:42476074:-	0.002	0.987024	-6.534
TMEM117		12q12	transmembrane protein 117			chr12	44380313	44383826	intron (NM_001286212, intron 3 of 6)	intron (NM_001286212, intron 3 of 6)	152405	3.53	0.002	0.0295	ILMN_1809894	transmembrane protein 117	chr12:44783373:44783422:+	0.111	0.188459	-5.222
NELL2		12q12	neural EGFL like 2			chr12	45335446	45344714	Intergenic	Intergenic	-32369	4.11	0.000262	0.00564	ILMN_1725417	neural EGFL like 2	chr12:44902411:44902460:-	0.183	0.199202	-5.277
SCAF11		12q12	SR-related CTD-associated factor 11			chr12	46435766	46449092	Intergenic	L1PA16|LINE|L1	-58028	4.9	2.21e-05	0.000711	ILMN_2069593	SR-related CTD-associated factor 11	chr12:46316836:46316885:-	-0.266	0.00440915	-1.12
SLC38A1		12q13.11	solute carrier family 38 member 1			chr12	46585074	46640227	intron (NM_001278387, intron 6 of 17)	LTR8|LTR|ERV1	47628	5.56	7.06e-07	3.74e-05	ILMN_2266948	solute carrier family 38 member 1	chr12:46662324:46662373:-	-0.204	0.0289867	-3.228
SLC38A1		12q13.11	solute carrier family 38 member 1			chr12	46648844	46678645	promoter-TSS (NM_030674)	promoter-TSS (NM_030674)	-536	3.62	0.00172	0.0264	ILMN_2266948	solute carrier family 38 member 1	chr12:46662324:46662373:-	-0.204	0.0289867	-3.228
SLC38A1		12q13.11	solute carrier family 38 member 1			chr12	46682967	46700665	Intergenic	Intergenic	-28608	3.72	0.000448	0.00882	ILMN_2266948	solute carrier family 38 member 1	chr12:46662324:46662373:-	-0.204	0.0289867	-3.228
SLC38A4		12q13	solute carrier family 38 member 4			chr12	47103505	47127183	Intergenic	AluSx1|SINE|Alu	104436	4.24	0.00377	0.0476	ILMN_1794890	solute carrier family 38 member 4	chr12:47158669:47158718:-	0.332	0.00402775	-1.016
TMPRSS12		12q13.12	transmembrane (C-terminal) protease, serine 12			chr12	51235689	51250520	intron (NM_182559, intron 2 of 4)	intron (NM_182559, intron 2 of 4)	6403	5.14	7.78e-06	0.000291	ILMN_2203149	transmembrane (C-terminal) protease, serine 12	chr12:51281243:51281292:+	0.044	0.0437342	-3.681
SMAGP		12q13.13	small cell adhesion glycoprotein			chr12	51676140	51682115	intron (NM_001290007, intron 11 of 12)	FAM|SINE|Alu	-14925	3.49	0.002	0.0295	ILMN_1804415	small cell adhesion glycoprotein	chr12:51639337:51639386:-	-0.927	0.000198217	2.496
KRT80		12q13.13	keratin 80			chr12	52558588	52563662	Intergenic	AluJo|SINE|Alu	24659	3.41	0.00382	0.048	ILMN_1705814	keratin 80	chr12:52563538:52563587:-	-0.178	0.14047	-4.921
MFSD5		12q13.13	major facilitator superfamily domain containing 5			chr12	53634759	53639612	Intergenic	AluSq2|SINE|Alu	-8185	3.43	0.00156	0.0243	ILMN_1702065	major facilitator superfamily domain containing 5	chr12:53647945:53647994:+	-0.033	0.695475	-6.387
ERBB3		12q13	erb-b2 receptor tyrosine kinase 3	Protein Kinase, Stability, Tyrosine Kinase, Entrez Query:Oncogene		chr12	56472579	56478221	intron (NM_001005915, intron 1 of 2)	intron (NM_001005915, intron 1 of 2)	1508	3.28	0.004	0.0497	ILMN_1751346	erb-b2 receptor tyrosine kinase 3	chr12:56496916:56496965:+	-0.53	0.0141387	-2.437
MYO1A		12q13-q14	myosin IA			chr12	57427541	57445454	intron (NM_001256041, intron 13 of 28)	FLAM_C|SINE|Alu	7404	5.21	8.09e-06	0.000301	ILMN_1704861	myosin IA	chr12:57422487:57422536:-	-0.126	0.330684	-5.774
INHBC		12q13.1	inhibin beta C			chr12	57830709	57834684	intron (NM_005538, intron 1 of 1)	MLT1H2-int|LTR|ERVL-MaLR	4228	3.25	0.0039	0.0487	ILMN_1765986	inhibin beta C	chr12:57844175:57844224:+	0.021	0.450756	-6.053
PIP4K2C		12q13.3	phosphatidylinositol-5-phosphate 4-kinase, type II, gamma			chr12	57969596	57981958	intron (NM_004984, intron 26 of 28)	intron (NM_004984, intron 26 of 28)	-9165	4.37	0.000129	0.00315	ILMN_1787308	phosphatidylinositol-5-phosphate 4-kinase, type II, gamma	chr12:57996886:57996935:+	-0.127	0.131994	-4.857
SLC16A7		12q13	solute carrier family 16 member 7			chr12	59994349	60100829	intron (NM_001270622, intron 1 of 5)	intron (NM_001270622, intron 1 of 5)	-35529	8.38	7.76e-12	5.52e-09	ILMN_1810053	solute carrier family 16 member 7	chr12:60174656:60174705:+	-0.037	0.0935414	-4.496
SLC16A7		12q13	solute carrier family 16 member 7			chr12	60107982	60143450	intron (NM_004731, intron 2 of 4)	MIRc|SINE|MIR	42598	6.64	1.99e-08	1.86e-06	ILMN_1810053	solute carrier family 16 member 7	chr12:60174656:60174705:+	-0.037	0.0935414	-4.496
FAM19A2		12q14.1	family with sequence similarity 19 (chemokine (C-C motif)-like), member A2			chr12	61694656	61815410	Intergenic	Intergenic	831587	8.32	1.35e-11	8.73e-09	ILMN_1691876	family with sequence similarity 19 (chemokine (C-C motif)-like), member A2	chr12:62103776:62103825:-	0.115	0.0101854	-2.07
FAM19A2		12q14.1	family with sequence similarity 19 (chemokine (C-C motif)-like), member A2			chr12	62202150	62214388	intron (NM_178539, intron 2 of 4)	L2a|LINE|L2	378351	4.73	2.9e-05	0.000888	ILMN_1691876	family with sequence similarity 19 (chemokine (C-C motif)-like), member A2	chr12:62103776:62103825:-	0.115	0.0101854	-2.07
GRIP1		12q14.3	glutamate receptor interacting protein 1			chr12	66881635	66902638	intron (NM_021150, intron 7 of 23)	L3b|LINE|CR1	180789	6.11	1.13e-07	7.77e-06	ILMN_2304289	glutamate receptor interacting protein 1	chr12:66747280:66747329:-	-0.003	0.834712	-6.489
GRIP1		12q14.3	glutamate receptor interacting protein 1			chr12	66927057	66970953	intron (NM_021150, intron 2 of 23)	L1MA3|LINE|L1	123920	3.97	0.000803	0.0142	ILMN_2304289	glutamate receptor interacting protein 1	chr12:66747280:66747329:-	-0.003	0.834712	-6.489
GRIP1		12q14.3	glutamate receptor interacting protein 1			chr12	66982882	66987113	intron (NM_021150, intron 2 of 23)	intron (NM_021150, intron 2 of 23)	87928	3.54	0.00126	0.0203	ILMN_2304289	glutamate receptor interacting protein 1	chr12:66747280:66747329:-	-0.003	0.834712	-6.489
GLIPR1		12q21.2	GLI pathogenesis related 1	Tumor Suppressor		chr12	75805768	75877576	Intergenic	MLT1K|LTR|ERVL-MaLR	-32841	3.25	0.000287	0.00608	ILMN_1769245	GLI pathogenesis related 1	chr12:75884298:75884298:+,chr12:75889357:75889405:+	-0.367	0.0893742	-4.447
NAP1L1		12q21.2	nucleosome assembly protein 1 like 1			chr12	76517090	76547306	Intergenic	Intergenic	-53460	6.2	8.54e-08	6.15e-06	ILMN_2408815	nucleosome assembly protein 1 like 1	chr12:76440109:76440158:-	0.183	5.24613e-05	4.111
ZDHHC17		12q21.2	zinc finger DHHC-type containing 17			chr12	77067585	77069050	Intergenic	(TTATA)n|Simple_repeat|Simple_repeat	-89537	-4.19	0.0014	0.0222	ILMN_1697153	zinc finger DHHC-type containing 17	chr12:77247001:77247050:+	-0.008	0.937721	-6.528
CSRP2		12q21.1	cysteine and glycine rich protein 2			chr12	77257712	77293577	Intergenic	AT_rich|Low_complexity|Low_complexity	-2824	4.09	0.000314	0.00656	ILMN_1660806	cysteine and glycine rich protein 2	chr12:77254064:77254074:-,chr12:77253382:77253420:-	-0.063	0.845085	-6.494
PPP1R12A		12q15-q21	protein phosphatase 1 regulatory subunit 12A			chr12	80338636	80349384	Intergenic	AluSx1|SINE|Alu	-14775	5.04	8.87e-06	0.000325	ILMN_1739622	protein phosphatase 1 regulatory subunit 12A	chr12:80168271:80168319:-	0.115	0.274826	-5.597
PPP1R12A		12q15-q21	protein phosphatase 1 regulatory subunit 12A			chr12	80375285	80382519	Intergenic	(AATAG)n|Simple_repeat|Simple_repeat	-49667	3.3	0.00376	0.0476	ILMN_1739622	protein phosphatase 1 regulatory subunit 12A	chr12:80168271:80168319:-	0.115	0.274826	-5.597
PPP1R12A		12q15-q21	protein phosphatase 1 regulatory subunit 12A			chr12	80387742	80467000	Intergenic	Intergenic	-98136	7.9	6.77e-11	2.64e-08	ILMN_1739622	protein phosphatase 1 regulatory subunit 12A	chr12:80168271:80168319:-	0.115	0.274826	-5.597
OTOGL		12q21.31	otogelin like			chr12	80513062	80537755	Intergenic	L2b|LINE|L2	-77825	6.13	1.22e-07	8.27e-06	ILMN_1658477	otogelin like	chr12:80712346:80712395:+	0.198	2.50982e-05	5.014
ACSS3		12q21.31	acyl-CoA synthetase short-chain family member 3			chr12	81471683	81490981	intron (NM_024560, intron 1 of 15)	intron (NM_024560, intron 1 of 15)	9523	4.32	0.00015	0.00356	ILMN_1659885	acyl-CoA synthetase short-chain family member 3	chr12:81649222:81649271:+	-0.015	0.855094	-6.499
PPFIA2		12q21.31	PTPRF interacting protein alpha 2			chr12	81774126	82034986	intron (NM_001220474, intron 2 of 30)	intron (NM_001220474, intron 2 of 30)	1614	9.85	2.47e-14	1.15e-10	ILMN_1803318	PTPRF interacting protein alpha 2	chr12:81655729:81655778:-	0.01	0.92526	-6.525
RASSF9		12q21.31	Ras association domain family member 9			chr12	86135473	86144812	Intergenic	AluJb|SINE|Alu	90176	4.01	0.00022	0.00488	ILMN_1798855	Ras association domain family member 9	chr12:86198494:86198543:-	0.237	0.0107288	-2.128
KITLG		12q22	KIT ligand	Kit Receptor		chr12	88788199	88794324	Intergenic	L1PB4|LINE|L1	182989	3.19	0.00306	0.0408	ILMN_2341595	KIT ligand	chr12:88886971:88887020:-	-0.194	0.418992	-5.988
KITLG		12q22	KIT ligand	Kit Receptor		chr12	89115995	89126239	Intergenic	MSTB1|LTR|ERVL-MaLR	-146867	3.93	0.00182	0.0275	ILMN_2341595	KIT ligand	chr12:88886971:88887020:-	-0.194	0.418992	-5.988
KITLG		12q22	KIT ligand	Kit Receptor		chr12	89143985	89155277	Intergenic	AluJb|SINE|Alu	-175381	4	0.000771	0.0138	ILMN_2341595	KIT ligand	chr12:88886971:88887020:-	-0.194	0.418992	-5.988
BTG1		12q22	B-cell translocation gene 1, anti-proliferative	Futreal et al 2004, Mitelman 2000, Translocation		chr12	92544471	92581783	Intergenic	L1ME4a|LINE|L1	-23454	4.71	3.52e-05	0.00104	ILMN_1775743	B-cell translocation gene 1, anti-proliferative	chr12:92537194:92537243:-	-0.291	0.0258499	-3.105
BTG1		12q22	B-cell translocation gene 1, anti-proliferative	Futreal et al 2004, Mitelman 2000, Translocation		chr12	92634815	92667079	Intergenic	Intergenic	-111274	4.55	5.55e-05	0.00153	ILMN_1775743	B-cell translocation gene 1, anti-proliferative	chr12:92537194:92537243:-	-0.291	0.0258499	-3.105
CLLU1		12q22	chronic lymphocytic leukemia up-regulated 1			chr12	92699344	92707508	Intergenic	L1MC3|LINE|L1	-111881	4.16	0.000507	0.00976	ILMN_2108865	chronic lymphocytic leukemia up-regulated 1	chr12:92824426:92824475:+	-0.034	0.171608	-5.127
CLLU1		12q22	chronic lymphocytic leukemia up-regulated 1			chr12	92718005	92730447	Intergenic	Intergenic	-91081	4.66	6.36e-05	0.00171	ILMN_2108865	chronic lymphocytic leukemia up-regulated 1	chr12:92824426:92824475:+	-0.034	0.171608	-5.127
CLLU1		12q22	chronic lymphocytic leukemia up-regulated 1			chr12	92739771	92756507	Intergenic	LTR1|LTR|ERV1	-67168	5.28	5.02e-06	0.000198	ILMN_2108865	chronic lymphocytic leukemia up-regulated 1	chr12:92824426:92824475:+	-0.034	0.171608	-5.127
CLLU1		12q22	chronic lymphocytic leukemia up-regulated 1			chr12	92770925	92780210	Intergenic	Intergenic	-39740	4.77	2.6e-05	0.000812	ILMN_2108865	chronic lymphocytic leukemia up-regulated 1	chr12:92824426:92824475:+	-0.034	0.171608	-5.127
CLLU1		12q22	chronic lymphocytic leukemia up-regulated 1			chr12	92788728	92847636	5' UTR (NM_001025233, exon 1 of 2)	5' UTR (NM_001025233, exon 1 of 2)	447	7.1	1.92e-09	3.03e-07	ILMN_2108865	chronic lymphocytic leukemia up-regulated 1	chr12:92824426:92824475:+	-0.034	0.171608	-5.127
CLLU1OS		12q22	chronic lymphocytic leukemia up-regulated 1 opposite strand			chr12	92910624	92917086	Intergenic	MLT1A|LTR|ERVL-MaLR	-91931	4.06	0.000284	0.00605	ILMN_2124221	chronic lymphocytic leukemia up-regulated 1 opposite strand	chr12:92814133:92814182:-	-0.01	0.613295	-6.301
PLEKHG7		12q22	pleckstrin homology and RhoGEF domain containing G7			chr12	93080416	93158762	Intergenic	Intergenic	-10676	7.75	1.7e-10	5.05e-08	ILMN_1664499	pleckstrin homology and RhoGEF domain containing G7	chr12:93165816:93165865:+	0.192	0.000695417	1.007
PLXNC1		12q23.3	plexin C1	Tumor Suppressor		chr12	94309767	94395149	Intergenic	LTR40A1|LTR|ERVL	-190041	3.98	0.00148	0.0232	ILMN_2117623	plexin C1	chr12:94699164:94699213:+	-0.25	0.0865755	-4.413
NDUFA12		12q22	NADH:ubiquinone oxidoreductase subunit A12			chr12	95340915	95356458	Intergenic	Intergenic	48803	4.71	1.06e-05	0.000378	ILMN_1737738	NADH:ubiquinone oxidoreductase subunit A12	chr12:95397376:95397425:-	-0.225	0.119808	-4.756
HAL		12q23.1	histidine ammonia-lyase			chr12	96366325	96381626	intron (NM_001258334, intron 17 of 19)	intron (NM_001258334, intron 17 of 19)	16168	2.65	0.00328	0.0429	ILMN_2074748	histidine ammonia-lyase	chr12:96367249:96367298:-	0.085	0.0060294	-1.479
FAM71C		12q23.1	family with sequence similarity 71 member C			chr12	99779981	99856705	intron (NM_152788, intron 11 of 25)	intron (NM_152788, intron 11 of 25)	-223185	7.14	3.43e-09	4.71e-07	ILMN_1705659	family with sequence similarity 71 member C	chr12:100043657:100043706:+	0.023	0.277031	-5.605
FAM71C		12q23.1	family with sequence similarity 71 member C			chr12	100101872	100108304	intron (NM_152788, intron 8 of 25)	L1PA13|LINE|L1	63560	3.63	0.00165	0.0254	ILMN_1705659	family with sequence similarity 71 member C	chr12:100043657:100043706:+	0.023	0.277031	-5.605
ANKS1B		12q23.1	ankyrin repeat and sterile alpha motif domain containing 1B	Entrez Query:Oncogene		chr12	100260793	100310678	intron (NM_152788, intron 1 of 25)	L1MC5|LINE|L1	92697	5.33	1.81e-06	8.21e-05	ILMN_1758392	ankyrin repeat and sterile alpha motif domain containing 1B	chr12:99138642:99138691:-	0.722	8.63642e-05	3.508
DEPDC4		12q23.1	DEP domain containing 4			chr12	100638286	100647618	Intergenic	Intergenic	17905	3.47	0.0021	0.0306	ILMN_2135527	DEP domain containing 4	chr12:100646187:100646236:-	-0.007	0.812416	-6.477
NT5DC3		12q22-q23.1	5'-nucleotidase domain containing 3			chr12	104186036	104198577	intron (NM_001031701, intron 5 of 13)	intron (NM_001031701, intron 5 of 13)	42669	3.95	0.000546	0.0104	ILMN_1774281	5'-nucleotidase domain containing 3	chr12:104171529:104171578:-	0.035	0.457914	-6.067
BTBD11		12q23.3	BTB domain containing 11			chr12	107943067	108036930	intron (NM_001018072, intron 4 of 16)	intron (NM_001018072, intron 4 of 16)	15364	7.44	4.26e-10	9.9e-08	ILMN_1705066	BTB domain containing 11	chr12:108053220:108053269:+	-0.64	0.0166804	-2.621
MAP1LC3B2		12q24.22	microtubule associated protein 1 light chain 3 beta 2			chr12	117049137	117086235	Intergenic	Intergenic	70500	6.56	1.74e-08	1.66e-06	ILMN_3202373	NA	chr12:117013801:117013846:+	-0.012	0.75536	-6.438
CLIP1		12q24.3	CAP-Gly domain containing linker protein 1			chr12	122927121	122934393	Intergenic	MLT1A0|LTR|ERVL-MaLR	-23641	3.72	0.00184	0.0276	ILMN_1723058	CAP-Gly domain containing linker protein 1	chr12:122831976:122832025:-	0.095	0.00466398	-1.185
AACS		12q24.31	acetoacetyl-CoA synthetase			chr12	125533780	125535236	Intergenic	CpG	-15417	-4.78	0.000823	0.0145	ILMN_1698554	acetoacetyl-CoA synthetase	chr12:125627584:125627633:+	-0.585	2.50311e-05	5.018
ZNF26		12q24.33	zinc finger protein 26		TF	chr12	133549378	133553283	Intergenic	AluJb|SINE|Alu	-11604	3.27	0.00352	0.0452	ILMN_1691798	zinc finger protein 26	chr12:133588859:133588908:+	0.188	0.0133235	-2.371
TPTE2		13q12.11	transmembrane phosphoinositide 3-phosphatase and tensin homolog 2			chr13	20084676	20085912	intron (NM_001141968, intron 1 of 18)	L1ME5|LINE|L1	-7877	-3.77	0.00112	0.0186	ILMN_1785010	transmembrane phosphoinositide 3-phosphatase and tensin homolog 2	chr13:19997086:19997135:-	-0.065	0.34474	-5.813
SPATA13		13q12.12	spermatogenesis associated 13			chr13	24844951	24846008	intron (NM_001286793, intron 1 of 8)	intron (NM_001286793, intron 1 of 8)	654	-6.28	0.000157	0.0037	ILMN_1742824	spermatogenesis associated 13	chr13:24877683:24877732:+	-0.214	0.0263864	-3.128
USPL1		13q12.3	ubiquitin specific peptidase like 1			chr13	31129981	31139756	Intergenic	Intergenic	-56962	4.96	1.06e-05	0.000378	ILMN_1662686	ubiquitin specific peptidase like 1	chr13:31233258:31233307:+	-0.257	0.00725777	-1.694
FRY		13q13.1	FRY microtubule binding protein			chr13	32529170	32544723	Intergenic	Intergenic	-68491	4.8	1.83e-05	0.000604	ILMN_1678437	FRY microtubule binding protein	chr13:32870076:32870125:+	-0.03	0.489231	-6.124
N4BP2L1		13q13.1	NEDD4 binding protein 2-like 1			chr13	33012247	33013662	intron (NM_033111, intron 7 of 9)	intron (NM_033111, intron 7 of 9)	-10639	-4.4	0.00163	0.0252	ILMN_1799487	NEDD4 binding protein 2-like 1	chr13:32976188:32976237:-	-0.418	0.00195365	-0.182
DCLK1		13q13	doublecortin like kinase 1	Protein Kinase		chr13	36382263	36386472	intron (NM_004734, intron 12 of 17)	intron (NM_004734, intron 12 of 17)	45631	3.7	0.00159	0.0247	ILMN_1731616	doublecortin like kinase 1	chr13:36346306:36346355:-	0.309	0.00276484	-0.581
DCLK1		13q13	doublecortin like kinase 1	Protein Kinase		chr13	36404560	36408535	intron (NM_004734, intron 8 of 17)	intron (NM_004734, intron 8 of 17)	23451	3.71	0.000979	0.0167	ILMN_1731616	doublecortin like kinase 1	chr13:36346306:36346355:-	0.309	0.00276484	-0.581
SMAD9		13q12-q14	SMAD family member 9		TF	chr13	37490208	37497405	intron (NM_005905, intron 1 of 5)	C-rich|Low_complexity|Low_complexity	603	4.3	0.000171	0.00397	ILMN_1839481	NA	chr13:37419660:37419709:+	-0.514	0.000101353	3.306
CSNK1A1L		13q13.3	casein kinase 1 alpha 1 like	Protein Kinase		chr13	37732837	37810631	Intergenic	L1PA15-16|LINE|L1	-91933	4.19	0.00111	0.0186	ILMN_2088785	casein kinase 1 alpha 1 like	chr13:37677790:37677839:-	0.105	0.00691808	-1.639
CSNK1A1L		13q13.3	casein kinase 1 alpha 1 like	Protein Kinase		chr13	37813319	37824006	Intergenic	MLT1C|LTR|ERVL-MaLR	-138861	5.04	9.35e-06	0.000339	ILMN_2088785	casein kinase 1 alpha 1 like	chr13:37677790:37677839:-	0.105	0.00691808	-1.639
CSNK1A1L		13q13.3	casein kinase 1 alpha 1 like	Protein Kinase		chr13	37831298	37848201	Intergenic	MSTA|LTR|ERVL-MaLR	-159948	5.67	7.66e-07	4e-05	ILMN_2088785	casein kinase 1 alpha 1 like	chr13:37677790:37677839:-	0.105	0.00691808	-1.639
GUCY1B2		13q14.3	guanylate cyclase 1, soluble, beta 2 (pseudogene)			chr13	51570691	51618669	non-coding (NR_003923, exon 10 of 17)	non-coding (NR_003923, exon 10 of 17)	45613	4.44	0.000223	0.00492	ILMN_1652166	guanylate cyclase 1, soluble, beta 2 (pseudogene)	chr13:51568844:51568893:-	0.027	0.480215	-6.108
OR7E156P		13q21.31	olfactory receptor family 7 subfamily E member 156 pseudogene			chr13	64302088	64314826	intron (NR_047011, intron 1 of 3)	intron (NR_047011, intron 1 of 3)	-3111	5.09	1.8e-05	0.000595	ILMN_3245031	olfactory receptor family 7 subfamily E member 156 pseudogene	chr13:64311788:64311836:+	0.249	0.00125864	0.324
KLF5		13q22.1	Kruppel-like factor 5 (intestinal)	Tumor Suppressor	TF	chr13	73623689	73637797	intron (NM_001286818, intron 1 of 3)	intron (NM_001286818, intron 1 of 3)	1629	3.21	0.00181	0.0273	ILMN_1770293	Kruppel-like factor 5 (intestinal)	chr13:73651481:73651530:+	0.145	0.449358	-6.051
KCTD12		13q22.3	potassium channel tetramerization domain containing 12			chr13	77158397	77164735	Intergenic	Intergenic	298974	4.77	2.4e-05	0.000757	ILMN_1742332	potassium channel tetramerization domain containing 12	chr13:77456271:77456320:-	-0.183	0.275193	-5.598
KCTD12		13q22.3	potassium channel tetramerization domain containing 12			chr13	77204935	77212537	Intergenic	Intergenic	251804	4.63	3.78e-05	0.00111	ILMN_1742332	potassium channel tetramerization domain containing 12	chr13:77456271:77456320:-	-0.183	0.275193	-5.598
SPRY2		13q31.1	sprouty RTK signaling antagonist 2	EGFR1, Tumor Suppressor		chr13	80787615	80795718	Intergenic	Intergenic	123420	4.6	4.9e-05	0.00138	ILMN_2089329	sprouty RTK signaling antagonist 2	chr13:80910158:80910207:-	0.311	0.00913641	-1.952
SPRY2		13q31.1	sprouty RTK signaling antagonist 2	EGFR1, Tumor Suppressor		chr13	80837726	80849990	Intergenic	Intergenic	71228	3.2	0.00314	0.0416	ILMN_2089329	sprouty RTK signaling antagonist 2	chr13:80910158:80910207:-	0.311	0.00913641	-1.952
SPRY2		13q31.1	sprouty RTK signaling antagonist 2	EGFR1, Tumor Suppressor		chr13	81015522	81018856	Intergenic	L1M2|LINE|L1	-102103	3.53	0.00228	0.0326	ILMN_2089329	sprouty RTK signaling antagonist 2	chr13:80910158:80910207:-	0.311	0.00913641	-1.952
SPRY2		13q31.1	sprouty RTK signaling antagonist 2	EGFR1, Tumor Suppressor		chr13	81025470	81030285	Intergenic	L1MA5|LINE|L1	-112791	4.24	0.000167	0.00389	ILMN_2089329	sprouty RTK signaling antagonist 2	chr13:80910158:80910207:-	0.311	0.00913641	-1.952
SPRY2		13q31.1	sprouty RTK signaling antagonist 2	EGFR1, Tumor Suppressor		chr13	81099010	81108994	Intergenic	L1MA9|LINE|L1	-188916	4.86	9.38e-05	0.00238	ILMN_2089329	sprouty RTK signaling antagonist 2	chr13:80910158:80910207:-	0.311	0.00913641	-1.952
SPRY2		13q31.1	sprouty RTK signaling antagonist 2	EGFR1, Tumor Suppressor		chr13	81129363	81184677	Intergenic	L1PB1|LINE|L1	-241934	5.51	1.67e-06	7.67e-05	ILMN_2089329	sprouty RTK signaling antagonist 2	chr13:80910158:80910207:-	0.311	0.00913641	-1.952
GPC6		13q32	glypican 6			chr13	93813309	93827436	Intergenic	L1MC3|LINE|L1	-58706	5.52	1.36e-06	6.47e-05	ILMN_1912185	glypican 6	chr13:95059334:95059383:+	-0.857	1.79352e-05	5.407
ABCC4		13q32	ATP binding cassette subfamily C member 4	Entrez Query:Oncogene		chr13	95705805	95710200	intron (NM_005845, intron 26 of 30)	AluSz|SINE|Alu	245685	3.77	0.00126	0.0203	ILMN_1788457	ATP binding cassette subfamily C member 4	chr13:95672560:95672609:-	-0.92	0.0290365	-3.23
ABCC4		13q32	ATP binding cassette subfamily C member 4	Entrez Query:Oncogene		chr13	95803344	95818807	intron (NM_001105515, intron 19 of 20)	AluJo|SINE|Alu	142612	5.27	9.01e-06	0.000328	ILMN_1788457	ATP binding cassette subfamily C member 4	chr13:95672560:95672609:-	-0.92	0.0290365	-3.23
ABCC4		13q32	ATP binding cassette subfamily C member 4	Entrez Query:Oncogene		chr13	95828987	95862056	intron (NM_001105515, intron 9 of 20)	intron (NM_001105515, intron 9 of 20)	108166	6.43	1.66e-06	7.66e-05	ILMN_1788457	ATP binding cassette subfamily C member 4	chr13:95672560:95672609:-	-0.92	0.0290365	-3.23
ABCC4		13q32	ATP binding cassette subfamily C member 4	Entrez Query:Oncogene		chr13	95954697	95983057	Intergenic	Intergenic	-15190	4.65	4.12e-05	0.00119	ILMN_1788457	ATP binding cassette subfamily C member 4	chr13:95672560:95672609:-	-0.92	0.0290365	-3.23
STK24		13q31.2-q32.3	serine/threonine kinase 24	Protein Kinase		chr13	99014755	99028827	intron (NM_005766, intron 5 of 26)	L1PA3|LINE|L1	152588	5.75	5.65e-07	3.08e-05	ILMN_1655163	serine/threonine kinase 24	chr13:99104531:99104580:-	-0.089	0.359742	-5.854
OR11H4		14q11.2	olfactory receptor family 11 subfamily H member 4			chr14	20716662	20725788	Intergenic	L1MC3|LINE|L1	10274	3.49	0.00306	0.0408	ILMN_1788855	olfactory receptor family 11 subfamily H member 4	chr14:20711523:20711572:+	0.065	0.0768569	-4.285
RNASE8		14q11.2	ribonuclease A family member 8			chr14	21526766	21532268	intron (NM_001282211, intron 1 of 14)	intron (NM_001282211, intron 1 of 14)	3465	3.61	0.00195	0.0289	ILMN_1716967	ribonuclease A family member 8	chr14:21526420:21526469:+	0.017	0.330005	-5.772
DAD1		14q11.2	defender against cell death 1			chr14	22981551	23015757	Intergenic	Intergenic	59489	6.02	4.73e-07	2.63e-05	ILMN_1731619	defender against cell death 1	chr14:23044029:23044078:-	-0.617	0.000164955	2.71
ABHD4		14q11.2	abhydrolase domain containing 4			chr14	23090745	23103723	Intergenic	MER67C|LTR|ERV1	30087	4.46	7.94e-05	0.00207	ILMN_1700633	abhydrolase domain containing 4	chr14:23080980:23081029:+	-0.237	0.0279027	-3.186
CMA1		14q11.2	chymase 1			chr14	24945061	24953540	intron (NR_110032, intron 2 of 2)	THE1C-int|LTR|ERVL-MaLR	28171	3.63	0.00122	0.0198	ILMN_1770772	chymase 1	chr14:24975675:24975677:-,chr14:24975442:24975488:-	-0.007	0.871638	-6.506
NOVA1		14q	neuro-oncological ventral antigen 1	Stability		chr14	26984407	27003918	intron (NM_006491, intron 2 of 4)	intron (NM_006491, intron 2 of 4)	72798	3.76	0.00112	0.0186	ILMN_1721968	neuro-oncological ventral antigen 1	chr14:26949192:26949241:-	0.055	0.095997	-4.524
NPAS3		14q13.1	neuronal PAS domain protein 3		TF	chr14	33516519	33558418	intron (NM_001164749, intron 2 of 11)	intron (NM_001164749, intron 2 of 11)	129009	-2.67	0.0022	0.0317	ILMN_1671398	neuronal PAS domain protein 3	chr14:33684744:33684793:+	0.017	0.579662	-6.258
CTAGE5		14q13.3	CTAGE family member 5			chr14	39713644	39725960	intron (NM_054024, intron 4 of 5)	AluSz|SINE|Alu	-14674	4.71	3.05e-05	0.000927	ILMN_1662914	CTAGE family member 5	chr14:39734500:39734549:+	0.041	0.108242	-4.653
LRFN5		14q21.1	leucine rich repeat and fibronectin type III domain containing 5			chr14	41996937	42090697	Intergenic	Intergenic	-32947	7.84	2.65e-10	6.79e-08	ILMN_2139125	leucine rich repeat and fibronectin type III domain containing 5	chr14:42368159:42368163:+,chr14:42373361:42373405:+	-1.083	1.80113e-07	11.103
LRFN5		14q21.1	leucine rich repeat and fibronectin type III domain containing 5			chr14	42396822	42430734	Intergenic	Intergenic	337014	6.08	3.59e-07	2.08e-05	ILMN_2139125	leucine rich repeat and fibronectin type III domain containing 5	chr14:42368159:42368163:+,chr14:42373361:42373405:+	-1.083	1.80113e-07	11.103
LRFN5		14q21.1	leucine rich repeat and fibronectin type III domain containing 5			chr14	42444709	42501742	Intergenic	Intergenic	396461	6.88	1.28e-08	1.3e-06	ILMN_2139125	leucine rich repeat and fibronectin type III domain containing 5	chr14:42368159:42368163:+,chr14:42373361:42373405:+	-1.083	1.80113e-07	11.103
LRFN5		14q21.1	leucine rich repeat and fibronectin type III domain containing 5			chr14	42569701	42579763	Intergenic	Intergenic	497968	4.57	0.000143	0.00343	ILMN_2139125	leucine rich repeat and fibronectin type III domain containing 5	chr14:42368159:42368163:+,chr14:42373361:42373405:+	-1.083	1.80113e-07	11.103
LRFN5		14q21.1	leucine rich repeat and fibronectin type III domain containing 5			chr14	42584677	42619249	Intergenic	AluY|SINE|Alu	525199	6.32	1.74e-07	1.13e-05	ILMN_2139125	leucine rich repeat and fibronectin type III domain containing 5	chr14:42368159:42368163:+,chr14:42373361:42373405:+	-1.083	1.80113e-07	11.103
LRFN5		14q21.1	leucine rich repeat and fibronectin type III domain containing 5			chr14	42631099	42740927	Intergenic	Intergenic	609249	7.87	3.12e-10	7.72e-08	ILMN_2139125	leucine rich repeat and fibronectin type III domain containing 5	chr14:42368159:42368163:+,chr14:42373361:42373405:+	-1.083	1.80113e-07	11.103
FSCB		14q21.2	fibrous sheath CABYR binding protein			chr14	43558398	43564818	Intergenic	L1PA11|LINE|L1	1414891	3.52	0.0038	0.0479	ILMN_1756721	fibrous sheath CABYR binding protein	chr14:44973943:44973992:-	0.198	5.90068e-05	3.971
FSCB		14q21.2	fibrous sheath CABYR binding protein			chr14	43638001	43649322	Intergenic	Intergenic	1332838	4.34	0.000187	0.00427	ILMN_1756721	fibrous sheath CABYR binding protein	chr14:44973943:44973992:-	0.198	5.90068e-05	3.971
FSCB		14q21.2	fibrous sheath CABYR binding protein			chr14	44026288	44027863	Intergenic	Intergenic	949424	-3.33	0.0012	0.0195	ILMN_1756721	fibrous sheath CABYR binding protein	chr14:44973943:44973992:-	0.198	5.90068e-05	3.971
FSCB		14q21.2	fibrous sheath CABYR binding protein			chr14	44184570	44185687	Intergenic	L1MA9|LINE|L1	791371	-3.68	0.0024	0.0339	ILMN_1756721	fibrous sheath CABYR binding protein	chr14:44973943:44973992:-	0.198	5.90068e-05	3.971
FSCB		14q21.2	fibrous sheath CABYR binding protein			chr14	44293560	44677426	Intergenic	Intergenic	491006	6.96	1.89e-07	1.2e-05	ILMN_1756721	fibrous sheath CABYR binding protein	chr14:44973943:44973992:-	0.198	5.90068e-05	3.971
FSCB		14q21.2	fibrous sheath CABYR binding protein			chr14	44681264	44772153	Intergenic	Intergenic	249791	7.23	2.11e-09	3.26e-07	ILMN_1756721	fibrous sheath CABYR binding protein	chr14:44973943:44973992:-	0.198	5.90068e-05	3.971
FSCB		14q21.2	fibrous sheath CABYR binding protein			chr14	44812843	44929088	Intergenic	Intergenic	105534	7.06	3.17e-09	4.42e-07	ILMN_1756721	fibrous sheath CABYR binding protein	chr14:44973943:44973992:-	0.198	5.90068e-05	3.971
FSCB		14q21.2	fibrous sheath CABYR binding protein			chr14	44963457	44979870	Intergenic	L1ME1|LINE|L1	4836	3.53	0.00168	0.0257	ILMN_1756721	fibrous sheath CABYR binding protein	chr14:44973943:44973992:-	0.198	5.90068e-05	3.971
MIS18BP1		14q21.2	MIS18 binding protein 1			chr14	45731411	45788736	Intergenic	AluJo|SINE|Alu	-37468	3.77	0.00127	0.0205	ILMN_1666208	MIS18 binding protein 1	chr14:45672436:45672485:-	0.71	2.17767e-05	5.178
MDGA2		14q21.3	MAM domain containing glycosylphosphatidylinositol anchor 2			chr14	47580904	47617733	intron (NR_103766, intron 5 of 8)	L1PA3|LINE|L1	213131	5.14	1.72e-05	0.000574	ILMN_1684447	MAM domain containing glycosylphosphatidylinositol anchor 2	chr14:47309770:47309819:-	-0.218	0.247665	-5.494
SAV1		14q13-q23	salvador family WW domain containing protein 1			chr14	51175084	51193616	Intergenic	MER1A|DNA|hAT-Charlie	-49279	5.12	3.17e-05	0.000956	ILMN_2050654	salvador family WW domain containing protein 1	chr14:51100916:51100965:-	-0.756	2.27922e-10	19.727
FRMD6		14q22.1	FERM domain containing 6			chr14	52215953	52219856	Intergenic	HERVE-int|LTR|ERV1	33903	-3.66	0.00186	0.0279	ILMN_1769282	FERM domain containing 6	chr14:52196470:52196519:+	-0.517	0.00347519	-0.849
PTGDR		14q22.1	prostaglandin D2 receptor (DP)			chr14	52648909	52652798	Intergenic	L1MD|LINE|L1	-83578	3.42	0.00246	0.0344	ILMN_1706268	prostaglandin D2 receptor (DP)	chr14:52742862:52742911:+	-0.374	0.0563279	-3.957
PTGDR		14q22.1	prostaglandin D2 receptor (DP)			chr14	52726775	52744711	intron (NM_000953, intron 1 of 1)	intron (NM_000953, intron 1 of 1)	1312	4.33	0.000225	0.00494	ILMN_1706268	prostaglandin D2 receptor (DP)	chr14:52742862:52742911:+	-0.374	0.0563279	-3.957
PTGER2		14q22	prostaglandin E receptor 2			chr14	52774307	52787549	promoter-TSS (NM_000956)	promoter-TSS (NM_000956)	-88	3.89	0.000299	0.00631	ILMN_1703926	prostaglandin E receptor 2	chr14:52794770:52794819:+	-0.467	0.0156848	-2.552
PTGER2		14q22	prostaglandin E receptor 2			chr14	52795988	52850105	Intergenic	L1ME4a|LINE|L1	42030	7.31	2.48e-09	3.67e-07	ILMN_1703926	prostaglandin E receptor 2	chr14:52794770:52794819:+	-0.467	0.0156848	-2.552
PTGER2		14q22	prostaglandin E receptor 2			chr14	52857362	52889626	Intergenic	L1PA2|LINE|L1	92478	6.18	7.31e-07	3.84e-05	ILMN_1703926	prostaglandin E receptor 2	chr14:52794770:52794819:+	-0.467	0.0156848	-2.552
FERMT2		14q22.1	fermitin family member 2			chr14	53480932	53490907	Intergenic	MER34-int|LTR|ERV1	-68104	4.56	0.000157	0.0037	ILMN_1695290	fermitin family member 2	chr14:53324066:53324115:-	-0.301	0.00405158	-1.023
BMP4		14q22-q23	bone morphogenetic protein 4			chr14	54378930	54492100	Intergenic	MLT1F|LTR|ERVL-MaLR	-11961	7.22	1.04e-09	1.9e-07	ILMN_1693749	bone morphogenetic protein 4	chr14:54421158:54421207:-	-0.013	0.689024	-6.381
BMP4		14q22-q23	bone morphogenetic protein 4			chr14	54564639	54699788	Intergenic	Intergenic	-208659	7.23	9.81e-09	1.06e-06	ILMN_1693749	bone morphogenetic protein 4	chr14:54421158:54421207:-	-0.013	0.689024	-6.381
CDKN3		14q22	cyclin-dependent kinase inhibitor 3	Protein Kinase		chr14	54708779	54781375	Intergenic	MER61A|LTR|ERV1	-118596	6.55	2.09e-08	1.94e-06	ILMN_1666305	cyclin-dependent kinase inhibitor 3	chr14:54878332:54878381:+	0.478	0.000250473	2.217
TBPL2		14q22.3	TATA-box binding protein like 2		TF	chr14	55877788	55940453	Intergenic	AluSx|SINE|Alu	-1857	3.66	0.00343	0.0445	ILMN_1694928	TATA-box binding protein like 2	chr14:55895525:55895562:-,chr14:55890960:55890971:-	0.037	0.0402563	-3.593
RPL13AP3		14q22.3	ribosomal protein L13a pseudogene 3			chr14	56175888	56189185	Intergenic	Intergenic	-50427	4.93	1.46e-05	0.000498	ILMN_1659771	ribosomal protein L13a pseudogene 3	chr14:56233328:56233377:+	-0.029	0.494461	-6.133
RPL13AP3		14q22.3	ribosomal protein L13a pseudogene 3			chr14	56206829	56220137	Intergenic	LTR51|LTR|ERV1	-19480	4.4	0.000207	0.00465	ILMN_1659771	ribosomal protein L13a pseudogene 3	chr14:56233328:56233377:+	-0.029	0.494461	-6.133
DACT1		14q23.1	dishevelled-binding antagonist of beta-catenin 1			chr14	59129816	59152201	Intergenic	L1MC4a|LINE|L1	35453	4.63	0.00178	0.0271	ILMN_2328094	dishevelled-binding antagonist of beta-catenin 1	chr14:59114408:59114457:+	-0.787	0.000229289	2.318
DACT1		14q23.1	dishevelled-binding antagonist of beta-catenin 1			chr14	59190629	59209522	Intergenic	MLT1A1|LTR|ERVL-MaLR	94520	5.08	1.33e-05	0.000458	ILMN_2328094	dishevelled-binding antagonist of beta-catenin 1	chr14:59114408:59114457:+	-0.787	0.000229289	2.318
SIX1		14q23.1	SIX homeobox 1		TF	chr14	61036912	61056277	Intergenic	MLT1G|LTR|ERVL-MaLR	69561	3.29	0.00167	0.0257	ILMN_1812702	SIX homeobox 1	chr14:61113077:61113126:-	-0.683	4.96829e-05	4.182
TMEM30B		14q23.1	transmembrane protein 30B			chr14	61683813	61691836	Intergenic	Intergenic	60706	3.6	0.00161	0.025	ILMN_1752935	transmembrane protein 30B	chr14:61744888:61744937:-	-0.641	0.00128761	0.295
KCNH5		14q23.2	potassium voltage-gated channel subfamily H member 5			chr14	63110672	63154104	Intergenic	Intergenic	379568	6.28	4.88e-07	2.7e-05	ILMN_1700199	potassium voltage-gated channel subfamily H member 5	chr14:63179357:63179406:-	0.008	0.575497	-6.252
KCNH5		14q23.2	potassium voltage-gated channel subfamily H member 5			chr14	63165306	63287670	intron (NM_172375, intron 9 of 9)	intron (NM_172375, intron 9 of 9)	285468	7.79	6.88e-10	1.42e-07	ILMN_1700199	potassium voltage-gated channel subfamily H member 5	chr14:63179357:63179406:-	0.008	0.575497	-6.252
SGPP1		14q23.2	sphingosine-1-phosphate phosphatase 1			chr14	64205684	64213190	Intergenic	AluJr|SINE|Alu	-14681	3.98	0.000526	0.01	ILMN_1679837	sphingosine-1-phosphate phosphatase 1	chr14:64153041:64153090:-	-0.151	0.00287537	-0.63
SYNE2		14q23.2	spectrin repeat containing, nuclear envelope 2			chr14	64369298	64386426	intron (NM_182914, intron 2 of 115)	intron (NM_182914, intron 2 of 115)	58179	4.06	0.000122	0.00299	ILMN_1754579	spectrin repeat containing, nuclear envelope 2	chr14:64692408:64692457:+	-0.366	0.000169578	2.677
TEX21P		14q23.3	testis expressed 21, pseudogene			chr14	64810690	64818861	promoter-TSS (NR_033777)	promoter-TSS (NR_033777)	-446	4.16	0.000235	0.00514	ILMN_3289499	testis expressed 21, pseudogene	chr14:64813051:64813100:-	0.022	0.244166	-5.48
MAX		14q23	MYC associated factor X	Entrez Query:Oncogene	TF	chr14	65575689	65581931	Intergenic	Intergenic	-9397	3.48	0.00287	0.0388	ILMN_1706546	MYC associated factor X	chr14:65544073:65544122:-	0.343	0.00174462	-0.053
GPHN		14q23.3	gephyrin	Futreal et al 2004, Mitelman 2000, Translocation		chr14	67085188	67086637	intron (NM_001024218, intron 1 of 21)	L1ME1|LINE|L1	111787	-3.64	0.0023	0.0328	ILMN_1677962	gephyrin	chr14:67648181:67648230:+	-0.436	9.21744e-09	15.014
ZFYVE26		14q24.1	zinc finger FYVE-type containing 26			chr14	68243510	68244709	intron (NM_015346, intron 25 of 41)	intron (NM_015346, intron 25 of 41)	39197	-3.91	0.00193	0.0287	ILMN_1798061	zinc finger FYVE-type containing 26	chr14:68213514:68213563:-	-0.406	1.32897e-06	8.604
SRSF5		14q24	serine/arginine-rich splicing factor 5			chr14	70201106	70207843	Intergenic	Intergenic	-29355	3.37	0.00283	0.0384	ILMN_2378868	serine/arginine-rich splicing factor 5	chr14:70238311:70238360:+	0.208	0.089065	-4.444
SMOC1		14q24.2	SPARC related modular calcium binding 1			chr14	70386244	70485316	intron (NM_001034852, intron 3 of 11)	intron (NM_001034852, intron 3 of 11)	89666	6.66	1.52e-08	1.49e-06	ILMN_1791202	SPARC related modular calcium binding 1	chr14:70497986:70498035:+	-0.129	0.512665	-6.162
ADAM21		14q24.1	ADAM metallopeptidase domain 21			chr14	70885876	70918975	Intergenic	HERVL-int|LTR|ERVL	-16449	5.72	1.64e-06	7.59e-05	ILMN_1812112	ADAM metallopeptidase domain 21	chr14:70926212:70926261:+	-0.05	0.00890373	-1.923
PCNX						chr14	71357080	71365471	Intergenic	LTR85c|LTR|Gypsy?	-12847	4.2	0.000326	0.00677	ILMN_1740010	pecanex homolog 1 (Drosophila)	chr14:71576792:71576841:+	0.273	0.0158043	-2.561
RGS6		14q24.3	regulator of G-protein signaling 6			chr14	72229527	72247851	Intergenic	LTR17|LTR|ERV1	-160128	5.43	3.25e-06	0.000136	ILMN_1778267	regulator of G-protein signaling 6	chr14:73030260:73030309:+	0.07	0.292107	-5.656
PAPLN		14q24.2	papilin, proteoglycan-like sulfated glycoprotein			chr14	73697180	73714181	intron (NM_173462, intron 1 of 25)	intron (NM_173462, intron 1 of 25)	1475	4.96	1.22e-05	0.000425	ILMN_1710495	papilin, proteoglycan-like sulfated glycoprotein	chr14:73741069:73741118:+	-0.774	0.00242543	-0.431
FOS		14q24.3	FBJ murine osteosarcoma viral oncogene homolog	EGFR1, TGFBR, Stability, Entrez Query:Oncogene	TF	chr14	75744382	75750141	intron (NM_005252, intron 2 of 3)	intron (NM_005252, intron 2 of 3)	1780	3.76	0.000943	0.0162	ILMN_1669523	FBJ murine osteosarcoma viral oncogene homolog	chr14:75748361:75748410:+	-0.244	0.478119	-6.104
NRXN3		14q31	neurexin 3			chr14	79857579	79884260	intron (NM_001272020, intron 1 of 5)	intron (NM_001272020, intron 1 of 5)	125237	5.84	2.09e-06	9.28e-05	ILMN_2338722	neurexin 3	chr14:80330382:80330431:+	0.142	0.00476998	-1.213
NRXN3		14q31	neurexin 3			chr14	79895106	79998860	intron (NM_001272020, intron 2 of 5)	MSTA|LTR|ERVL-MaLR	201301	7.76	2.4e-09	3.57e-07	ILMN_2338722	neurexin 3	chr14:80330382:80330431:+	0.142	0.00476998	-1.213
GTF2A1		14q31.1	general transcription factor IIA 1	Stability	TF	chr14	81693518	81699059	Intergenic	Tigger7|DNA|TcMar-Tigger	-8713	3.82	0.000892	0.0154	ILMN_2249552	general transcription factor IIA 1	chr14:81686936:81686985:-	-0.001	0.948898	-6.53
GTF2A1		14q31.1	general transcription factor IIA 1	Stability	TF	chr14	81704247	81755473	3' UTR (NM_033104, exon 6 of 6)	3' UTR (NM_033104, exon 6 of 6)	-42285	6.64	2.27e-07	1.41e-05	ILMN_2249552	general transcription factor IIA 1	chr14:81686936:81686985:-	-0.001	0.948898	-6.53
STON2		14q31.1	stonin 2			chr14	81828913	81934589	intron (NM_001256430, intron 2 of 7)	intron (NM_001256430, intron 2 of 7)	11805	7.34	1.58e-09	2.6e-07	ILMN_1670705	stonin 2	chr14:81743245:81743281:-,chr14:81737204:81737216:-	-0.029	0.137551	-4.9
FLRT2		14q31.3	fibronectin leucine rich transmembrane protein 2			chr14	85987194	86013469	intron (NM_013231, intron 1 of 1)	CpG	3843	5.39	2.05e-06	9.15e-05	ILMN_1769615	fibronectin leucine rich transmembrane protein 2	chr14:86093837:86093886:+	-0.256	0.377278	-5.896
PTPN21		14q31.3	protein tyrosine phosphatase, non-receptor type 21	Phosphatase		chr14	89012459	89028656	intron (NM_007039, intron 1 of 18)	intron (NM_007039, intron 1 of 18)	566	3.25	0.00274	0.0374	ILMN_1719664	protein tyrosine phosphatase, non-receptor type 21	chr14:88934305:88934354:-	-0.224	0.00111065	0.468
RPS6KA5		14q32.11	ribosomal protein S6 kinase A5	Protein Kinase		chr14	91420465	91460117	intron (NM_182398, intron 3 of 12)	AluSx1|SINE|Alu	86702	3.46	0.00242	0.0341	ILMN_1683097	ribosomal protein S6 kinase A5	chr14:91360583:91360632:-	0.064	0.00246148	-0.448
CLMN		14q32.13	calmin (calponin-like, transmembrane)			chr14	95730659	95776264	intron (NM_024734, intron 1 of 12)	intron (NM_024734, intron 1 of 12)	32784	5.97	2.45e-07	1.51e-05	ILMN_3251242	calmin (calponin-like, transmembrane)	chr14:95648901:95648950:-	0.067	0.173942	-5.14
BDKRB1		14q32.1-q32.2	bradykinin receptor B1	Protein Kinase		chr14	96698697	96706480	intron (NM_000623, intron 1 of 2)	intron (NM_000623, intron 1 of 2)	-19959	4.22	0.000499	0.00962	ILMN_1734611	bradykinin receptor B1	chr14:96730773:96730822:+	-0.054	0.0838108	-4.378
TRAF3		14q32.32	TNF receptor associated factor 3	TNF_alpha_NF_kB		chr14	103224563	103228579	Intergenic	Intergenic	-17245	-2.62	0.00341	0.0442	ILMN_2383774	TNF receptor associated factor 3	chr14:103372255:103372304:+	0.114	0.0488506	-3.8
SNORD109B		15q11.2	small nucleolar RNA, C/D box 109B			chr15	25252379	25310987	Intergenic	Intergenic	-5438	6.58	2.3e-08	2.11e-06	ILMN_1787980	NA	chr15:25287138:25287187:+	0.263	0.000151739	2.814
LOC100128714		15q12	uncharacterized LOC100128714			chr15	26125048	26145411	Intergenic	L1MC1|LINE|L1	-12278	5.28	3.92e-06	0.00016	ILMN_3183065	uncharacterized LOC100128714	chr15:26260739:26260788:+	0.003	0.936269	-6.527
APBA2		15q11-q12	amyloid beta precursor protein binding family A member 2			chr15	29328652	29341828	intron (NM_001130414, intron 2 of 12)	intron (NM_001130414, intron 2 of 12)	121400	4.14	0.000209	0.00469	ILMN_1723626	amyloid beta precursor protein binding family A member 2	chr15:29410166:29410215:+	-0.143	0.0533432	-3.897
APBA2		15q11-q12	amyloid beta precursor protein binding family A member 2			chr15	29357672	29386608	intron (NM_001130414, intron 5 of 12)	MIRb|SINE|MIR	158300	4.84	1.88e-05	0.000616	ILMN_1723626	amyloid beta precursor protein binding family A member 2	chr15:29410166:29410215:+	-0.143	0.0533432	-3.897
TJP1		15q13	tight junction protein 1	Stability, Tumor Suppressor		chr15	30172537	30179130	intron (NM_001301025, intron 2 of 28)	intron (NM_001301025, intron 2 of 28)	-61127	3.42	0.00366	0.0466	ILMN_1691499	tight junction protein 1	chr15:29992876:29992925:-	-0.386	0.0309975	-3.301
KLF13		15q12	Kruppel-like factor 13		TF	chr15	31767971	31788897	intron (NM_130901, intron 10 of 10)	intron (NM_130901, intron 10 of 10)	159351	5.8	5.03e-07	2.78e-05	ILMN_1679929	Kruppel-like factor 13	chr15:31669644:31669693:+	-0.646	2.16808e-05	5.187
OTUD7A		15q13.3	OTU deubiquitinase 7A			chr15	31879376	31890624	intron (NM_130901, intron 1 of 10)	AluY|SINE|Alu	62542	4.33	0.00011	0.00272	ILMN_1718060	OTU deubiquitinase 7A	chr15:31947486:31947535:-	0.002	0.975492	-6.533
SPRED1		15q14	sprouty related, EVH1 domain containing 1	Kit Receptor		chr15	38530614	38536628	Intergenic	AluSq|SINE|Alu	-11431	4.56	4.98e-05	0.0014	ILMN_1804277	sprouty related, EVH1 domain containing 1	chr15:38646157:38646206:+	0.3	0.00282634	-0.609
CASC5		15q14	cancer susceptibility candidate 5	Futreal et al 2004, Mitelman 2000, Tumor Suppressor, Translocation		chr15	40910851	40921209	exon (NM_144508, exon 10 of 26)	exon (NM_144508, exon 10 of 26)	29583	3.6	0.00183	0.0276	ILMN_2357471	cancer susceptibility candidate 5	chr15:40920370:40920406:+,chr15:40920809:40920821:+	0.068	0.010444	-2.099
PATL2		15q21.1	protein associated with topoisomerase II homolog 2 (yeast)			chr15	44969421	44976793	Intergenic	MamRep488|DNA|hAT	-4021	4.06	0.00034	0.00701	ILMN_1768551	protein associated with topoisomerase II homolog 2 (yeast)	chr15:44958680:44958729:-	0.055	0.0503634	-3.834
DUT		15q21.1	deoxyuridine triphosphatase			chr15	48672907	48674656	Intergenic	Intergenic	49416	-3.66	0.0024	0.0339	ILMN_2374778	deoxyuridine triphosphatase	chr15:48635323:48635372:+	-0.273	0.0127489	-2.323
FBN1		15q21.1	fibrillin 1	Stability		chr15	48997251	49016596	Intergenic	L1MEf|LINE|L1	-68938	5.21	1.07e-05	0.000378	ILMN_1783182	fibrillin 1	chr15:48702225:48702274:-	-0.111	0.316735	-5.733
SHC4		15q21.1-q21.2	SHC (Src homology 2 domain containing) family member 4	Protein Kinase		chr15	49257663	49273213	Intergenic	Intergenic	-9797	5.09	7.19e-06	0.000273	ILMN_1807050	SHC (Src homology 2 domain containing) family member 4	chr15:49116223:49116272:-	-0.13	0.664513	-6.357
DTWD1		15q21.2	DTW domain containing 1			chr15	49998642	50069771	Intergenic	L1MA3|LINE|L1	120980	4.86	6.74e-05	0.00179	ILMN_2207816	DTW domain containing 1	chr15:49926872:49926921:+	-0.032	0.0199204	-2.819
DTWD1		15q21.2	DTW domain containing 1			chr15	50077288	50125311	Intergenic	MARNA|DNA|TcMar-Mariner	188073	4.37	0.000171	0.00396	ILMN_2207816	DTW domain containing 1	chr15:49926872:49926921:+	-0.032	0.0199204	-2.819
SLC27A2		15q21.2	solute carrier family 27 member 2			chr15	50404504	50532163	Intergenic	L1PB1|LINE|L1	-6060	7.78	1.17e-10	3.9e-08	ILMN_1700831	solute carrier family 27 member 2	chr15:50528158:50528207:+	-0.372	0.00277682	-0.587
HDC		15q21.2	histidine decarboxylase			chr15	50552630	50564897	promoter-TSS (NM_002112)	promoter-TSS (NM_002112)	-601	3.45	0.00187	0.0279	ILMN_1792323	histidine decarboxylase	chr15:50534202:50534251:-	-0.226	0.241579	-5.469
USP50		15q21.1	ubiquitin specific peptidase 50			chr15	50834456	50840641	intron (NM_203494, intron 1 of 6)	MIRb|SINE|MIR	1354	3.84	0.00315	0.0416	ILMN_1660536	ubiquitin specific peptidase 50	chr15:50830948:50830997:-	0.015	0.239438	-5.46
TNFAIP8L3		15q21.2	TNF alpha induced protein 8 like 3			chr15	51395597	51402105	Intergenic	Intergenic	-1378	3.37	0.00274	0.0374	ILMN_1682099	TNF alpha induced protein 8 like 3	chr15:51348888:51348937:-	-0.309	0.065257	-4.111
TNFAIP8L3		15q21.2	TNF alpha induced protein 8 like 3			chr15	51424618	51465533	Intergenic	MER113|DNA|hAT-Charlie	-47602	6.45	1.48e-08	1.47e-06	ILMN_1682099	TNF alpha induced protein 8 like 3	chr15:51348888:51348937:-	-0.309	0.065257	-4.111
GLDN		15q21.2	gliomedin			chr15	51716093	51736907	Intergenic	L1MA1|LINE|L1	92787	5.3	3.28e-06	0.000137	ILMN_1704376	gliomedin	chr15:51700034:51700083:+	1.33	1.45209e-05	5.675
DMXL2		15q21.2	Dmx like 2			chr15	51773964	51775015	intron (NM_001174116, intron 23 of 42)	intron (NM_001174116, intron 23 of 42)	140478	-3.78	0.00307	0.0409	ILMN_1705663	Dmx like 2	chr15:51742396:51742445:-	-0.328	2.22589e-05	5.154
MIR628		15q21.3	microRNA 628			chr15	55646743	55649566	TTS (NM_004855)	TTS (NM_004855)	17078	-4.32	0.00188	0.0281	ILMN_3309719	microRNA 628	chr15:55665143:55665192:-	0.01	0.716713	-6.407
CGNL1		15q21.3	cingulin-like 1			chr15	57664445	57683058	intron (NM_032866, intron 1 of 18)	AluJb|SINE|Alu	5048	3.26	0.00222	0.0319	ILMN_1730229	cingulin-like 1	chr15:57842758:57842807:+	-0.095	0.780411	-6.456
CGNL1		15q21.3	cingulin-like 1			chr15	57688997	57792398	intron (NM_032866, intron 4 of 18)	AluSx|SINE|Alu	71994	6.83	3.09e-08	2.66e-06	ILMN_1730229	cingulin-like 1	chr15:57842758:57842807:+	-0.095	0.780411	-6.456
GCOM1		15q21.3	GRINL1A complex locus 1			chr15	57830393	57921958	Intergenic	LTR26|LTR|ERV1	-7927	6.06	3.53e-07	2.05e-05	ILMN_2402581	NA	chr15:57967207:57967256:+	-0.419	0.00686868	-1.631
GCNT3		15q21.3	glucosaminyl (N-acetyl) transferase 3, mucin type			chr15	59815210	59936926	Intergenic	L1PA14|LINE|L1	-27914	7.95	4.56e-11	2.03e-08	ILMN_1712082	glucosaminyl (N-acetyl) transferase 3, mucin type	chr15:59912059:59912108:+	-0.224	0.0846161	-4.388
RORA		15q22.2	RAR related orphan receptor A	Tumor Suppressor	TF	chr15	61271986	61282815	intron (NM_134261, intron 1 of 10)	intron (NM_134261, intron 1 of 10)	244102	3.86	0.000625	0.0116	ILMN_2322499	RAR related orphan receptor A	chr15:60792099:60792148:-	-0.001	0.988285	-6.534
RORA		15q22.2	RAR related orphan receptor A	Tumor Suppressor	TF	chr15	61384566	61403465	intron (NM_134261, intron 1 of 10)	L2c|LINE|L2	127487	4.63	0.000351	0.00717	ILMN_2322499	RAR related orphan receptor A	chr15:60792099:60792148:-	-0.001	0.988285	-6.534
C2CD4A		15q22.2	C2 calcium-dependent domain containing 4A			chr15	62384210	62398623	Intergenic	Intergenic	32240	3.44	0.00215	0.0311	ILMN_1769925	C2 calcium-dependent domain containing 4A	chr15:62361016:62361065:+	0.098	0.0199204	-2.819
TPM1		15q22.1	tropomyosin 1 (alpha)	Stability, Tumor Suppressor		chr15	63232881	63253694	Intergenic	Intergenic	-91551	3.82	0.000378	0.00762	ILMN_1685339	tropomyosin 1 (alpha)	chr15:63362633:63362682:+	0.31	0.0593705	-4.012
LACTB		15q22.1	lactamase beta			chr15	63396989	63404454	Intergenic	AluSz6|SINE|Alu	-13278	3.69	0.00115	0.019	ILMN_1703335	lactamase beta	chr15:63433814:63433863:+	-0.197	0.137436	-4.899
CA12		15q22	carbonic anhydrase XII	Tumor Suppressor		chr15	63644935	63661977	intron (NM_206925, intron 2 of 9)	intron (NM_206925, intron 2 of 9)	20853	4.17	0.000986	0.0168	ILMN_2382942	carbonic anhydrase XII	chr15:63616120:63616169:-	-0.108	0.545145	-6.21
RBPMS2		15q22.31	RNA binding protein with multiple splicing 2			chr15	65065115	65073064	Intergenic	Intergenic	-1319	4.36	0.000224	0.00494	ILMN_1808238	RNA binding protein with multiple splicing 2	chr15:65032146:65032195:-	0.044	0.773097	-6.451
KBTBD13		15q22.31	kelch repeat and BTB domain containing 13			chr15	65351309	65380663	Intergenic	MIR|SINE|MIR	-3168	6.29	8.16e-08	5.93e-06	ILMN_1681308	kelch repeat and BTB domain containing 13	chr15:65369396:65369445:+	-0.008	0.853382	-6.498
PIAS1		15q	protein inhibitor of activated STAT 1	Androgen Receptor, TGFBR	TF	chr15	68269600	68274848	Intergenic	L1MC4|LINE|L1	-74348	3.41	0.00239	0.0337	ILMN_1780598	protein inhibitor of activated STAT 1	chr15:68480018:68480067:+	0.041	0.725615	-6.414
ITGA11		15q23	integrin subunit alpha 11			chr15	68659621	68660898	intron (NM_001004439, intron 3 of 29)	intron (NM_001004439, intron 3 of 29)	64233	-4.85	0.000161	0.00377	ILMN_2406084	integrin subunit alpha 11	chr15:68594230:68594279:-	-0.457	0.0311462	-3.306
CORO2B		15q23	coronin 2B			chr15	68697026	68932724	Intergenic	AluSx|SINE|Alu	-56433	4.14	0.00336	0.0437	ILMN_1676880	coronin 2B	chr15:69019865:69019914:+	0.274	0.230057	-5.419
CORO2B		15q23	coronin 2B			chr15	68938751	68980390	intron (NM_006091, intron 2 of 11)	intron (NM_006091, intron 2 of 11)	35243	5.77	1.02e-06	5.05e-05	ILMN_1676880	coronin 2B	chr15:69019865:69019914:+	0.274	0.230057	-5.419
PAQR5		15q23	progestin and adipoQ receptor family member V			chr15	69587513	69595118	promoter-TSS (NM_017705)	promoter-TSS (NM_017705)	21	3.05	0.00398	0.0495	ILMN_1806434	progestin and adipoQ receptor family member V	chr15:69698568:69698617:+	-0.003	0.991936	-6.534
TLE3		15q22	transducin like enhancer of split 3			chr15	70406237	70414104	Intergenic	L1MC1|LINE|L1	-19914	4.36	0.000135	0.00326	ILMN_2234412	transducin like enhancer of split 3	chr15:70343730:70343770:-,chr15:70342535:70342543:-	-0.235	0.0150353	-2.504
TLE3		15q22	transducin like enhancer of split 3			chr15	70418361	70421086	Intergenic	Intergenic	-29467	3.46	0.00212	0.0308	ILMN_2234412	transducin like enhancer of split 3	chr15:70343730:70343770:-,chr15:70342535:70342543:-	-0.235	0.0150353	-2.504
TLE3		15q22	transducin like enhancer of split 3			chr15	70424189	70427473	Intergenic	Intergenic	-35575	3.24	0.00309	0.0411	ILMN_2234412	transducin like enhancer of split 3	chr15:70343730:70343770:-,chr15:70342535:70342543:-	-0.235	0.0150353	-2.504
TLE3		15q22	transducin like enhancer of split 3			chr15	70601130	70610743	Intergenic	Intergenic	-215680	4.64	5.31e-05	0.00148	ILMN_2234412	transducin like enhancer of split 3	chr15:70343730:70343770:-,chr15:70342535:70342543:-	-0.235	0.0150353	-2.504
TLE3		15q22	transducin like enhancer of split 3			chr15	70626969	70637938	Intergenic	Intergenic	-242197	3.18	0.00366	0.0465	ILMN_2234412	transducin like enhancer of split 3	chr15:70343730:70343770:-,chr15:70342535:70342543:-	-0.235	0.0150353	-2.504
UACA		15q22-q24	uveal autoantigen with coiled-coil domains and ankyrin repeats			chr15	70778271	70796889	Intergenic	Intergenic	207040	5.15	5.92e-06	0.00023	ILMN_1703273	uveal autoantigen with coiled-coil domains and ankyrin repeats	chr15:70947129:70947178:-	-0.606	4.82769e-06	7.004
UACA		15q22-q24	uveal autoantigen with coiled-coil domains and ankyrin repeats			chr15	70888409	70899356	Intergenic	ERVL-E-int|LTR|ERVL	100738	3.89	0.00142	0.0225	ILMN_1703273	uveal autoantigen with coiled-coil domains and ankyrin repeats	chr15:70947129:70947178:-	-0.606	4.82769e-06	7.004
GRAMD2		15q23	GRAM domain containing 2			chr15	72470798	72484776	intron (NM_001012642, intron 1 of 11)	AluSx|SINE|Alu	12349	4.16	0.000148	0.00352	ILMN_1661443	GRAM domain containing 2	chr15:72452512:72452561:-	0.019	0.68326	-6.375
NEO1		15q22.3-q23	neogenin 1	Tumor Suppressor		chr15	73395097	73437701	intron (NM_001172623, intron 3 of 27)	(TG)n|Simple_repeat|Simple_repeat	71574	5.91	3.09e-07	1.84e-05	ILMN_1696702	neogenin 1	chr15:73595607:73595656:+	0.037	0.772871	-6.451
NEO1		15q22.3-q23	neogenin 1	Tumor Suppressor		chr15	73463554	73508190	intron (NM_001172623, intron 7 of 27)	intron (NM_001172623, intron 7 of 27)	141047	6.01	3.91e-07	2.23e-05	ILMN_1696702	neogenin 1	chr15:73595607:73595656:+	0.037	0.772871	-6.451
HCN4		15q24.1	hyperpolarization activated cyclic nucleotide gated potassium channel 4			chr15	73527799	73574110	intron (NM_001172623, intron 13 of 27)	intron (NM_001172623, intron 13 of 27)	110651	5.52	8.24e-06	0.000306	ILMN_1790810	hyperpolarization activated cyclic nucleotide gated potassium channel 4	chr15:73613982:73614031:-	0.118	0.0852187	-4.396
STOML1		15q24.1	stomatin like 1			chr15	74254370	74272576	Intergenic	Tigger3|DNA|TcMar-Tigger	21216	3.71	0.000511	0.00982	ILMN_1801130	stomatin like 1	chr15:74275684:74275733:-	-0.106	0.377904	-5.898
PPCDC		15q24.2	phosphopantothenoylcysteine decarboxylase			chr15	75369005	75374415	Intergenic	L1ME1|LINE|L1	36100	4.08	0.000274	0.00586	ILMN_1704941	phosphopantothenoylcysteine decarboxylase	chr15:75342807:75342856:+	-0.001	0.963892	-6.532
IREB2		15q25.1	iron responsive element binding protein 2	Stability		chr15	78704551	78727253	Intergenic	Intergenic	-14616	4.99	1.16e-05	0.000405	ILMN_1726554	iron responsive element binding protein 2	chr15:78791194:78791243:+	0.026	0.860363	-6.501
TMED3		15q24-q25	transmembrane p24 trafficking protein 3			chr15	79617243	79671849	intron (NM_001301203, intron 2 of 2)	L1PB1|LINE|L1	41142	6.29	7.15e-08	5.33e-06	ILMN_1719316	transmembrane p24 trafficking protein 3	chr15:79615070:79615119:+	0.273	0.000370448	1.755
IL16		15q26.3	interleukin 16			chr15	81378758	81565457	Intergenic	MLT1D|LTR|ERVL-MaLR	-17112	9.25	2.37e-13	6.33e-10	ILMN_2290628	NA	chr15:81600815:81600864:+	-0.014	0.622183	-6.312
IL16		15q26.3	interleukin 16			chr15	81567918	81597994	intron (NM_001172128, intron 11 of 18)	intron (NM_001172128, intron 11 of 18)	-6298	6.53	1.83e-08	1.74e-06	ILMN_2290628	NA	chr15:81600815:81600864:+	-0.014	0.622183	-6.312
HOMER2		15q24.3	homer scaffolding protein 2			chr15	83569362	83570787	intron (NM_199330, intron 1 of 8)	intron (NM_199330, intron 1 of 8)	51402	-4.2	0.00204	0.0299	ILMN_1671486	homer scaffolding protein 2	chr15:83517915:83517964:-	-0.107	0.70301	-6.394
ADAMTSL3		15q25.2	ADAMTS like 3			chr15	84275284	84336854	Intergenic	L1MA8|LINE|L1	-16769	6.54	2.35e-08	2.13e-06	ILMN_1798690	ADAMTS like 3	chr15:84708171:84708220:+	-0.797	4.80305e-05	4.221
SLC28A1		15q25.3	solute carrier family 28 member 1			chr15	85434534	85442873	3' UTR (NM_201651, exon 7 of 7)	3' UTR (NM_201651, exon 7 of 7)	10811	4.43	9.18e-05	0.00233	ILMN_1739925	solute carrier family 28 member 1	chr15:85439095:85439144:+	0.074	0.164093	-5.08
ABHD2		15q26.1	abhydrolase domain containing 2			chr15	89607219	89615149	Intergenic	Intergenic	-20197	4.22	0.00021	0.0047	ILMN_1785389	abhydrolase domain containing 2	chr15:89745539:89745588:+	0.032	0.0189015	-2.761
ANPEP		15q25-q26	alanyl aminopeptidase, membrane			chr15	90355013	90367551	Intergenic	L1MC4a|LINE|L1	-3210	4.92	1.44e-05	0.000492	ILMN_1763837	alanyl aminopeptidase, membrane	chr15:90328406:90328455:-	-0.525	0.0163455	-2.597
MCTP2		15q26.2	multiple C2 domains, transmembrane 2			chr15	94789891	94817907	Intergenic	Intergenic	-37531	5.66	8.94e-07	4.52e-05	ILMN_1792682	multiple C2 domains, transmembrane 2	chr15:95013573:95013622:+	0.012	0.778965	-6.455
MCTP2		15q26.2	multiple C2 domains, transmembrane 2			chr15	94886829	94919401	intron (NM_018349, intron 9 of 21)	intron (NM_018349, intron 9 of 21)	3951	5.48	1.51e-06	7.05e-05	ILMN_1792682	multiple C2 domains, transmembrane 2	chr15:95013573:95013622:+	0.012	0.778965	-6.455
MCTP2		15q26.2	multiple C2 domains, transmembrane 2			chr15	94941886	94971687	intron (NM_001159643, intron 16 of 19)	intron (NM_001159643, intron 16 of 19)	57622	5.77	6.87e-07	3.65e-05	ILMN_1792682	multiple C2 domains, transmembrane 2	chr15:95013573:95013622:+	0.012	0.778965	-6.455
MCTP2		15q26.2	multiple C2 domains, transmembrane 2			chr15	94973934	94992679	intron (NM_001159643, intron 16 of 19)	intron (NM_001159643, intron 16 of 19)	84142	5.1	7.46e-06	0.000281	ILMN_1792682	multiple C2 domains, transmembrane 2	chr15:95013573:95013622:+	0.012	0.778965	-6.455
NR2F2		15q26	nuclear receptor subfamily 2 group F member 2	Protein Kinase	TF	chr15	96756253	96773715	intron (NR_125738, intron 2 of 4)	L1MA9|LINE|L1	-104173	3.71	0.000523	0.00999	ILMN_1745785	nuclear receptor subfamily 2 group F member 2	chr15:96881513:96881562:+	0.46	1.25318e-05	5.86
PDIA2		16p13.3	protein disulfide isomerase family A member 2			chr16	321998	342659	promoter-TSS (NM_006849)	promoter-TSS (NM_006849)	-790	5.53	1.54e-06	7.19e-05	ILMN_1804444	protein disulfide isomerase family A member 2	chr16:336714:336735:+,chr16:336835:336862:+	-0.002	0.961345	-6.532
CCDC78		16p13.3	coiled-coil domain containing 78			chr16	717874	834112	promoter-TSS (NM_001290137)	promoter-TSS (NM_001290137)	480	3.84	0.00381	0.048	ILMN_1711473	NA	chr16:773170:773219:-	0.009	0.636434	-6.328
ZNF263		16p13.3	zinc finger protein 263		TF	chr16	3324617	3332804	Intergenic	Intergenic	-4777	4.21	0.000177	0.00409	ILMN_1692620	zinc finger protein 263	chr16:3341198:3341247:+	0.117	0.0977472	-4.543
OR2C1		16p13.3	olfactory receptor family 2 subfamily C member 1			chr16	3385935	3394053	Intergenic	L1MB5|LINE|L1	-15895	4.24	0.000161	0.00378	ILMN_1744428	olfactory receptor family 2 subfamily C member 1	chr16:3406637:3406686:+	0.046	0.0929843	-4.49
NLRC3		16p13.3	NLR family, CARD domain containing 3			chr16	3605233	3630837	intron (NR_075083, intron 1 of 20)	AluSg|SINE|Alu	9370	5.73	8.64e-07	4.4e-05	ILMN_3234784	NLR family, CARD domain containing 3	chr16:3589350:3589399:-	-0.023	0.687514	-6.38
ATF7IP2		16p13.13	activating transcription factor 7 interacting protein 2			chr16	10577678	10590088	Intergenic	HERVIP10F-int|LTR|ERV1	61158	3.6	0.00221	0.0318	ILMN_1804445	activating transcription factor 7 interacting protein 2	chr16:10577182:10577231:+	-0.197	0.0406668	-3.605
C16orf45		16p13.11	chromosome 16 open reading frame 45			chr16	15502612	15614218	intron (NM_033201, intron 1 of 5)	MER41B|LTR|ERV1	30090	3.86	0.00385	0.0483	ILMN_1687821	chromosome 16 open reading frame 45	chr16:15681470:15681520:+	-0.346	0.00798665	-1.8
ABCC1		16p13.1	ATP binding cassette subfamily C member 1	Stability		chr16	15820922	16294143	intron (NM_004996, intron 1 of 30)	THE1C-int|LTR|ERVL-MaLR	14098	10.56	6.71e-16	2.51e-11	ILMN_2335302	ATP binding cassette subfamily C member 1	chr16:16235323:16235372:+	-0.042	0.043755	-3.682
XYLT1		16p12.3	xylosyltransferase I			chr16	17256890	17258721	intron (NM_022166, intron 5 of 11)	AluSq|SINE|Alu	306933	-5.01	0.000125	0.00307	ILMN_1830462	xylosyltransferase I	chr16:17196424:17196473:-	0.391	0.151115	-4.997
ACSM1		16p12.3	acyl-CoA synthetase medium-chain family member 1			chr16	20675112	20733583	Intergenic	AluSx3|SINE|Alu	-1769	6.9	4.45e-09	5.61e-07	ILMN_1661434	acyl-CoA synthetase medium-chain family member 1	chr16:20634832:20634881:-	-0.046	8.26208e-05	3.562
IL21R		16p11	interleukin 21 receptor	Futreal et al 2004, Mitelman 2000, Translocation		chr16	27376313	27407414	Intergenic	MIR|SINE|MIR	-21620	5.98	2.36e-07	1.46e-05	ILMN_1798204	interleukin 21 receptor	chr16:27461733:27461782:+	0.068	0.0438156	-3.683
IL27		16p11	interleukin 27			chr16	28506146	28536439	Intergenic	AluY|SINE|Alu	-3137	5.34	3.67e-06	0.000151	ILMN_1753758	interleukin 27	chr16:28510900:28510949:-	-0.002	0.921896	-6.524
ZNF423		16q12	zinc finger protein 423		TF	chr16	49908832	49942578	Intergenic	FRAM|SINE|Alu	-33875	5.89	2.87e-07	1.73e-05	ILMN_1763602	zinc finger protein 423	chr16:49557561:49557610:-	-0.442	4.31161e-05	4.351
SNX20		16q12.1	sorting nexin 20			chr16	50700636	50735033	Intergenic	Intergenic	-2570	5.55	1.1e-06	5.38e-05	ILMN_1746213	sorting nexin 20	chr16:50707309:50707358:-	0.028	0.023464	-2.997
CHD9		16q12.2	chromodomain helicase DNA binding protein 9		TF	chr16	53055095	53056492	Intergenic	Intergenic	-33152	-3.47	0.00388	0.0485	ILMN_1762972	chromodomain helicase DNA binding protein 9	chr16:53360691:53360740:+	0.363	0.00331321	-0.792
AMFR		16q21	autocrine motility factor receptor, E3 ubiquitin protein ligase			chr16	56372750	56386511	3' UTR (NM_138736, exon 8 of 8)	3' UTR (NM_138736, exon 8 of 8)	79820	4.9	1.88e-05	0.000616	ILMN_1666258	autocrine motility factor receptor, E3 ubiquitin protein ligase	chr16:56423115:56423164:-	-0.267	0.00784662	-1.782
GPR56						chr16	57675955	57686167	intron (NM_001290142, intron 2 of 13)	intron (NM_001290142, intron 2 of 13)	7854	4.74	2.51e-05	0.000784	ILMN_1697228	adhesion G protein-coupled receptor G1	chr16:57653985:57654034:+	-0.147	0.0038424	-0.963
CNOT1		16q21	CCR4-NOT transcription complex subunit 1			chr16	58681398	58688891	Intergenic	MIRb|SINE|MIR	-21354	3.83	0.000875	0.0152	ILMN_1669206	CCR4-NOT transcription complex subunit 1	chr16:58553906:58553955:-	0.281	0.000835615	0.795
CDH11		16q21	cadherin 11	Tumor Suppressor		chr16	63848233	63919922	Intergenic	AluSz|SINE|Alu	1271842	5.78	3.42e-07	2e-05	ILMN_1672611	cadherin 11	chr16:64980871:64980920:-	-0.046	0.799583	-6.469
CDH11		16q21	cadherin 11	Tumor Suppressor		chr16	63926878	63939475	Intergenic	Intergenic	1222743	3.81	0.000336	0.00695	ILMN_1672611	cadherin 11	chr16:64980871:64980920:-	-0.046	0.799583	-6.469
CDH11		16q21	cadherin 11	Tumor Suppressor		chr16	64269846	64315653	Intergenic	Intergenic	863170	6.82	6.4e-09	7.48e-07	ILMN_1672611	cadherin 11	chr16:64980871:64980920:-	-0.046	0.799583	-6.469
CDH11		16q21	cadherin 11	Tumor Suppressor		chr16	64336954	64353479	Intergenic	Intergenic	810703	4.04	0.000175	0.00405	ILMN_1672611	cadherin 11	chr16:64980871:64980920:-	-0.046	0.799583	-6.469
CDH11		16q21	cadherin 11	Tumor Suppressor		chr16	64366395	64375125	Intergenic	Intergenic	785159	4.71	2.86e-05	0.000877	ILMN_1672611	cadherin 11	chr16:64980871:64980920:-	-0.046	0.799583	-6.469
CDH11		16q21	cadherin 11	Tumor Suppressor		chr16	64608643	64642024	Intergenic	Intergenic	530586	6.36	4.12e-08	3.39e-06	ILMN_1672611	cadherin 11	chr16:64980871:64980920:-	-0.046	0.799583	-6.469
CDH11		16q21	cadherin 11	Tumor Suppressor		chr16	64684981	64703811	Intergenic	MER30|DNA|hAT-Charlie	461523	5.42	2.16e-06	9.52e-05	ILMN_1672611	cadherin 11	chr16:64980871:64980920:-	-0.046	0.799583	-6.469
CDH11		16q21	cadherin 11	Tumor Suppressor		chr16	64812799	64817013	Intergenic	Intergenic	341013	3.81	0.000739	0.0133	ILMN_1672611	cadherin 11	chr16:64980871:64980920:-	-0.046	0.799583	-6.469
CDH11		16q21	cadherin 11	Tumor Suppressor		chr16	64844714	64880483	Intergenic	Intergenic	293321	6.22	8.72e-08	6.26e-06	ILMN_1672611	cadherin 11	chr16:64980871:64980920:-	-0.046	0.799583	-6.469
CDH11		16q21	cadherin 11	Tumor Suppressor		chr16	64899407	64947139	Intergenic	Intergenic	232646	6.16	3.29e-07	1.94e-05	ILMN_1672611	cadherin 11	chr16:64980871:64980920:-	-0.046	0.799583	-6.469
CDH11		16q21	cadherin 11	Tumor Suppressor		chr16	64955284	64971299	Intergenic	L1MA9|LINE|L1	192628	3.28	0.00276	0.0377	ILMN_1672611	cadherin 11	chr16:64980871:64980920:-	-0.046	0.799583	-6.469
CDH11		16q21	cadherin 11	Tumor Suppressor		chr16	65148950	65208578	intron (NR_110918, intron 3 of 3)	intron (NR_110918, intron 3 of 3)	-22845	3.66	0.00282	0.0382	ILMN_1672611	cadherin 11	chr16:64980871:64980920:-	-0.046	0.799583	-6.469
CDH5		16q22.1	cadherin 5			chr16	65999222	66119258	Intergenic	AluSc|SINE|Alu	-341285	7.67	1.62e-10	4.94e-08	ILMN_1719236	cadherin 5	chr16:66438320:66438369:+	-0.175	0.356696	-5.845
CDH5		16q22.1	cadherin 5			chr16	66123167	66375663	Intergenic	Intergenic	-151110	8.76	1.66e-12	2.14e-09	ILMN_1719236	cadherin 5	chr16:66438320:66438369:+	-0.175	0.356696	-5.845
CES4A		16q22.1	carboxylesterase 4A			chr16	67034432	67040784	intron (NM_173815, intron 8 of 11)	L2a|LINE|L2	3192	3.79	0.000729	0.0132	ILMN_1699852	carboxylesterase 4A	chr16:67043541:67043590:+	-0.178	0.469342	-6.089
NOL3		16q22.1	nucleolar protein 3			chr16	67193416	67212494	exon (NM_001040667, exon 13 of 15)	exon (NM_001040667, exon 13 of 15)	-1445	5.49	5.11e-06	0.000201	ILMN_2059797	nucleolar protein 3	chr16:67209352:67209401:+	0.261	0.0181733	-2.72
KCTD19		16q22.1	potassium channel tetramerization domain containing 19			chr16	67350142	67359876	intron (NM_001100915, intron 1 of 15)	AluJr|SINE|Alu	5652	3.51	0.00175	0.0266	ILMN_1759260	potassium channel tetramerization domain containing 19	chr16:67337049:67337094:-,chr16:67335822:67335825:-	-0.026	0.129449	-4.837
CDH1		16q22.1	cadherin 1	Wnt, Futreal et al 2004, Vogelstein and Kinzler 2004, Stability, Tumor Suppressor, Frameshift mutation, Missense mutation, Nonsense mutation, Splicing mutation		chr16	68727160	68825846	intron (NM_004360, intron 2 of 15)	AluSx|SINE|Alu	5308	6.97	3.69e-09	4.93e-07	ILMN_1770940	cadherin 1	chr16:68868900:68868949:+	-0.139	0.513685	-6.164
CHST4		16q22.2	carbohydrate (N-acetylglucosamine 6-O) sulfotransferase 4			chr16	71553596	71570719	intron (NM_001166395, intron 1 of 1)	AluSz|SINE|Alu	2003	4.32	0.000128	0.00313	ILMN_1696590	carbohydrate (N-acetylglucosamine 6-O) sulfotransferase 4	chr16:71572304:71572353:+	-0.4	0.0383371	-3.536
TXNL4B		16q22.2	thioredoxin like 4B			chr16	72150465	72177632	intron (NM_031293, intron 12 of 20)	AluJo|SINE|Alu	-35833	5.12	8.71e-06	0.000321	ILMN_1748488	thioredoxin like 4B	chr16:72119053:72119102:-	-0.07	0.589056	-6.27
PMFBP1		16q22.2	polyamine modulated factor 1 binding protein 1			chr16	72182739	72299855	Intergenic	Intergenic	-34948	8.12	2.32e-11	1.24e-08	ILMN_1713867	polyamine modulated factor 1 binding protein 1	chr16:72153175:72153224:-	0.213	2.67433e-05	4.934
PMFBP1		16q22.2	polyamine modulated factor 1 binding protein 1			chr16	72311976	72356666	Intergenic	MER115|DNA|hAT-Tip100	-127972	6.43	3.13e-08	2.68e-06	ILMN_1713867	polyamine modulated factor 1 binding protein 1	chr16:72153175:72153224:-	0.213	2.67433e-05	4.934
PMFBP1		16q22.2	polyamine modulated factor 1 binding protein 1			chr16	72462682	72542603	Intergenic	Intergenic	-296293	7.17	1.48e-09	2.46e-07	ILMN_1713867	polyamine modulated factor 1 binding protein 1	chr16:72153175:72153224:-	0.213	2.67433e-05	4.934
ZFHX3		16q22.3	zinc finger homeobox 3	Tumor Suppressor	TF	chr16	72667321	72683538	Intergenic	Intergenic	406845	4.97	1.19e-05	0.000415	ILMN_1808587	zinc finger homeobox 3	chr16:72821170:72821219:-	-0.289	0.023962	-3.02
ZFHX3		16q22.3	zinc finger homeobox 3	Tumor Suppressor	TF	chr16	72688318	72716902	Intergenic	L2|LINE|L2	379664	5.69	6.76e-07	3.59e-05	ILMN_1808587	zinc finger homeobox 3	chr16:72821170:72821219:-	-0.289	0.023962	-3.02
ZFHX3		16q22.3	zinc finger homeobox 3	Tumor Suppressor	TF	chr16	72730666	72751400	Intergenic	Intergenic	341241	5.27	4.69e-06	0.000188	ILMN_1808587	zinc finger homeobox 3	chr16:72821170:72821219:-	-0.289	0.023962	-3.02
BCAR1		16q23.1	breast cancer anti-estrogen resistance 1	EGFR1, Tumor Suppressor		chr16	75326037	75393442	intron (NM_006324, intron 5 of 6)	intron (NM_006324, intron 5 of 6)	-57788	6.97	3.64e-09	4.88e-07	ILMN_1672596	breast cancer anti-estrogen resistance 1	chr16:75263257:75263306:-	-0.225	0.00762287	-1.75
CFDP1		16q22.2-q22.3	craniofacial development protein 1			chr16	75398406	75413077	intron (NM_006324, intron 5 of 6)	intron (NM_006324, intron 5 of 6)	61646	5.44	2.02e-06	9.05e-05	ILMN_1800837	craniofacial development protein 1	chr16:75338941:75338990:-	-0.253	0.00124719	0.335
WWOX		16q23	WW domain containing oxidoreductase	Tumor Suppressor		chr16	78690755	78699226	intron (NM_001291997, intron 7 of 7)	L1MC4a|LINE|L1	561680	3.7	0.00124	0.0201	ILMN_2415776	WW domain containing oxidoreductase	chr16:78133732:78133781:+	0.435	0.00364988	-0.903
MAF		16q22-q23	v-maf avian musculoaponeurotic fibrosarcoma oncogene homolog	Futreal et al 2004, Mitelman 2000, Entrez Query:Oncogene, Translocation	TF	chr16	78918365	78927298	intron (NM_001291997, intron 7 of 7)	L2|LINE|L2	711791	3.56	0.00147	0.0232	ILMN_1722206	v-maf avian musculoaponeurotic fibrosarcoma oncogene homolog	chr16:79628737:79628786:-	0.607	2.86468e-05	4.848
MAF		16q22-q23	v-maf avian musculoaponeurotic fibrosarcoma oncogene homolog	Futreal et al 2004, Mitelman 2000, Entrez Query:Oncogene, Translocation	TF	chr16	78949109	78953237	intron (NM_001291997, intron 7 of 7)	MLT1K|LTR|ERVL-MaLR	683449	3.51	0.00237	0.0335	ILMN_1722206	v-maf avian musculoaponeurotic fibrosarcoma oncogene homolog	chr16:79628737:79628786:-	0.607	2.86468e-05	4.848
MAF		16q22-q23	v-maf avian musculoaponeurotic fibrosarcoma oncogene homolog	Futreal et al 2004, Mitelman 2000, Entrez Query:Oncogene, Translocation	TF	chr16	79018275	79064492	intron (NM_001291997, intron 7 of 7)	L2a|LINE|L2	593239	6.17	1.87e-07	1.19e-05	ILMN_1722206	v-maf avian musculoaponeurotic fibrosarcoma oncogene homolog	chr16:79628737:79628786:-	0.607	2.86468e-05	4.848
MAF		16q22-q23	v-maf avian musculoaponeurotic fibrosarcoma oncogene homolog	Futreal et al 2004, Mitelman 2000, Entrez Query:Oncogene, Translocation	TF	chr16	79070805	79077197	intron (NM_001291997, intron 7 of 7)	MIR|SINE|MIR	560621	3.52	0.00293	0.0394	ILMN_1722206	v-maf avian musculoaponeurotic fibrosarcoma oncogene homolog	chr16:79628737:79628786:-	0.607	2.86468e-05	4.848
MAF		16q22-q23	v-maf avian musculoaponeurotic fibrosarcoma oncogene homolog	Futreal et al 2004, Mitelman 2000, Entrez Query:Oncogene, Translocation	TF	chr16	79081152	79121542	intron (NM_001291997, intron 7 of 7)	L2a|LINE|L2	533275	6.23	6.67e-08	5.08e-06	ILMN_1722206	v-maf avian musculoaponeurotic fibrosarcoma oncogene homolog	chr16:79628737:79628786:-	0.607	2.86468e-05	4.848
MAF		16q22-q23	v-maf avian musculoaponeurotic fibrosarcoma oncogene homolog	Futreal et al 2004, Mitelman 2000, Entrez Query:Oncogene, Translocation	TF	chr16	79149036	79161399	intron (NM_001291997, intron 7 of 7)	intron (NM_001291997, intron 7 of 7)	479405	4.59	9.17e-05	0.00233	ILMN_1722206	v-maf avian musculoaponeurotic fibrosarcoma oncogene homolog	chr16:79628737:79628786:-	0.607	2.86468e-05	4.848
MAF		16q22-q23	v-maf avian musculoaponeurotic fibrosarcoma oncogene homolog	Futreal et al 2004, Mitelman 2000, Entrez Query:Oncogene, Translocation	TF	chr16	79170637	79202838	intron (NM_001291997, intron 7 of 7)	intron (NM_001291997, intron 7 of 7)	447885	6.18	1.33e-07	8.93e-06	ILMN_1722206	v-maf avian musculoaponeurotic fibrosarcoma oncogene homolog	chr16:79628737:79628786:-	0.607	2.86468e-05	4.848
MAF		16q22-q23	v-maf avian musculoaponeurotic fibrosarcoma oncogene homolog	Futreal et al 2004, Mitelman 2000, Entrez Query:Oncogene, Translocation	TF	chr16	79206703	79243698	intron (NM_001291997, intron 7 of 7)	AluSx1|SINE|Alu	409422	3.39	0.00322	0.0423	ILMN_1722206	v-maf avian musculoaponeurotic fibrosarcoma oncogene homolog	chr16:79628737:79628786:-	0.607	2.86468e-05	4.848
MAF		16q22-q23	v-maf avian musculoaponeurotic fibrosarcoma oncogene homolog	Futreal et al 2004, Mitelman 2000, Entrez Query:Oncogene, Translocation	TF	chr16	79285858	79315181	Intergenic	Intergenic	334103	5.98	2.07e-07	1.3e-05	ILMN_1722206	v-maf avian musculoaponeurotic fibrosarcoma oncogene homolog	chr16:79628737:79628786:-	0.607	2.86468e-05	4.848
DYNLRB2		16q23.3	dynein light chain roadblock-type 2			chr16	80176428	80271463	intron (NR_120307, intron 2 of 5)	intron (NR_120307, intron 2 of 5)	-350909	6.29	5.2e-08	4.15e-06	ILMN_1697317	dynein light chain roadblock-type 2	chr16:80584460:80584509:+	-0.057	0.742037	-6.427
LINC00311		16q24.1	long intergenic non-protein coding RNA 311			chr16	85265941	85275025	Intergenic	Intergenic	-46081	3.83	0.0013	0.0209	ILMN_3306972	long intergenic non-protein coding RNA 311	chr16:85316859:85316908:+	0.037	0.26577	-5.564
FOXL1		16q24	forkhead box L1		TF	chr16	86909649	86926373	Intergenic	Intergenic	305896	5.26	4.59e-06	0.000184	ILMN_1741692	forkhead box L1	chr16:86613097:86613146:+	0.041	0.0782984	-4.306
FBXO31		16q24.2	F-box protein 31	Tumor Suppressor		chr16	87394706	87408110	intron (NM_001282683, intron 2 of 9)	intron (NM_001282683, intron 2 of 9)	15991	4.23	0.000761	0.0137	ILMN_1771139	F-box protein 31	chr16:87363110:87363159:-	0.104	0.190679	-5.234
DBNDD1		16q24.3	dysbindin (dystrobrevin binding protein 1) domain containing 1			chr16	90080260	90087824	intron (NM_001288708, intron 1 of 4)	intron (NM_001288708, intron 1 of 4)	1921	4.01	0.000456	0.00893	ILMN_1757631	dysbindin (dystrobrevin binding protein 1) domain containing 1	chr16:90071427:90071476:-	-0.192	0.0286338	-3.214
FAM101B		17p13	family with sequence similarity 101 member B			chr17	410358	411468	TTS (NM_001128159)	TTS (NM_001128159)	-115182	-3	0.00305	0.0407	ILMN_1714418	family with sequence similarity 101 member B	chr17:295664:295713:-	-0.253	0.000588921	1.209
FAM57A		17p13.3	family with sequence similarity 57 member A			chr17	631588	637775	Intergenic	Intergenic	-1166	3.69	0.00141	0.0224	ILMN_1673899	family with sequence similarity 57 member A	chr17:645803:645852:+	-0.352	0.00161271	0.032
METTL16		17p13.3	methyltransferase like 16			chr17	2418767	2489732	Intergenic	AluSz|SINE|Alu	-39049	6.97	2.96e-09	4.21e-07	ILMN_1693290	methyltransferase like 16	chr17:2322014:2322063:-	-0.373	1.57866e-05	5.572
TRPV3		17p13.2	transient receptor potential cation channel subfamily V member 3			chr17	3428676	3447967	intron (NM_145068, intron 7 of 17)	intron (NM_145068, intron 7 of 17)	22968	4.19	0.000261	0.00562	ILMN_1802901	transient receptor potential cation channel subfamily V member 3	chr17:3416767:3416816:-	-0.033	0.482826	-6.113
DNAH9		17p12	dynein axonemal heavy chain 9			chr17	11771563	11836039	intron (NM_004662, intron 5 of 14)	intron (NM_004662, intron 5 of 14)	17582	3.24	0.00294	0.0396	ILMN_1777074	dynein axonemal heavy chain 9	chr17:11872888:11872937:+	-0.012	0.459558	-6.07
MAP2K4		17p12	mitogen-activated protein kinase kinase 4	Futreal et al 2004, Vogelstein and Kinzler 2004, Tumor Suppressor, Large deletion, Missense mutation, Nonsense mutation		chr17	11910883	11923366	Intergenic	Intergenic	-7011	3.27	0.000867	0.0151	ILMN_2100689	mitogen-activated protein kinase kinase 4	chr17:12046590:12046639:+	-0.327	0.000102132	3.298
RAI1		17p11.2	retinoic acid induced 1		TF	chr17	17621730	17628595	intron (NM_030665, intron 1 of 5)	intron (NM_030665, intron 1 of 5)	40375	3.77	0.00112	0.0186	ILMN_2060770	retinoic acid induced 1	chr17:17714466:17714515:+	0.004	0.965981	-6.533
FAM83G		17p11.2	family with sequence similarity 83 member G			chr17	18892454	18900037	intron (NM_001039999, intron 2 of 5)	intron (NM_001039999, intron 2 of 5)	11815	4.12	0.000309	0.00646	ILMN_2122848	family with sequence similarity 83 member G	chr17:18874711:18874760:-	0.025	0.236015	-5.446
B9D1		17p11.2	B9 protein domain 1			chr17	19260352	19273652	promoter-TSS (NM_015681)	promoter-TSS (NM_015681)	-956	4.1	0.000442	0.00871	ILMN_3239284	B9 protein domain 1	chr17:19247103:19247149:-,chr17:19246772:19246774:-	-0.209	0.163666	-5.077
ALDH3A1		17p11.2	aldehyde dehydrogenase 3 family member A1			chr17	19650284	19656322	Intergenic	Intergenic	-1557	3.72	0.000977	0.0166	ILMN_1702503	aldehyde dehydrogenase 3 family member A1	chr17:19641327:19641376:-	0.128	0.21717	-5.362
C17orf51		17p11.2	chromosome 17 open reading frame 51			chr17	21420265	21441604	TTS (NM_001113434)	TTS (NM_001113434)	24007	4.45	7.53e-05	0.00198	ILMN_1746634	chromosome 17 open reading frame 51	chr17:21431810:21431859:-	0.095	5.66897e-05	4.018
FOXN1		17q11.2	forkhead box N1		TF	chr17	26829176	26842363	Intergenic	Intergenic	-15190	5.01	1.51e-05	0.000513	ILMN_1666363	forkhead box N1	chr17:26864897:26864946:+	0.11	0.000348423	1.829
FOXN1		17q11.2	forkhead box N1		TF	chr17	26853026	26868736	intron (NM_003593, intron 5 of 7)	intron (NM_003593, intron 5 of 7)	9922	4.64	4.14e-05	0.0012	ILMN_1666363	forkhead box N1	chr17:26864897:26864946:+	0.11	0.000348423	1.829
ABHD15		17q11.2	abhydrolase domain containing 15			chr17	27880510	27882984	Intergenic	AluSz|SINE|Alu	12295	3.47	0.00194	0.0288	ILMN_1769390	abhydrolase domain containing 15	chr17:27888550:27888599:-	-0.003	0.97853	-6.534
SLC6A4		17q11.2	solute carrier family 6 member 4	Stability		chr17	28514127	28590256	intron (NM_001045, intron 1 of 14)	intron (NM_001045, intron 1 of 14)	10795	6.65	1.19e-07	8.14e-06	ILMN_1683694	solute carrier family 6 member 4	chr17:28525197:28525246:-	-0.208	0.338884	-5.797
TMIGD1		17q11.2	transmembrane and immunoglobulin domain containing 1			chr17	28623773	28676892	intron (NM_206832, intron 4 of 6)	intron (NM_206832, intron 4 of 6)	10733	6.31	6.08e-08	4.73e-06	ILMN_1771467	transmembrane and immunoglobulin domain containing 1	chr17:28643655:28643704:-	0.105	0.0604107	-4.029
TMIGD1		17q11.2	transmembrane and immunoglobulin domain containing 1			chr17	28680737	28685973	Intergenic	AluSx1|SINE|Alu	-22290	4.15	0.000282	0.00601	ILMN_1771467	transmembrane and immunoglobulin domain containing 1	chr17:28643655:28643704:-	0.105	0.0604107	-4.029
TBC1D29		17q11.2	TBC1 domain family member 29			chr17	28864641	28879258	Intergenic	Tigger1|DNA|TcMar-Tigger	-14635	3.98	0.000485	0.00938	ILMN_1705423	TBC1 domain family member 29	chr17:28886584:28886614:+	0.211	0.000747354	0.921
UTP6		17q11.2	UTP6, small subunit processome component	Stability		chr17	30216321	30259330	Intergenic	AluY|SINE|Alu	-9096	5.89	3.32e-07	1.95e-05	ILMN_1778238	UTP6, small subunit processome component	chr17:30190421:30190470:-	0.075	0.282302	-5.623
RHBDL3		17q11.2	rhomboid, veinlet-like 3 (Drosophila)			chr17	30577934	30634564	intron (NM_138328, intron 2 of 8)	intron (NM_138328, intron 2 of 8)	13054	6.61	1.38e-08	1.39e-06	ILMN_1716019	rhomboid, veinlet-like 3 (Drosophila)	chr17:30651486:30651535:+	0.247	0.139918	-4.917
CDK5R1		17q11.2	cyclin-dependent kinase 5, regulatory subunit 1 (p35)	Protein Kinase		chr17	30933310	30939854	intron (NM_015194, intron 20 of 21)	intron (NM_015194, intron 20 of 21)	122477	3.68	0.00117	0.0192	ILMN_1730928	cyclin-dependent kinase 5, regulatory subunit 1 (p35)	chr17:30817550:30817599:+	0.202	0.0779852	-4.302
CDK5R1		17q11.2	cyclin-dependent kinase 5, regulatory subunit 1 (p35)	Protein Kinase		chr17	30950208	30955469	intron (NM_015194, intron 20 of 21)	AluJb|SINE|Alu	138733	3.58	0.00218	0.0315	ILMN_1730928	cyclin-dependent kinase 5, regulatory subunit 1 (p35)	chr17:30817550:30817599:+	0.202	0.0779852	-4.302
MYO1D		17q11.2	myosin ID			chr17	31120859	31129312	intron (NM_015194, intron 1 of 21)	intron (NM_015194, intron 1 of 21)	78817	4.59	8.25e-05	0.00214	ILMN_1805999	myosin ID	chr17:30819938:30819987:-	-1.396	2.70934e-07	10.598
MYO1D		17q11.2	myosin ID			chr17	31145453	31150609	intron (NM_015194, intron 1 of 21)	L1PA13|LINE|L1	55871	4.44	0.000463	0.00905	ILMN_1805999	myosin ID	chr17:30819938:30819987:-	-1.396	2.70934e-07	10.598
LIG3		17q11.2-q12	ligase III, DNA, ATP-dependent	Stability		chr17	33339472	33340575	intron (NR_037714, intron 6 of 6)	intron (NR_037714, intron 6 of 6)	32506	-4.05	0.00136	0.0217	ILMN_1660582	ligase III, DNA, ATP-dependent	chr17:33331902:33331951:+	0.26	0.000429092	1.577
SLFN11		17q12	schlafen family member 11			chr17	33712962	33720556	Intergenic	L1PREC2|LINE|L1	-16039	3.65	0.00128	0.0206	ILMN_1752520	schlafen family member 11	chr17:33677802:33677851:-	-0.293	0.0145932	-2.471
ARHGAP23		17q12	Rho GTPase activating protein 23			chr17	36563857	36600470	Intergenic	Intergenic	-2557	5.87	2.91e-07	1.75e-05	ILMN_1672742	Rho GTPase activating protein 23	chr17:36654031:36654068:+,chr17:36654656:36654667:+	0.045	0.12533	-4.803
ERBB2		17q12	erb-b2 receptor tyrosine kinase 2	Alpha6Beta4 Integrin, Futreal et al 2004, Vogelstein and Kinzler 2004, Protein Kinase, Stability, Tumor Suppressor, Tyrosine Kinase, Entrez Query:Oncogene, Amplification		chr17	37850965	37861250	promoter-TSS (NM_004448)	promoter-TSS (NM_004448)	-124	4.34	0.000127	0.00311	ILMN_3268199	NA	chr17:37851124:37851173:+	0.118	0.102327	-4.593
KRT14		17q21.2	keratin 14	Entrez Query:Oncogene		chr17	39748212	39762932	Intergenic	(TGG)n|Simple_repeat|Simple_repeat	-12425	5.19	9.11e-06	0.000331	ILMN_1774088	keratin 14	chr17:39739556:39739605:-	0.007	0.717215	-6.407
KRT17		17q21.2	keratin 17	EGFR1		chr17	39773406	39784507	intron (NM_000422, intron 2 of 7)	intron (NM_000422, intron 2 of 7)	1926	4.71	4.42e-05	0.00126	ILMN_1666845	keratin 17	chr17:39775709:39775758:-	0.428	8.20943e-05	3.57
PLEKHH3		17q21.2	pleckstrin homology, MyTH4 and FERM domain containing H3			chr17	40822177	40829820	exon (NM_024927, exon 3 of 13)	exon (NM_024927, exon 3 of 13)	2110	3.92	0.000907	0.0156	ILMN_1804652	pleckstrin homology, MyTH4 and FERM domain containing H3	chr17:40820056:40820105:-	0.417	0.00248921	-0.461
SLC4A1		17q21.31	solute carrier family 4 member 1 (Diego blood group)	Stability, Tumor Suppressor		chr17	42330699	42334924	intron (NM_000342, intron 14 of 19)	intron (NM_000342, intron 14 of 19)	12691	3.36	0.00353	0.0453	ILMN_3285762	solute carrier family 4 member 1 (Diego blood group)	chr17:42326673:42326722:-	0.067	0.0765664	-4.281
C1QL1		17q21	complement component 1, q subcomponent-like 1			chr17	42987629	43101258	intron (NM_006688, intron 1 of 1)	CpG	1201	7.68	2.09e-10	5.76e-08	ILMN_1716957	complement component 1, q subcomponent-like 1	chr17:43037248:43037297:-	0.798	8.04398e-05	3.595
MAP3K14		17q21	mitogen-activated protein kinase kinase kinase 14	EGFR1, TNF_alpha_NF_kB, Protein Kinase		chr17	43426814	43433333	Intergenic	AluJr|SINE|Alu	-35643	3.49	0.00185	0.0277	ILMN_1724070	mitogen-activated protein kinase kinase kinase 14	chr17:43340778:43340827:-	0.367	7.06777e-05	3.752
ARHGAP27		17q21.31	Rho GTPase activating protein 27			chr17	43448868	43468506	Intergenic	AluSq4|SINE|Alu	44325	4.74	2.78e-05	0.000862	ILMN_2103362	Rho GTPase activating protein 27	chr17:43471672:43471721:-	-0.071	0.521483	-6.175
CDC27		17q21.32	cell division cycle 27	TGFBR		chr17	45271750	45276797	Intergenic	Intergenic	-7595	3.51	0.00226	0.0323	ILMN_3287952	cell division cycle 27	chr2:133019774:133019823:+	0.307	0.0222624	-2.94
EPN3		17q21.33	epsin 3			chr17	48590953	48621949	exon (NM_032133, exon 18 of 19)	exon (NM_032133, exon 18 of 19)	-3597	5.24	4.77e-06	0.000189	ILMN_1726893	epsin 3	chr17:48619949:48619998:+	-0.013	0.847852	-6.495
WFIKKN2		17q21.33	WAP, follistatin/kazal, immunoglobulin, kunitz and netrin domain containing 2			chr17	48882955	48913456	Intergenic	LTR1|LTR|ERV1	-14400	5.64	7.85e-07	4.07e-05	ILMN_1662837	WAP, follistatin/kazal, immunoglobulin, kunitz and netrin domain containing 2	chr17:48919540:48919589:+	-0.244	0.0723821	-4.221
KIF2B		17q22	kinesin family member 2B			chr17	51492741	51851429	Intergenic	L1M1|LINE|L1	-228154	10.05	5.28e-15	5.24e-11	ILMN_1652181	kinesin family member 2B	chr17:51902037:51902086:+	0.019	0.538082	-6.2
KIF2B		17q22	kinesin family member 2B			chr17	51860997	51991595	Intergenic	Intergenic	26057	8.55	3.94e-12	3.49e-09	ILMN_1652181	kinesin family member 2B	chr17:51902037:51902086:+	0.019	0.538082	-6.2
KIF2B		17q22	kinesin family member 2B			chr17	52150583	52716581	Intergenic	L1MDa|LINE|L1	533343	3.69	0.00396	0.0493	ILMN_1652181	kinesin family member 2B	chr17:51902037:51902086:+	0.019	0.538082	-6.2
TOM1L1		17q23.2	target of myb1 like 1 membrane trafficking protein	Protein Kinase, Entrez Query:Oncogene		chr17	52723710	52770257	Intergenic	Intergenic	-231069	7.28	7.94e-10	1.53e-07	ILMN_1802642	target of myb1 like 1 membrane trafficking protein	chr17:53027441:53027487:+,chr17:53037927:53037929:+	-0.365	0.00320399	-0.755
HLF		17q22	hepatic leukemia factor	Futreal et al 2004, Mitelman 2000, Translocation	TF	chr17	53247151	53383828	Intergenic	L1MC4a|LINE|L1	-26832	5.89	9.07e-07	4.57e-05	ILMN_1722829	hepatic leukemia factor	chr17:53400614:53400663:+	-0.321	0.0504801	-3.836
TMEM100		17q22	transmembrane protein 100			chr17	53614788	53790477	Intergenic	HAL1|LINE|L1	97593	7.99	5.21e-11	2.19e-08	ILMN_1698259	transmembrane protein 100	chr17:53797731:53797780:-	-0.464	0.00699351	-1.651
TMEM100		17q22	transmembrane protein 100			chr17	53795426	53826445	Intergenic	MIRc|SINE|MIR	-1453	4.34	0.00291	0.0392	ILMN_1698259	transmembrane protein 100	chr17:53797731:53797780:-	-0.464	0.00699351	-1.651
MSI2		17q22	musashi RNA binding protein 2	Futreal et al 2004, Mitelman 2000, Translocation		chr17	55204971	55332175	Intergenic	Intergenic	-65358	3.59	0.00108	0.018	ILMN_1713088	musashi RNA binding protein 2	chr17:55757003:55757052:+	-0.337	0.00124038	0.342
CUEDC1		17q23.2	CUE domain containing 1			chr17	56037355	56042038	Intergenic	Intergenic	-7012	3.32	0.00365	0.0464	ILMN_1676665	NA	chr17:55940367:55940416:-	0.598	0.000606983	1.172
BCAS3		17q23	breast carcinoma amplified sequence 3			chr17	59075215	59103470	intron (NM_017679, intron 15 of 23)	intron (NM_017679, intron 15 of 23)	334170	5.34	2.5e-06	0.000108	ILMN_2054510	breast carcinoma amplified sequence 3	chr17:59469868:59469917:+	-0.087	0.0840453	-4.381
INTS2		17q23.2	integrator complex subunit 2			chr17	60004226	60011257	Intergenic	AluSx3|SINE|Alu	-2364	4.21	0.000226	0.00497	ILMN_1686553	integrator complex subunit 2	chr17:59943017:59943066:-	-0.314	0.00243383	-0.435
TANC2		17q23.3	tetratricopeptide repeat, ankyrin repeat and coiled-coil containing 2			chr17	60977597	61062387	intron (NR_036146, intron 3 of 3)	intron (NR_036146, intron 3 of 3)	-66906	7.36	6.24e-10	1.33e-07	ILMN_3244286	tetratricopeptide repeat, ankyrin repeat and coiled-coil containing 2	chr17:61504503:61504552:+	-0.255	0.00898638	-1.934
ACE		17q23.3	angiotensin I converting enzyme			chr17	61537308	61558592	Intergenic	Intergenic	-6472	4.88	1.46e-05	0.000499	ILMN_2339410	angiotensin I converting enzyme	chr17:61571380:61571427:+,chr17:61571733:61571734:+	-0.028	0.0932189	-4.493
CD79B		17q23	CD79b molecule			chr17	62023029	62028786	intron (NM_000334, intron 16 of 23)	intron (NM_000334, intron 16 of 23)	-16203	3.7	0.00116	0.0191	ILMN_1785439	CD79b molecule	chr17:62006160:62006209:-	0.405	3.09639e-05	4.748
AXIN2		17q24.1	axin 2	TGFBR, Wnt, Vogelstein and Kinzler 2004, Protein Kinase, Stability		chr17	63566868	63574009	Intergenic	Intergenic	-12698	3.39	0.00313	0.0415	ILMN_1724480	axin 2	chr17:63524904:63524953:-	0.009	0.974644	-6.533
KCNJ2		17q24.3	potassium voltage-gated channel subfamily J member 2			chr17	68182140	68229280	Intergenic	Intergenic	40034	5.77	2.1e-06	9.29e-05	ILMN_1780334	potassium voltage-gated channel subfamily J member 2	chr17:68175928:68175977:+	0.031	0.924472	-6.524
CASKIN2		17q25.1	CASK interacting protein 2			chr17	73506564	73514797	intron (NM_020753, intron 1 of 19)	intron (NM_020753, intron 1 of 19)	984	3.81	0.000906	0.0156	ILMN_1768556	CASK interacting protein 2	chr17:73496463:73496512:-	-0.223	0.00521081	-1.314
EVPL		17q25.1	envoplakin			chr17	74009566	74015924	intron (NM_001988, intron 14 of 21)	AluJb|SINE|Alu	10762	4.27	0.000217	0.00484	ILMN_1727288	envoplakin	chr17:74002950:74002999:-	-0.455	0.0288362	-3.222
FOXJ1		17q25.1	forkhead box J1		TF	chr17	74102264	74174704	TTS (NM_052916)	TTS (NM_052916)	-1104	4.01	0.00103	0.0173	ILMN_1802190	forkhead box J1	chr17:74132601:74132650:-	0.015	0.64636	-6.338
RHBDF2		17q25.1	rhomboid 5 homolog 2 (Drosophila)			chr17	74502385	74508903	Intergenic	L1M5|LINE|L1	-8135	3.71	0.00103	0.0174	ILMN_1735792	rhomboid 5 homolog 2 (Drosophila)	chr17:74467400:74467449:-	0.332	1.76351e-05	5.431
PRCD		17q25.1	progressive rod-cone degeneration			chr17	74511442	74528530	Intergenic	AluSq|SINE|Alu	-3682	5.4	2.32e-06	0.000101	ILMN_3239534	progressive rod-cone degeneration	chr17:74540029:74540078:+	0.08	1.70426e-05	5.474
ST6GALNAC1		17q25.1	ST6 (alpha-N-acetyl-neuraminyl-2,3-beta-galactosyl-1,3)-N-acetylgalactosaminide alpha-2,6-sialyltransferase 1			chr17	74613640	74628041	TTS (NM_018414)	TTS (NM_018414)	19080	4.55	4.96e-05	0.00139	ILMN_1772951	ST6 (alpha-N-acetyl-neuraminyl-2,3-beta-galactosyl-1,3)-N-acetylgalactosaminide alpha-2,6-sialyltransferase 1	chr17:74621334:74621383:-	-0.323	0.0387334	-3.547
CARD14		17q25	caspase recruitment domain family member 14			chr17	78123701	78161806	Intergenic	L2a|LINE|L2	-1038	4.2	0.000102	0.00257	ILMN_1738669	caspase recruitment domain family member 14	chr17:78172591:78172640:+	0.159	0.00281521	-0.604
NPTX1		17q25.3	neuronal pentraxin I			chr17	78398134	78520906	Intergenic	AluSq|SINE|Alu	-9116	7.5	3.77e-10	8.99e-08	ILMN_1763750	neuronal pentraxin I	chr17:78442687:78442736:-	-0.044	0.043365	-3.673
CHMP6		17q25.3	charged multivesicular body protein 6			chr17	78940711	78965465	Intergenic	MLT1F1|LTR|ERVL-MaLR	-12553	5.92	3.61e-07	2.09e-05	ILMN_1731609	charged multivesicular body protein 6	chr17:78973813:78973862:+	0.206	0.0062419	-1.518
AATK		17q25.3	apoptosis-associated tyrosine kinase	Protein Kinase		chr17	79133434	79168618	intron (NR_027255, intron 2 of 5)	intron (NR_027255, intron 2 of 5)	-11154	5.47	2.08e-06	9.25e-05	ILMN_1687609	apoptosis-associated tyrosine kinase	chr17:79091379:79091428:-	0.364	4.32518e-06	7.147
RFNG		17q25	RFNG O-fucosylpeptide 3-beta-N-acetylglucosaminyltransferase			chr17	80002909	80004878	Intergenic	Intergenic	5757	-4.57	0.00126	0.0204	ILMN_1759732	RFNG O-fucosylpeptide 3-beta-N-acetylglucosaminyltransferase	chr17:80006907:80006956:-	0.114	0.0771212	-4.289
SLC16A3		17q25	solute carrier family 16 member 3			chr17	80183477	80190762	intron (NM_004207, intron 1 of 4)	CpG	232	3.79	0.000835	0.0146	ILMN_2364022	solute carrier family 16 member 3	chr17:80197308:80197357:+	0.946	2.32165e-07	10.796
EMILIN2		18p11.3	elastin microfibril interfacer 2			chr18	2844849	2851590	intron (NM_032048, intron 2 of 7)	intron (NM_032048, intron 2 of 7)	1191	3.16	0.00269	0.0369	ILMN_1697268	elastin microfibril interfacer 2	chr18:2913925:2913974:+	-0.697	0.0352698	-3.445
ARHGAP28		18p11.31	Rho GTPase activating protein 28			chr18	6769367	6775125	Intergenic	Intergenic	-62186	3.53	0.0035	0.0451	ILMN_1731178	NA	chr18:6898506:6898555:+	-0.042	0.43916	-6.03
ARHGAP28		18p11.31	Rho GTPase activating protein 28			chr18	6864799	6876306	intron (NM_001010000, intron 5 of 16)	intron (NM_001010000, intron 5 of 16)	36120	4.18	0.000687	0.0125	ILMN_1731178	NA	chr18:6898506:6898555:+	-0.042	0.43916	-6.03
POTEC		18p11.21	POTE ankyrin domain family member C			chr18	14539586	14541484	intron (NM_001137671, intron 1 of 10)	intron (NM_001137671, intron 1 of 10)	3064	-3.22	0.00143	0.0226	ILMN_1753868	POTE ankyrin domain family member C	chr18:14542660:14542709:-	0.181	0.00182266	-0.104
CDH2		18q11.2	cadherin 2	Protein Kinase		chr18	26126976	26128315	Intergenic	Intergenic	-370200	-3.63	0.0038	0.0479	ILMN_1779228	cadherin 2	chr18:25530960:25531009:-	0.189	0.547153	-6.213
CDH2		18q11.2	cadherin 2	Protein Kinase		chr18	26602616	26612479	Intergenic	MIR|SINE|MIR	-850102	4.45	8.91e-05	0.00228	ILMN_1779228	cadherin 2	chr18:25530960:25531009:-	0.189	0.547153	-6.213
MIR302F		18q12.1	microRNA 302f			chr18	26932899	26934171	Intergenic	L1PA11|LINE|L1	-945341	-4.21	0.00201	0.0296	ILMN_3309939	microRNA 302f	chr18:27878877:27878926:+	0.063	0.000156055	2.778
MIR302F		18q12.1	microRNA 302f			chr18	27448339	27450954	Intergenic	L1M4|LINE|L1	-429230	-4.04	0.00143	0.0227	ILMN_3309939	microRNA 302f	chr18:27878877:27878926:+	0.063	0.000156055	2.778
ASXL3		18q11	additional sex combs like 3, transcriptional regulator		TF	chr18	31206029	31215793	intron (NM_030632, intron 2 of 11)	intron (NM_030632, intron 2 of 11)	52370	4.2	0.000441	0.00869	ILMN_1736957	additional sex combs like 3, transcriptional regulator	chr18:31263497:31263532:+,chr18:31311932:31311945:+	-0.006	0.91089	-6.521
PIK3C3		18q12.3	phosphatidylinositol 3-kinase catalytic subunit type 3	Tumor Suppressor		chr18	39633806	39635353	intron (NM_002647, intron 21 of 24)	intron (NM_002647, intron 21 of 24)	99380	-3.74	0.00361	0.046	ILMN_1687896	phosphatidylinositol 3-kinase catalytic subunit type 3	chr18:39647472:39647477:+,chr18:39661087:39661130:+	-0.342	2.04103e-05	5.26
RAB27B		18q21.2	RAB27B, member RAS oncogene family	Entrez Query:Oncogene		chr18	52540373	52548941	intron (NM_004163, intron 1 of 5)	intron (NM_004163, intron 1 of 5)	48949	4.55	5.4e-05	0.00149	ILMN_1837428	RAB27B, member RAS oncogene family	chr18:52562548:52562597:+	-1.214	0.00474927	-1.208
TCF4		18q21.1	transcription factor 4	Wnt, Tumor Suppressor	TF	chr18	53196963	53212312	intron (NM_001243227, intron 2 of 18)	AluJb|SINE|Alu	-26637	4.08	0.000797	0.0141	ILMN_1814194	transcription factor 4	chr18:52895458:52895507:-	0.171	0.541886	-6.206
NEDD4L		18q21.31	neural precursor cell expressed, developmentally down-regulated 4-like, E3 ubiquitin protein ligase	Stability		chr18	55947525	55949534	intron (NM_001243960, intron 5 of 28)	intron (NM_001243960, intron 5 of 28)	59775	-4.88	0.000129	0.00314	ILMN_1733627	neural precursor cell expressed, developmentally down-regulated 4-like, E3 ubiquitin protein ligase	chr18:56065037:56065086:+	0.298	0.125114	-4.801
HMSD		18q22.1	histocompatibility (minor) serpin domain containing			chr18	61614830	61638368	intron (NM_001123366, intron 3 of 3)	L1MC1|LINE|L1	10011	5.49	4.19e-06	0.00017	ILMN_1717727	histocompatibility (minor) serpin domain containing	chr18:61627448:61627497:+	-0.579	0.0484193	-3.79
LOC400654						chr18	62342048	62347179	Intergenic	Intergenic	-417323	3.51	0.00299	0.0401	ILMN_1867214	long intergenic non-protein coding RNA 1538	chr18:61881613:61881662:-	0.021	0.52206	-6.176
LOC400654						chr18	62396095	62400742	Intergenic	Intergenic	-471128	3.63	0.00127	0.0205	ILMN_1867214	long intergenic non-protein coding RNA 1538	chr18:61881613:61881662:-	0.021	0.52206	-6.176
LOC400654						chr18	62424214	62441967	Intergenic	Intergenic	-505800	5.48	1.55e-06	7.22e-05	ILMN_1867214	long intergenic non-protein coding RNA 1538	chr18:61881613:61881662:-	0.021	0.52206	-6.176
CDH7		18q22.1	cadherin 7			chr18	62710612	62723320	Intergenic	Intergenic	-700522	4.07	0.0002	0.00452	ILMN_1660113	cadherin 7	chr18:63417562:63417611:+	-0.165	0.0380227	-3.527
CDH7		18q22.1	cadherin 7			chr18	62972871	62980002	Intergenic	Intergenic	-441052	3.74	0.000789	0.014	ILMN_1660113	cadherin 7	chr18:63417562:63417611:+	-0.165	0.0380227	-3.527
CDH7		18q22.1	cadherin 7			chr18	63288847	63295309	Intergenic	AT_rich|Low_complexity|Low_complexity	-125410	3.56	0.00263	0.0362	ILMN_1660113	cadherin 7	chr18:63417562:63417611:+	-0.165	0.0380227	-3.527
CCDC102B		18q22.1	coiled-coil domain containing 102B			chr18	66512765	66514861	intron (NM_001093729, intron 6 of 9)	intron (NM_001093729, intron 6 of 9)	48496	3.26	0.00373	0.0472	ILMN_1811786	coiled-coil domain containing 102B	chr18:66722057:66722106:+	-0.03	0.195739	-5.26
FSTL3		19p13	follistatin like 3	Futreal et al 2004, Mitelman 2000, Translocation		chr19	661435	681585	Intergenic	Intergenic	-4879	5.09	8.89e-06	0.000325	ILMN_1730670	follistatin like 3	chr19:683134:683183:+	0.538	0.0205772	-2.853
PALM		19p13.3	paralemmin			chr19	717410	725190	intron (NM_001040134, intron 1 of 7)	AluSx1|SINE|Alu	12347	3.44	0.00113	0.0187	ILMN_1812031	paralemmin	chr19:748236:748285:+	0.135	0.26788	-5.572
TJP3		19p13.3	tight junction protein 3			chr19	3701109	3726976	intron (NM_001267560, intron 1 of 20)	intron (NM_001267560, intron 1 of 20)	5707	5.25	3.51e-06	0.000145	ILMN_1659610	tight junction protein 3	chr19:3750633:3750682:+	-0.507	0.0122279	-2.275
RFX2		19p13.3	regulatory factor X2		TF	chr19	6112522	6120151	Intergenic	Tigger9b|DNA|TcMar-Tigger	-5672	3.76	0.00233	0.0332	ILMN_2396287	regulatory factor X2	chr19:5993872:5993921:-	-0.39	0.0014214	0.18
ACSBG2		19p13.3	acyl-CoA synthetase bubblegum family member 2			chr19	6124072	6134471	Intergenic	AluSz|SINE|Alu	-6373	3.95	0.000286	0.00608	ILMN_1730002	acyl-CoA synthetase bubblegum family member 2	chr19:6193017:6193066:+	0.231	0.137631	-4.901
ACSBG2		19p13.3	acyl-CoA synthetase bubblegum family member 2			chr19	6145198	6188932	intron (NM_001289178, intron 7 of 14)	FRAM|SINE|Alu	31421	6.44	3.05e-08	2.63e-06	ILMN_1730002	acyl-CoA synthetase bubblegum family member 2	chr19:6193017:6193066:+	0.231	0.137631	-4.901
INSR		19p13.3-p13.2	insulin receptor	Protein Kinase, Tyrosine Kinase		chr19	7295060	7303685	Intergenic	AluJb|SINE|Alu	-5361	3.5	0.00184	0.0276	ILMN_1670918	insulin receptor	chr19:7117005:7117054:-	-0.032	0.686939	-6.379
C19orf45		19p13.2	chromosome 19 open reading frame 45			chr19	7545960	7581609	intron (NM_198534, intron 1 of 8)	intron (NM_198534, intron 1 of 8)	1339	5.99	2.84e-07	1.72e-05	ILMN_1755335	chromosome 19 open reading frame 45	chr19:7573109:7573158:+	0.109	0.00648106	-1.563
ZNF558		19p13.2	zinc finger protein 558		TF	chr19	8912475	8930067	3' UTR (NM_144693, exon 6 of 6)	3' UTR (NM_144693, exon 6 of 6)	12294	3.13	0.00278	0.0378	ILMN_1766195	zinc finger protein 558	chr19:8920578:8920627:-	0.135	0.197023	-5.266
PDE4A		19p13.2	phosphodiesterase 4A			chr19	10512342	10546097	intron (NM_001243121, intron 3 of 16)	intron (NM_001243121, intron 3 of 16)	1770	-2.43	0.00359	0.0459	ILMN_1785768	phosphodiesterase 4A	chr19:10580054:10580103:+	0.337	0.0025478	-0.488
LDLR		19p13.2	low density lipoprotein receptor	Stability		chr19	11197931	11208232	intron (NM_001195799, intron 1 of 16)	intron (NM_001195799, intron 1 of 16)	3043	3.86	0.000314	0.00657	ILMN_2053415	low density lipoprotein receptor	chr19:11244335:11244384:+	0.165	0.55964	-6.231
ACP5		19p13.2	acid phosphatase 5, tartrate resistant			chr19	11681606	11691633	intron (NM_001111036, intron 5 of 5)	AluSz|SINE|Alu	1934	3.5	0.00183	0.0275	ILMN_2078599	acid phosphatase 5, tartrate resistant	chr19:11685717:11685766:-	-0.094	0.319729	-5.742
ZNF833P		19p13.2	zinc finger protein 833, pseudogene			chr19	11781524	11800926	intron (NR_028594, intron 1 of 2)	MSTA|LTR|ERVL-MaLR	6412	4.61	4.31e-05	0.00124	ILMN_1771447	zinc finger protein 833, pseudogene	chr19:11796549:11796598:+	-0.035	0.0484337	-3.791
DAND5		19p13.2	DAN domain family member 5, BMP antagonist			chr19	13082576	13094516	Intergenic	AluSx1|SINE|Alu	8114	4.42	8.05e-05	0.0021	ILMN_2230178	DAN domain family member 5, BMP antagonist	chr19:13085276:13085325:+	0.127	1.62672e-05	5.535
NFIX		19p13.3	nuclear factor I/X (CCAAT-binding transcription factor)		TF	chr19	13119074	13142768	intron (NM_002501, intron 1 of 9)	intron (NM_002501, intron 1 of 9)	-3864	5.28	5.37e-06	0.00021	ILMN_1694325	nuclear factor I/X (CCAAT-binding transcription factor)	chr19:13209426:13209475:+	-0.192	0.291224	-5.653
PODNL1		19p13.12	podocan-like 1			chr19	14044277	14049841	intron (NM_024825, intron 3 of 7)	intron (NM_024825, intron 3 of 7)	2230	3.87	0.000722	0.0131	ILMN_1803220	podocan-like 1	chr19:14043508:14043557:-	-0.01	0.791623	-6.464
RLN3		19p13.2	relaxin 3			chr19	14134648	14144965	intron (NM_080864, intron 1 of 1)	AluJb|SINE|Alu	789	4.06	0.00137	0.0218	ILMN_1717278	relaxin 3	chr19:14139188:14139206:+,chr19:14141522:14141552:+	0.03	0.10288	-4.599
CPAMD8		19p13.11	C3 and PZP like, alpha-2-macroglobulin domain containing 8			chr19	17088542	17099167	intron (NM_015692, intron 13 of 41)	THE1B|LTR|ERVL-MaLR	43771	3.95	0.00044	0.00868	ILMN_1726250	C3 and PZP like, alpha-2-macroglobulin domain containing 8	chr19:17003932:17003981:-	-0.537	0.0298154	-3.259
IL12RB1		19p13.1	interleukin 12 receptor subunit beta 1			chr19	18169890	18199911	intron (NM_001290023, intron 7 of 16)	AluSg|SINE|Alu	12913	5.33	5.75e-06	0.000223	ILMN_1699908	interleukin 12 receptor subunit beta 1	chr19:18182984:18183033:-	-0.014	0.624334	-6.314
CILP2		19p13.11	cartilage intermediate layer protein 2			chr19	19647165	19677116	Intergenic	L2b|LINE|L2	13066	6.07	1.66e-07	1.08e-05	ILMN_1684468	cartilage intermediate layer protein 2	chr19:19656596:19656645:+	-0.075	0.599554	-6.284
ZNF93		19p12	zinc finger protein 93		TF	chr19	19998983	20127844	Intergenic	Intergenic	51691	7.49	3.29e-10	7.95e-08	ILMN_1724158	zinc finger protein 93	chr19:20011857:20011900:+,chr19:20026089:20026094:+	0.069	0.00868887	-1.896
ZNF682		19p12	zinc finger protein 682		TF	chr19	20150661	20182602	Intergenic	Intergenic	-16354	6.5	3.43e-08	2.88e-06	ILMN_2242998	zinc finger protein 682	chr19:20150201:20150250:-	0.012	0.871212	-6.506
ZNF737		19p12	zinc finger protein 737		TF	chr19	20714854	20729408	3' UTR (NM_001159293, exon 4 of 4)	3' UTR (NM_001159293, exon 4 of 4)	26495	4.29	0.00013	0.00315	ILMN_3185429	zinc finger protein 737	chr19:20727701:20727750:-	-0.05	0.0950107	-4.513
ZNF626		19p12	zinc finger protein 626		TF	chr19	20817664	20868077	intron (NM_145297, intron 1 of 3)	AluSp|SINE|Alu	1532	6.1	1.11e-07	7.68e-06	ILMN_2400661	zinc finger protein 626	chr19:20844312:20844361:-	-0.178	0.044351	-3.696
ZNF708		19p12	zinc finger protein 708		TF	chr19	21363127	21477425	Intergenic	HERVK3-int|LTR|ERVK	91936	7.27	1.81e-09	2.91e-07	ILMN_1771799	zinc finger protein 708	chr19:21474228:21474277:-	0.022	0.241023	-5.466
ZNF429		19p12	zinc finger protein 429		TF	chr19	21696090	21830409	Intergenic	Intergenic	74812	7.56	2.67e-10	6.79e-08	ILMN_1695413	zinc finger protein 429	chr19:21713441:21713486:+,chr19:21719082:21719085:+	-0.088	0.0470499	-3.76
ZNF100		19p12	zinc finger protein 100		TF	chr19	21949067	22018558	Intergenic	Intergenic	-33382	6.61	1.53e-08	1.5e-06	ILMN_1681608	NA	chr19:21906263:21906312:-	0.085	0.0170501	-2.647
ZNF43		19p13.1-p12	zinc finger protein 43		TF	chr19	22036485	22059360	Intergenic	SVA_F|Other|Other	-13052	5.38	6.29e-06	0.000242	ILMN_1768129	zinc finger protein 43	chr19:21989579:21989628:-	0.049	0.285579	-5.634
ZNF208		19p12	zinc finger protein 208		TF	chr19	22140099	22151781	Intergenic	Intergenic	47805	3.63	0.000679	0.0124	ILMN_1793317	NA	chr19:22152945:22152994:-	0.026	0.387386	-5.92
ZNF676		19p12	zinc finger protein 676		TF	chr19	22242934	22559584	Intergenic	AluSg7|SINE|Alu	-21506	8.76	1.65e-12	2.14e-09	ILMN_3244291	zinc finger protein 676	chr19:22363101:22363150:-	0.336	9.00044e-05	3.459
ZNF492		19p12	zinc finger protein 492		TF	chr19	22871886	22897086	Intergenic	AT_rich|Low_complexity|Low_complexity	67360	5.04	7.83e-06	0.000293	ILMN_1662659	zinc finger protein 492	chr19:22848631:22848680:+	0.025	0.281434	-5.62
ZNF99		19p12	zinc finger protein 99		TF	chr19	22905621	22930969	Intergenic	BSR/Beta|Satellite|Satellite	48678	4.83	1.8e-05	0.000595	ILMN_2229624	zinc finger protein 99	chr19:22939012:22939061:-	0.111	0.000341948	1.852
PLEKHF1		19q12	pleckstrin homology and FYVE domain containing 1			chr19	30172168	30181698	Intergenic	AluSg|SINE|Alu	20606	4.16	0.000221	0.0049	ILMN_1708041	pleckstrin homology and FYVE domain containing 1	chr19:30166200:30166249:+	0.552	0.00717053	-1.68
TSHZ3		19q12	teashirt zinc finger homeobox 3		TF	chr19	31713362	31761015	Intergenic	Intergenic	103002	4.85	7.93e-06	0.000296	ILMN_1743933	teashirt zinc finger homeobox 3	chr19:31765915:31765964:-	0.163	0.170703	-5.121
RHPN2		19q13.11	rhophilin, Rho GTPase binding protein 2			chr19	33532380	33569087	intron (NM_033103, intron 1 of 14)	intron (NM_033103, intron 1 of 14)	5091	3.92	0.000325	0.00675	ILMN_1753143	rhophilin, Rho GTPase binding protein 2	chr19:33469526:33469575:-	0.537	0.0551971	-3.934
ZNF599		19q13.11	zinc finger protein 599		TF	chr19	35258650	35313985	Intergenic	AluJb|SINE|Alu	-22183	6.89	4.79e-09	5.93e-07	ILMN_1664928	zinc finger protein 599	chr19:35249371:35249420:-	-0.036	0.474399	-6.098
LRFN3		19q13.12	leucine rich repeat and fibronectin type III domain containing 3			chr19	36412136	36420804	Intergenic	MLT1F|LTR|ERVL-MaLR	-11552	4	0.000453	0.0089	ILMN_2103919	leucine rich repeat and fibronectin type III domain containing 3	chr19:36435967:36436016:+	0.306	0.0176436	-2.686
LOC644189		19q13.12	acyl-CoA thioesterase 4 pseudogene			chr19	36908821	36918603	TTS (NR_033748)	TTS (NR_033748)	1636	5.03	1.13e-05	0.000396	ILMN_3278603	acyl-CoA thioesterase 4 pseudogene	chr19:36913407:36913456:+	-0.004	0.887005	-6.513
ZNF829		19q13.12	zinc finger protein 829		TF	chr19	37378014	37392637	intron (NM_001037232, intron 5 of 5)	L1M2|LINE|L1	21598	3.71	0.00186	0.0279	ILMN_2157843	zinc finger protein 829	chr19:37382411:37382460:-	0.008	0.796214	-6.467
ZNF569		19q13.12	zinc finger protein 569		TF	chr19	37906849	37919154	intron (NM_152484, intron 5 of 5)	Tigger1|DNA|TcMar-Tigger	45338	3.89	0.000583	0.011	ILMN_2225104	zinc finger protein 569	chr19:37903425:37903474:-	-0.046	0.0117917	-2.234
ZNF780B		19q13.2	zinc finger protein 780B		TF	chr19	40555521	40572911	Intergenic	BLACKJACK|DNA|hAT-Blackjack	-2101	4.45	0.000114	0.00282	ILMN_1668291	zinc finger protein 780B	chr19:40540283:40540332:-	0.155	2.18074e-05	5.175
CNFN		19q13.2	cornifelin			chr19	42884725	42905967	promoter-TSS (NM_032488)	promoter-TSS (NM_032488)	-902	3.28	0.00396	0.0493	ILMN_1803838	cornifelin	chr19:42891240:42891289:-	-0.198	0.579316	-6.258
CXCL17		19q13.2	C-X-C motif chemokine ligand 17			chr19	42932940	42959988	intron (NM_198477, intron 1 of 3)	AluSc8|SINE|Alu	672	4.27	0.00017	0.00396	ILMN_1796337	C-X-C motif chemokine ligand 17	chr19:42932908:42932957:-	0.252	0.000163035	2.726
CXCL17		19q13.2	C-X-C motif chemokine ligand 17			chr19	42975618	42992571	intron (NR_073179, intron 1 of 1)	AluSp|SINE|Alu	-36958	4.62	9.93e-05	0.0025	ILMN_1796337	C-X-C motif chemokine ligand 17	chr19:42932908:42932957:-	0.252	0.000163035	2.726
CADM4		19q13.31	cell adhesion molecule 4	Tumor Suppressor		chr19	44128966	44150871	intron (NM_145296, intron 1 of 8)	MSR1|Satellite|Satellite	4073	5.42	1.76e-06	8.01e-05	ILMN_1812096	cell adhesion molecule 4	chr19:44126647:44126696:-	0.524	0.00135497	0.234
IRGC		19q13.31	immunity-related GTPase family, cinema			chr19	44187207	44226549	Intergenic	C-rich|Low_complexity|Low_complexity	-13336	5.17	2.02e-06	9.05e-05	ILMN_1789446	immunity-related GTPase family, cinema	chr19:44224009:44224058:+	0.016	0.675977	-6.368
ZNF283		19q13.31	zinc finger protein 283		TF	chr19	44347810	44353897	intron (NM_181845, intron 6 of 6)	intron (NM_181845, intron 6 of 6)	19380	3.4	0.00245	0.0344	ILMN_1667589	zinc finger protein 283	chr19:44352482:44352531:+	-0.208	0.000217601	2.381
ZNF222		19q13.2	zinc finger protein 222		TF	chr19	44500058	44579924	Intergenic	AluSx1|SINE|Alu	10497	5.03	1.65e-05	0.000552	ILMN_1723253	zinc finger protein 222	chr19:44536901:44536950:+	0.119	0.0403209	-3.594
ZNF226		19q13.2	zinc finger protein 226		TF	chr19	44657151	44717469	Intergenic	ERVL-E-int|LTR|ERVL	17993	6.59	1.77e-08	1.68e-06	ILMN_2363273	zinc finger protein 226	chr19:44677052:44677101:+	-0.232	0.059906	-4.021
PPM1N		19q13.32	protein phosphatase, Mg2+/Mn2+ dependent 1N (putative)			chr19	46000742	46003102	exon (NM_001080401, exon 1 of 5)	exon (NM_001080401, exon 1 of 5)	191	3.53	0.00202	0.0297	ILMN_1803357	protein phosphatase, Mg2+/Mn2+ dependent 1N (putative)	chr19:46003783:46003819:+,chr19:46003908:46003920:+	0.314	4.17841e-06	7.188
GPR4		19q13.3	G protein-coupled receptor 4			chr19	46103779	46106034	intron (NM_005282, intron 1 of 1)	(CAGAGA)n|Simple_repeat|Simple_repeat	560	3.29	0.00373	0.0473	ILMN_2074477	G protein-coupled receptor 4	chr19:46093182:46093231:-	-0.742	0.000223103	2.353
PNMAL2		19q13.32	paraneoplastic Ma antigen family-like 2			chr19	47027689	47065716	intron (NM_001205281, intron 1 of 3)	AluSp|SINE|Alu	-47533	5.88	3.92e-07	2.23e-05	ILMN_3245239	paraneoplastic Ma antigen family-like 2	chr19:46994594:46994643:-	-0.179	0.0210122	-2.875
SLC1A5		19q13.3	solute carrier family 1 member 5			chr19	47290411	47293217	promoter-TSS (NM_005628)	promoter-TSS (NM_005628)	28	3.57	0.00175	0.0267	ILMN_1707720	solute carrier family 1 member 5	chr19:47278238:47278287:-	0.522	0.000192635	2.529
SUV420H2						chr19	55844167	55849732	Intergenic	AluY|SINE|Alu	-4272	3.35	0.00386	0.0484	ILMN_1735168	lysine methyltransferase 5C	chr19:55859260:55859309:+	0.341	5.94671e-05	3.963
ZSCAN1		19q13.43	zinc finger and SCAN domain containing 1		TF	chr19	58543867	58549439	intron (NM_182572, intron 1 of 5)	intron (NM_182572, intron 1 of 5)	1219	4.24	0.000179	0.00412	ILMN_1716999	zinc finger and SCAN domain containing 1	chr19:58565782:58565831:+	-0.001	0.984353	-6.534
ZSCAN18		19q13.43	zinc finger and SCAN domain containing 18		TF	chr19	58613845	58624828	non-coding (NR_027135, exon 2 of 2)	non-coding (NR_027135, exon 2 of 2)	-9606	4.54	5.25e-05	0.00146	ILMN_1730319	zinc finger and SCAN domain containing 18	chr19:58620025:58620074:-	0.006	0.754617	-6.438
SNTG2		2p25.3	syntrophin gamma 2			chr2	1111779	1155373	intron (NM_018968, intron 6 of 16)	intron (NM_018968, intron 6 of 16)	187022	6.99	4e-09	5.17e-07	ILMN_1767456	syntrophin gamma 2	chr2:1320132:1320147:+,chr2:1371115:1371148:+	-0.621	0.00468077	-1.189
SNTG2		2p25.3	syntrophin gamma 2			chr2	1165522	1173534	intron (NM_018968, intron 8 of 16)	intron (NM_018968, intron 8 of 16)	222974	4.18	0.000204	0.00459	ILMN_1767456	syntrophin gamma 2	chr2:1320132:1320147:+,chr2:1371115:1371148:+	-0.621	0.00468077	-1.189
TPO		2p25	thyroid peroxidase			chr2	1228651	1345599	intron (NM_018968, intron 14 of 16)	intron (NM_018968, intron 14 of 16)	-130108	8.31	1.38e-11	8.77e-09	ILMN_2357155	thyroid peroxidase	chr2:1520707:1520754:+,chr2:1544366:1544367:+	-0.035	0.259021	-5.539
TPO		2p25	thyroid peroxidase			chr2	1379079	1385862	Intergenic	Intergenic	-34763	4.31	0.000169	0.00393	ILMN_2357155	thyroid peroxidase	chr2:1520707:1520754:+,chr2:1544366:1544367:+	-0.035	0.259021	-5.539
TPO		2p25	thyroid peroxidase			chr2	1530787	1533582	intron (NM_175722, intron 13 of 14)	intron (NM_175722, intron 13 of 14)	114004	3.15	0.00354	0.0455	ILMN_2357155	thyroid peroxidase	chr2:1520707:1520754:+,chr2:1544366:1544367:+	-0.035	0.259021	-5.539
PXDN		2p25	peroxidasin			chr2	1604135	1633370	Intergenic	MIR3|SINE|MIR	129567	5.52	3.69e-06	0.000152	ILMN_3237946	peroxidasin	chr2:1636956:1637005:-	0.225	0.41509	-5.981
MBOAT2		2p25.1	membrane bound O-acyltransferase domain containing 2			chr2	9208270	9217738	Intergenic	Intergenic	-69128	4.51	8.47e-05	0.00219	ILMN_1777853	membrane bound O-acyltransferase domain containing 2	chr2:8997442:8997491:-	-0.441	0.00778631	-1.773
NBAS		2p24	neuroblastoma amplified sequence			chr2	15258778	15271994	Intergenic	MSTA|LTR|ERVL-MaLR	436086	3.87	0.000586	0.011	ILMN_1686392	neuroblastoma amplified sequence	chr2:15307204:15307253:-	-0.01	0.89957	-6.517
APOB		2p24-p23	apolipoprotein B			chr2	21181000	21192534	Intergenic	Intergenic	80178	4.18	0.000194	0.0044	ILMN_1664024	apolipoprotein B	chr2:21224425:21224474:-	-0.036	0.883173	-6.511
ADCY3		2p23.3	adenylate cyclase 3	Protein Kinase		chr2	25140580	25146994	Intergenic	Intergenic	-1732	4.07	0.000359	0.00729	ILMN_1676893	adenylate cyclase 3	chr2:25042097:25042146:-	0.292	0.0669661	-4.139
FAM179A		2p23.2	family with sequence similarity 179 member A			chr2	29234260	29239964	intron (NM_199280, intron 7 of 19)	intron (NM_199280, intron 7 of 19)	32948	3.58	0.00201	0.0295	ILMN_3247182	family with sequence similarity 179 member A	chr2:29274903:29274952:+	1.399	1.57276e-05	5.578
LTBP1		2p22-p21	latent transforming growth factor beta binding protein 1			chr2	33230316	33235714	intron (NM_206943, intron 2 of 33)	MIR|SINE|MIR	60646	3.54	0.00199	0.0294	ILMN_1656321	latent transforming growth factor beta binding protein 1	chr2:33246253:33246273:+,chr2:33335649:33335677:+	0.161	6.17057e-06	6.711
LTBP1		2p22-p21	latent transforming growth factor beta binding protein 1			chr2	33238723	33254917	intron (NM_206943, intron 3 of 33)	intron (NM_206943, intron 3 of 33)	74451	5.34	3.38e-06	0.00014	ILMN_1656321	latent transforming growth factor beta binding protein 1	chr2:33246253:33246273:+,chr2:33335649:33335677:+	0.161	6.17057e-06	6.711
LTBP1		2p22-p21	latent transforming growth factor beta binding protein 1			chr2	33286743	33310796	intron (NM_206943, intron 3 of 33)	AluSx1|SINE|Alu	-60895	5.97	5.49e-07	3e-05	ILMN_1656321	latent transforming growth factor beta binding protein 1	chr2:33246253:33246273:+,chr2:33335649:33335677:+	0.161	6.17057e-06	6.711
LTBP1		2p22-p21	latent transforming growth factor beta binding protein 1			chr2	33315194	33371439	intron (NM_206943, intron 4 of 33)	intron (NM_206943, intron 4 of 33)	-16348	6.98	4.57e-09	5.72e-07	ILMN_1656321	latent transforming growth factor beta binding protein 1	chr2:33246253:33246273:+,chr2:33335649:33335677:+	0.161	6.17057e-06	6.711
QPCT		2p22.2	glutaminyl-peptide cyclotransferase			chr2	37616942	37622619	Intergenic	L2a|LINE|L2	48027	3.65	0.00116	0.0191	ILMN_1741727	glutaminyl-peptide cyclotransferase	chr2:37599831:37599880:+	-0.776	0.00581579	-1.439
CYP1B1		2p22.2	cytochrome P450 family 1 subfamily B member 1	Stability		chr2	38313950	38317882	Intergenic	(TC)n|Simple_repeat|Simple_repeat	-12593	3.37	0.00277	0.0377	ILMN_1693338	cytochrome P450 family 1 subfamily B member 1	chr2:38295101:38295150:-	-1.182	1.87495e-07	11.06
CDKL4		2p22.1	cyclin dependent kinase like 4	Protein Kinase		chr2	39403406	39432262	intron (NM_001009565, intron 4 of 7)	intron (NM_001009565, intron 4 of 7)	38839	3.8	0.000655	0.0121	ILMN_1769769	cyclin dependent kinase like 4	chr2:39405872:39405921:-	0.019	0.311257	-5.717
SLC8A1		2p22.1	solute carrier family 8 member A1			chr2	40390220	40425045	intron (NM_001112800, intron 1 of 8)	intron (NM_001112800, intron 1 of 8)	249812	6.12	1.26e-06	6.05e-05	ILMN_1816603	NA	chr2:40324958:40325007:-	0.425	7.64897e-06	6.458
LOC388942		2p21	uncharacterized LOC388942			chr2	41726463	41741827	Intergenic	Intergenic	-370550	4.55	2.22e-05	0.000711	ILMN_1914156	uncharacterized LOC388942	chr2:42120977:42121026:+	-0.05	0.211721	-5.337
LOC388942		2p21	uncharacterized LOC388942			chr2	41747769	41759774	Intergenic	Intergenic	-350924	5.02	9.01e-06	0.000328	ILMN_1914156	uncharacterized LOC388942	chr2:42120977:42121026:+	-0.05	0.211721	-5.337
LRPPRC		2p21	leucine rich pentatricopeptide repeat containing	TNF_alpha_NF_kB	TF	chr2	44170380	44171554	exon (NM_133259, exon 23 of 38)	exon (NM_133259, exon 23 of 38)	52177	-3.82	0.00382	0.0481	ILMN_1662417	leucine rich pentatricopeptide repeat containing	chr2:44115133:44115182:-	-0.138	0.176803	-5.156
FOXN2		2p22-p16	forkhead box N2		TF	chr2	48379471	48398023	Intergenic	AluJr|SINE|Alu	-153048	3.6	0.000841	0.0147	ILMN_1736510	forkhead box N2	chr2:48606239:48606288:+	0.417	0.00154838	0.079
NRXN1		2p16.3	neurexin 1			chr2	50019070	50035246	Intergenic	L2a|LINE|L2	547736	3.1	0.00361	0.046	ILMN_1781398	neurexin 1	chr2:50574260:50574309:-	0.043	0.0852426	-4.397
NRXN1		2p16.3	neurexin 1			chr2	52592397	52657412	Intergenic	L1MEc|LINE|L1	-1365230	7.46	6.43e-10	1.34e-07	ILMN_1781398	neurexin 1	chr2:50574260:50574309:-	0.043	0.0852426	-4.397
CHAC2		2p16	ChaC, cation transport regulator homolog 2 (E. coli)			chr2	52668295	52747997	Intergenic	Intergenic	-1286783	7.71	2.12e-10	5.78e-08	ILMN_2148150	ChaC, cation transport regulator homolog 2 (E. coli)	chr2:54001468:54001517:+	-0.035	0.0337722	-3.396
CHAC2		2p16	ChaC, cation transport regulator homolog 2 (E. coli)			chr2	52786529	52796861	Intergenic	Intergenic	-1203234	4.96	1.22e-05	0.000425	ILMN_2148150	ChaC, cation transport regulator homolog 2 (E. coli)	chr2:54001468:54001517:+	-0.035	0.0337722	-3.396
CHAC2		2p16	ChaC, cation transport regulator homolog 2 (E. coli)			chr2	52803625	52810812	Intergenic	L1PA15-16|LINE|L1	-1187711	3.31	0.00181	0.0273	ILMN_2148150	ChaC, cation transport regulator homolog 2 (E. coli)	chr2:54001468:54001517:+	-0.035	0.0337722	-3.396
CHAC2		2p16	ChaC, cation transport regulator homolog 2 (E. coli)			chr2	52881488	52886652	Intergenic	MLT1D|LTR|ERVL-MaLR	-1110859	3.66	0.00229	0.0326	ILMN_2148150	ChaC, cation transport regulator homolog 2 (E. coli)	chr2:54001468:54001517:+	-0.035	0.0337722	-3.396
CHAC2		2p16	ChaC, cation transport regulator homolog 2 (E. coli)			chr2	52891035	52940724	Intergenic	Intergenic	-1079050	5.48	1.12e-06	5.47e-05	ILMN_2148150	ChaC, cation transport regulator homolog 2 (E. coli)	chr2:54001468:54001517:+	-0.035	0.0337722	-3.396
CHAC2		2p16	ChaC, cation transport regulator homolog 2 (E. coli)			chr2	52947457	52954105	Intergenic	Intergenic	-1044148	3.78	0.000774	0.0138	ILMN_2148150	ChaC, cation transport regulator homolog 2 (E. coli)	chr2:54001468:54001517:+	-0.035	0.0337722	-3.396
CHAC2		2p16	ChaC, cation transport regulator homolog 2 (E. coli)			chr2	52958456	52970298	Intergenic	Intergenic	-1030552	5.04	1.03e-05	0.000368	ILMN_2148150	ChaC, cation transport regulator homolog 2 (E. coli)	chr2:54001468:54001517:+	-0.035	0.0337722	-3.396
CHAC2		2p16	ChaC, cation transport regulator homolog 2 (E. coli)			chr2	53023696	53070716	Intergenic	Intergenic	-947723	4.18	0.00043	0.00852	ILMN_2148150	ChaC, cation transport regulator homolog 2 (E. coli)	chr2:54001468:54001517:+	-0.035	0.0337722	-3.396
CHAC2		2p16	ChaC, cation transport regulator homolog 2 (E. coli)			chr2	53071326	53087067	Intergenic	L1PA8|LINE|L1	-915733	5.51	1.55e-06	7.21e-05	ILMN_2148150	ChaC, cation transport regulator homolog 2 (E. coli)	chr2:54001468:54001517:+	-0.035	0.0337722	-3.396
CHAC2		2p16	ChaC, cation transport regulator homolog 2 (E. coli)			chr2	53161211	53196029	Intergenic	Intergenic	-816309	6.53	3.15e-08	2.69e-06	ILMN_2148150	ChaC, cation transport regulator homolog 2 (E. coli)	chr2:54001468:54001517:+	-0.035	0.0337722	-3.396
CHAC2		2p16	ChaC, cation transport regulator homolog 2 (E. coli)			chr2	53264955	53389605	Intergenic	Intergenic	-667649	3.49	0.00231	0.033	ILMN_2148150	ChaC, cation transport regulator homolog 2 (E. coli)	chr2:54001468:54001517:+	-0.035	0.0337722	-3.396
SPTBN1		2p21	spectrin beta, non-erythrocytic 1			chr2	54679554	54691528	intron (NM_003128, intron 1 of 35)	intron (NM_003128, intron 1 of 35)	2087	5.39	2.81e-06	0.000119	ILMN_1714228	spectrin beta, non-erythrocytic 1	chr2:54887177:54887226:+	-0.239	0.000134742	2.96
VRK2		2p16.1	vaccinia related kinase 2	Protein Kinase		chr2	57555606	57560622	Intergenic	Intergenic	-576672	3.9	0.000631	0.0117	ILMN_1750088	vaccinia related kinase 2	chr2:58373524:58373573:+	-0.118	0.127474	-4.821
VRK2		2p16.1	vaccinia related kinase 2	Protein Kinase		chr2	57567964	57645240	Intergenic	Intergenic	-528184	5.41	4.18e-06	0.000169	ILMN_1750088	vaccinia related kinase 2	chr2:58373524:58373573:+	-0.118	0.127474	-4.821
VRK2		2p16.1	vaccinia related kinase 2	Protein Kinase		chr2	57843497	57874877	Intergenic	Intergenic	-275599	6.4	3.25e-08	2.76e-06	ILMN_1750088	vaccinia related kinase 2	chr2:58373524:58373573:+	-0.118	0.127474	-4.821
VRK2		2p16.1	vaccinia related kinase 2	Protein Kinase		chr2	57879613	57918227	Intergenic	L1M5|LINE|L1	-235866	5.32	1.5e-06	7.05e-05	ILMN_1750088	vaccinia related kinase 2	chr2:58373524:58373573:+	-0.118	0.127474	-4.821
VRK2		2p16.1	vaccinia related kinase 2	Protein Kinase		chr2	58061650	58207855	promoter-TSS (NM_001288837)	promoter-TSS (NM_001288837)	-34	8.46	5.02e-12	4e-09	ILMN_1750088	vaccinia related kinase 2	chr2:58373524:58373573:+	-0.118	0.127474	-4.821
EHBP1		2p15	EH domain binding protein 1			chr2	62899065	62922492	intron (NM_001142615, intron 1 of 22)	AluY|SINE|Alu	9792	3.36	0.0022	0.0318	ILMN_1803348	EH domain binding protein 1	chr2:63273263:63273312:+	-0.249	0.00569217	-1.414
ASPRV1		2p13.3	aspartic peptidase, retroviral-like 1			chr2	70200066	70203059	intron (NR_033872, intron 9 of 10)	MER63C|DNA|hAT-Blackjack	-12165	3.35	0.00323	0.0424	ILMN_1762284	aspartic peptidase, retroviral-like 1	chr2:70187423:70187472:-	-0.202	0.0105522	-2.11
POLE4		2p12	polymerase (DNA) epsilon 4, accessory subunit			chr2	75205731	75221147	Intergenic	Intergenic	27664	5.09	1.04e-05	0.000368	ILMN_1660063	polymerase (DNA) epsilon 4, accessory subunit	chr2:75196633:75196682:+	-0.213	0.0897602	-4.452
CTNNA2		2p12-p11.1	catenin alpha 2			chr2	80871775	80928329	Intergenic	L1ME4a|LINE|L1	359548	6.55	1.29e-07	8.67e-06	ILMN_2197693	catenin alpha 2	chr2:80875654:80875703:+	0.04	0.602102	-6.287
ADRA2B		2q11.1	adrenoceptor alpha 2B	Stability		chr2	96736308	96770556	Intergenic	FLAM_A|SINE|Alu	28552	6.3	5.25e-08	4.16e-06	ILMN_1677868	adrenoceptor alpha 2B	chr2:96778859:96778908:-	0.013	0.881812	-6.51
ZAP70		2q12	zeta chain of T cell receptor associated protein kinase 70kDa	Protein Kinase, Tyrosine Kinase		chr2	98453659	98454765	intron (NM_015348, intron 7 of 40)	L1ME1|LINE|L1	103343	-4.01	0.00321	0.0423	ILMN_1674838	zeta chain of T cell receptor associated protein kinase 70kDa	chr2:98350928:98350977:+	0.347	2.60392e-07	10.644
MGAT4A		2q12	mannosyl (alpha-1,3-)-glycoprotein beta-1,4-N-acetylglucosaminyltransferase, isozyme A			chr2	99366853	99370697	Intergenic	PRIMA41-int|LTR|ERV1	-21186	3.88	0.000653	0.012	ILMN_1755643	mannosyl (alpha-1,3-)-glycoprotein beta-1,4-N-acetylglucosaminyltransferase, isozyme A	chr2:99242230:99242279:-	0.275	0.0266454	-3.139
MGAT4A		2q12	mannosyl (alpha-1,3-)-glycoprotein beta-1,4-N-acetylglucosaminyltransferase, isozyme A			chr2	99426605	99434678	intron (NM_207362, intron 7 of 9)	L1ME1|LINE|L1	-83052	3.85	0.00259	0.0359	ILMN_1755643	mannosyl (alpha-1,3-)-glycoprotein beta-1,4-N-acetylglucosaminyltransferase, isozyme A	chr2:99242230:99242279:-	0.275	0.0266454	-3.139
TSGA10		2q11.2	testis specific 10			chr2	99683608	99706252	intron (NM_182911, intron 11 of 19)	intron (NM_182911, intron 11 of 19)	63107	4.94	1.87e-05	0.000616	ILMN_1674967	testis specific 10	chr2:99634671:99634720:-	-0.182	0.00636624	-1.541
TSGA10		2q11.2	testis specific 10			chr2	99719700	99738876	intron (NM_182911, intron 3 of 19)	intron (NM_182911, intron 3 of 19)	28749	4.07	0.000132	0.00321	ILMN_1674967	testis specific 10	chr2:99634671:99634720:-	-0.182	0.00636624	-1.541
AFF3		2q11.2-q12	AF4/FMR2 family member 3	Futreal et al 2004, Mitelman 2000, Entrez Query:Oncogene, Translocation	TF	chr2	100721440	100767052	intron (NM_002285, intron 1 of 23)	intron (NM_002285, intron 1 of 23)	14791	4.62	8.3e-05	0.00215	ILMN_1677951	AF4/FMR2 family member 3	chr2:100627961:100628010:-	0.068	0.11721	-4.735
TMEM182		2q12.1	transmembrane protein 182			chr2	103760714	103816109	Intergenic	L1PA3|LINE|L1	409921	7.21	1.31e-09	2.22e-07	ILMN_1806801	transmembrane protein 182	chr2:103433547:103433596:+	-0.095	0.0180843	-2.714
FHL2		2q12.2	four and a half LIM domains 2			chr2	105992801	106082715	intron (NM_201557, intron 1 of 5)	intron (NM_201557, intron 1 of 5)	17472	6.11	3.85e-07	2.21e-05	ILMN_1668411	four and a half LIM domains 2	chr2:105977630:105977679:-	-0.279	0.309614	-5.712
FHL2		2q12.2	four and a half LIM domains 2			chr2	106133076	106137767	Intergenic	Intergenic	-80191	4.27	0.000157	0.0037	ILMN_1668411	four and a half LIM domains 2	chr2:105977630:105977679:-	-0.279	0.309614	-5.712
SULT1C2P1		2q12.3	sulfotransferase family 1C member 2 pseudogene 1			chr2	108936765	108952224	intron (NR_037191, intron 2 of 3)	intron (NR_037191, intron 2 of 3)	5800	4.9	1.81e-05	0.000597	ILMN_1678720	sulfotransferase family 1C member 2 pseudogene 1	chr2:108970118:108970167:+	0.048	0.191535	-5.238
BCL2L11		2q13	BCL2 like 11	Stability, Entrez Query:Oncogene		chr2	111927946	111953193	Intergenic	L2b|LINE|L2	62078	6.19	1.13e-07	7.77e-06	ILMN_1766541	BCL2 like 11	chr2:111881348:111881397:+	0.027	0.26394	-5.558
SLC20A1		2q13	solute carrier family 20 member 1			chr2	113428596	113444259	Intergenic	Intergenic	32993	5.14	6.36e-06	0.000245	ILMN_1672662	solute carrier family 20 member 1	chr2:113420976:113421025:+	-0.338	0.0103725	-2.09
IL1RN		2q14.2	interleukin 1 receptor antagonist			chr2	113888746	113895926	TTS (NM_173843)	TTS (NM_173843)	7198	4.08	0.000469	0.00913	ILMN_1806249	interleukin 1 receptor antagonist	chr2:113879130:113879179:+	-0.019	0.547582	-6.214
PAX8		2q13	paired box 8	ID, Futreal et al 2004, Mitelman 2000, Entrez Query:Oncogene, Translocation	TF	chr2	114102906	114112084	Intergenic	MIR|SINE|MIR	-70997	3.65	0.00113	0.0187	ILMN_1656563	paired box 8	chr2:113993084:113993133:-	-0.036	0.0557971	-3.946
TMEM185B		2q14.2	transmembrane protein 185B			chr2	120863135	120898960	intron (NM_020909, intron 16 of 24)	intron (NM_020909, intron 16 of 24)	99937	5.28	0.000679	0.0124	ILMN_2231021	transmembrane protein 185B	chr2:120979435:120979484:-	-0.36	0.00188891	-0.142
TMEM185B		2q14.2	transmembrane protein 185B			chr2	120958981	120961883	Intergenic	AluY|SINE|Alu	20552	3.36	0.00335	0.0436	ILMN_2231021	transmembrane protein 185B	chr2:120979435:120979484:-	-0.36	0.00188891	-0.142
GLI2		2q14	GLI family zinc finger 2	Entrez Query:Oncogene	TF	chr2	121322835	121474794	Intergenic	HAL1|LINE|L1	-156053	4.35	0.00125	0.0203	ILMN_1727577	GLI family zinc finger 2	chr2:121748532:121748581:+	-0.395	4.48715e-05	4.303
TSN		2q21.1	translin			chr2	122765068	122770017	Intergenic	Intergenic	254421	3.45	0.00305	0.0408	ILMN_1768913	translin	chr2:122525319:122525368:+	0.091	0.179875	-5.173
TSN		2q21.1	translin			chr2	122810096	122814857	Intergenic	L2|LINE|L2	299355	3.39	0.00261	0.036	ILMN_1768913	translin	chr2:122525319:122525368:+	0.091	0.179875	-5.173
TSN		2q21.1	translin			chr2	122837032	122872153	Intergenic	Intergenic	341471	4.59	2.04e-05	0.000661	ILMN_1768913	translin	chr2:122525319:122525368:+	0.091	0.179875	-5.173
TSN		2q21.1	translin			chr2	123238738	123250527	Intergenic	MER39|LTR|ERV1	731511	4.98	1.31e-05	0.000451	ILMN_1768913	translin	chr2:122525319:122525368:+	0.091	0.179875	-5.173
CNTNAP5		2q14.3	contactin associated protein-like 5			chr2	124228786	124277832	Intergenic	ERVL-B4-int|LTR|ERVL	-529555	3.75	0.00232	0.033	ILMN_2390504	contactin associated protein-like 5	chr2:125530458:125530507:+	0.003	0.892345	-6.514
CNTNAP5		2q14.3	contactin associated protein-like 5			chr2	124325021	124386304	Intergenic	LTR69|LTR|ERVL	-427202	4.43	0.000235	0.00515	ILMN_2390504	contactin associated protein-like 5	chr2:125530458:125530507:+	0.003	0.892345	-6.514
GYPC		2q14-q21	glycophorin C (Gerbich blood group)	Stability		chr2	126626414	126645973	Intergenic	MLT1G1|LTR|ERVL-MaLR	-777318	3.49	0.00142	0.0225	ILMN_1668039	glycophorin C (Gerbich blood group)	chr2:127454001:127454050:+	0.199	0.143505	-4.944
GYPC		2q14-q21	glycophorin C (Gerbich blood group)	Stability		chr2	127374869	127416127	Intergenic	L2|LINE|L2	-18013	6.14	1.05e-07	7.33e-06	ILMN_1668039	glycophorin C (Gerbich blood group)	chr2:127454001:127454050:+	0.199	0.143505	-4.944
MYO7B		2q21.1	myosin VIIB			chr2	128303711	128320605	intron (NM_001080527, intron 1 of 46)	L1PBa|LINE|L1	18780	5.51	2.03e-06	9.05e-05	ILMN_1793529	myosin VIIB	chr2:128321771:128321820:+	0.056	0.0643154	-4.096
MYO7B		2q21.1	myosin VIIB			chr2	128320810	128322010	intron (NM_001080527, intron 2 of 46)	intron (NM_001080527, intron 2 of 46)	28032	-4.53	0.00035	0.00717	ILMN_1793529	myosin VIIB	chr2:128321771:128321820:+	0.056	0.0643154	-4.096
MYO7B		2q21.1	myosin VIIB			chr2	128342301	128345848	intron (NM_001080527, intron 14 of 46)	intron (NM_001080527, intron 14 of 46)	50696	3.25	0.00402	0.0499	ILMN_1793529	myosin VIIB	chr2:128321771:128321820:+	0.056	0.0643154	-4.096
HS6ST1		2q21	heparan sulfate 6-O-sulfotransferase 1			chr2	128989448	128993658	Intergenic	MER119|DNA|hAT-Charlie	84618	3.65	0.00206	0.0301	ILMN_3233179	heparan sulfate 6-O-sulfotransferase 1	chr1:21758390:21758439:+	0.243	0.0342244	-3.411
HS6ST1		2q21	heparan sulfate 6-O-sulfotransferase 1			chr2	129292816	129306690	Intergenic	AluSz|SINE|Alu	-223582	5.02	8.89e-06	0.000325	ILMN_3233179	heparan sulfate 6-O-sulfotransferase 1	chr1:21758390:21758439:+	0.243	0.0342244	-3.411
HNMT		2q22.1	histamine N-methyltransferase	Stability		chr2	138771889	138844190	Intergenic	MLT1A0|LTR|ERVL-MaLR	86231	6.22	2.54e-07	1.56e-05	ILMN_1705984	histamine N-methyltransferase	chr2:138773268:138773317:+	-0.49	0.000645182	1.097
HNMT		2q22.1	histamine N-methyltransferase	Stability		chr2	138847563	138872078	Intergenic	Intergenic	138012	4.67	5.53e-05	0.00152	ILMN_1705984	histamine N-methyltransferase	chr2:138773268:138773317:+	-0.49	0.000645182	1.097
HNMT		2q22.1	histamine N-methyltransferase	Stability		chr2	138900911	138902797	Intergenic	Intergenic	180046	-3.85	0.0017	0.026	ILMN_1705984	histamine N-methyltransferase	chr2:138773268:138773317:+	-0.49	0.000645182	1.097
HNMT		2q22.1	histamine N-methyltransferase	Stability		chr2	138970752	138972253	Intergenic	L2b|LINE|L2	249694	-3.96	0.00239	0.0338	ILMN_1705984	histamine N-methyltransferase	chr2:138773268:138773317:+	-0.49	0.000645182	1.097
LRP1B		2q21.2	LDL receptor related protein 1B	Tumor Suppressor		chr2	142319700	142327011	intron (NM_018557, intron 2 of 90)	intron (NM_018557, intron 2 of 90)	565915	3.49	0.00137	0.0218	ILMN_1696587	LDL receptor related protein 1B	chr2:140989576:140989625:-	-0.353	0.138672	-4.908
NMI		2q23	N-myc and STAT interactor	Entrez Query:Oncogene		chr2	152157210	152165113	Intergenic	AluSq2|SINE|Alu	-14731	4.09	0.000365	0.00741	ILMN_1739541	N-myc and STAT interactor	chr2:152127238:152127287:-	-0.287	0.000330925	1.892
NMI		2q23	N-myc and STAT interactor	Entrez Query:Oncogene		chr2	152174130	152180628	Intergenic	L1PB1|LINE|L1	-30949	4.15	0.00021	0.0047	ILMN_1739541	N-myc and STAT interactor	chr2:152127238:152127287:-	-0.287	0.000330925	1.892
NEB		2q22	nebulin			chr2	152561834	152596114	intron (NM_001164508, intron 9 of 181)	intron (NM_001164508, intron 9 of 181)	12027	5.92	2.59e-07	1.59e-05	ILMN_1682831	nebulin	chr2:152342313:152342362:-	0.036	0.75848	-6.441
CYTIP		2q11.2	cytohesin 1 interacting protein			chr2	158258954	158328891	intron (NM_004288, intron 1 of 7)	L1MA5A|LINE|L1	6682	6.06	1.46e-07	9.73e-06	ILMN_1746864	cytohesin 1 interacting protein	chr2:158271573:158271622:-	0.674	7.05218e-05	3.755
UPP2		2q24.1	uridine phosphorylase 2			chr2	158926029	158958917	intron (NM_001135098, intron 2 of 8)	L1PB1|LINE|L1	-15909	6.23	6.81e-08	5.15e-06	ILMN_1652037	uridine phosphorylase 2	chr2:158992245:158992294:+	-0.025	0.360347	-5.855
DAPL1		2q24.1	death associated protein like 1			chr2	159571643	159585194	Intergenic	MLT1D|LTR|ERVL-MaLR	-73411	4.64	0.000275	0.00588	ILMN_1687556	death associated protein like 1	chr2:159672350:159672399:+	-0.43	0.389984	-5.926
CD302		2q24.2	CD302 molecule			chr2	160667164	160675093	intron (NM_002349, intron 31 of 34)	AluJr|SINE|Alu	-16362	4.42	0.000104	0.00261	ILMN_2070940	NA	chr2:160625786:160625835:-	0.158	0.0326537	-3.359
PLA2R1		2q23-q24	phospholipase A2 receptor 1	Tumor Suppressor		chr2	160915001	160922022	intron (NM_001007267, intron 1 of 26)	intron (NM_001007267, intron 1 of 26)	615	4.3	0.000149	0.00354	ILMN_1683016	phospholipase A2 receptor 1	chr2:160806133:160806182:-	-0.674	3.87783e-06	7.281
TANK		2q24.2	TRAF family member associated NFKB activator	TNF_alpha_NF_kB		chr2	161956932	161979343	Intergenic	Intergenic	-25329	3.33	0.00387	0.0485	ILMN_1793849	TRAF family member associated NFKB activator	chr2:161993532:161993574:+,chr2:162036125:162036131:+	0.029	0.0789087	-4.314
FIGN		2q24.3	fidgetin			chr2	164451843	164462069	Intergenic	Intergenic	135557	3.73	0.00196	0.029	ILMN_1676307	fidgetin	chr2:164464471:164464520:-	0.02	0.739697	-6.426
ITGA6		2q31.1	integrin subunit alpha 6	Alpha6Beta4 Integrin, Stability		chr2	173126224	173169965	Intergenic	Intergenic	-144220	6.79	7.5e-09	8.61e-07	ILMN_2267488	integrin subunit alpha 6	chr2:173366554:173366603:+	-0.027	0.378102	-5.898
ITGA6		2q31.1	integrin subunit alpha 6	Alpha6Beta4 Integrin, Stability		chr2	173205147	173219958	Intergenic	L1MEc|LINE|L1	-79762	5.15	7.51e-06	0.000282	ILMN_2267488	integrin subunit alpha 6	chr2:173366554:173366603:+	-0.027	0.378102	-5.898
ITGA6		2q31.1	integrin subunit alpha 6	Alpha6Beta4 Integrin, Stability		chr2	173225969	173305785	Intergenic	MLT1K|LTR|ERVL-MaLR	-26437	7.49	5.53e-10	1.2e-07	ILMN_2267488	integrin subunit alpha 6	chr2:173366554:173366603:+	-0.027	0.378102	-5.898
ZAK		2q24.2	sterile alpha motif and leucine zipper containing kinase AZK	Protein Kinase, Tyrosine Kinase		chr2	174012784	174025029	intron (NM_016653, intron 2 of 19)	intron (NM_016653, intron 2 of 19)	78341	4.3	0.000458	0.00898	ILMN_1698803	sterile alpha motif and leucine zipper containing kinase AZK	chr2:174081929:174081978:+	-0.373	0.00153385	0.089
CHN1		2q31.1	chimerin 1	Futreal et al 2004, Translocation		chr2	175892923	175899498	Intergenic	Intergenic	-26103	3.18	0.00307	0.0409	ILMN_1678493	chimerin 1	chr2:175664491:175664540:-	-0.451	0.0974881	-4.54
OSBPL6		2q32.1	oxysterol binding protein like 6			chr2	179203173	179216479	intron (NM_145739, intron 10 of 23)	intron (NM_145739, intron 10 of 23)	24855	3.57	0.001	0.017	ILMN_1756935	oxysterol binding protein like 6	chr2:179260658:179260707:+	-0.328	0.0856151	-4.401
ZNF385B		2q31.2-q31.3	zinc finger protein 385B			chr2	180326470	180493340	intron (NM_152520, intron 3 of 9)	intron (NM_152520, intron 3 of 9)	17410	8.88	2.2e-12	2.57e-09	ILMN_3227600	zinc finger protein 385B	chr2:180307825:180307874:-	0.215	0.000412272	1.627
PDE1A		2q32.1	phosphodiesterase 1A			chr2	183043282	183054709	intron (NM_001003683, intron 14 of 14)	L1MEf|LINE|L1	57795	3.9	0.000652	0.012	ILMN_1775163	phosphodiesterase 1A	chr2:183053717:183053766:-	-0.085	0.753321	-6.436
FSIP2		2q32.1	fibrous sheath interacting protein 2			chr2	186355223	186367336	Intergenic	L1M4b|LINE|L1	-242076	3.29	0.00162	0.025	ILMN_1688721	fibrous sheath interacting protein 2	chr2:186697916:186697965:+	-0.009	0.949721	-6.53
FSIP2		2q32.1	fibrous sheath interacting protein 2			chr2	186372761	186406598	Intergenic	Intergenic	-213676	5.35	1.02e-06	5.05e-05	ILMN_1688721	fibrous sheath interacting protein 2	chr2:186697916:186697965:+	-0.009	0.949721	-6.53
FSIP2		2q32.1	fibrous sheath interacting protein 2			chr2	186459041	186630019	Intergenic	MER4-int|LTR|ERV1	-58825	9.08	4.54e-13	1.06e-09	ILMN_1688721	fibrous sheath interacting protein 2	chr2:186697916:186697965:+	-0.009	0.949721	-6.53
ZSWIM2		2q32.1	zinc finger SWIM-type containing 2			chr2	187848545	188046004	Intergenic	L1PA7|LINE|L1	-233377	9.05	1.01e-12	1.72e-09	ILMN_1747923	zinc finger SWIM-type containing 2	chr2:187692334:187692383:-	-0.013	0.668934	-6.361
CALCRL		2q32.1	calcitonin receptor like receptor			chr2	188052561	188185002	Intergenic	Intergenic	194240	8.5	1.33e-11	8.73e-09	ILMN_1758281	calcitonin receptor like receptor	chr2:188210118:188210167:-	-0.836	0.000100227	3.322
TFPI		2q32	tissue factor pathway inhibitor	Stability		chr2	188506039	188534192	Intergenic	MER61-int|LTR|ERV1	-100896	6.13	6.18e-08	4.8e-06	ILMN_1707124	tissue factor pathway inhibitor	chr2:188332603:188332652:-	0.332	0.157027	-5.035
TFPI		2q32	tissue factor pathway inhibitor	Stability		chr2	188541237	188552638	Intergenic	LTR31|LTR|ERV1	-127718	5.08	9.56e-06	0.000345	ILMN_1707124	tissue factor pathway inhibitor	chr2:188332603:188332652:-	0.332	0.157027	-5.035
TFPI		2q32	tissue factor pathway inhibitor	Stability		chr2	188558747	188610135	Intergenic	Intergenic	-165222	7.24	1.07e-09	1.94e-07	ILMN_1707124	tissue factor pathway inhibitor	chr2:188332603:188332652:-	0.332	0.157027	-5.035
TFPI		2q32	tissue factor pathway inhibitor	Stability		chr2	188621360	188646291	Intergenic	L1PA16|LINE|L1	-214606	6.02	1.95e-07	1.23e-05	ILMN_1707124	tissue factor pathway inhibitor	chr2:188332603:188332652:-	0.332	0.157027	-5.035
COL5A2		2q14-q32	collagen type V alpha 2			chr2	190159858	190168214	Intergenic	Intergenic	-119431	4.04	0.000182	0.00418	ILMN_1729117	collagen type V alpha 2	chr2:189897456:189897505:-	-0.145	0.3436	-5.81
C2orf88		2q32.2	chromosome 2 open reading frame 88			chr2	191036138	191048296	intron (NM_001042521, intron 2 of 2)	intron (NM_001042521, intron 2 of 2)	-3372	4.55	5.68e-05	0.00156	ILMN_1787526	chromosome 2 open reading frame 88	chr2:191064770:191064819:+	0.126	0.0726645	-4.225
DNAH7		2q32.3	dynein axonemal heavy chain 7			chr2	196962145	196975381	Intergenic	MLT1L|LTR|ERVL-MaLR	-35227	4.95	2.37e-05	0.000751	ILMN_1715203	dynein axonemal heavy chain 7	chr2:196602683:196602732:-	-0.031	0.325466	-5.759
HECW2		2q32.3	HECT, C2 and WW domain containing E3 ubiquitin protein ligase 2			chr2	197265142	197416575	intron (NM_020760, intron 1 of 28)	MIR|SINE|MIR	116477	8.83	7.17e-12	5.26e-09	ILMN_1775268	HECT, C2 and WW domain containing E3 ubiquitin protein ligase 2	chr2:197064148:197064197:-	-0.585	0.0186018	-2.744
HECW2		2q32.3	HECT, C2 and WW domain containing E3 ubiquitin protein ligase 2			chr2	197422878	197527279	Intergenic	Intergenic	-17743	8.28	5.54e-11	2.28e-08	ILMN_1775268	HECT, C2 and WW domain containing E3 ubiquitin protein ligase 2	chr2:197064148:197064197:-	-0.585	0.0186018	-2.744
ANKRD44		2q33.1	ankyrin repeat domain 44			chr2	198215333	198233628	Intergenic	MSTB|LTR|ERVL-MaLR	-48959	4.66	4.85e-05	0.00136	ILMN_1755049	NA	chr2:197859899:197859948:-	0.048	0.0874723	-4.424
FAM117B		2q33.2	family with sequence similarity 117 member B			chr2	203482512	203485075	Intergenic	Intergenic	-16108	3.53	0.00169	0.0259	ILMN_3244607	family with sequence similarity 117 member B	chr2:203633731:203633780:+	-0.509	3.67129e-06	7.352
CD28		2q33	CD28 molecule			chr2	204583421	204589275	intron (NM_001243078, intron 1 of 2)	L2b|LINE|L2	15150	4.24	0.00015	0.00355	ILMN_1749362	CD28 molecule	chr2:204602034:204602082:+	0.1	0.00261014	-0.515
CD28		2q33	CD28 molecule			chr2	204618776	204629785	Intergenic	L1MA3|LINE|L1	53082	3.01	0.00378	0.0478	ILMN_1749362	CD28 molecule	chr2:204602034:204602082:+	0.1	0.00261014	-0.515
CTLA4		2q33	cytotoxic T-lymphocyte associated protein 4	Stability		chr2	204660583	204661837	Intergenic	Intergenic	-71301	-4.02	0.00128	0.0206	ILMN_2348905	cytotoxic T-lymphocyte associated protein 4	chr2:204737766:204737815:+	0.093	0.00051057	1.377
PARD3B		2q33.3	par-3 family cell polarity regulator beta			chr2	205342834	205358953	Intergenic	Intergenic	-59623	5.56	9.92e-07	4.93e-05	ILMN_2324909	par-3 family cell polarity regulator beta	chr2:206418109:206418127:+,chr2:206480180:206480210:+	0.095	0.0238751	-3.016
NRP2		2q33.3	neuropilin 2			chr2	206490639	206511483	Intergenic	Intergenic	-46163	4.56	3.51e-05	0.00104	ILMN_2376484	neuropilin 2	chr2:206592709:206592758:+	-0.203	0.00134917	0.239
CPO		2q33.3	carboxypeptidase O			chr2	207781807	207855501	intron (NM_173077, intron 2 of 8)	THE1B-int|LTR|ERVL-MaLR	14376	7.29	7.2e-10	1.45e-07	ILMN_1746086	carboxypeptidase O	chr2:207827154:207827203:+	-0.085	0.000527093	1.336
PTH2R		2q33	parathyroid hormone 2 receptor			chr2	209486181	209491117	Intergenic	Intergenic	217094	4.06	0.000341	0.00702	ILMN_1729075	parathyroid hormone 2 receptor	chr2:209358987:209359036:+	-0.05	0.673947	-6.366
PTH2R		2q33	parathyroid hormone 2 receptor			chr2	209549861	209580996	Intergenic	L1PA15|LINE|L1	293873	6.29	5.22e-08	4.16e-06	ILMN_1729075	parathyroid hormone 2 receptor	chr2:209358987:209359036:+	-0.05	0.673947	-6.366
PTH2R		2q33	parathyroid hormone 2 receptor			chr2	209585744	209610656	Intergenic	THE1B|LTR|ERVL-MaLR	326645	6.35	5.47e-08	4.32e-06	ILMN_1729075	parathyroid hormone 2 receptor	chr2:209358987:209359036:+	-0.05	0.673947	-6.366
SPAG16		2q34	sperm associated antigen 16	Stability		chr2	214410796	214427839	intron (NR_047659, intron 12 of 17)	L1M1|LINE|L1	270214	4.92	2.47e-05	0.000774	ILMN_1768732	sperm associated antigen 16	chr2:214181963:214182012:+	0.278	0.0180751	-2.714
SPAG16		2q34	sperm associated antigen 16	Stability		chr2	214528947	214538185	intron (NR_047659, intron 12 of 17)	AluSc8|SINE|Alu	384463	3.71	0.00131	0.021	ILMN_1768732	sperm associated antigen 16	chr2:214181963:214182012:+	0.278	0.0180751	-2.714
VWC2L		2q34-q35	von Willebrand factor C domain containing protein 2-like			chr2	214612602	214876420	intron (NR_047659, intron 13 of 17)	L1PA16|LINE|L1	-531950	4.43	0.00204	0.0299	ILMN_2386631	von Willebrand factor C domain containing protein 2-like	chr2:215279140:215279189:+	-0.018	0.399857	-5.948
IGFBP5		2q35	insulin like growth factor binding protein 5	Tumor Suppressor		chr2	217637685	217647242	Intergenic	Intergenic	-82191	4.45	7.45e-05	0.00196	ILMN_2132982	insulin like growth factor binding protein 5	chr2:217536976:217537025:-	-0.395	0.0136796	-2.4
TNP1		2q35-q36	transition protein 1		TF	chr2	217670366	217707235	Intergenic	Intergenic	35982	6.69	1.18e-08	1.22e-06	ILMN_2150797	transition protein 1	chr2:217724316:217724365:-	0.054	0.146722	-4.966
TNP1		2q35-q36	transition protein 1		TF	chr2	217710720	217712918	Intergenic	AluSx1|SINE|Alu	12963	3.43	0.00239	0.0337	ILMN_2150797	transition protein 1	chr2:217724316:217724365:-	0.054	0.146722	-4.966
TNP1		2q35-q36	transition protein 1		TF	chr2	217734360	218153074	Intergenic	MIR|SINE|MIR	-218935	4.58	0.00304	0.0406	ILMN_2150797	transition protein 1	chr2:217724316:217724365:-	0.054	0.146722	-4.966
EPHA4		2q36.1	EPH receptor A4	Protein Kinase, Tyrosine Kinase		chr2	222252192	222271108	Intergenic	Intergenic	175360	5.13	6.65e-06	0.000254	ILMN_1672022	EPH receptor A4	chr2:222283377:222283426:-	-1.168	1.74636e-10	20.156
SGPP2		2q36.1	sphingosine-1-phosphate phosphatase 2			chr2	223225356	223303534	Intergenic	Mam_R4|LINE|Dong-R4	-24877	4.31	0.000448	0.00882	ILMN_1812062	sphingosine-1-phosphate phosphatase 2	chr2:223423144:223423193:+	-0.059	0.632402	-6.323
SGPP2		2q36.1	sphingosine-1-phosphate phosphatase 2			chr2	223306682	223323400	intron (NM_152386, intron 1 of 4)	intron (NM_152386, intron 1 of 4)	25719	4.63	0.000104	0.00261	ILMN_1812062	sphingosine-1-phosphate phosphatase 2	chr2:223423144:223423193:+	-0.059	0.632402	-6.323
FARSB		2q36.1	phenylalanyl-tRNA synthetase beta subunit			chr2	223398580	223422394	intron (NM_152386, intron 4 of 4)	intron (NM_152386, intron 4 of 4)	110340	5.47	4.86e-06	0.000192	ILMN_2055930	phenylalanyl-tRNA synthetase beta subunit	chr2:223436356:223436405:-	-0.032	0.316251	-5.732
MOGAT1		2q36.1	monoacylglycerol O-acyltransferase 1			chr2	223595437	223603771	Intergenic	Intergenic	63147	4.45	0.000111	0.00275	ILMN_1765971	monoacylglycerol O-acyltransferase 1	chr2:223574486:223574535:+	-0.008	0.708777	-6.4
KCNE4		2q36.1	potassium voltage-gated channel subfamily E regulatory subunit 4	Stability		chr2	224004767	224047668	Intergenic	MER6|DNA|TcMar-Tigger	109569	4.45	7.63e-05	0.002	ILMN_1703110	potassium voltage-gated channel subfamily E regulatory subunit 4	chr2:223918416:223918465:+	-0.173	0.0911858	-4.469
KCNE4		2q36.1	potassium voltage-gated channel subfamily E regulatory subunit 4	Stability		chr2	224101375	224133504	Intergenic	Intergenic	200791	5.54	2.05e-06	9.14e-05	ILMN_1703110	potassium voltage-gated channel subfamily E regulatory subunit 4	chr2:223918416:223918465:+	-0.173	0.0911858	-4.469
COL4A4		2q35-q37	collagen type IV alpha 4			chr2	227835541	227929609	intron (NM_000092, intron 44 of 47)	L1PA14|LINE|L1	146700	7.65	9.64e-10	1.77e-07	ILMN_1778308	collagen type IV alpha 4	chr2:227870032:227870081:-	-0.012	0.933749	-6.527
TRIP12		2q36.3	thyroid hormone receptor interactor 12			chr2	230746423	230747498	intron (NM_001284214, intron 1 of 41)	intron (NM_001284214, intron 1 of 41)	-2116	-3.88	0.00161	0.0249	ILMN_1720241	thyroid hormone receptor interactor 12	chr2:230632278:230632327:-	-0.439	4.23606e-05	4.372
SLC16A14		2q36.3	solute carrier family 16 member 14			chr2	230896927	230906160	3' UTR (NM_152527, exon 5 of 5)	3' UTR (NM_152527, exon 5 of 5)	32172	4.7	3.3e-05	0.000984	ILMN_1736546	solute carrier family 16 member 14	chr2:230900228:230900277:-	-0.108	0.506861	-6.153
SLC16A14		2q36.3	solute carrier family 16 member 14			chr2	230995078	231012889	Intergenic	AluJb|SINE|Alu	-70268	3.25	0.00307	0.0409	ILMN_1736546	solute carrier family 16 member 14	chr2:230900228:230900277:-	-0.108	0.506861	-6.153
C2orf57		2q37.1	chromosome 2 open reading frame 57			chr2	232477195	232482423	Intergenic	CpG	22234	3.93	0.000824	0.0145	ILMN_1768007	chromosome 2 open reading frame 57	chr2:232458919:232458968:+	0.021	0.444698	-6.041
AGAP1		2q37	ArfGAP with GTPase domain, ankyrin repeat and PH domain 1			chr2	236565598	236569377	intron (NM_001037131, intron 1 of 17)	intron (NM_001037131, intron 1 of 17)	164754	3.48	0.00274	0.0375	ILMN_1800530	ArfGAP with GTPase domain, ankyrin repeat and PH domain 1	chr2:237033568:237033617:+	0.297	0.00229569	-0.368
IQCA1		2q37.3	IQ motif containing with AAA domain 1			chr2	237405376	237425645	intron (NM_001270584, intron 1 of 17)	intron (NM_001270584, intron 1 of 17)	668	4.79	5.49e-05	0.00152	ILMN_2080684	IQ motif containing with AAA domain 1	chr2:237233115:237233164:-	-0.857	9.0215e-08	12.009
COPS8		2q37.3	COP9 signalosome subunit 8			chr2	237932594	237937067	Intergenic	L2a|LINE|L2	-59254	4	0.00039	0.00783	ILMN_2373779	COP9 signalosome subunit 8	chr2:238006858:238006907:+	-0.439	0.000226797	2.333
COPS8		2q37.3	COP9 signalosome subunit 8			chr2	237941305	237953914	Intergenic	AluSx|SINE|Alu	-46475	4.39	4.38e-05	0.00125	ILMN_2373779	COP9 signalosome subunit 8	chr2:238006858:238006907:+	-0.439	0.000226797	2.333
COPS8		2q37.3	COP9 signalosome subunit 8			chr2	238111828	238120133	Intergenic	Intergenic	121896	3.4	0.00272	0.0373	ILMN_2373779	COP9 signalosome subunit 8	chr2:238006858:238006907:+	-0.439	0.000226797	2.333
COL6A3		2q37	collagen type VI alpha 3			chr2	238320027	238325561	promoter-TSS (NM_004369)	promoter-TSS (NM_004369)	56	3.54	0.00197	0.0292	ILMN_1706643	collagen type VI alpha 3	chr2:238232942:238232991:-	-0.142	0.635095	-6.326
PRLH		2q37.3	prolactin releasing hormone			chr2	238455010	238467935	intron (NR_104019, intron 16 of 16)	(TG)n|Simple_repeat|Simple_repeat	-13745	4.63	7.33e-05	0.00193	ILMN_1758266	prolactin releasing hormone	chr2:238475303:238475316:+,chr2:238475655:238475690:+	0.007	0.836326	-6.49
PRLH		2q37.3	prolactin releasing hormone			chr2	238469741	238483600	TTS (NM_015893)	TTS (NM_015893)	1453	4.54	0.000187	0.00427	ILMN_1758266	prolactin releasing hormone	chr2:238475303:238475316:+,chr2:238475655:238475690:+	0.007	0.836326	-6.49
RBM44		2q37.3	RNA binding motif protein 44			chr2	238707605	238751619	intron (NM_001080504, intron 5 of 15)	AluJr4|SINE|Alu	22224	3.75	0.00136	0.0218	ILMN_2252021	RNA binding motif protein 44	chr2:238738103:238738145:+,chr2:238742640:238742646:+	-0.007	0.777814	-6.454
GPC1		2q35-q37	glypican 1			chr2	241307778	241328150	Intergenic	AluJr4|SINE|Alu	-57151	3.3	0.00309	0.0411	ILMN_1801516	glypican 1	chr2:241407182:241407231:+	-0.446	0.00415713	-1.053
GPC1		2q35-q37	glypican 1			chr2	241333790	241378094	Intergenic	AluJo|SINE|Alu	-19173	6.77	1e-08	1.07e-06	ILMN_1801516	glypican 1	chr2:241407182:241407231:+	-0.446	0.00415713	-1.053
MIR149		2q37.3	microRNA 149			chr2	241384195	241398135	intron (NR_024014, intron 1 of 1)	intron (NR_024014, intron 1 of 1)	-4253	3.74	0.000592	0.0111	ILMN_3308612	microRNA 149	chr2:241395428:241395477:+	0.046	0.0984714	-4.552
SNED1		2q37.3	sushi, nidogen and EGF like domains 1			chr2	241931360	241939161	Intergenic	Intergenic	-2995	4.38	0.000109	0.00271	ILMN_1652066	sushi, nidogen and EGF like domains 1	chr2:241938418:241938467:+	-0.053	0.0897206	-4.452
SIRPA		20p13	signal regulatory protein alpha			chr20	1832791	1852239	Intergenic	L2a|LINE|L2	-32298	4.42	0.00025	0.00542	ILMN_1758146	signal regulatory protein alpha	chr20:1920371:1920420:+	0.385	0.00299816	-0.677
EBF4		20p13	early B-cell factor 4		TF	chr20	2691003	2715932	intron (NM_001110514, intron 7 of 17)	L1ME2z|LINE|L1	29943	4.46	3.59e-05	0.00106	ILMN_3261292	early B-cell factor 4	chr20:2740168:2740217:+	-0.682	0.000304295	1.989
PLCB1		20p12	phospholipase C beta 1			chr20	8404538	8418246	intron (NM_015192, intron 3 of 31)	AluJr4|SINE|Alu	298480	4.66	0.00174	0.0265	ILMN_1708432	phospholipase C beta 1	chr20:8782749:8782798:+	0.267	7.67024e-08	12.251
PLCB4		20p12	phospholipase C beta 4			chr20	8903273	8910305	Intergenic	Intergenic	-142912	4.48	6.27e-05	0.00169	ILMN_1736426	phospholipase C beta 4	chr20:9461206:9461255:+	-0.055	0.264919	-5.561
PLCB4		20p12	phospholipase C beta 4			chr20	8915307	8922886	Intergenic	L1ME3A|LINE|L1	-130605	3.05	0.0033	0.0431	ILMN_1736426	phospholipase C beta 4	chr20:9461206:9461255:+	-0.055	0.264919	-5.561
PLCB4		20p12	phospholipase C beta 4			chr20	8966461	8971410	Intergenic	Intergenic	-80766	3.86	0.000587	0.011	ILMN_1736426	phospholipase C beta 4	chr20:9461206:9461255:+	-0.055	0.264919	-5.561
PLCB4		20p12	phospholipase C beta 4			chr20	9013366	9020651	Intergenic	AluSp|SINE|Alu	-32693	3.37	0.00141	0.0224	ILMN_1736426	phospholipase C beta 4	chr20:9461206:9461255:+	-0.055	0.264919	-5.561
ISM1		20p12.1	isthmin 1, angiogenesis inhibitor			chr20	13153129	13159479	Intergenic	L1MEd|LINE|L1	-46114	4.38	9.41e-05	0.00238	ILMN_3239288	isthmin 1, angiogenesis inhibitor	chr20:13280413:13280462:+	0.118	0.186566	-5.21
MACROD2		20p12.1	MACRO domain containing 2			chr20	14070438	14178025	intron (NM_080676, intron 3 of 16)	intron (NM_080676, intron 3 of 16)	148085	7.61	2.67e-10	6.79e-08	ILMN_1677485	MACRO domain containing 2	chr20:14665508:14665557:+	-0.157	0.00359214	-0.885
FLRT3		20p11	fibronectin leucine rich transmembrane protein 3			chr20	14220140	14234044	intron (NM_080676, intron 3 of 16)	L2c|LINE|L2	91221	4.23	0.000177	0.00408	ILMN_1782750	fibronectin leucine rich transmembrane protein 3	chr20:14309813:14309862:-	0.024	0.332783	-5.78
FLRT3		20p11	fibronectin leucine rich transmembrane protein 3			chr20	14263764	14274386	intron (NM_080676, intron 3 of 16)	MLT1J|LTR|ERVL-MaLR	49238	4.85	1.74e-05	0.000577	ILMN_1782750	fibronectin leucine rich transmembrane protein 3	chr20:14309813:14309862:-	0.024	0.332783	-5.78
MACROD2		20p12.1	MACRO domain containing 2			chr20	15048774	15113571	intron (NM_080676, intron 5 of 16)	intron (NM_080676, intron 5 of 16)	-96332	7.44	4.31e-10	9.97e-08	ILMN_1677485	MACRO domain containing 2	chr20:14665508:14665557:+	-0.157	0.00359214	-0.885
MACROD2		20p12.1	MACRO domain containing 2			chr20	15150978	15322488	intron (NM_080676, intron 6 of 16)	intron (NM_080676, intron 6 of 16)	59229	8.76	1.66e-12	2.14e-09	ILMN_1677485	MACRO domain containing 2	chr20:14665508:14665557:+	-0.157	0.00359214	-0.885
MACROD2		20p12.1	MACRO domain containing 2			chr20	15339250	15391378	intron (NM_080676, intron 6 of 16)	intron (NM_080676, intron 6 of 16)	187810	4.4	0.000246	0.00533	ILMN_1677485	MACRO domain containing 2	chr20:14665508:14665557:+	-0.157	0.00359214	-0.885
MACROD2		20p12.1	MACRO domain containing 2			chr20	15393051	15413637	intron (NM_080676, intron 6 of 16)	intron (NM_080676, intron 6 of 16)	225840	4.61	1.67e-05	0.000559	ILMN_1677485	MACRO domain containing 2	chr20:14665508:14665557:+	-0.157	0.00359214	-0.885
MACROD2		20p12.1	MACRO domain containing 2			chr20	15436167	15518107	intron (NM_080676, intron 7 of 16)	intron (NM_080676, intron 7 of 16)	299633	7.33	8.24e-10	1.57e-07	ILMN_1677485	MACRO domain containing 2	chr20:14665508:14665557:+	-0.157	0.00359214	-0.885
MACROD2		20p12.1	MACRO domain containing 2			chr20	15548405	15653776	intron (NM_080676, intron 8 of 16)	MIR|SINE|MIR	423586	7.72	1.95e-10	5.5e-08	ILMN_1677485	MACRO domain containing 2	chr20:14665508:14665557:+	-0.157	0.00359214	-0.885
MACROD2		20p12.1	MACRO domain containing 2			chr20	15677838	15701410	intron (NM_080676, intron 8 of 16)	AluJr|SINE|Alu	512120	5.36	2.37e-06	0.000103	ILMN_1677485	MACRO domain containing 2	chr20:14665508:14665557:+	-0.157	0.00359214	-0.885
BANF2		20p12.1	barrier to autointegration factor 2			chr20	17761480	17783462	Intergenic	MER5A|DNA|hAT-Charlie	91878	5.84	5.43e-07	2.98e-05	ILMN_1805823	barrier to autointegration factor 2	chr20:17705700:17705749:+	0.168	0.000378308	1.729
LOC100130264		20p11.23	uncharacterized LOC100130264			chr20	19429251	19434828	intron (NM_020689, intron 2 of 16)	intron (NM_020689, intron 2 of 16)	-166799	3.94	0.000489	0.00945	ILMN_3249566	uncharacterized LOC100130264	chr20:19224521:19224524:-,chr20:19223173:19223218:-	0.064	0.00146713	0.142
LOC100130264		20p11.23	uncharacterized LOC100130264			chr20	19476143	19486819	intron (NM_020689, intron 2 of 16)	intron (NM_020689, intron 2 of 16)	-216241	4.43	0.000103	0.00258	ILMN_3249566	uncharacterized LOC100130264	chr20:19224521:19224524:-,chr20:19223173:19223218:-	0.064	0.00146713	0.142
RIN2		20p11.22	Ras and Rab interactor 2			chr20	19569269	19657684	intron (NM_020689, intron 6 of 16)	intron (NM_020689, intron 6 of 16)	-253689	7.41	8.77e-10	1.65e-07	ILMN_1769546	Ras and Rab interactor 2	chr20:19982830:19982879:+	-0.107	0.528775	-6.186
RALGAPA2		20p11.22	Ral GTPase activating protein catalytic alpha subunit 2			chr20	20704295	20713214	Intergenic	L1MA5A|LINE|L1	-15488	3.8	0.000755	0.0136	ILMN_1726333	Ral GTPase activating protein catalytic alpha subunit 2	chr20:20475825:20475874:-	-0.014	0.83381	-6.488
RALGAPA2		20p11.22	Ral GTPase activating protein catalytic alpha subunit 2			chr20	20718972	20746881	Intergenic	MIRb|SINE|MIR	-39660	5.12	1.14e-06	5.55e-05	ILMN_1726333	Ral GTPase activating protein catalytic alpha subunit 2	chr20:20475825:20475874:-	-0.014	0.83381	-6.488
RALGAPA2		20p11.22	Ral GTPase activating protein catalytic alpha subunit 2			chr20	20751681	20761492	Intergenic	L1M4|LINE|L1	-63320	3.46	0.00103	0.0173	ILMN_1726333	Ral GTPase activating protein catalytic alpha subunit 2	chr20:20475825:20475874:-	-0.014	0.83381	-6.488
CST9L		20p11.21	cystatin 9-like			chr20	23555709	23569739	Intergenic	L1PB1|LINE|L1	-13338	4.05	0.000154	0.00364	ILMN_1720485	cystatin 9-like	chr20:23545506:23545555:-	-0.006	0.748851	-6.433
CST7		20p11.21	cystatin F			chr20	24633558	24899313	Intergenic	Intergenic	-163431	3.47	0.00372	0.0472	ILMN_1679826	cystatin F	chr20:24940342:24940391:+	0.274	0.000263879	2.157
GINS1		20p11.21	GINS complex subunit 1 (Psf1 homolog)	Stability		chr20	25464422	25472228	intron (NM_025176, intron 13 of 23)	intron (NM_025176, intron 13 of 23)	80002	3.57	0.00374	0.0473	ILMN_1697751	GINS complex subunit 1 (Psf1 homolog)	chr20:25427350:25427399:+	0.043	0.323615	-5.754
KIF3B		20q11.21	kinesin family member 3B			chr20	30854889	30864306	Intergenic	Intergenic	-5857	3.98	0.000388	0.0078	ILMN_2081398	kinesin family member 3B	chr20:30922325:30922374:+	-0.456	0.00883106	-1.915
AHCY		20q11.22	adenosylhomocysteinase	Stability		chr20	32903694	32917467	Intergenic	MER57B1|LTR|ERV1	-10972	4.62	5.74e-05	0.00157	ILMN_1657862	adenosylhomocysteinase	chr20:32868453:32868502:-	-0.115	0.546521	-6.212
EPB41L1		20q11.2-q12	erythrocyte membrane protein band 4.1-like 1	Stability		chr20	34671145	34676819	Intergenic	Intergenic	-5444	3.38	0.00257	0.0356	ILMN_1684534	erythrocyte membrane protein band 4.1-like 1	chr20:34700350:34700399:+	-0.044	0.343829	-5.811
TTI1		20q11.23	TELO2 interacting protein 1			chr20	36645865	36647631	intron (NM_014657, intron 2 of 8)	L1MEg|LINE|L1	15085	-4.22	0.00221	0.0318	ILMN_1741398	TELO2 interacting protein 1	chr20:36611737:36611786:-	0.033	0.719765	-6.409
BPI		20q11.23	bactericidal/permeability-increasing protein			chr20	36906714	36978454	intron (NM_001725, intron 5 of 14)	(ATGGTG)n|Simple_repeat|Simple_repeat	10032	7.39	5.41e-10	1.18e-07	ILMN_3247633	bactericidal/permeability-increasing protein	chr20:36953225:36953235:+,chr20:36954667:36954705:+	-0.375	0.000471118	1.47
MAFB		20q12	v-maf avian musculoaponeurotic fibrosarcoma oncogene homolog B	Futreal et al 2004, Mitelman 2000, Entrez Query:Oncogene, Translocation	TF	chr20	39255665	39266203	Intergenic	L1M5|LINE|L1	56946	3.38	0.00164	0.0253	ILMN_1764709	v-maf avian musculoaponeurotic fibrosarcoma oncogene homolog B	chr20:39314810:39314859:-	-0.175	0.323543	-5.753
JPH2		20q13.12	junctophilin 2			chr20	42765217	42819468	intron (NM_020433, intron 1 of 5)	MIRb|SINE|MIR	23876	5.02	8.37e-06	0.000311	ILMN_1802434	junctophilin 2	chr20:42814967:42815014:-,chr20:42789046:42789047:-	0.181	0.00888812	-1.922
TNNC2		20q12-q13.11	troponin C2, fast skeletal type			chr20	44446783	44452614	Intergenic	Intergenic	6255	3.67	0.00114	0.0189	ILMN_1693428	troponin C2, fast skeletal type	chr20:44452946:44452995:-	-0.628	2.9352e-08	13.473
SULF2		20q13.12	sulfatase 2			chr20	46489555	46513538	Intergenic	Intergenic	-86186	5.66	8.45e-07	4.32e-05	ILMN_1686981	sulfatase 2	chr20:46288144:46288193:-	-0.606	0.000523473	1.345
SNORD12		20q13.13	small nucleolar RNA, C/D box 12			chr20	47984402	47995166	exon (NM_004975, exon 2 of 2)	exon (NM_004975, exon 2 of 2)	92564	3.89	0.000532	0.0101	ILMN_3236049	small nucleolar RNA, C/D box 12	chr20:47897226:47897275:+	0.49	0.000246867	2.234
KCNB1		20q13.2	potassium voltage-gated channel subfamily B member 1			chr20	48050239	48057411	intron (NM_004975, intron 1 of 1)	L2a|LINE|L2	45356	3.92	0.000623	0.0116	ILMN_1711092	potassium voltage-gated channel subfamily B member 1	chr20:47988791:47988840:-	0.382	0.0635359	-4.083
KCNB1		20q13.2	potassium voltage-gated channel subfamily B member 1			chr20	48060280	48062317	intron (NM_004975, intron 1 of 1)	intron (NM_004975, intron 1 of 1)	37883	3.4	0.00239	0.0338	ILMN_1711092	potassium voltage-gated channel subfamily B member 1	chr20:47988791:47988840:-	0.382	0.0635359	-4.083
FAM65C		20q13.13	family with sequence similarity 65 member C			chr20	49236294	49253542	intron (NM_080829, intron 2 of 21)	intron (NM_080829, intron 2 of 21)	8537	5.3	2.98e-06	0.000126	ILMN_1791248	NA	chr20:49213986:49214035:-	0.092	0.0367146	-3.489
NFATC2		20q13.2	nuclear factor of activated T-cells, cytoplasmic, calcineurin-dependent 2		TF	chr20	50141166	50204082	intron (NM_001258292, intron 1 of 9)	MLT1C|LTR|ERVL-MaLR	6746	7.79	1.2e-10	3.99e-08	ILMN_1661083	nuclear factor of activated T-cells, cytoplasmic, calcineurin-dependent 2	chr20:50048681:50048730:-	0.019	0.287089	-5.639
NFATC2		20q13.2	nuclear factor of activated T-cells, cytoplasmic, calcineurin-dependent 2		TF	chr20	50204720	50211708	Intergenic	Intergenic	-28844	4.91	2.3e-05	0.000734	ILMN_1661083	nuclear factor of activated T-cells, cytoplasmic, calcineurin-dependent 2	chr20:50048681:50048730:-	0.019	0.287089	-5.639
NFATC2		20q13.2	nuclear factor of activated T-cells, cytoplasmic, calcineurin-dependent 2		TF	chr20	50227467	50232778	intron (NM_006045, intron 23 of 27)	intron (NM_006045, intron 23 of 27)	-50752	3.6	0.00154	0.024	ILMN_1661083	nuclear factor of activated T-cells, cytoplasmic, calcineurin-dependent 2	chr20:50048681:50048730:-	0.019	0.287089	-5.639
ATP9A		20q13.2	ATPase phospholipid transporting 9A (putative)			chr20	50380512	50394651	Intergenic	Intergenic	-2673	4.82	1.98e-05	0.000645	ILMN_2089073	ATPase phospholipid transporting 9A (putative)	chr20:50213338:50213387:-	-0.182	0.174908	-5.145
ZFP64		20q13.2	ZFP64 zinc finger protein		TF	chr20	50660096	50661241	Intergenic	AluSz|SINE|Alu	147856	-4.43	0.000495	0.00953	ILMN_2340439	ZFP64 zinc finger protein	chr20:50776686:50776735:-	0.146	9.59041e-05	3.376
CBLN4		20q13	cerebellin 4 precursor			chr20	54352227	54380381	Intergenic	L2b|LINE|L2	214224	6.44	2.87e-08	2.53e-06	ILMN_1699768	cerebellin 4 precursor	chr20:54572832:54572881:-	-0.83	0.01604	-2.577
CBLN4		20q13	cerebellin 4 precursor			chr20	54387602	54433473	Intergenic	Intergenic	169991	7.02	2.8e-09	4.04e-07	ILMN_1699768	cerebellin 4 precursor	chr20:54572832:54572881:-	-0.83	0.01604	-2.577
CBLN4		20q13	cerebellin 4 precursor			chr20	54441246	54475099	Intergenic	LTR16A1|LTR|ERVL	122356	6.64	1.23e-08	1.27e-06	ILMN_1699768	cerebellin 4 precursor	chr20:54572832:54572881:-	-0.83	0.01604	-2.577
C20orf85		20q13.32	chromosome 20 open reading frame 85			chr20	56623119	56648600	Intergenic	L1MEc|LINE|L1	-90124	5.55	1.32e-06	6.3e-05	ILMN_1661618	chromosome 20 open reading frame 85	chr20:56735870:56735919:+	-0.025	0.387475	-5.92
C20orf85		20q13.32	chromosome 20 open reading frame 85			chr20	56670673	56745012	Intergenic	AluJo|SINE|Alu	-18141	6.88	4.27e-09	5.45e-07	ILMN_1661618	chromosome 20 open reading frame 85	chr20:56735870:56735919:+	-0.025	0.387475	-5.92
MIR1257		20q13.33	microRNA 1257			chr20	60455572	60481562	intron (NM_001794, intron 7 of 15)	(TGGA)n|Simple_repeat|Simple_repeat	60151	3.93	0.000421	0.00837	ILMN_3311055	microRNA 1257	chr20:60528662:60528711:-	0.035	0.162391	-5.069
MIR1257		20q13.33	microRNA 1257			chr20	60484780	60515342	intron (NM_001794, intron 11 of 15)	intron (NM_001794, intron 11 of 15)	28657	6.2	9.5e-08	6.73e-06	ILMN_3311055	microRNA 1257	chr20:60528662:60528711:-	0.035	0.162391	-5.069
TPTE		21p11	transmembrane phosphatase with tensin homology	Tumor Suppressor		chr21	10697913	10822151	Intergenic	ALR/Alpha|Satellite|centr	230911	8.3	4.18e-11	1.93e-08	ILMN_2329483	transmembrane phosphatase with tensin homology	chr21:10933852:10933858:-,chr21:10921953:10921995:-	0.042	0.00581855	-1.439
NRIP1		21q11.2	nuclear receptor interacting protein 1	Androgen Receptor	TF	chr21	16287628	16292510	Intergenic	Intergenic	147057	3.91	0.00056	0.0106	ILMN_1718629	nuclear receptor interacting protein 1	chr21:16334028:16334077:-	-0.311	0.0100414	-2.053
NRIP1		21q11.2	nuclear receptor interacting protein 1	Androgen Receptor	TF	chr21	16318922	16325043	Intergenic	L1ME4a|LINE|L1	115144	4.65	7.67e-05	0.00201	ILMN_1718629	nuclear receptor interacting protein 1	chr21:16334028:16334077:-	-0.311	0.0100414	-2.053
USP25		21q11.2	ubiquitin specific peptidase 25			chr21	16749417	16809205	Intergenic	Intergenic	-323033	3.94	0.00166	0.0256	ILMN_1670764	ubiquitin specific peptidase 25	chr21:17252047:17252096:+	0.011	0.944025	-6.529
USP25		21q11.2	ubiquitin specific peptidase 25			chr21	16876610	16889087	Intergenic	Intergenic	-219496	5.41	2.29e-06	0.0001	ILMN_1670764	ubiquitin specific peptidase 25	chr21:17252047:17252096:+	0.011	0.944025	-6.529
USP25		21q11.2	ubiquitin specific peptidase 25			chr21	16929680	16936345	Intergenic	MLT2F|LTR|ERVL	-169332	3.24	0.00275	0.0375	ILMN_1670764	ubiquitin specific peptidase 25	chr21:17252047:17252096:+	0.011	0.944025	-6.529
MIR125B2		21q21.1	microRNA 125b-2			chr21	18007687	18069205	Intergenic	Intergenic	75889	5.33	5.7e-06	0.000222	ILMN_3308743	microRNA 125b-2	chr21:17962594:17962643:+	0.208	0.00379978	-0.95
MIR125B2		21q21.1	microRNA 125b-2			chr21	18122168	18128865	Intergenic	Intergenic	162959	4.2	0.000251	0.00544	ILMN_3308743	microRNA 125b-2	chr21:17962594:17962643:+	0.208	0.00379978	-0.95
MIR125B2		21q21.1	microRNA 125b-2			chr21	18244081	18252147	Intergenic	L1MA4|LINE|L1	285557	4.6	2.42e-05	0.00076	ILMN_3308743	microRNA 125b-2	chr21:17962594:17962643:+	0.208	0.00379978	-0.95
C21orf37						chr21	18417796	18462695	Intergenic	L1MC4|LINE|L1	-370963	6.96	3.11e-09	4.35e-07	ILMN_1675632	long intergenic non-protein coding RNA 1549	chr21:18821218:18821267:+	-0.018	0.888148	-6.513
C21orf37						chr21	18469076	18524753	Intergenic	HERVH-int|LTR|ERV1	-314294	7.31	8.07e-10	1.55e-07	ILMN_1675632	long intergenic non-protein coding RNA 1549	chr21:18821218:18821267:+	-0.018	0.888148	-6.513
BTG3		21q21.1	BTG family member 3	Tumor Suppressor		chr21	18984253	19120244	Intergenic	AluSg|SINE|Alu	-66980	8.22	1.6e-11	9.5e-09	ILMN_1707339	BTG family member 3	chr21:18966441:18966490:-	-0.23	0.112725	-4.694
C21orf91-OT1		21q21.1	C21orf91 overlapping transcript 1			chr21	19125347	19128382	Intergenic	L1MC4a|LINE|L1	37962	3.35	0.00311	0.0412	ILMN_1909784	C21orf91 overlapping transcript 1	chr21:19159418:19159467:-	0.034	0.269645	-5.579
CHODL		21q11.2	chondrolectin			chr21	19295074	19303441	intron (NM_001204175, intron 1 of 5)	intron (NM_001204175, intron 1 of 5)	9600	3.76	0.00079	0.014	ILMN_1726575	chondrolectin	chr21:19639277:19639326:+	-1.177	0.0244469	-3.042
CHODL		21q11.2	chondrolectin			chr21	19335755	19343293	intron (NM_001204175, intron 1 of 5)	intron (NM_001204175, intron 1 of 5)	49867	4.38	0.0002	0.00452	ILMN_1726575	chondrolectin	chr21:19639277:19639326:+	-1.177	0.0244469	-3.042
CHODL		21q11.2	chondrolectin			chr21	19480869	19498599	intron (NM_001204176, intron 2 of 6)	intron (NM_001204176, intron 2 of 6)	-127416	4.84	2.8e-05	0.000863	ILMN_1726575	chondrolectin	chr21:19639277:19639326:+	-1.177	0.0244469	-3.042
ATP5J		21q21.1	ATP synthase, H+ transporting, mitochondrial Fo complex subunit F6			chr21	27164371	27172185	Intergenic	Intergenic	-60313	3.88	0.000578	0.0109	ILMN_2348093	ATP synthase, H+ transporting, mitochondrial Fo complex subunit F6	chr21:27102040:27102089:-	-0.189	0.182283	-5.187
APP		21q21.3	amyloid beta precursor protein	NOTCH, Stability, Tumor Suppressor	TF	chr21	27484596	27485976	intron (NM_001136131, intron 1 of 15)	intron (NM_001136131, intron 1 of 15)	27422	-4.22	0.00221	0.0318	ILMN_2404063	amyloid beta precursor protein	chr21:27253941:27253990:-	-1.113	3.05323e-06	7.576
APP		21q21.3	amyloid beta precursor protein	NOTCH, Stability, Tumor Suppressor	TF	chr21	27553905	27564163	Intergenic	Intergenic	-15588	5.1	1.28e-05	0.000442	ILMN_2404063	amyloid beta precursor protein	chr21:27253941:27253990:-	-1.113	3.05323e-06	7.576
APP		21q21.3	amyloid beta precursor protein	NOTCH, Stability, Tumor Suppressor	TF	chr21	27607196	27682877	Intergenic	L1MA7|LINE|L1	-101590	4.9	5.65e-05	0.00155	ILMN_2404063	amyloid beta precursor protein	chr21:27253941:27253990:-	-1.113	3.05323e-06	7.576
APP		21q21.3	amyloid beta precursor protein	NOTCH, Stability, Tumor Suppressor	TF	chr21	27712402	27715161	Intergenic	L1MA3|LINE|L1	-170335	3.58	0.00183	0.0276	ILMN_2404063	amyloid beta precursor protein	chr21:27253941:27253990:-	-1.113	3.05323e-06	7.576
APP		21q21.3	amyloid beta precursor protein	NOTCH, Stability, Tumor Suppressor	TF	chr21	27727025	27730458	Intergenic	Intergenic	-185295	3.81	0.000826	0.0145	ILMN_2404063	amyloid beta precursor protein	chr21:27253941:27253990:-	-1.113	3.05323e-06	7.576
CYYR1		21q21.2	cysteine/tyrosine-rich 1			chr21	27781348	27792175	Intergenic	Intergenic	158820	4.83	2.06e-05	0.000665	ILMN_1812902	cysteine/tyrosine-rich 1	chr21:27838793:27838842:-	-0.983	1.22893e-05	5.884
CYYR1		21q21.2	cysteine/tyrosine-rich 1			chr21	27797118	27811933	Intergenic	Intergenic	141056	5.22	4.08e-06	0.000166	ILMN_1812902	cysteine/tyrosine-rich 1	chr21:27838793:27838842:-	-0.983	1.22893e-05	5.884
CYYR1		21q21.2	cysteine/tyrosine-rich 1			chr21	27812879	27823805	Intergenic	Intergenic	127239	5.07	9.8e-06	0.000351	ILMN_1812902	cysteine/tyrosine-rich 1	chr21:27838793:27838842:-	-0.983	1.22893e-05	5.884
CYYR1		21q21.2	cysteine/tyrosine-rich 1			chr21	27832544	27834499	Intergenic	Intergenic	112060	3.35	0.00303	0.0406	ILMN_1812902	cysteine/tyrosine-rich 1	chr21:27838793:27838842:-	-0.983	1.22893e-05	5.884
ADAMTS5		21q21.3	ADAM metallopeptidase with thrombospondin type 1 motif 5			chr21	28304504	28390367	Intergenic	Intergenic	-7996	7.62	1.22e-09	2.14e-07	ILMN_1681886	ADAM metallopeptidase with thrombospondin type 1 motif 5	chr21:28290872:28290921:-	0.121	0.282992	-5.625
ADAMTS5		21q21.3	ADAM metallopeptidase with thrombospondin type 1 motif 5			chr21	28394413	28421481	Intergenic	Intergenic	-68508	6.1	1.49e-07	9.86e-06	ILMN_1681886	ADAM metallopeptidase with thrombospondin type 1 motif 5	chr21:28290872:28290921:-	0.121	0.282992	-5.625
ADAMTS5		21q21.3	ADAM metallopeptidase with thrombospondin type 1 motif 5			chr21	28458305	28528001	Intergenic	L1MC5|LINE|L1	-153714	7.49	9.22e-10	1.72e-07	ILMN_1681886	ADAM metallopeptidase with thrombospondin type 1 motif 5	chr21:28290872:28290921:-	0.121	0.282992	-5.625
ADAMTS5		21q21.3	ADAM metallopeptidase with thrombospondin type 1 motif 5			chr21	28549583	28559792	Intergenic	(TA)n|Simple_repeat|Simple_repeat	-215248	4.64	0.000123	0.00303	ILMN_1681886	ADAM metallopeptidase with thrombospondin type 1 motif 5	chr21:28290872:28290921:-	0.121	0.282992	-5.625
ADAMTS5		21q21.3	ADAM metallopeptidase with thrombospondin type 1 motif 5			chr21	28582112	28595659	Intergenic	Intergenic	-249446	4.66	7.21e-05	0.0019	ILMN_1681886	ADAM metallopeptidase with thrombospondin type 1 motif 5	chr21:28290872:28290921:-	0.121	0.282992	-5.625
ADAMTS5		21q21.3	ADAM metallopeptidase with thrombospondin type 1 motif 5			chr21	28695473	28718822	intron (NR_049807, intron 3 of 4)	L1PB1|LINE|L1	-367708	5.7	9.4e-07	4.71e-05	ILMN_1681886	ADAM metallopeptidase with thrombospondin type 1 motif 5	chr21:28290872:28290921:-	0.121	0.282992	-5.625
CLDN17		21q22.11	claudin 17			chr21	31481612	31515783	Intergenic	MIRb|SINE|MIR	40274	5.96	5.06e-07	2.79e-05	ILMN_1815388	claudin 17	chr21:31538520:31538569:-	-0.023	0.192312	-5.242
C21orf49						chr21	34143826	34144860	promoter-TSS (NM_016631)	promoter-TSS (NM_016631)	-68	-5.88	0.000313	0.00655	ILMN_3307211	C21orf62 antisense RNA 1	chr21:34169477:34169526:+	0.027	0.60189	-6.287
ATP5O		21q22.11	ATP synthase, H+ transporting, mitochondrial F1 complex, O subunit			chr21	35174893	35176746	intron (NM_003024, intron 20 of 39)	intron (NM_003024, intron 20 of 39)	112339	-3.92	0.00345	0.0446	ILMN_1791332	ATP synthase, H+ transporting, mitochondrial F1 complex, O subunit	chr21:35281455:35281504:-	-0.069	0.713542	-6.404
CLIC6		21q22.12	chloride intracellular channel 6			chr21	36017331	36069487	intron (NM_053277, intron 1 of 5)	intron (NM_053277, intron 1 of 5)	1721	4.42	0.000129	0.00314	ILMN_1699665	chloride intracellular channel 6	chr21:36090307:36090356:+	0.15	0.639471	-6.331
RUNX1		21q22.3	runt related transcription factor 1	Androgen Receptor, Futreal et al 2004, Mitelman 2000, Vogelstein and Kinzler 2004, Stability, Tumor Suppressor, Entrez Query:Oncogene, Translocation	TF	chr21	36488377	36499260	Intergenic	L1PB1|LINE|L1	-72223	5.3	4.7e-06	0.000188	ILMN_1669335	runt related transcription factor 1	chr21:36259441:36259490:-	0.013	0.367401	-5.872
RUNX1		21q22.3	runt related transcription factor 1	Androgen Receptor, Futreal et al 2004, Mitelman 2000, Vogelstein and Kinzler 2004, Stability, Tumor Suppressor, Entrez Query:Oncogene, Translocation	TF	chr21	36511984	36538931	Intergenic	AluSz6|SINE|Alu	-103862	6.27	5.55e-08	4.37e-06	ILMN_1669335	runt related transcription factor 1	chr21:36259441:36259490:-	0.013	0.367401	-5.872
RUNX1		21q22.3	runt related transcription factor 1	Androgen Receptor, Futreal et al 2004, Mitelman 2000, Vogelstein and Kinzler 2004, Stability, Tumor Suppressor, Entrez Query:Oncogene, Translocation	TF	chr21	36552047	36554279	Intergenic	Intergenic	-131568	3.6	0.00205	0.03	ILMN_1669335	runt related transcription factor 1	chr21:36259441:36259490:-	0.013	0.367401	-5.872
RUNX1		21q22.3	runt related transcription factor 1	Androgen Receptor, Futreal et al 2004, Mitelman 2000, Vogelstein and Kinzler 2004, Stability, Tumor Suppressor, Entrez Query:Oncogene, Translocation	TF	chr21	36558473	36566605	Intergenic	AluSz6|SINE|Alu	-140944	4	0.000351	0.00718	ILMN_1669335	runt related transcription factor 1	chr21:36259441:36259490:-	0.013	0.367401	-5.872
RUNX1		21q22.3	runt related transcription factor 1	Androgen Receptor, Futreal et al 2004, Mitelman 2000, Vogelstein and Kinzler 2004, Stability, Tumor Suppressor, Entrez Query:Oncogene, Translocation	TF	chr21	36583581	36591263	Intergenic	Intergenic	-165827	4.81	2.39e-05	0.000756	ILMN_1669335	runt related transcription factor 1	chr21:36259441:36259490:-	0.013	0.367401	-5.872
RUNX1		21q22.3	runt related transcription factor 1	Androgen Receptor, Futreal et al 2004, Mitelman 2000, Vogelstein and Kinzler 2004, Stability, Tumor Suppressor, Entrez Query:Oncogene, Translocation	TF	chr21	36602965	36629786	Intergenic	Intergenic	-194780	4.88	8.39e-06	0.000311	ILMN_1669335	runt related transcription factor 1	chr21:36259441:36259490:-	0.013	0.367401	-5.872
RUNX1		21q22.3	runt related transcription factor 1	Androgen Receptor, Futreal et al 2004, Mitelman 2000, Vogelstein and Kinzler 2004, Stability, Tumor Suppressor, Entrez Query:Oncogene, Translocation	TF	chr21	36672462	36694197	Intergenic	L1MC3|LINE|L1	-261734	6.25	9.02e-08	6.45e-06	ILMN_1669335	runt related transcription factor 1	chr21:36259441:36259490:-	0.013	0.367401	-5.872
LCA5L		21q22.2	Leber congenital amaurosis 5-like			chr21	40799705	40804313	intron (NM_152505, intron 2 of 9)	intron (NM_152505, intron 2 of 9)	14119	3.46	0.00138	0.0219	ILMN_1665657	Leber congenital amaurosis 5-like	chr21:40777872:40777921:-	0.061	0.0778169	-4.299
COL6A2		21q22.3	collagen type VI alpha 2			chr21	47479825	47482464	Intergenic	Intergenic	-36889	3.43	0.00231	0.0329	ILMN_1809928	collagen type VI alpha 2	chr21:47546142:47546151:+,chr21:47546417:47546455:+,chr21:47549110:47549110:+	-0.804	2.51132e-05	5.013
COL6A2		21q22.3	collagen type VI alpha 2			chr21	47493062	47499154	Intergenic	L1PA10|LINE|L1	-21925	3.4	0.00267	0.0367	ILMN_1809928	collagen type VI alpha 2	chr21:47546142:47546151:+,chr21:47546417:47546455:+,chr21:47549110:47549110:+	-0.804	2.51132e-05	5.013
CCT8L2		22q11.1	chaperonin containing TCP1 subunit 8 like 2			chr22	16998625	17015449	Intergenic	REP522|Satellite|telo	66663	-2.61	0.00283	0.0384	ILMN_1761210	chaperonin containing TCP1 subunit 8 like 2	chr7:152143853:152143902:+	0.006	0.698792	-6.39
CLTCL1		22q11.21	clathrin heavy chain like 1	Futreal et al 2004, Mitelman 2000, Translocation		chr22	19273770	19294193	Intergenic	LTR1|LTR|ERV1	-4742	4.72	4.06e-05	0.00118	ILMN_1694584	clathrin heavy chain like 1	chr22:19175108:19175157:-	-0.361	0.0400935	-3.588
RTN4R		22q11.21	reticulon 4 receptor			chr22	20254950	20264145	Intergenic	Intergenic	-3731	3.64	0.0013	0.0209	ILMN_1737484	reticulon 4 receptor	chr22:20229043:20229092:-	-0.13	0.4196	-5.99
SCARF2		22q11.21	scavenger receptor class F member 2			chr22	20775979	20793130	intron (NM_182895, intron 6 of 11)	CpG-17560	7592	3.22	0.00397	0.0494	ILMN_2341006	scavenger receptor class F member 2	chr22:20779404:20779453:-	-0.027	0.359236	-5.852
LOC388882		22q11.23	uncharacterized LOC388882			chr22	23861889	23865605	Intergenic	Intergenic	-34580	3.51	0.00172	0.0263	ILMN_1683149	NA	chr22:23804607:23804656:-	0.005	0.909058	-6.52
SLC2A11		22q11.23	solute carrier family 2 member 11			chr22	24187766	24194586	Intergenic	Intergenic	-7714	3.83	0.000705	0.0128	ILMN_1748090	solute carrier family 2 member 11	chr22:24226843:24226892:+	-0.213	0.00381581	-0.955
TMEM211		22q11.23	transmembrane protein 211			chr22	25316026	25334738	Intergenic	Intergenic	9932	5.16	5.14e-06	0.000202	ILMN_1676257	transmembrane protein 211	chr22:25331343:25331392:-	0.009	0.517017	-6.169
ADRBK2		22q12.1	adrenergic, beta, receptor kinase 2	Protein Kinase		chr22	25937588	26000435	intron (NM_005160, intron 1 of 20)	L3|LINE|CR1	8150	5.82	3.77e-07	2.18e-05	ILMN_1668900	adrenergic, beta, receptor kinase 2	chr22:26119566:26119615:+	0.127	0.00470197	-1.195
MN1		22q12.1	meningioma (disrupted in balanced translocation) 1	Futreal et al 2004, Mitelman 2000, Tumor Suppressor, Entrez Query:Oncogene, Translocation		chr22	27895321	28088141	Intergenic	Intergenic	205755	8.02	3.16e-11	1.56e-08	ILMN_1732197	meningioma (disrupted in balanced translocation) 1	chr22:28144783:28144832:-	-1.349	1.1131e-09	17.808
MN1		22q12.1	meningioma (disrupted in balanced translocation) 1	Futreal et al 2004, Mitelman 2000, Tumor Suppressor, Entrez Query:Oncogene, Translocation		chr22	28100811	28116107	Intergenic	MLT1K|LTR|ERVL-MaLR	89027	4.36	0.000127	0.0031	ILMN_1732197	meningioma (disrupted in balanced translocation) 1	chr22:28144783:28144832:-	-1.349	1.1131e-09	17.808
MN1		22q12.1	meningioma (disrupted in balanced translocation) 1	Futreal et al 2004, Mitelman 2000, Tumor Suppressor, Entrez Query:Oncogene, Translocation		chr22	28172374	28191523	intron (NM_002430, intron 1 of 1)	intron (NM_002430, intron 1 of 1)	15538	4.7	3.06e-05	0.000929	ILMN_1732197	meningioma (disrupted in balanced translocation) 1	chr22:28144783:28144832:-	-1.349	1.1131e-09	17.808
EMID1		22q12.2	EMI domain containing 1			chr22	29586967	29605279	Intergenic	Intergenic	-5778	4.78	8.11e-05	0.00211	ILMN_1747499	EMI domain containing 1	chr22:29655209:29655258:+	-0.096	0.00469167	-1.192
MTMR3		22q12.2	myotubularin related protein 3			chr22	30235071	30281749	Intergenic	MIRb|SINE|MIR	-20748	5.19	4.47e-06	0.00018	ILMN_1803925	myotubularin related protein 3	chr22:30426106:30426155:+	-0.438	1.56754e-05	5.584
LIF		22q12.2	leukemia inhibitory factor	Tumor Suppressor		chr22	30615290	30630346	Intergenic	L2b|LINE|L2	20022	3.23	0.002	0.0295	ILMN_1738725	leukemia inhibitory factor	chr22:30636856:30636905:-	0.167	0.00656938	-1.579
LIF		22q12.2	leukemia inhibitory factor	Tumor Suppressor		chr22	30634035	30652444	promoter-TSS (NM_001257135)	promoter-TSS (NM_001257135)	-399	4.98	2.47e-05	0.000774	ILMN_1738725	leukemia inhibitory factor	chr22:30636856:30636905:-	0.167	0.00656938	-1.579
SMTN		22q12.2	smoothelin			chr22	31425414	31449632	Intergenic	MSTB|LTR|ERVL-MaLR	-39759	4.46	6.86e-05	0.00182	ILMN_1785618	smoothelin	chr22:31495831:31495880:+	-0.379	0.00654751	-1.576
FBXO7		22q12.3	F-box protein 7	Stability		chr22	32906393	32966116	intron (NM_001135774, intron 8 of 13)	MER58A|DNA|hAT-Charlie	65030	6.49	2.37e-08	2.14e-06	ILMN_1745962	F-box protein 7	chr22:32894431:32894480:+	-0.668	7.01389e-06	6.556
FBXO7		22q12.3	F-box protein 7	Stability		chr22	32984109	33071047	intron (NM_001135774, intron 6 of 13)	MIR3|SINE|MIR	156354	7.1	2.36e-09	3.55e-07	ILMN_1745962	F-box protein 7	chr22:32894431:32894480:+	-0.668	7.01389e-06	6.556
MB		22q13.1	myoglobin			chr22	35977130	36039336	intron (NM_203377, intron 2 of 3)	intron (NM_203377, intron 2 of 3)	5151	5.94	2.25e-07	1.4e-05	ILMN_2364864	myoglobin	chr22:36003263:36003312:-	0.122	0.00464616	-1.18
RBFOX2		22q13.1	RNA binding protein, fox-1 homolog (C. elegans) 2			chr22	36431479	36442669	Intergenic	LTR79|LTR|ERVL	-12489	3.04	0.00358	0.0458	ILMN_1745130	RNA binding protein, fox-1 homolog (C. elegans) 2	chr22:36141970:36142004:-,chr22:36140282:36140296:-	-0.23	0.0465592	-3.748
APOL3		22q13.1	apolipoprotein L3			chr22	36514171	36532650	Intergenic	Intergenic	33567	4.12	0.00024	0.00523	ILMN_2283195	apolipoprotein L3	chr22:36545242:36545291:-	0.004	0.713542	-6.404
CACNG2		22q13.1	calcium voltage-gated channel auxiliary subunit gamma 2	Stability		chr22	36921699	37157137	intron (NM_006078, intron 1 of 3)	L2a|LINE|L2	59272	-2.35	0.00331	0.0431	ILMN_1769492	calcium voltage-gated channel auxiliary subunit gamma 2	chr22:36960467:36960516:-	0.068	0.000174848	2.642
DMC1		22q13.1	DNA meiotic recombinase 1	Stability		chr22	38966500	39021614	intron (NM_001291030, intron 14 of 16)	AluSc8|SINE|Alu	-27856	5.85	4.24e-07	2.38e-05	ILMN_1812545	DNA meiotic recombinase 1	chr22:38915564:38915613:-	-0.084	0.0628795	-4.072
RBX1		22q13.2	ring-box 1, E3 ubiquitin protein ligase	NOTCH, TGFBR, Stability		chr22	41368481	41414678	Intergenic	AluSg|SINE|Alu	44228	5.14	6.22e-06	0.00024	ILMN_1666670	ring-box 1, E3 ubiquitin protein ligase	chr22:41349634:41349637:+,chr22:41360051:41360096:+	-0.306	0.0219797	-2.926
TEF		22q13.2	thyrotrophic embryonic factor		TF	chr22	41730855	41732368	intron (NM_017590, intron 7 of 22)	intron (NM_017590, intron 7 of 22)	-31726	-4.29	0.00175	0.0267	ILMN_1706511	thyrotrophic embryonic factor	chr22:41795066:41795115:+	-0.184	0.197397	-5.268
CSDC2		22q13.2	cold shock domain containing C2		TF	chr22	41954502	41958759	promoter-TSS (NM_014460)	promoter-TSS (NM_014460)	-384	3.4	0.00312	0.0414	ILMN_1806787	cold shock domain containing C2	chr22:41972601:41972650:+	-0.702	0.0137521	-2.405
NFAM1		22q13.2	NFAT activating protein with ITAM motif 1			chr22	42809813	42834245	intron (NM_145912, intron 1 of 5)	intron (NM_145912, intron 1 of 5)	6372	4.11	0.000247	0.00534	ILMN_1791925	NFAT activating protein with ITAM motif 1	chr22:42779136:42779185:-	0.102	0.0535337	-3.901
CYB5R3		22q13.2	cytochrome b5 reductase 3			chr22	43061252	43062878	Intergenic	AluSz|SINE|Alu	-16660	-3.81	0.000819	0.0144	ILMN_1740441	cytochrome b5 reductase 3	chr22:43015135:43015184:-	-0.914	1.23237e-07	11.595
A4GALT		22q13.2	alpha 1,4-galactosyltransferase			chr22	43108282	43126266	promoter-TSS (NM_017436)	promoter-TSS (NM_017436)	-398	4.36	0.000184	0.00421	ILMN_1735045	alpha 1,4-galactosyltransferase	chr22:43088177:43088226:-	-0.288	0.103796	-4.608
BIK		22q13.31	BCL2-interacting killer	Tumor Suppressor		chr22	43504988	43519015	intron (NM_001197, intron 1 of 4)	AluSx1|SINE|Alu	5247	4.49	6.63e-05	0.00177	ILMN_1770505	BCL2-interacting killer	chr22:43525347:43525396:+	0.03	0.756037	-6.439
TTLL12		22q13.31	tubulin tyrosine ligase like 12			chr22	43614608	43639209	intron (NM_173050, intron 8 of 21)	intron (NM_173050, intron 8 of 21)	-43771	5.38	2.72e-06	0.000116	ILMN_1663113	tubulin tyrosine ligase like 12	chr22:43562758:43562807:-	-0.278	0.0472201	-3.764
SCUBE1		22q13	signal peptide, CUB domain and EGF like domain containing 1			chr22	43641952	43694197	intron (NM_173050, intron 4 of 21)	intron (NM_173050, intron 4 of 21)	71320	6.49	3e-08	2.6e-06	ILMN_1739714	signal peptide, CUB domain and EGF like domain containing 1	chr22:43600040:43600089:-	-0.417	0.163993	-5.08
EFCAB6		22q13.2	EF-hand calcium binding domain 6			chr22	44172192	44203903	intron (NM_022785, intron 2 of 31)	L2a|LINE|L2	20170	5.48	1.58e-06	7.3e-05	ILMN_1683858	EF-hand calcium binding domain 6	chr22:44168867:44168916:-	0.126	0.000849639	0.777
CELSR1		22q13.3	cadherin EGF LAG seven-pass G-type receptor 1			chr22	46887806	46960084	intron (NM_014246, intron 1 of 34)	AluSx1|SINE|Alu	9122	6.77	1.14e-08	1.2e-06	ILMN_1694482	cadherin EGF LAG seven-pass G-type receptor 1	chr22:46756930:46756979:-	0.034	0.0435975	-3.678
MAPK11		22q13.33	mitogen-activated protein kinase 11	Protein Kinase		chr22	50697774	50714833	exon (NM_002751, exon 2 of 12)	exon (NM_002751, exon 2 of 12)	2519	3.39	0.00162	0.025	ILMN_1724715	mitogen-activated protein kinase 11	chr22:50703266:50703315:-	0.019	0.679937	-6.372
CNTN4		3p26.3	contactin 4	Tumor Suppressor		chr3	2262024	2264815	intron (NM_175607, intron 2 of 24)	L1MB7|LINE|L1	-17094	3.59	0.00197	0.0292	ILMN_1771148	contactin 4	chr3:3097806:3097855:+	-0.576	0.000119741	3.101
CNTN4		3p26.3	contactin 4	Tumor Suppressor		chr3	2412652	2416820	intron (NM_175607, intron 3 of 24)	intron (NM_175607, intron 3 of 24)	134223	3.8	0.000782	0.0139	ILMN_1771148	contactin 4	chr3:3097806:3097855:+	-0.576	0.000119741	3.101
CNTN4		3p26.3	contactin 4	Tumor Suppressor		chr3	2576873	2580595	intron (NM_175607, intron 3 of 24)	intron (NM_175607, intron 3 of 24)	298221	3.3	0.00339	0.044	ILMN_1771148	contactin 4	chr3:3097806:3097855:+	-0.576	0.000119741	3.101
CNTN4		3p26.3	contactin 4	Tumor Suppressor		chr3	2728972	2739603	intron (NM_175607, intron 4 of 24)	intron (NM_175607, intron 4 of 24)	-199612	4.32	0.000228	0.005	ILMN_1771148	contactin 4	chr3:3097806:3097855:+	-0.576	0.000119741	3.101
CNTN4		3p26.3	contactin 4	Tumor Suppressor		chr3	2773332	2777772	intron (NM_175607, intron 4 of 24)	intron (NM_175607, intron 4 of 24)	-158347	4.13	0.000222	0.0049	ILMN_1771148	contactin 4	chr3:3097806:3097855:+	-0.576	0.000119741	3.101
CNTN4		3p26.3	contactin 4	Tumor Suppressor		chr3	2940674	2952982	intron (NM_001206956, intron 3 of 15)	intron (NM_001206956, intron 3 of 15)	12929	4.65	9.82e-05	0.00248	ILMN_1771148	contactin 4	chr3:3097806:3097855:+	-0.576	0.000119741	3.101
CNTN4		3p26.3	contactin 4	Tumor Suppressor		chr3	3003053	3026484	intron (NM_001206956, intron 4 of 15)	intron (NM_001206956, intron 4 of 15)	80869	5.51	2.46e-06	0.000107	ILMN_1771148	contactin 4	chr3:3097806:3097855:+	-0.576	0.000119741	3.101
CRBN		3p26.2	cereblon			chr3	3412851	3425641	Intergenic	Intergenic	-197845	5.17	4.82e-06	0.000191	ILMN_1668582	cereblon	chr3:3194140:3194154:-,chr3:3192695:3192729:-	-0.417	1.68297e-07	11.206
CRBN		3p26.2	cereblon			chr3	3433647	3448871	Intergenic	L1PA15|LINE|L1	-219858	3.3	0.00222	0.0319	ILMN_1668582	cereblon	chr3:3194140:3194154:-,chr3:3192695:3192729:-	-0.417	1.68297e-07	11.206
LRRN1		3p26.2	leucine rich repeat neuronal 1			chr3	3608603	3637080	Intergenic	Intergenic	-218280	5.97	1.87e-07	1.19e-05	ILMN_1720511	leucine rich repeat neuronal 1	chr3:3888801:3888850:+	-0.671	0.000660924	1.068
LRRN1		3p26.2	leucine rich repeat neuronal 1			chr3	3732236	3751188	Intergenic	MIR|SINE|MIR	-99409	4.42	8e-05	0.00208	ILMN_1720511	leucine rich repeat neuronal 1	chr3:3888801:3888850:+	-0.671	0.000660924	1.068
RAD18		3p25.3	RAD18, E3 ubiquitin protein ligase	Stability		chr3	9002766	9089978	intron (NM_001033117, intron 18 of 21)	L1MB7|LINE|L1	-41213	6.47	2.34e-08	2.13e-06	ILMN_1707548	RAD18, E3 ubiquitin protein ligase	chr3:8922056:8922105:-	0.123	0.00677958	-1.616
FBLN2		3p25.1	fibulin 2			chr3	13578948	13610836	intron (NM_001998, intron 1 of 16)	MIR3|SINE|MIR	4267	6.4	5.5e-08	4.33e-06	ILMN_2390919	fibulin 2	chr3:13679695:13679744:+	-1.083	0.00222478	-0.333
FBLN2		3p25.1	fibulin 2			chr3	13619795	13654858	intron (NM_001165035, intron 2 of 17)	intron (NM_001165035, intron 2 of 17)	27086	6.54	2.21e-08	2.05e-06	ILMN_2390919	fibulin 2	chr3:13679695:13679744:+	-1.083	0.00222478	-0.333
C3orf20		3p25.1	chromosome 3 open reading frame 20			chr3	14728594	14738238	intron (NM_001184958, intron 5 of 16)	L1MA3|LINE|L1	16810	5.39	2.72e-06	0.000116	ILMN_1684188	chromosome 3 open reading frame 20	chr3:14814458:14814507:+	0.036	0.0466315	-3.75
DAZL		3p24.3	deleted in azoospermia like			chr3	16738647	16760871	Intergenic	Intergenic	-102753	5.89	2.63e-07	1.61e-05	ILMN_1691636	deleted in azoospermia like	chr3:16628984:16629033:-	0.043	0.135984	-4.888
DAZL		3p24.3	deleted in azoospermia like			chr3	16762343	16770655	Intergenic	MLT1K|LTR|ERVL-MaLR	-119493	4.44	0.000122	0.003	ILMN_1691636	deleted in azoospermia like	chr3:16628984:16629033:-	0.043	0.135984	-4.888
DAZL		3p24.3	deleted in azoospermia like			chr3	16779931	16785600	Intergenic	MLT1K|LTR|ERVL-MaLR	-135759	3.64	0.00297	0.0399	ILMN_1691636	deleted in azoospermia like	chr3:16628984:16629033:-	0.043	0.135984	-4.888
SGOL1		3p24.3	shugoshin-like 1 (S. pombe)			chr3	20288674	20299368	Intergenic	L1P3|LINE|L1	-66297	3.19	0.00269	0.0369	ILMN_2404906	shugoshin-like 1 (S. pombe)	chr3:20212538:20212587:-	0.129	1.39207e-06	8.55
VENTXP7		3p24.3	VENT homeobox pseudogene 7			chr3	20920525	20935201	Intergenic	L1ME2|LINE|L1	-519355	5.36	3.32e-06	0.000138	ILMN_2203753	VENT homeobox pseudogene 7	chr3:21447724:21447773:+	0.108	0.00254598	-0.487
VENTXP7		3p24.3	VENT homeobox pseudogene 7			chr3	20940009	20983814	Intergenic	L1PB1|LINE|L1	-485307	6.98	3.23e-09	4.47e-07	ILMN_2203753	VENT homeobox pseudogene 7	chr3:21447724:21447773:+	0.108	0.00254598	-0.487
VENTXP7		3p24.3	VENT homeobox pseudogene 7			chr3	20996672	21006688	Intergenic	MIR|SINE|MIR	-445538	4.75	5.48e-05	0.00151	ILMN_2203753	VENT homeobox pseudogene 7	chr3:21447724:21447773:+	0.108	0.00254598	-0.487
VENTXP7		3p24.3	VENT homeobox pseudogene 7			chr3	21017656	21050507	Intergenic	MER4B-int|LTR|ERV1	-413137	5.08	5.03e-06	0.000198	ILMN_2203753	VENT homeobox pseudogene 7	chr3:21447724:21447773:+	0.108	0.00254598	-0.487
VENTXP7		3p24.3	VENT homeobox pseudogene 7			chr3	21053244	21130667	Intergenic	Intergenic	-355263	7.94	5e-11	2.13e-08	ILMN_2203753	VENT homeobox pseudogene 7	chr3:21447724:21447773:+	0.108	0.00254598	-0.487
VENTXP7		3p24.3	VENT homeobox pseudogene 7			chr3	21190607	21230091	Intergenic	AluJb|SINE|Alu	-236869	5.19	3.74e-06	0.000154	ILMN_2203753	VENT homeobox pseudogene 7	chr3:21447724:21447773:+	0.108	0.00254598	-0.487
VENTXP7		3p24.3	VENT homeobox pseudogene 7			chr3	21236589	21290597	Intergenic	Intergenic	-183625	7.18	1.54e-09	2.54e-07	ILMN_2203753	VENT homeobox pseudogene 7	chr3:21447724:21447773:+	0.108	0.00254598	-0.487
VENTXP7		3p24.3	VENT homeobox pseudogene 7			chr3	21298003	21344013	Intergenic	Intergenic	-126210	6.92	3.77e-09	5.02e-07	ILMN_2203753	VENT homeobox pseudogene 7	chr3:21447724:21447773:+	0.108	0.00254598	-0.487
VENTXP7		3p24.3	VENT homeobox pseudogene 7			chr3	21452244	21493400	intron (NM_024697, intron 5 of 7)	intron (NM_024697, intron 5 of 7)	25604	6.95	5.12e-09	6.18e-07	ILMN_2203753	VENT homeobox pseudogene 7	chr3:21447724:21447773:+	0.108	0.00254598	-0.487
ZNF385D		3p24.3	zinc finger protein 385D			chr3	21746134	21770232	intron (NM_024697, intron 1 of 7)	L2a|LINE|L2	34633	5.85	7.95e-07	4.1e-05	ILMN_1710268	zinc finger protein 385D	chr3:21462704:21462753:-	-0.349	0.100639	-4.575
UBE2E2		3p24.2	ubiquitin conjugating enzyme E2E 2			chr3	23077623	23082332	Intergenic	Intergenic	-164807	3.64	0.00144	0.0227	ILMN_1707475	ubiquitin conjugating enzyme E2E 2	chr3:23631882:23631931:+	0.037	0.777818	-6.454
RARB		3p24.2	retinoic acid receptor beta	Tumor Suppressor	TF	chr3	25050091	25057516	Intergenic	MER5A|DNA|hAT-Charlie	-162020	4.48	0.000104	0.00261	ILMN_1671151	retinoic acid receptor beta	chr3:25639017:25639067:+	-0.27	0.232096	-5.429
RARB		3p24.2	retinoic acid receptor beta	Tumor Suppressor	TF	chr3	25284614	25290374	intron (NM_001290216, intron 1 of 7)	L1PA7|LINE|L1	71671	3.8	0.00128	0.0206	ILMN_1671151	retinoic acid receptor beta	chr3:25639017:25639067:+	-0.27	0.232096	-5.429
RARB		3p24.2	retinoic acid receptor beta	Tumor Suppressor	TF	chr3	25462129	25475544	promoter-TSS (NM_001290276)	promoter-TSS (NM_001290276)	-918	4.95	1.86e-05	0.000611	ILMN_1671151	retinoic acid receptor beta	chr3:25639017:25639067:+	-0.27	0.232096	-5.429
LRRC3B		3p24	leucine rich repeat containing 3B	Tumor Suppressor		chr3	26288501	26331218	Intergenic	Intergenic	-354441	7.08	1.85e-09	2.96e-07	ILMN_2131447	leucine rich repeat containing 3B	chr3:26751708:26751757:+	-0.275	0.00588404	-1.451
LRRC3B		3p24	leucine rich repeat containing 3B	Tumor Suppressor		chr3	26339881	26362381	Intergenic	LTR10A|LTR|ERV1	-313169	5.98	1.91e-07	1.21e-05	ILMN_2131447	leucine rich repeat containing 3B	chr3:26751708:26751757:+	-0.275	0.00588404	-1.451
LRRC3B		3p24	leucine rich repeat containing 3B	Tumor Suppressor		chr3	26364419	26376831	Intergenic	L1MA2|LINE|L1	-293675	5.16	4.77e-06	0.000189	ILMN_2131447	leucine rich repeat containing 3B	chr3:26751708:26751757:+	-0.275	0.00588404	-1.451
LRRC3B		3p24	leucine rich repeat containing 3B	Tumor Suppressor		chr3	26511840	26534036	Intergenic	Intergenic	-141362	3.47	0.00179	0.0271	ILMN_2131447	leucine rich repeat containing 3B	chr3:26751708:26751757:+	-0.275	0.00588404	-1.451
TGFBR2		3p22	transforming growth factor beta receptor II	TGFBR, Vogelstein and Kinzler 2004, Protein Kinase, Stability		chr3	30434677	30440904	Intergenic	THE1B|LTR|ERVL-MaLR	-210204	3.49	0.00229	0.0327	ILMN_2384241	transforming growth factor beta receptor II	chr3:30735190:30735239:+	-0.739	9.04776e-05	3.453
GADL1		3p24.1-p23	glutamate decarboxylase like 1			chr3	30788723	30802069	intron (NM_207359, intron 14 of 14)	intron (NM_207359, intron 14 of 14)	140757	5.85	3.67e-07	2.12e-05	ILMN_1700703	glutamate decarboxylase like 1	chr3:30768352:30768401:-	-0.607	0.0101873	-2.071
GADL1		3p24.1-p23	glutamate decarboxylase like 1			chr3	30806381	30837808	intron (NM_207359, intron 13 of 14)	intron (NM_207359, intron 13 of 14)	114059	6.75	1.67e-08	1.61e-06	ILMN_1700703	glutamate decarboxylase like 1	chr3:30768352:30768401:-	-0.607	0.0101873	-2.071
GADL1		3p24.1-p23	glutamate decarboxylase like 1			chr3	30859623	30888027	intron (NM_207359, intron 11 of 14)	intron (NM_207359, intron 11 of 14)	62328	6.76	2.19e-08	2.03e-06	ILMN_1700703	glutamate decarboxylase like 1	chr3:30768352:30768401:-	-0.607	0.0101873	-2.071
GADL1		3p24.1-p23	glutamate decarboxylase like 1			chr3	30893915	30976636	intron (NM_207359, intron 1 of 14)	intron (NM_207359, intron 1 of 14)	878	4.21	0.00183	0.0276	ILMN_1700703	glutamate decarboxylase like 1	chr3:30768352:30768401:-	-0.607	0.0101873	-2.071
GPD1L		3p22.3	glycerol-3-phosphate dehydrogenase 1-like			chr3	32130069	32136164	Intergenic	Intergenic	-14887	3.61	0.00151	0.0237	ILMN_1694106	glycerol-3-phosphate dehydrogenase 1-like	chr3:32210030:32210079:+	-0.007	0.973511	-6.533
CMTM7		3p22.3	CKLF like MARVEL transmembrane domain containing 7			chr3	32393328	32406328	intron (NM_178868, intron 2 of 3)	intron (NM_178868, intron 2 of 3)	-33335	4.21	0.000184	0.00422	ILMN_1740487	CKLF like MARVEL transmembrane domain containing 7	chr3:32490959:32491008:+	-0.185	0.0425517	-3.653
LRRFIP2		3p22.2	leucine rich repeat (in FLII) interacting protein 2			chr3	37244179	37246944	Intergenic	Intergenic	-27710	3.26	0.00363	0.0462	ILMN_1749239	leucine rich repeat (in FLII) interacting protein 2	chr3:37107725:37107774:-	-0.035	0.0326366	-3.358
DLEC1		3p21.3	deleted in lung and esophageal cancer 1	Tumor Suppressor		chr3	38099902	38109972	intron (NM_007337, intron 5 of 35)	AluJo|SINE|Alu	24241	3.46	0.00192	0.0286	ILMN_1740305	NA	chr3:38137071:38137120:+	-0.002	0.960263	-6.532
ACAA1		3p22.2	acetyl-CoA acyltransferase 1			chr3	38131751	38148627	intron (NM_007337, intron 18 of 35)	intron (NM_007337, intron 18 of 35)	38544	3.15	0.00254	0.0354	ILMN_1738921	acetyl-CoA acyltransferase 1	chr3:38167056:38167081:-,chr3:38164590:38164613:-	-0.26	0.00143868	0.165
ACVR2B		3p22	activin A receptor type 2B	Protein Kinase		chr3	38486635	38488479	Intergenic	LTR12|LTR|ERV1	-8233	-3.94	0.00123	0.02	ILMN_1824337	activin A receptor type 2B	chr3:38530287:38530336:+	0.077	0.0001461	2.86
MYRIP		3p22.1	myosin VIIA and Rab interacting protein			chr3	40179680	40196211	intron (NM_001284426, intron 1 of 14)	intron (NM_001284426, intron 1 of 14)	46443	5.34	2.55e-06	0.00011	ILMN_1787154	NA	chr3:39851209:39851258:+	0.022	0.462888	-6.077
ULK4		3p22.1	unc-51 like kinase 4	Protein Kinase		chr3	41634667	41654270	intron (NM_017886, intron 31 of 36)	L1MDa|LINE|L1	359192	4.4	0.000107	0.00267	ILMN_3236866	unc-51 like kinase 4	chr3:41288321:41288370:-	0.238	0.0183794	-2.732
ANO10		3p22.1	anoctamin 10			chr3	43663960	43696543	Intergenic	Intergenic	-16691	5.36	9.67e-07	4.81e-05	ILMN_1767111	anoctamin 10	chr3:43408049:43408098:-	0.065	0.576008	-6.253
TGM4		3p22-p21.33	transglutaminase 4			chr3	44917409	44934796	intron (NM_003241, intron 1 of 13)	AluSx|SINE|Alu	10004	4.76	0.000333	0.00689	ILMN_1669363	transglutaminase 4	chr3:44955612:44955661:+	0.01	0.740209	-6.426
CDCP1		3p21.31	CUB domain containing protein 1			chr3	45140683	45148624	intron (NM_022842, intron 4 of 8)	L1ME2|LINE|L1	43261	3.61	0.00132	0.0211	ILMN_1708167	CUB domain containing protein 1	chr3:45151890:45151939:-	0.214	0.00017067	2.67
CDCP1		3p21.31	CUB domain containing protein 1			chr3	45151380	45173145	intron (NM_022842, intron 1 of 8)	L2a|LINE|L2	25652	5.77	5.24e-07	2.88e-05	ILMN_1708167	CUB domain containing protein 1	chr3:45151890:45151939:-	0.214	0.00017067	2.67
PTPN23		3p21.3	protein tyrosine phosphatase, non-receptor type 23	Phosphatase		chr3	47406904	47412536	Intergenic	AluSq|SINE|Alu	-12771	3.15	0.00257	0.0357	ILMN_1654318	protein tyrosine phosphatase, non-receptor type 23	chr3:47454538:47454587:+	-0.155	0.090978	-4.467
CSPG5		3p21.3	chondroitin sulfate proteoglycan 5			chr3	47661133	47662217	intron (NM_003074, intron 25 of 27)	AluSx|SINE|Alu	-39945	-4.01	0.00321	0.0423	ILMN_1688184	chondroitin sulfate proteoglycan 5	chr3:47604114:47604163:-	-0.072	0.40082	-5.95
PLXNB1		3p21.31	plexin B1			chr3	48468523	48471360	intron (NM_001130082, intron 1 of 37)	intron (NM_001130082, intron 1 of 37)	931	3.48	0.002	0.0295	ILMN_1742330	plexin B1	chr3:48445384:48445433:-	0.409	0.0213411	-2.893
CHDH		3p21.1	choline dehydrogenase			chr3	53782391	53860194	intron (NM_000720, intron 41 of 48)	intron (NM_000720, intron 41 of 48)	59128	6.93	7.8e-09	8.85e-07	ILMN_2135321	choline dehydrogenase	chr3:53851763:53851812:-	0.092	0.0118398	-2.238
CACNA2D3		3p21.1	calcium voltage-gated channel auxiliary subunit alpha2delta 3			chr3	54281672	54307635	intron (NM_018398, intron 2 of 37)	MSTC|LTR|ERVL-MaLR	137960	4.88	7.58e-05	0.00199	ILMN_1754076	calcium voltage-gated channel auxiliary subunit alpha2delta 3	chr3:55108471:55108520:+	0.108	0.583415	-6.263
CACNA2D3		3p21.1	calcium voltage-gated channel auxiliary subunit alpha2delta 3			chr3	54376220	54383552	intron (NM_018398, intron 3 of 37)	intron (NM_018398, intron 3 of 37)	223193	3.89	0.000834	0.0146	ILMN_1754076	calcium voltage-gated channel auxiliary subunit alpha2delta 3	chr3:55108471:55108520:+	0.108	0.583415	-6.263
ARHGEF3		3p14.3	Rho guanine nucleotide exchange factor 3			chr3	56846399	56878476	intron (NM_001289698, intron 2 of 10)	AluSg4|SINE|Alu	-26442	4.15	0.000299	0.00631	ILMN_1781010	Rho guanine nucleotide exchange factor 3	chr3:56761576:56761625:-	-0.412	0.0817061	-4.351
ARHGEF3		3p14.3	Rho guanine nucleotide exchange factor 3			chr3	56879664	56886445	intron (NM_001289698, intron 2 of 10)	intron (NM_001289698, intron 2 of 10)	-47059	4.08	0.000381	0.00768	ILMN_1781010	Rho guanine nucleotide exchange factor 3	chr3:56761576:56761625:-	-0.412	0.0817061	-4.351
C3orf67		3p14.2	chromosome 3 open reading frame 67			chr3	59904523	59954862	intron (NM_001166243, intron 7 of 9)	MIR|SINE|MIR	-893977	4.14	0.000592	0.0111	ILMN_1697761	chromosome 3 open reading frame 67	chr3:58728171:58728220:-	0.137	0.00080609	0.834
C3orf67		3p14.2	chromosome 3 open reading frame 67			chr3	60074612	60110720	intron (NM_001166243, intron 5 of 9)	intron (NM_001166243, intron 5 of 9)	-1056951	6.1	1.23e-07	8.32e-06	ILMN_1697761	chromosome 3 open reading frame 67	chr3:58728171:58728220:-	0.137	0.00080609	0.834
PTPRG		3p21-p14	protein tyrosine phosphatase, receptor type G	Phosphatase, Protein Kinase, Tumor Suppressor		chr3	61392628	61413473	Intergenic	L3|LINE|CR1	-144193	4.19	8.24e-05	0.00214	ILMN_1779674	protein tyrosine phosphatase, receptor type G	chr3:62279487:62279536:+	-0.038	0.838327	-6.491
ADAMTS9		3p14.1	ADAM metallopeptidase with thrombospondin type 1 motif 9			chr3	64670245	64681799	intron (NR_038264, intron 1 of 5)	MIR|SINE|MIR	-2657	4.73	3.01e-05	0.000918	ILMN_1805543	ADAM metallopeptidase with thrombospondin type 1 motif 9	chr3:64501536:64501585:-	-0.255	0.111692	-4.685
MAGI1		3p14.1	membrane associated guanylate kinase, WW and PDZ domain containing 1	Stability		chr3	65958220	65959222	intron (NM_001033057, intron 1 of 22)	AluJr|SINE|Alu	65788	-4	0.00318	0.0419	ILMN_1685792	membrane associated guanylate kinase, WW and PDZ domain containing 1	chr3:65345168:65345217:-	0.068	0.0481519	-3.785
LRIG1		3p14	leucine-rich repeats and immunoglobulin-like domains 1			chr3	66565326	66581168	Intergenic	Intergenic	-22402	4.97	1.03e-05	0.000366	ILMN_1707342	leucine-rich repeats and immunoglobulin-like domains 1	chr3:66429626:66429675:-	-0.367	0.000580907	1.224
KBTBD8		3p14	kelch repeat and BTB domain containing 8			chr3	66819410	66893033	Intergenic	L2c|LINE|L2	-192506	4.78	6.37e-05	0.00171	ILMN_1716272	kelch repeat and BTB domain containing 8	chr3:67061483:67061532:+	-0.201	0.306459	-5.702
FAM19A1		3p14.1	family with sequence similarity 19 (chemokine (C-C motif)-like), member A1			chr3	67891081	67900898	intron (NR_109992, intron 5 of 6)	MER4B|LTR|ERV1	-144745	4.19	0.000275	0.00588	ILMN_1702199	family with sequence similarity 19 (chemokine (C-C motif)-like), member A1	chr3:68594414:68594463:+	-0.019	0.199274	-5.277
FOXP1		3p14.1	forkhead box P1	Tumor Suppressor	TF	chr3	70949877	70969100	Intergenic	L1MC5|LINE|L1	154586	4.51	8.6e-05	0.00221	ILMN_1768248	forkhead box P1	chr3:71247445:71247494:-	-0.241	0.0225894	-2.956
CNTN3		3p12.3	contactin 3			chr3	74138693	74147369	Intergenic	MER63A|DNA|hAT-Blackjack	427312	3.13	0.00341	0.0442	ILMN_1717599	contactin 3	chr3:74312425:74312474:-	-0.307	0.130013	-4.842
ROBO1		3p12	roundabout guidance receptor 1			chr3	78253366	78304853	Intergenic	MLT2A1|LTR|ERVL	789500	6.64	1.7e-08	1.63e-06	ILMN_1806790	roundabout guidance receptor 1	chr3:78646616:78646665:-	0.238	0.0223463	-2.944
ROBO1		3p12	roundabout guidance receptor 1			chr3	78657533	78723880	intron (NM_001145845, intron 19 of 28)	intron (NM_001145845, intron 19 of 28)	377903	4.72	9.83e-05	0.00248	ILMN_1806790	roundabout guidance receptor 1	chr3:78646616:78646665:-	0.238	0.0223463	-2.944
ROBO1		3p12	roundabout guidance receptor 1			chr3	78875533	78884348	intron (NM_001145845, intron 2 of 28)	intron (NM_001145845, intron 2 of 28)	188669	3.45	0.00189	0.0283	ILMN_1806790	roundabout guidance receptor 1	chr3:78646616:78646665:-	0.238	0.0223463	-2.944
ROBO1		3p12	roundabout guidance receptor 1			chr3	78894112	78944953	intron (NM_001145845, intron 2 of 28)	intron (NM_001145845, intron 2 of 28)	149077	5.67	9.16e-07	4.61e-05	ILMN_1806790	roundabout guidance receptor 1	chr3:78646616:78646665:-	0.238	0.0223463	-2.944
GBE1		3p12.3	glucan (1,4-alpha-), branching enzyme 1			chr3	81822257	81828048	Intergenic	Intergenic	-14202	3.61	0.003	0.0402	ILMN_1789702	glucan (1,4-alpha-), branching enzyme 1	chr3:81539520:81539569:-	-0.519	0.000786529	0.862
GBE1		3p12.3	glucan (1,4-alpha-), branching enzyme 1			chr3	82516327	82620711	Intergenic	Intergenic	-757569	5.81	1.2e-06	5.78e-05	ILMN_1789702	glucan (1,4-alpha-), branching enzyme 1	chr3:81539520:81539569:-	-0.519	0.000786529	0.862
GBE1		3p12.3	glucan (1,4-alpha-), branching enzyme 1			chr3	82773911	82783656	Intergenic	Intergenic	-967833	4.53	5.53e-05	0.00152	ILMN_1789702	glucan (1,4-alpha-), branching enzyme 1	chr3:81539520:81539569:-	-0.519	0.000786529	0.862
CGGBP1		3p11.1	CGG triplet repeat binding protein 1		TF	chr3	88412945	88596473	Intergenic	L1MA9|LINE|L1	-305693	8.92	1.31e-12	2.05e-09	ILMN_1752631	CGG triplet repeat binding protein 1	chr3:88101556:88101605:-	-0.225	0.00569506	-1.414
EPHA3		3p11.2	EPH receptor A3	Protein Kinase, Tyrosine Kinase		chr3	90394605	90405189	Intergenic	ALR/Alpha|Satellite|centr	1243223	3.51	0.00186	0.0279	ILMN_1775931	EPH receptor A3	chr3:89530914:89530963:+	-0.47	0.0072063	-1.685
EPHA6		3q11.2	EPH receptor A6	Protein Kinase, Tyrosine Kinase		chr3	96663342	96682699	intron (NM_001080448, intron 2 of 17)	L2a|LINE|L2	139595	4.72	1.02e-05	0.000363	ILMN_1666469	NA	chr3:97364967:97365016:+	0.098	0.00517749	-1.306
DCBLD2		3q12.1	discoidin, CUB and LCCL domain containing 2			chr3	98743693	98746846	Intergenic	L1M3f|LINE|L1	-124736	3.84	0.000598	0.0112	ILMN_2174127	discoidin, CUB and LCCL domain containing 2	chr3:98514976:98515025:-	0.167	0.246963	-5.491
DCBLD2		3q12.1	discoidin, CUB and LCCL domain containing 2			chr3	98783795	98845470	Intergenic	Intergenic	-194099	5.25	7.26e-06	0.000275	ILMN_2174127	discoidin, CUB and LCCL domain containing 2	chr3:98514976:98515025:-	0.167	0.246963	-5.491
DCBLD2		3q12.1	discoidin, CUB and LCCL domain containing 2			chr3	98861499	98893971	Intergenic	MSTA-int|LTR|ERVL-MaLR	-257202	4.63	3.63e-05	0.00107	ILMN_2174127	discoidin, CUB and LCCL domain containing 2	chr3:98514976:98515025:-	0.167	0.246963	-5.491
COL8A1		3q12.3	collagen type VIII alpha 1			chr3	99160398	99166621	Intergenic	THE1B-int|LTR|ERVL-MaLR	-193931	3.79	0.00089	0.0154	ILMN_2402392	collagen type VIII alpha 1	chr3:99514796:99514845:+	-0.493	0.19495	-5.256
COL8A1		3q12.3	collagen type VIII alpha 1			chr3	99177838	99181330	Intergenic	L1MEd|LINE|L1	-177856	3.52	0.00237	0.0336	ILMN_2402392	collagen type VIII alpha 1	chr3:99514796:99514845:+	-0.493	0.19495	-5.256
COL8A1		3q12.3	collagen type VIII alpha 1			chr3	99328955	99332097	intron (NR_031662, intron 3 of 4)	L1PA11|LINE|L1	-26914	3.58	0.0018	0.0273	ILMN_2402392	collagen type VIII alpha 1	chr3:99514796:99514845:+	-0.493	0.19495	-5.256
COL8A1		3q12.3	collagen type VIII alpha 1			chr3	99344219	99364469	intron (NR_031662, intron 3 of 4)	intron (NR_031662, intron 3 of 4)	-3096	5.69	9.63e-07	4.8e-05	ILMN_2402392	collagen type VIII alpha 1	chr3:99514796:99514845:+	-0.493	0.19495	-5.256
TMEM45A		3q12.2	transmembrane protein 45A			chr3	100198004	100226398	intron (NM_018004, intron 1 of 5)	intron (NM_018004, intron 1 of 5)	738	3.9	0.000366	0.00741	ILMN_1770922	transmembrane protein 45A	chr3:100277415:100277433:+,chr3:100287666:100287696:+	-0.185	0.306364	-5.702
ABI3BP		3q12	ABI family member 3 binding protein			chr3	100727539	100730078	Intergenic	MIRb|SINE|MIR	-16474	3.42	0.00226	0.0323	ILMN_1673639	ABI family member 3 binding protein	chr3:100468301:100468350:-	0.434	0.328657	-5.768
ABI3BP		3q12	ABI family member 3 binding protein			chr3	100859048	100863877	Intergenic	MIR|SINE|MIR	-149128	3.62	0.00119	0.0194	ILMN_1673639	ABI family member 3 binding protein	chr3:100468301:100468350:-	0.434	0.328657	-5.768
IMPG2		3q12.2-q12.3	interphotoreceptor matrix proteoglycan 2			chr3	100914341	100916849	Intergenic	Intergenic	123824	-4.22	0.00221	0.0318	ILMN_1679690	interphotoreceptor matrix proteoglycan 2	chr3:100945459:100945508:-	-0.018	0.787771	-6.461
ALCAM		3q13.1	activated leukocyte cell adhesion molecule	Tumor Suppressor		chr3	104733565	104741492	Intergenic	Intergenic	-348029	4.68	3.24e-05	0.000973	ILMN_1670870	activated leukocyte cell adhesion molecule	chr3:105295394:105295443:+	-0.219	0.19755	-5.269
ALCAM		3q13.1	activated leukocyte cell adhesion molecule	Tumor Suppressor		chr3	104847068	104850622	Intergenic	L1PA16|LINE|L1	-236712	3.63	0.00118	0.0193	ILMN_1670870	activated leukocyte cell adhesion molecule	chr3:105295394:105295443:+	-0.219	0.19755	-5.269
ALCAM		3q13.1	activated leukocyte cell adhesion molecule	Tumor Suppressor		chr3	105301266	105305301	Intergenic	LTR1C|LTR|ERV1	217726	3.5	0.00147	0.0231	ILMN_1670870	activated leukocyte cell adhesion molecule	chr3:105295394:105295443:+	-0.219	0.19755	-5.269
ALCAM		3q13.1	activated leukocyte cell adhesion molecule	Tumor Suppressor		chr3	105311815	105319977	Intergenic	Intergenic	230339	4.44	7.84e-05	0.00205	ILMN_1670870	activated leukocyte cell adhesion molecule	chr3:105295394:105295443:+	-0.219	0.19755	-5.269
CBLB		3q13.11	Cbl proto-oncogene B, E3 ubiquitin protein ligase	EGFR1, Kit Receptor, Entrez Query:Oncogene		chr3	105591503	105595156	Intergenic	Intergenic	-5442	3.61	0.00137	0.0218	ILMN_1685580	Cbl proto-oncogene B, E3 ubiquitin protein ligase	chr3:105377375:105377424:-	0.225	0.145075	-4.955
CBLB		3q13.11	Cbl proto-oncogene B, E3 ubiquitin protein ligase	EGFR1, Kit Receptor, Entrez Query:Oncogene		chr3	105715431	105791480	Intergenic	Intergenic	-165568	7.59	2e-10	5.59e-08	ILMN_1685580	Cbl proto-oncogene B, E3 ubiquitin protein ligase	chr3:105377375:105377424:-	0.225	0.145075	-4.955
CBLB		3q13.11	Cbl proto-oncogene B, E3 ubiquitin protein ligase	EGFR1, Kit Receptor, Entrez Query:Oncogene		chr3	105832206	105846374	Intergenic	Intergenic	-251403	5.55	2.31e-06	0.000101	ILMN_1685580	Cbl proto-oncogene B, E3 ubiquitin protein ligase	chr3:105377375:105377424:-	0.225	0.145075	-4.955
CBLB		3q13.11	Cbl proto-oncogene B, E3 ubiquitin protein ligase	EGFR1, Kit Receptor, Entrez Query:Oncogene		chr3	106124011	106127811	Intergenic	L2c|LINE|L2	-538024	3.56	0.00173	0.0264	ILMN_1685580	Cbl proto-oncogene B, E3 ubiquitin protein ligase	chr3:105377375:105377424:-	0.225	0.145075	-4.955
CBLB		3q13.11	Cbl proto-oncogene B, E3 ubiquitin protein ligase	EGFR1, Kit Receptor, Entrez Query:Oncogene		chr3	106146578	106151027	Intergenic	L1PA3|LINE|L1	-560915	3.58	0.00161	0.025	ILMN_1685580	Cbl proto-oncogene B, E3 ubiquitin protein ligase	chr3:105377375:105377424:-	0.225	0.145075	-4.955
CBLB		3q13.11	Cbl proto-oncogene B, E3 ubiquitin protein ligase	EGFR1, Kit Receptor, Entrez Query:Oncogene		chr3	106153583	106164576	Intergenic	Intergenic	-571192	4.94	1.19e-05	0.000416	ILMN_1685580	Cbl proto-oncogene B, E3 ubiquitin protein ligase	chr3:105377375:105377424:-	0.225	0.145075	-4.955
CBLB		3q13.11	Cbl proto-oncogene B, E3 ubiquitin protein ligase	EGFR1, Kit Receptor, Entrez Query:Oncogene		chr3	106259823	106269902	Intergenic	HERV35I-int|LTR|ERV1	-676975	4.62	4.58e-05	0.00129	ILMN_1685580	Cbl proto-oncogene B, E3 ubiquitin protein ligase	chr3:105377375:105377424:-	0.225	0.145075	-4.955
PHLDB2		3q13.2	pleckstrin homology like domain family B member 2			chr3	111425129	111428515	exon (NM_153268, exon 2 of 4)	exon (NM_153268, exon 2 of 4)	-24505	3.72	0.00103	0.0173	ILMN_2179778	pleckstrin homology like domain family B member 2	chr3:111694722:111694770:+	-0.666	9.96657e-05	3.328
CD200		3q13.2	CD200 molecule			chr3	112031000	112075607	intron (NM_005944, intron 1 of 5)	MIRb|SINE|MIR	1387	7.16	3.43e-09	4.71e-07	ILMN_1706722	CD200 molecule	chr3:112054790:112054839:+	0.35	3.36603e-06	7.459
BTLA		3q13.2	B and T lymphocyte associated			chr3	112147320	112159932	Intergenic	Intergenic	64782	5.2	4.59e-06	0.000184	ILMN_1778536	B and T lymphocyte associated	chr3:112190074:112190123:-	0.053	0.159672	-5.053
BTLA		3q13.2	B and T lymphocyte associated			chr3	112174433	112183306	Intergenic	Intergenic	39539	4.12	0.000245	0.00532	ILMN_1778536	B and T lymphocyte associated	chr3:112190074:112190123:-	0.053	0.159672	-5.053
CCDC80		3q13.2	coiled-coil domain containing 80			chr3	112376536	112377671	Intergenic	L1PA16|LINE|L1	-17113	-4.31	0.000459	0.00898	ILMN_1715662	coiled-coil domain containing 80	chr3:112323542:112323591:-	-0.494	3.11514e-05	4.741
ZBTB20		3q13.2	zinc finger and BTB domain containing 20		TF	chr3	114924412	114941188	Intergenic	Tigger1|DNA|TcMar-Tigger	-66673	5.35	5.26e-06	0.000206	ILMN_1689456	zinc finger and BTB domain containing 20	chr3:114057879:114057928:-	-0.394	0.000660291	1.069
ZBTB20		3q13.2	zinc finger and BTB domain containing 20		TF	chr3	114951392	114962551	Intergenic	L2b|LINE|L2	-90844	4.68	5.56e-05	0.00153	ILMN_1689456	zinc finger and BTB domain containing 20	chr3:114057879:114057928:-	-0.394	0.000660291	1.069
ZBTB20		3q13.2	zinc finger and BTB domain containing 20		TF	chr3	114965042	114970380	Intergenic	Intergenic	-101584	3.92	0.0006	0.0112	ILMN_1689456	zinc finger and BTB domain containing 20	chr3:114057879:114057928:-	-0.394	0.000660291	1.069
GAP43		3q13.31	growth associated protein 43	Protein Kinase		chr3	115110934	115123192	Intergenic	Intergenic	-225088	4.67	3.29e-05	0.000984	ILMN_1794552	growth associated protein 43	chr3:115439770:115439819:+	0.211	0.626466	-6.316
GAP43		3q13.31	growth associated protein 43	Protein Kinase		chr3	115204590	115205807	Intergenic	MLT1F2|LTR|ERVL-MaLR	-136953	-3.69	0.00277	0.0377	ILMN_1794552	growth associated protein 43	chr3:115439770:115439819:+	0.211	0.626466	-6.316
GAP43		3q13.31	growth associated protein 43	Protein Kinase		chr3	115305632	115332279	Intergenic	Intergenic	-23196	6.05	1.61e-07	1.06e-05	ILMN_1794552	growth associated protein 43	chr3:115439770:115439819:+	0.211	0.626466	-6.316
GAP43		3q13.31	growth associated protein 43	Protein Kinase		chr3	115390461	115451133	intron (NM_002045, intron 2 of 2)	intron (NM_002045, intron 2 of 2)	78646	7.1	1.89e-09	3e-07	ILMN_1794552	growth associated protein 43	chr3:115439770:115439819:+	0.211	0.626466	-6.316
IGSF11		3q13.32	immunoglobulin superfamily member 11			chr3	118780742	118786752	intron (NM_152538, intron 3 of 8)	L1MEg2|LINE|L1	-30071	3.9	0.0003	0.00631	ILMN_1753502	immunoglobulin superfamily member 11	chr3:118619806:118619855:-	-0.587	0.000293264	2.033
IGSF11		3q13.32	immunoglobulin superfamily member 11			chr3	118816603	118823592	intron (NM_152538, intron 3 of 8)	AluSp|SINE|Alu	44801	3.9	0.000719	0.013	ILMN_1753502	immunoglobulin superfamily member 11	chr3:118619806:118619855:-	-0.587	0.000293264	2.033
FSTL1		3q13.33	follistatin like 1			chr3	120204020	120218352	Intergenic	HERVI-int|LTR|ERV1	-41268	4.18	0.00371	0.0471	ILMN_2201678	follistatin like 1	chr3:120113480:120113529:-	-0.348	0.0410202	-3.615
HGD		3q13.33	homogentisate 1,2-dioxygenase			chr3	120343731	120405809	intron (NM_000187, intron 4 of 13)	intron (NM_000187, intron 4 of 13)	26648	6.93	5.68e-09	6.74e-07	ILMN_1719678	NA	chr3:120369783:120369832:-	0.069	0.013322	-2.371
KALRN		3q21.2	kalirin, RhoGEF kinase	Protein Kinase		chr3	124159083	124277727	intron (NM_001024660, intron 33 of 59)	intron (NM_001024660, intron 33 of 59)	-85101	4.29	0.00118	0.0193	ILMN_1804661	kalirin, RhoGEF kinase	chr3:124281741:124281790:+	0.103	0.0559453	-3.949
OSBPL11		3q21	oxysterol binding protein like 11			chr3	125344330	125395773	Intergenic	Intergenic	-55670	6.44	3.13e-08	2.68e-06	ILMN_1687410	oxysterol binding protein like 11	chr3:125248047:125248096:-	-0.024	0.815355	-6.478
PLXNA1		3q21.3	plexin A1			chr3	126623309	126629455	intron (NM_032343, intron 5 of 7)	intron (NM_032343, intron 5 of 7)	-81055	3.51	0.00227	0.0324	ILMN_1791569	plexin A1	chr3:126756007:126756056:+	0.63	0.00372119	-0.926
PLXNA1		3q21.3	plexin A1			chr3	126698914	126706132	Intergenic	CpG	-4914	3.58	0.00178	0.027	ILMN_1791569	plexin A1	chr3:126756007:126756056:+	0.63	0.00372119	-0.926
TMEM108		3q21	transmembrane protein 108			chr3	132870876	132893111	intron (NM_001282865, intron 1 of 3)	intron (NM_001282865, intron 1 of 3)	38328	5.03	9.28e-06	0.000337	ILMN_1669709	transmembrane protein 108	chr3:133114724:133114773:+	0.309	0.251095	-5.508
BFSP2		3q22.1	beaded filament structural protein 2			chr3	133032503	133109066	intron (NM_001282865, intron 2 of 3)	MER5B|DNA|hAT-Charlie	-48055	3.95	0.000875	0.0152	ILMN_1690217	beaded filament structural protein 2	chr3:133191378:133191409:+,chr3:133193813:133193830:+	0.018	0.313065	-5.722
ESYT3		3q22.3	extended synaptotagmin protein 3			chr3	138130146	138135402	Intergenic	Tigger3a|DNA|TcMar-Tigger	-20641	3.63	0.00177	0.0269	ILMN_1745764	extended synaptotagmin protein 3	chr3:138193080:138193129:+	-0.221	0.0140436	-2.429
NMNAT3		3q23	nicotinamide nucleotide adenylyltransferase 3			chr3	139349291	139353739	intron (NM_001200047, intron 2 of 3)	L2b|LINE|L2	45370	3.43	0.003	0.0401	ILMN_1665123	nicotinamide nucleotide adenylyltransferase 3	chr3:139279488:139279537:-	-0.344	0.00462096	-1.173
PLOD2		3q24	procollagen-lysine, 2-oxoglutarate 5-dioxygenase 2	Stability		chr3	145665428	145723630	Intergenic	Intergenic	184753	3.58	0.00284	0.0384	ILMN_2410924	procollagen-lysine, 2-oxoglutarate 5-dioxygenase 2	chr3:145788420:145788469:-	0.429	0.000807499	0.832
PLOD2		3q24	procollagen-lysine, 2-oxoglutarate 5-dioxygenase 2	Stability		chr3	145733467	145749722	Intergenic	Intergenic	137688	5.31	4.82e-06	0.000191	ILMN_2410924	procollagen-lysine, 2-oxoglutarate 5-dioxygenase 2	chr3:145788420:145788469:-	0.429	0.000807499	0.832
WWTR1		3q23-q24	WW domain containing transcription regulator 1			chr3	149343671	149351645	intron (NM_015472, intron 2 of 6)	AluJo|SINE|Alu	28154	3.13	0.00329	0.043	ILMN_1787115	WW domain containing transcription regulator 1	chr3:149238333:149238382:-	-0.184	0.0423519	-3.648
P2RY14		3q24-q25.1	purinergic receptor P2Y14			chr3	150966092	150984521	intron (NM_014879, intron 1 of 2)	MIR|SINE|MIR	-8308	4.73	3.53e-05	0.00105	ILMN_1764036	purinergic receptor P2Y14	chr3:150930215:150930264:-	0.039	0.223922	-5.393
P2RY12		3q25.1	purinergic receptor P2Y12	Protein Kinase		chr3	151077912	151093210	intron (NM_053002, intron 22 of 42)	intron (NM_053002, intron 22 of 42)	17039	4.5	8.23e-05	0.00214	ILMN_2320164	purinergic receptor P2Y12	chr3:151055829:151055878:-	0.229	0.298421	-5.676
P2RY12		3q25.1	purinergic receptor P2Y12	Protein Kinase		chr3	151115004	151116370	intron (NM_053002, intron 37 of 42)	intron (NM_053002, intron 37 of 42)	-13087	-3.9	0.00401	0.0498	ILMN_2320164	purinergic receptor P2Y12	chr3:151055829:151055878:-	0.229	0.298421	-5.676
DHX36		3q25.2	DEAH-box helicase 36		TF	chr3	153935404	153958851	intron (NM_001251962, intron 11 of 14)	FAM|SINE|Alu	95159	3.28	0.00386	0.0483	ILMN_2100000	DEAH-box helicase 36	chr3:153993873:153993922:-	-0.403	0.000372	1.751
MME		3q25.2	membrane metallo-endopeptidase			chr3	154633761	154639655	Intergenic	L1MC1|LINE|L1	-160728	4.13	0.000252	0.00545	ILMN_1786319	membrane metallo-endopeptidase	chr3:154797735:154797784:+	0.039	0.0186221	-2.746
SSR3		3q25.31	signal sequence receptor, gamma (translocon-associated protein gamma)			chr3	156255270	156256307	3' UTR (NM_003471, exon 14 of 14)	3' UTR (NM_003471, exon 14 of 14)	17185	-4.52	0.00121	0.0196	ILMN_1806906	signal sequence receptor, gamma (translocon-associated protein gamma)	chr3:156258985:156259034:-	0.198	0.00329636	-0.787
LEKR1		3q25.31	leucine, glutamate and lysine rich 1			chr3	156553290	156562542	intron (NM_001004316, intron 2 of 12)	Tigger2|DNA|TcMar-Tigger	13768	3.99	0.000421	0.00836	ILMN_1684492	leucine, glutamate and lysine rich 1	chr3:156763456:156763505:+	0.217	6.41754e-05	3.87
CCNL1		3q25.31	cyclin L1			chr3	156903055	156908595	Intergenic	L1PA13|LINE|L1	-27343	3.87	0.00061	0.0114	ILMN_2094776	cyclin L1	chr3:156866009:156866058:-	-0.433	0.000154858	2.789
MFSD1		3q25.32	major facilitator superfamily domain containing 1			chr3	158505066	158517249	Intergenic	Tigger7|DNA|TcMar-Tigger	-8558	4.88	9.25e-06	0.000336	ILMN_1789751	major facilitator superfamily domain containing 1	chr3:158547280:158547329:+	0.062	0.417636	-5.986
MFSD1		3q25.32	major facilitator superfamily domain containing 1			chr3	158557127	158581232	Intergenic	MLT1K|LTR|ERVL-MaLR	49464	6.03	2.83e-07	1.71e-05	ILMN_1789751	major facilitator superfamily domain containing 1	chr3:158547280:158547329:+	0.062	0.417636	-5.986
SCHIP1		3q25.32-q25.33	schwannomin interacting protein 1			chr3	159571258	159576754	intron (NM_001197109, intron 1 of 6)	L2b|LINE|L2	16356	3.93	0.00118	0.0194	ILMN_3195537	NA	chr3:158970583:158970596:+,chr3:158980337:158980372:+	0.071	0.000190086	2.544
B3GALNT1		3q25	beta-1,3-N-acetylgalactosaminyltransferase 1 (globoside blood group)			chr3	160770100	160775741	intron (NM_139245, intron 2 of 3)	intron (NM_139245, intron 2 of 3)	49763	3.07	0.00341	0.0442	ILMN_1657096	NA	chr3:160804594:160804643:-	0.018	0.34794	-5.822
NMD3		3q26.1	NMD3 ribosome export adaptor			chr3	160890622	160896290	Intergenic	Intergenic	-45643	3.04	0.00328	0.0429	ILMN_1727348	NMD3 ribosome export adaptor	chr3:160969178:160969227:+	-0.381	0.00597652	-1.469
NMD3		3q26.1	NMD3 ribosome export adaptor			chr3	160915349	160938790	Intergenic	MLT1N2|LTR|ERVL-MaLR	-12030	4.53	3.47e-05	0.00103	ILMN_1727348	NMD3 ribosome export adaptor	chr3:160969178:160969227:+	-0.381	0.00597652	-1.469
OTOL1		3q26.1	otolin 1			chr3	162102133	162123083	Intergenic	MLT2B1|LTR|ERVL	898012	5.58	1.68e-06	7.69e-05	ILMN_2259155	otolin 1	chr3:161221285:161221334:+	0.011	0.350387	-5.829
SI		3q25.2-q26.2	sucrase-isomaltase (alpha-glucosidase)			chr3	164187558	164213060	Intergenic	MLT1A0-int|LTR|ERVL-MaLR	595974	5.89	4.08e-07	2.32e-05	ILMN_1739144	sucrase-isomaltase (alpha-glucosidase)	chr3:164700093:164700142:-	0.123	0.0426263	-3.655
SI		3q25.2-q26.2	sucrase-isomaltase (alpha-glucosidase)			chr3	164244190	164327984	Intergenic	Intergenic	510196	7.7	2.16e-10	5.84e-08	ILMN_1739144	sucrase-isomaltase (alpha-glucosidase)	chr3:164700093:164700142:-	0.123	0.0426263	-3.655
BCHE		3q26.1-q26.2	butyrylcholinesterase			chr3	165413252	165442626	Intergenic	MLT1F2|LTR|ERVL-MaLR	127314	3.39	0.000799	0.0142	ILMN_2176592	butyrylcholinesterase	chr3:165490827:165490876:-	-0.514	0.00912913	-1.95
RPL22L1		3q26.2	ribosomal protein L22 like 1			chr3	170483743	170485117	Intergenic	L2|LINE|L2	103615	-3.61	0.00242	0.0341	ILMN_1797764	ribosomal protein L22 like 1	chr3:170582911:170582960:-	0.13	0.460728	-6.072
NAALADL2		3q26.31	N-acetylated alpha-linked acidic dipeptidase-like 2			chr3	174105062	174116173	Intergenic	MER41D|LTR|ERV1	-466494	3.55	0.000775	0.0138	ILMN_1808795	N-acetylated alpha-linked acidic dipeptidase-like 2	chr3:175522855:175522904:+	0.023	0.276808	-5.604
KCNMB2		3q26.32	potassium calcium-activated channel subfamily M regulatory beta subunit 2			chr3	178371652	178410469	intron (NM_001278911, intron 1 of 4)	L2a|LINE|L2	114572	6.4	4.58e-08	3.72e-06	ILMN_2332440	potassium calcium-activated channel subfamily M regulatory beta subunit 2	chr3:178561869:178561918:+	0.145	0.124479	-4.795
KCNMB2		3q26.32	potassium calcium-activated channel subfamily M regulatory beta subunit 2			chr3	178413538	178417682	intron (NM_001278911, intron 1 of 4)	L1PA13|LINE|L1	139122	3.69	0.00129	0.0208	ILMN_2332440	potassium calcium-activated channel subfamily M regulatory beta subunit 2	chr3:178561869:178561918:+	0.145	0.124479	-4.795
KCNMB2		3q26.32	potassium calcium-activated channel subfamily M regulatory beta subunit 2			chr3	178421657	178445006	intron (NM_001278911, intron 1 of 4)	intron (NM_001278911, intron 1 of 4)	156843	5.6	1.33e-06	6.32e-05	ILMN_2332440	potassium calcium-activated channel subfamily M regulatory beta subunit 2	chr3:178561869:178561918:+	0.145	0.124479	-4.795
GNB4		3q26.33	G protein subunit beta 4			chr3	179173553	179198265	Intergenic	AluJr|SINE|Alu	-16538	3.58	0.000891	0.0154	ILMN_1733249	G protein subunit beta 4	chr3:179117675:179117724:-	0.142	0.301007	-5.685
TTC14		3q26.33	tetratricopeptide repeat domain 14			chr3	180252485	180257454	Intergenic	L1MA3|LINE|L1	-64949	3.76	0.000926	0.0159	ILMN_1696757	tetratricopeptide repeat domain 14	chr3:180327990:180328039:+	0.35	0.0729339	-4.229
FXR1		3q28	FMR1 autosomal homolog 1			chr3	180620546	180624390	Intergenic	Intergenic	-7766	3.55	0.00163	0.0252	ILMN_2389273	FMR1 autosomal homolog 1	chr3:180685938:180685987:+	-0.523	0.000138367	2.929
MAP3K13		3q27	mitogen-activated protein kinase kinase kinase 13	Protein Kinase, Tyrosine Kinase		chr3	185080995	185087909	intron (NM_004721, intron 1 of 13)	L1MB8|LINE|L1	3616	4.19	0.000278	0.00594	ILMN_1673896	mitogen-activated protein kinase kinase kinase 13	chr3:185200327:185200376:+	0.12	0.22794	-5.41
BCL6		3q27	B-cell CLL/lymphoma 6	Futreal et al 2004, Mitelman 2000, Vogelstein and Kinzler 2004, Entrez Query:Oncogene, Missense mutation, Translocation	TF	chr3	187500000	187506906	Intergenic	Intergenic	-39940	3.67	0.0035	0.0451	ILMN_1746053	B-cell CLL/lymphoma 6	chr3:187453954:187454003:-	-0.034	0.125717	-4.806
BCL6		3q27	B-cell CLL/lymphoma 6	Futreal et al 2004, Mitelman 2000, Vogelstein and Kinzler 2004, Entrez Query:Oncogene, Missense mutation, Translocation	TF	chr3	187636388	187650256	Intergenic	Intergenic	-179809	4.63	6.06e-05	0.00164	ILMN_1746053	B-cell CLL/lymphoma 6	chr3:187453954:187454003:-	-0.034	0.125717	-4.806
LPP		3q28	LIM domain containing preferred translocation partner in lipoma	Futreal et al 2004, Mitelman 2000, Translocation		chr3	187818069	187825241	Intergenic	MLT1D|LTR|ERVL-MaLR	-50006	4.17	0.000269	0.00576	ILMN_1839019	LIM domain containing preferred translocation partner in lipoma	chr3:188607993:188608042:+	-0.371	3.24857e-05	4.686
TP63		3q28	tumor protein p63	Tumor Suppressor	TF	chr3	189246317	189257565	Intergenic	L1MC5|LINE|L1	-97275	3.69	0.00261	0.0361	ILMN_2138801	tumor protein p63	chr3:189614534:189614583:+	-0.103	0.81777	-6.479
MUC20		3q29	mucin 20, cell surface associated	Entrez Query:Oncogene		chr3	195463288	195475992	Intergenic	L1MC|LINE|L1	21887	4.23	0.000253	0.00548	ILMN_1809562	mucin 20, cell surface associated	chr3:195452966:195453015:+	0.1	0.00388931	-0.977
MUC4		3q29	mucin 4, cell surface associated	Entrez Query:Oncogene		chr3	195558564	195588752	Intergenic	Intergenic	-34814	5.3	3.38e-06	0.00014	ILMN_1792039	mucin 4, cell surface associated	chr3:195538684:195538733:-	0.36	2.18759e-07	10.879
MFI2						chr3	196755064	196759213	promoter-TSS (NM_033316)	promoter-TSS (NM_033316)	-451	3.87	0.000619	0.0115	ILMN_2259818	melanotransferrin	chr3:196746042:196746091:-	0.095	0.00680361	-1.62
ATP5I		4p16.3	ATP synthase, H+ transporting, mitochondrial Fo complex subunit E			chr4	656287	659392	intron (NM_000283, intron 16 of 21)	CpG-19350	10288	3.63	0.00189	0.0283	ILMN_1726603	ATP synthase, H+ transporting, mitochondrial Fo complex subunit E	chr4:666243:666292:-	0.271	0.000885674	0.729
NAT8L		4p16.3	N-acetyltransferase 8 like			chr4	2105861	2111737	intron (NM_181808, intron 17 of 23)	L1MC|LINE|L1	47560	4.36	0.000118	0.0029	ILMN_3237830	N-acetyltransferase 8 like	chr4:2067390:2067439:+	-0.087	0.0219757	-2.925
SORCS2		4p16.1	sortilin related VPS10 domain containing receptor 2			chr4	7182691	7212150	intron (NM_020777, intron 1 of 26)	intron (NM_020777, intron 1 of 26)	3046	3.84	0.000416	0.00829	ILMN_1729225	sortilin related VPS10 domain containing receptor 2	chr4:7744262:7744311:+	-0.976	2.69369e-06	7.732
ABLIM2		4p16.1	actin binding LIM protein family member 2			chr4	8118930	8122748	intron (NM_001130085, intron 1 of 17)	intron (NM_001130085, intron 1 of 17)	39720	3.35	0.00327	0.0428	ILMN_1758825	actin binding LIM protein family member 2	chr4:7967295:7967344:-	-0.412	0.00267944	-0.545
DRD5		4p16.1	dopamine receptor D5			chr4	9870104	9878517	intron (NM_001001290, intron 11 of 12)	intron (NM_001001290, intron 11 of 12)	91052	4.37	0.000138	0.00333	ILMN_1689043	dopamine receptor D5	chr4:9785281:9785330:+	-0.013	0.734892	-6.422
SLC2A9		4p16.1	solute carrier family 2 member 9			chr4	10047307	10055457	Intergenic	Intergenic	-9510	3.85	0.000555	0.0105	ILMN_1738406	solute carrier family 2 member 9	chr4:10022905:10022954:-	-0.025	0.419004	-5.988
HS3ST1		4p16	heparan sulfate-glucosamine 3-sulfotransferase 1			chr4	11585089	11593112	Intergenic	Intergenic	-158563	4.33	0.000177	0.00408	ILMN_2228035	heparan sulfate-glucosamine 3-sulfotransferase 1	chr4:11400146:11400195:-	0.097	0.291228	-5.653
RAB28		4p15.33	RAB28, member RAS oncogene family	Entrez Query:Oncogene		chr4	13036922	13040859	Intergenic	L1PA13|LINE|L1	447099	4.16	0.000217	0.00484	ILMN_2293992	RAB28, member RAS oncogene family	chr4:13370102:13370151:-	-0.336	0.00134712	0.242
LDB2		4p16	LIM domain binding 2			chr4	16908739	16912392	Intergenic	MIRc|SINE|MIR	-10141	3.49	0.00215	0.0312	ILMN_1800697	LIM domain binding 2	chr4:16503329:16503378:-	-0.614	0.000117559	3.125
LDB2		4p16	LIM domain binding 2			chr4	17091280	17099317	Intergenic	Intergenic	-194874	4.67	6.14e-05	0.00166	ILMN_1800697	LIM domain binding 2	chr4:16503329:16503378:-	-0.614	0.000117559	3.125
SLIT2		4p15.2	slit guidance ligand 2	Tumor Suppressor		chr4	19448068	19457263	Intergenic	THE1C-int|LTR|ERVL-MaLR	-802522	4.16	0.00044	0.00869	ILMN_1676449	slit guidance ligand 2	chr4:20620562:20620611:+	-0.894	2.58958e-07	10.651
SLIT2		4p15.2	slit guidance ligand 2	Tumor Suppressor		chr4	20153608	20159414	Intergenic	Intergenic	-98676	3.69	0.00146	0.023	ILMN_1676449	slit guidance ligand 2	chr4:20620562:20620611:+	-0.894	2.58958e-07	10.651
SLIT2		4p15.2	slit guidance ligand 2	Tumor Suppressor		chr4	20182316	20191351	Intergenic	L1PB|LINE|L1	-68354	4.8	2.19e-05	0.000704	ILMN_1676449	slit guidance ligand 2	chr4:20620562:20620611:+	-0.894	2.58958e-07	10.651
SLIT2		4p15.2	slit guidance ligand 2	Tumor Suppressor		chr4	20218476	20220607	Intergenic	L2a|LINE|L2	-35646	3.24	0.00385	0.0483	ILMN_1676449	slit guidance ligand 2	chr4:20620562:20620611:+	-0.894	2.58958e-07	10.651
SLIT2		4p15.2	slit guidance ligand 2	Tumor Suppressor		chr4	20255042	20260628	intron (NM_001289135, intron 1 of 35)	intron (NM_001289135, intron 1 of 35)	2648	4.52	7.87e-05	0.00206	ILMN_1676449	slit guidance ligand 2	chr4:20620562:20620611:+	-0.894	2.58958e-07	10.651
MIR573		4p15.2	microRNA 573			chr4	24231527	24232702	Intergenic	Intergenic	289799	-4.46	0.00134	0.0215	ILMN_3310705	microRNA 573	chr4:24521860:24521909:-	0.174	1.33108e-06	8.601
MIR573		4p15.2	microRNA 573			chr4	24267730	24269088	Intergenic	Intergenic	253504	-3.79	0.00204	0.0299	ILMN_3310705	microRNA 573	chr4:24521860:24521909:-	0.174	1.33108e-06	8.601
SLC34A2		4p15.2	solute carrier family 34 member 2			chr4	25553851	25558485	Intergenic	Intergenic	-101267	3.71	0.0012	0.0195	ILMN_2184109	solute carrier family 34 member 2	chr4:25679744:25679793:+	0.064	0.318782	-5.739
SLC34A2		4p15.2	solute carrier family 34 member 2			chr4	25646932	25747778	Intergenic	L2a|LINE|L2	39269	3.98	0.000265	0.00569	ILMN_2184109	solute carrier family 34 member 2	chr4:25679744:25679793:+	0.064	0.318782	-5.739
PCDH7		4p15	protocadherin 7			chr4	31925832	31956580	Intergenic	Intergenic	1219169	6.4	4.26e-08	3.48e-06	ILMN_1722890	protocadherin 7	chr4:30726249:30726298:+	0.097	0.00854118	-1.878
PCDH7		4p15	protocadherin 7			chr4	32066591	32069357	Intergenic	L1MEg|LINE|L1	1345937	3.36	0.00372	0.0472	ILMN_1722890	protocadherin 7	chr4:30726249:30726298:+	0.097	0.00854118	-1.878
PCDH7		4p15	protocadherin 7			chr4	32071362	32148776	Intergenic	MLT1K|LTR|ERVL-MaLR	1388032	4.99	5.35e-05	0.00149	ILMN_1722890	protocadherin 7	chr4:30726249:30726298:+	0.097	0.00854118	-1.878
PCDH7		4p15	protocadherin 7			chr4	32150950	32193608	Intergenic	AluSq2|SINE|Alu	1450242	5.44	1.18e-06	5.7e-05	ILMN_1722890	protocadherin 7	chr4:30726249:30726298:+	0.097	0.00854118	-1.878
PCDH7		4p15	protocadherin 7			chr4	33136532	33179006	Intergenic	L1MA1|LINE|L1	2435732	7.36	7.04e-10	1.43e-07	ILMN_1722890	protocadherin 7	chr4:30726249:30726298:+	0.097	0.00854118	-1.878
PCDH7		4p15	protocadherin 7			chr4	33399054	33453047	Intergenic	AT_rich|Low_complexity|Low_complexity	2704013	7.39	1.07e-09	1.94e-07	ILMN_1722890	protocadherin 7	chr4:30726249:30726298:+	0.097	0.00854118	-1.878
LIMCH1		4p13	LIM and calponin homology domains 1			chr4	41358846	41380736	intron (NM_001289122, intron 1 of 25)	AluY|SINE|Alu	6989	5.51	2.46e-06	0.000107	ILMN_2139761	LIM and calponin homology domains 1	chr4:41700778:41700827:+	-0.3	0.157637	-5.04
LIMCH1		4p13	LIM and calponin homology domains 1			chr4	41392908	41402371	intron (NM_001289122, intron 1 of 25)	intron (NM_001289122, intron 1 of 25)	34837	4.43	0.000104	0.00261	ILMN_2139761	LIM and calponin homology domains 1	chr4:41700778:41700827:+	-0.3	0.157637	-5.04
LIMCH1		4p13	LIM and calponin homology domains 1			chr4	41545703	41566385	intron (NM_001289122, intron 3 of 25)	intron (NM_001289122, intron 3 of 25)	-58745	5.53	2.64e-06	0.000113	ILMN_2139761	LIM and calponin homology domains 1	chr4:41700778:41700827:+	-0.3	0.157637	-5.04
GRXCR1		4p13	glutaredoxin and cysteine rich domain containing 1			chr4	43292033	43299492	Intergenic	HERV16-int|LTR|ERVL	400479	4.35	0.000117	0.0029	ILMN_1793305	glutaredoxin and cysteine rich domain containing 1	chr4:43032395:43032444:+	-0.016	0.504598	-6.149
GABRG1		4p12	gamma-aminobutyric acid type A receptor gamma1 subunit			chr4	45884636	45895886	Intergenic	L1PA15|LINE|L1	235821	4.92	2.39e-05	0.000756	ILMN_1670606	gamma-aminobutyric acid type A receptor gamma1 subunit	chr4:46038099:46038148:-	-0.031	0.102073	-4.59
CWH43		4p11	cell wall biogenesis 43 C-terminal homolog			chr4	49109424	49110494	Intergenic	(CATTC)n|Satellite|Satellite	121300	3.3	0.00345	0.0446	ILMN_2180885	cell wall biogenesis 43 C-terminal homolog	chr4:49034710:49034732:+,chr4:49040053:49040079:+	0.009	0.670565	-6.363
LPHN3						chr4	62216453	62221538	Intergenic	(TA)n|Simple_repeat|Simple_repeat	-143844	4.25	0.000148	0.00353	ILMN_1711807	adhesion G protein-coupled receptor L3	chr4:62937693:62937742:+	-0.466	0.0773328	-4.292
LPHN3						chr4	62225875	62230521	Intergenic	Tigger2a|DNA|TcMar-Tigger	-134641	3.8	0.000849	0.0149	ILMN_1711807	adhesion G protein-coupled receptor L3	chr4:62937693:62937742:+	-0.466	0.0773328	-4.292
LPHN3						chr4	62240166	62291623	Intergenic	Intergenic	-96945	7.43	4.57e-10	1.04e-07	ILMN_1711807	adhesion G protein-coupled receptor L3	chr4:62937693:62937742:+	-0.466	0.0773328	-4.292
LPHN3						chr4	62294383	62361296	Intergenic	Intergenic	-35000	7.65	1.85e-10	5.29e-08	ILMN_1711807	adhesion G protein-coupled receptor L3	chr4:62937693:62937742:+	-0.466	0.0773328	-4.292
LPHN3						chr4	62364814	62418150	intron (NM_015236, intron 1 of 22)	L2c|LINE|L2	28643	3.8	0.0031	0.0412	ILMN_1711807	adhesion G protein-coupled receptor L3	chr4:62937693:62937742:+	-0.466	0.0773328	-4.292
LPHN3						chr4	62426848	62504533	intron (NM_015236, intron 2 of 22)	intron (NM_015236, intron 2 of 22)	102851	7.58	3.82e-10	9.05e-08	ILMN_1711807	adhesion G protein-coupled receptor L3	chr4:62937693:62937742:+	-0.466	0.0773328	-4.292
LPHN3						chr4	62513182	62527035	intron (NM_015236, intron 2 of 22)	intron (NM_015236, intron 2 of 22)	157269	5.32	3.21e-06	0.000135	ILMN_1711807	adhesion G protein-coupled receptor L3	chr4:62937693:62937742:+	-0.466	0.0773328	-4.292
LPHN3						chr4	62533686	62583353	intron (NM_015236, intron 3 of 22)	intron (NM_015236, intron 3 of 22)	195680	7.36	6.78e-10	1.4e-07	ILMN_1711807	adhesion G protein-coupled receptor L3	chr4:62937693:62937742:+	-0.466	0.0773328	-4.292
EPHA5		4q13.1	EPH receptor A5	Protein Kinase, Tyrosine Kinase		chr4	66754293	66758869	Intergenic	AluSq2|SINE|Alu	-220368	3.91	0.00057	0.0108	ILMN_1668022	EPH receptor A5	chr4:66197691:66197726:-,chr4:66189924:66189937:-	-0.316	0.000640498	1.106
EPHA5		4q13.1	EPH receptor A5	Protein Kinase, Tyrosine Kinase		chr4	66904674	66908961	Intergenic	L1MCa|LINE|L1	-370604	3.85	0.000404	0.00807	ILMN_1668022	EPH receptor A5	chr4:66197691:66197726:-,chr4:66189924:66189937:-	-0.316	0.000640498	1.106
GC		4q12-q13	group-specific component (vitamin D binding protein)			chr4	72510969	72527705	Intergenic	HSMAR2|DNA|TcMar-Mariner	130742	5.15	9.47e-06	0.000342	ILMN_1736162	group-specific component (vitamin D binding protein)	chr4:72611868:72611873:-,chr4:72607544:72607587:-	0.138	0.0600797	-4.024
CXCL13		4q21	C-X-C motif chemokine ligand 13			chr4	78457749	78464318	intron (NM_006419, intron 1 of 4)	MER50|LTR|ERV1	28126	4.22	0.000166	0.00386	ILMN_1718552	C-X-C motif chemokine ligand 13	chr4:78532615:78532664:+	0.098	0.000674312	1.044
PLAC8		4q21.22	placenta specific 8			chr4	84092864	84102162	Intergenic	L4|LINE|RTE	-61602	4.44	4.52e-05	0.00128	ILMN_1653026	placenta specific 8	chr4:84029043:84029092:-	0.198	0.00154865	0.078
HPSE		4q21.3	heparanase			chr4	84281876	84288437	Intergenic	AluSz|SINE|Alu	-28850	3.23	0.00316	0.0417	ILMN_2092850	heparanase	chr4:84223337:84223386:-	0	0.998985	-6.535
PTPN13		4q21.3	protein tyrosine phosphatase, non-receptor type 13	Phosphatase		chr4	87507649	87508990	Intergenic	MIRb|SINE|MIR	-7149	-3.99	0.00185	0.0278	ILMN_2374683	protein tyrosine phosphatase, non-receptor type 13	chr4:87735647:87735696:+	-0.938	7.74961e-07	9.287
GRID2		4q22	glutamate ionotropic receptor delta type subunit 2			chr4	92304909	92328522	intron (NM_001145065, intron 10 of 10)	intron (NM_001145065, intron 10 of 10)	-908835	6.28	7.14e-08	5.33e-06	ILMN_1797331	glutamate ionotropic receptor delta type subunit 2	chr4:94693467:94693516:+	0.077	0.00152043	0.098
GRID2		4q22	glutamate ionotropic receptor delta type subunit 2			chr4	92474618	92484511	intron (NM_001145065, intron 10 of 10)	intron (NM_001145065, intron 10 of 10)	-745986	4.91	1.28e-05	0.000442	ILMN_1797331	glutamate ionotropic receptor delta type subunit 2	chr4:94693467:94693516:+	0.077	0.00152043	0.098
UNC5C		4q21-q23	unc-5 netrin receptor C	Tumor Suppressor		chr4	96463417	96473682	intron (NM_003728, intron 1 of 15)	intron (NM_003728, intron 1 of 15)	1812	3.87	0.000765	0.0137	ILMN_1687875	unc-5 netrin receptor C	chr4:96090230:96090279:-	0.076	0.235791	-5.444
PDHA2		4q22-q23	pyruvate dehydrogenase (lipoamide) alpha 2			chr4	96951674	96954156	Intergenic	Intergenic	191676	3.37	0.00267	0.0367	ILMN_2068951	pyruvate dehydrogenase (lipoamide) alpha 2	chr4:96762342:96762391:+	0.041	0.0877971	-4.429
PDHA2		4q22-q23	pyruvate dehydrogenase (lipoamide) alpha 2			chr4	97027345	97040009	Intergenic	AluSc|SINE|Alu	272438	4.22	8.43e-05	0.00218	ILMN_2068951	pyruvate dehydrogenase (lipoamide) alpha 2	chr4:96762342:96762391:+	0.041	0.0877971	-4.429
DDIT4L		4q24	DNA damage inducible transcript 4 like			chr4	101069940	101116408	Intergenic	AluSx1|SINE|Alu	18481	6.83	1.95e-08	1.84e-06	ILMN_1696537	DNA damage inducible transcript 4 like	chr4:101107217:101107266:-	-0.498	0.126305	-4.812
PAPSS1		4q24	3'-phosphoadenosine 5'-phosphosulfate synthase 1			chr4	108355016	108359694	Intergenic	L1PA17|LINE|L1	284064	3.43	0.00338	0.0439	ILMN_2224103	3'-phosphoadenosine 5'-phosphosulfate synthase 1	chr4:108534976:108535025:-	0.316	0.00544974	-1.365
CFI		4q25	complement factor I			chr4	110714593	110722803	intron (NM_000204, intron 1 of 12)	L1MA10|LINE|L1	4637	4.47	8.13e-05	0.00211	ILMN_1727815	complement factor I	chr4:110662176:110662225:-	0.46	0.0813525	-4.346
NDST4		4q26	N-deacetylase/N-sulfotransferase 4			chr4	116102236	116119292	Intergenic	L1MC1|LINE|L1	-75732	4.06	0.000194	0.0044	ILMN_2214117	N-deacetylase/N-sulfotransferase 4	chr4:115749005:115749054:-	0.107	0.00278564	-0.592
PRDM5		4q27	PR domain 5		TF	chr4	121874616	121894413	Intergenic	Intergenic	-40493	5.56	1.42e-06	6.71e-05	ILMN_3255202	NA	chr4:121844645:121844694:+	0.083	0.099599	-4.564
QRFPR		4q27	pyroglutamylated RFamide peptide receptor			chr4	122319816	122358030	Intergenic	L1PB1|LINE|L1	-36742	6.99	4.17e-09	5.34e-07	ILMN_2221336	pyroglutamylated RFamide peptide receptor	chr4:122250587:122250636:-	-0.018	0.832792	-6.488
TRPC3		4q27	transient receptor potential cation channel subfamily C member 3			chr4	122843704	122941668	Intergenic	(CA)n|Simple_repeat|Simple_repeat	-19777	5.53	9.99e-06	0.000358	ILMN_2094377	transient receptor potential cation channel subfamily C member 3	chr4:122800865:122800914:-	-0.309	0.104686	-4.618
SPRY1		4q28.1	sprouty RTK signaling antagonist 1			chr4	124317559	124321719	promoter-TSS (NM_001258039)	promoter-TSS (NM_001258039)	98	3.57	0.00157	0.0244	ILMN_1691860	sprouty RTK signaling antagonist 1	chr4:124324404:124324453:+	-0.738	0.000414124	1.62
ANKRD50		4q28.1	ankyrin repeat domain 50			chr4	125770216	125789253	Intergenic	Intergenic	-145847	4.05	0.000179	0.00412	ILMN_2226304	ankyrin repeat domain 50	chr4:125585909:125585958:-	-0.345	0.00286625	-0.626
ANKRD50		4q28.1	ankyrin repeat domain 50			chr4	125918353	125929013	Intergenic	L2a|LINE|L2	-289796	4.65	5.34e-05	0.00148	ILMN_2226304	ankyrin repeat domain 50	chr4:125585909:125585958:-	-0.345	0.00286625	-0.626
FAT4		4q28.1	FAT atypical cadherin 4	Tumor Suppressor		chr4	125936381	125944363	Intergenic	LOR1b|LTR|ERV1	-297195	4.29	0.000175	0.00405	ILMN_1761551	FAT atypical cadherin 4	chr4:126412740:126412789:+	-0.577	0.0029461	-0.656
INTU		4q28.1	inturned planar cell polarity protein			chr4	128203958	128395146	Intergenic	L1MC1|LINE|L1	-254535	4.1	0.00387	0.0484	ILMN_2183728	inturned planar cell polarity protein	chr4:128637583:128637632:+	0.055	0.71308	-6.404
INTU		4q28.1	inturned planar cell polarity protein			chr4	128400381	128413094	Intergenic	MIRc|SINE|MIR	-147350	5.04	1.22e-05	0.000424	ILMN_2183728	inturned planar cell polarity protein	chr4:128637583:128637632:+	0.055	0.71308	-6.404
PCDH10		4q28.3	protocadherin 10	Tumor Suppressor		chr4	133046174	133053265	Intergenic	PRIMAX-int|LTR|ERV1	-1020751	3	0.00394	0.0491	ILMN_2248632	protocadherin 10	chr4:134074222:134074271:+	0.138	0.00712585	-1.672
PCDH10		4q28.3	protocadherin 10	Tumor Suppressor		chr4	133121942	133125902	Intergenic	Intergenic	-946548	3.83	0.000652	0.012	ILMN_2248632	protocadherin 10	chr4:134074222:134074271:+	0.138	0.00712585	-1.672
PCDH10		4q28.3	protocadherin 10	Tumor Suppressor		chr4	133138506	133143616	Intergenic	Intergenic	-929409	3.68	0.000611	0.0114	ILMN_2248632	protocadherin 10	chr4:134074222:134074271:+	0.138	0.00712585	-1.672
PCDH10		4q28.3	protocadherin 10	Tumor Suppressor		chr4	133251614	133267215	Intergenic	Intergenic	-811056	5.53	1.36e-06	6.44e-05	ILMN_2248632	protocadherin 10	chr4:134074222:134074271:+	0.138	0.00712585	-1.672
PCDH10		4q28.3	protocadherin 10	Tumor Suppressor		chr4	133366369	133377318	Intergenic	L1MA1|LINE|L1	-698627	4.92	1.51e-05	0.000513	ILMN_2248632	protocadherin 10	chr4:134074222:134074271:+	0.138	0.00712585	-1.672
PCDH10		4q28.3	protocadherin 10	Tumor Suppressor		chr4	133451330	133465378	Intergenic	Intergenic	-612116	5.46	1.64e-06	7.58e-05	ILMN_2248632	protocadherin 10	chr4:134074222:134074271:+	0.138	0.00712585	-1.672
PCDH10		4q28.3	protocadherin 10	Tumor Suppressor		chr4	133507496	133510569	Intergenic	Intergenic	-561438	3.7	0.00122	0.0199	ILMN_2248632	protocadherin 10	chr4:134074222:134074271:+	0.138	0.00712585	-1.672
PABPC4L		4q28.3	poly(A) binding protein, cytoplasmic 4-like			chr4	135546722	135598958	Intergenic	Intergenic	-449937	4.57	0.000129	0.00314	ILMN_3241262	poly(A) binding protein, cytoplasmic 4-like	chr4:135117690:135117739:-	-0.317	0.0101598	-2.067
PCDH18		4q31	protocadherin 18			chr4	138269412	138274122	Intergenic	L1PA8|LINE|L1	181885	3.24	0.00192	0.0286	ILMN_2229877	protocadherin 18	chr4:138440981:138441030:-	-1.004	0.000134889	2.958
PCDH18		4q31	protocadherin 18			chr4	138506750	138514040	Intergenic	Tigger3a|DNA|TcMar-Tigger	-56743	3.22	0.00304	0.0406	ILMN_2229877	protocadherin 18	chr4:138440981:138441030:-	-1.004	0.000134889	2.958
PCDH18		4q31	protocadherin 18			chr4	138519298	138531065	Intergenic	Intergenic	-71529	3.35	0.00182	0.0275	ILMN_2229877	protocadherin 18	chr4:138440981:138441030:-	-1.004	0.000134889	2.958
PCDH18		4q31	protocadherin 18			chr4	138535451	138576098	Intergenic	AluSz|SINE|Alu	-102122	6.72	1.38e-08	1.39e-06	ILMN_2229877	protocadherin 18	chr4:138440981:138441030:-	-1.004	0.000134889	2.958
CCRN4L						chr4	139875613	139880451	Intergenic	L2b|LINE|L2	-58881	4.04	0.000339	0.00699	ILMN_1689378	nocturnin	chr4:139967000:139967049:+	0.368	0.00428199	-1.085
ELF2		4q28	E74 like ETS transcription factor 2		TF	chr4	140125156	140131907	Intergenic	Intergenic	-67901	4.26	0.000212	0.00474	ILMN_1772486	E74 like ETS transcription factor 2	chr4:140005303:140005352:-	0.105	0.245078	-5.484
SETD7		4q28	SET domain containing lysine methyltransferase 7			chr4	140510343	140515889	Intergenic	AluSq|SINE|Alu	-35539	3.79	0.000345	0.00708	ILMN_1720916	SET domain containing lysine methyltransferase 7	chr4:140432235:140432284:-	-0.1	0.0149683	-2.499
SCOC		4q31.1	short coiled-coil protein			chr4	141147255	141150698	Intergenic	MSTB1|LTR|ERVL-MaLR	-29464	3.79	0.00069	0.0126	ILMN_1768050	short coiled-coil protein	chr4:141303214:141303263:+	-0.298	0.00629086	-1.528
IL15		4q31	interleukin 15	Stability		chr4	142925325	142938591	Intergenic	L1MA2|LINE|L1	374209	4.17	9.28e-05	0.00235	ILMN_1724181	interleukin 15	chr4:142654375:142654424:+	0.346	0.111949	-4.687
USP38		NA	ubiquitin specific peptidase 38			chr4	143994609	144009719	Intergenic	Intergenic	-103906	3.97	0.000219	0.00486	ILMN_1704876	ubiquitin specific peptidase 38	chr4:144142325:144142374:+	-0.094	0.198786	-5.275
GYPE		4q31.1	glycophorin E (MNS blood group)			chr4	144738279	144745376	Intergenic	Intergenic	84889	4.09	0.000326	0.00678	ILMN_1812163	glycophorin E (MNS blood group)	chr4:144801564:144801575:-,chr4:144797971:144798008:-	0.031	0.0619804	-4.057
NR3C2		4q31.1	nuclear receptor subfamily 3 group C member 2		TF	chr4	149730883	149735400	Intergenic	Intergenic	-369469	3.46	0.00336	0.0437	ILMN_2210934	nuclear receptor subfamily 3 group C member 2	chr4:149000228:149000277:-	-0.466	0.0812852	-4.345
NR3C2		4q31.1	nuclear receptor subfamily 3 group C member 2		TF	chr4	149912956	150009347	Intergenic	HERVL-int|LTR|ERVL	-597479	8.03	1.09e-10	3.73e-08	ILMN_2210934	nuclear receptor subfamily 3 group C member 2	chr4:149000228:149000277:-	-0.466	0.0812852	-4.345
NR3C2		4q31.1	nuclear receptor subfamily 3 group C member 2		TF	chr4	150113265	150149514	Intergenic	Intergenic	-767717	6.53	6e-08	4.69e-06	ILMN_2210934	nuclear receptor subfamily 3 group C member 2	chr4:149000228:149000277:-	-0.466	0.0812852	-4.345
DCLK2		4q31.3	doublecortin like kinase 2	Protein Kinase		chr4	150149645	150274684	Intergenic	L1MD3|LINE|L1	-787262	8.45	7.82e-12	5.52e-09	ILMN_2407434	doublecortin like kinase 2	chr4:151178161:151178210:+	-0.24	0.0327322	-3.361
DCLK2		4q31.3	doublecortin like kinase 2	Protein Kinase		chr4	150409054	150428114	Intergenic	THE1B|LTR|ERVL-MaLR	-580842	5.26	7.04e-06	0.000267	ILMN_2407434	doublecortin like kinase 2	chr4:151178161:151178210:+	-0.24	0.0327322	-3.361
FAM198B		4q32.1	family with sequence similarity 198 member B			chr4	158960296	158963887	Intergenic	L1PA16|LINE|L1	131627	3.72	0.00124	0.0201	ILMN_1672124	family with sequence similarity 198 member B	chr4:159046848:159046897:-	-0.722	0.00021406	2.4
FAM198B		4q32.1	family with sequence similarity 198 member B			chr4	159019131	159026917	Intergenic	Intergenic	70694	4.39	0.000149	0.00355	ILMN_1672124	family with sequence similarity 198 member B	chr4:159046848:159046897:-	-0.722	0.00021406	2.4
FAM198B		4q32.1	family with sequence similarity 198 member B			chr4	159030481	159050819	Intergenic	L1PA4|LINE|L1	53068	5.81	6.32e-07	3.38e-05	ILMN_1672124	family with sequence similarity 198 member B	chr4:159046848:159046897:-	-0.722	0.00021406	2.4
TMEM144		4q32.1	transmembrane protein 144			chr4	159150664	159157333	intron (NM_018342, intron 6 of 12)	intron (NM_018342, intron 6 of 12)	22597	4.05	0.000505	0.00972	ILMN_1708110	transmembrane protein 144	chr4:159176207:159176256:+	-0.092	0.50722	-6.154
TLL1		4q32.3	tolloid like 1			chr4	166747378	166816769	Intergenic	Intergenic	-12337	7.86	1.23e-10	4.03e-08	ILMN_1699814	tolloid like 1	chr4:167024643:167024692:+	-0.34	0.0924867	-4.484
SPOCK3		4q32.3	sparc/osteonectin, cwcv and kazal-like domains proteoglycan (testican) 3			chr4	167499194	167623174	Intergenic	Intergenic	594393	8.44	1.44e-11	8.81e-09	ILMN_2342559	sparc/osteonectin, cwcv and kazal-like domains proteoglycan (testican) 3	chr4:167655571:167655620:-	0	0.995533	-6.535
GALNTL6		4q34.1	polypeptide N-acetylgalactosaminyltransferase-like 6			chr4	172913914	172956523	intron (NM_001034845, intron 2 of 12)	L1MA3|LINE|L1	200643	6.85	7.71e-09	8.79e-07	ILMN_2076429	polypeptide N-acetylgalactosaminyltransferase-like 6	chr4:173942657:173942706:+	0.048	0.00713637	-1.674
DCTD		4q35.1	dCMP deaminase			chr4	183706482	183729248	exon (NM_001080477, exon 26 of 27)	exon (NM_001080477, exon 26 of 27)	120765	-2.51	0.00381	0.048	ILMN_2415011	dCMP deaminase	chr4:183811961:183812010:-	-0.471	0.0042761	-1.083
CLDN24		4q35.1	claudin 24			chr4	184251254	184255865	Intergenic	Intergenic	-9980	3.78	0.00127	0.0205	ILMN_3212962	claudin 24	chr4:184243460:184243509:-	-0.006	0.818324	-6.48
STOX2		4q35.1	storkhead box 2			chr4	184977025	184982046	Intergenic	Intergenic	153026	3.4	0.0022	0.0317	ILMN_1803256	storkhead box 2	chr4:184938781:184938830:+	0.216	0.266605	-5.567
TRIML2		4q35.2	tripartite motif family like 2			chr4	188992775	189002409	Intergenic	LTR62|LTR|ERVL	28816	4.31	0.000152	0.0036	ILMN_1666893	tripartite motif family like 2	chr4:189012607:189012656:-	0.033	0.512475	-6.162
TPPP		5p15.3	tubulin polymerization promoting protein			chr5	754427	767367	Intergenic	Intergenic	-67387	4.79	5.77e-05	0.00157	ILMN_1718687	tubulin polymerization promoting protein	chr5:661008:661057:-	0.006	0.916525	-6.522
ADAMTS16		5p15	ADAM metallopeptidase with thrombospondin type 1 motif 16			chr5	5168083	5174325	intron (NM_139056, intron 3 of 22)	L1M1|LINE|L1	30761	4.19	0.000226	0.00497	ILMN_1726247	NA	chr5:5303871:5303920:+	0.014	0.497263	-6.138
2016-03-11		5p15.1	membrane associated ring-CH-type finger 11			chr5	15959380	15965395	Intergenic	Tigger1|DNA|TcMar-Tigger	217510	4.46	8.85e-05	0.00226	ILMN_3234892	membrane associated ring-CH-type finger 11	chr5:16067708:16067757:-	-0.039	0.0375805	-3.514
2016-03-11		5p15.1	membrane associated ring-CH-type finger 11			chr5	15968720	15978551	Intergenic	MLT1D|LTR|ERVL-MaLR	206262	4.66	0.000168	0.00389	ILMN_3234892	membrane associated ring-CH-type finger 11	chr5:16067708:16067757:-	-0.039	0.0375805	-3.514
CDH18		5p14.3	cadherin 18			chr5	18856573	18900636	Intergenic	Intergenic	1007777	7.02	2.93e-09	4.19e-07	ILMN_1733669	cadherin 18	chr5:19473444:19473493:-	0.063	0.199206	-5.277
CDH18		5p14.3	cadherin 18			chr5	19260459	19275853	Intergenic	Intergenic	618225	3.78	0.000239	0.00522	ILMN_1733669	cadherin 18	chr5:19473444:19473493:-	0.063	0.199206	-5.277
CDH18		5p14.3	cadherin 18			chr5	19281509	19284928	Intergenic	MSTA|LTR|ERVL-MaLR	603163	3.41	0.00284	0.0385	ILMN_1733669	cadherin 18	chr5:19473444:19473493:-	0.063	0.199206	-5.277
CDH18		5p14.3	cadherin 18			chr5	19318326	19324021	Intergenic	LTR37A|LTR|ERV1	565208	3.96	0.000722	0.0131	ILMN_1733669	cadherin 18	chr5:19473444:19473493:-	0.063	0.199206	-5.277
CDH18		5p14.3	cadherin 18			chr5	19574385	19737725	intron (NM_001291956, intron 7 of 14)	intron (NM_001291956, intron 7 of 14)	230326	8.77	1.4e-12	2.09e-09	ILMN_1733669	cadherin 18	chr5:19473444:19473493:-	0.063	0.199206	-5.277
CDH18		5p14.3	cadherin 18			chr5	19766803	19808668	intron (NM_001291956, intron 5 of 14)	intron (NM_001291956, intron 5 of 14)	98646	6.74	8.75e-09	9.64e-07	ILMN_1733669	cadherin 18	chr5:19473444:19473493:-	0.063	0.199206	-5.277
CDH18		5p14.3	cadherin 18			chr5	20067274	20083160	intron (NM_001291956, intron 2 of 14)	intron (NM_001291956, intron 2 of 14)	-86864	4.38	4.5e-05	0.00128	ILMN_1733669	cadherin 18	chr5:19473444:19473493:-	0.063	0.199206	-5.277
CDH18		5p14.3	cadherin 18			chr5	20268042	20280032	intron (NM_001291956, intron 1 of 14)	MLT1C|LTR|ERVL-MaLR	-285684	4.32	8.33e-05	0.00215	ILMN_1733669	cadherin 18	chr5:19473444:19473493:-	0.063	0.199206	-5.277
PMCHL1		5p14.3	pro-melanin concentrating hormone like 1 (pseudogene)			chr5	22033984	22125546	intron (NM_004061, intron 4 of 14)	intron (NM_004061, intron 4 of 14)	-62696	8	4.84e-11	2.11e-08	ILMN_1792589	pro-melanin concentrating hormone like 1 (pseudogene)	chr5:22152071:22152105:+,chr5:22152213:22152227:+	0.252	0.000367614	1.764
CDH9		5p14	cadherin 9			chr5	27052066	27161193	Intergenic	AluY|SINE|Alu	-67940	4.58	0.000451	0.00886	ILMN_1675454	cadherin 9	chr5:26881579:26881628:-	0.104	0.00128912	0.294
PDZD2		5p13.3	PDZ domain containing 2			chr5	31847123	31858131	intron (NM_178140, intron 1 of 23)	AluSz|SINE|Alu	53596	4.86	3.2e-05	0.000964	ILMN_1729095	PDZ domain containing 2	chr5:32110443:32110492:+	-0.394	0.0194389	-2.792
ADAMTS12		5q35	ADAM metallopeptidase with thrombospondin type 1 motif 12			chr5	33650940	33705162	intron (NM_030955, intron 5 of 23)	intron (NM_030955, intron 5 of 23)	214073	7.06	6.56e-09	7.64e-07	ILMN_1660970	ADAM metallopeptidase with thrombospondin type 1 motif 12	chr5:33535038:33535087:-	-0.027	0.0539981	-3.91
TTC23L		5p13.2	tetratricopeptide repeat domain 23 like			chr5	34858212	34896201	intron (NM_144725, intron 8 of 10)	L1MCa|LINE|L1	37937	6.4	4.43e-08	3.61e-06	ILMN_2190126	tetratricopeptide repeat domain 23 like	chr5:34867137:34867174:+,chr5:34869010:34869021:+	-0.066	0.0108833	-2.145
UGT3A2		5p13.2	UDP glycosyltransferase family 3 member A2			chr5	36072673	36091874	Intergenic	L1M3c|LINE|L1	-15250	5.61	1.85e-06	8.35e-05	ILMN_1655565	UDP glycosyltransferase family 3 member A2	chr5:36035240:36035289:-	-0.761	0.0123585	-2.286
EGFLAM		5p13.2-p13.1	EGF like, fibronectin type III and laminin G domains			chr5	38378592	38507418	intron (NM_182798, intron 12 of 16)	MER41D|LTR|ERV1	-2573	8.46	5.77e-12	4.41e-09	ILMN_1654109	EGF like, fibronectin type III and laminin G domains	chr5:38464555:38464604:+	-0.2	0.218293	-5.367
PTGER4		5p13.1	prostaglandin E receptor 4	Stability		chr5	40394051	40396978	Intergenic	Intergenic	-284518	3.29	0.00356	0.0456	ILMN_1795930	prostaglandin E receptor 4	chr5:40693612:40693661:+	-0.053	0.825094	-6.484
PTGER4		5p13.1	prostaglandin E receptor 4	Stability		chr5	40474461	40479465	Intergenic	Tigger14a|DNA|TcMar-Tigger	-203069	4.26	0.000145	0.00347	ILMN_1795930	prostaglandin E receptor 4	chr5:40693612:40693661:+	-0.053	0.825094	-6.484
PTGER4		5p13.1	prostaglandin E receptor 4	Stability		chr5	40610926	40616233	Intergenic	Intergenic	-66453	3.76	0.000895	0.0155	ILMN_1795930	prostaglandin E receptor 4	chr5:40693612:40693661:+	-0.053	0.825094	-6.484
PTGER4		5p13.1	prostaglandin E receptor 4	Stability		chr5	40650696	40689885	Intergenic	Intergenic	-9742	6.76	2.92e-08	2.56e-06	ILMN_1795930	prostaglandin E receptor 4	chr5:40693612:40693661:+	-0.053	0.825094	-6.484
GHR		5p13-p12	growth hormone receptor	Protein Kinase, Stability		chr5	42377808	42404636	Intergenic	Intergenic	-32655	5.17	1.68e-05	0.000562	ILMN_1775814	growth hormone receptor	chr5:42721809:42721858:+	0.421	0.0573947	-3.977
HMGCS1		5p12	3-hydroxy-3-methylglutaryl-CoA synthase 1			chr5	43347772	43368854	Intergenic	LTR54|LTR|ERV1	-44699	3.44	0.00245	0.0343	ILMN_1797728	3-hydroxy-3-methylglutaryl-CoA synthase 1	chr5:43289552:43289601:-	0.58	0.00028895	2.049
FGF10		5p13-p12	fibroblast growth factor 10	Protein Kinase, Stability		chr5	44139188	44151357	Intergenic	L1M3b|LINE|L1	243512	4.52	6.71e-05	0.00179	ILMN_2110110	fibroblast growth factor 10	chr5:44388466:44388515:-	0.01	0.61652	-6.305
HCN1		5p12	hyperpolarization activated cyclic nucleotide gated potassium channel 1			chr5	45940576	45948723	Intergenic	ALR/Alpha|Satellite|centr	-248429	4.02	0.00055	0.0104	ILMN_1687404	hyperpolarization activated cyclic nucleotide gated potassium channel 1	chr5:45262054:45262103:-	-0.057	0.381596	-5.907
NDUFS4		5q11.1	NADH:ubiquinone oxidoreductase subunit S4			chr5	53002911	53012930	Intergenic	L1PA11|LINE|L1	151455	3.1	0.00285	0.0386	ILMN_1812312	NADH:ubiquinone oxidoreductase subunit S4	chr5:52942221:52942235:+,chr5:52954381:52954415:+	-0.325	0.0262064	-3.12
ZSWIM6		5q12.1	zinc finger SWIM-type containing 6			chr5	60558064	60566067	Intergenic	MIRb|SINE|MIR	-66035	4.69	4.31e-05	0.00124	ILMN_1777061	zinc finger SWIM-type containing 6	chr5:60841700:60841749:+	0.507	0.0058119	-1.438
PIK3R1		5q13.1	phosphoinositide-3-kinase regulatory subunit 1			chr5	67651763	67656442	Intergenic	LTR85c|LTR|Gypsy?	65706	3.75	0.000968	0.0165	ILMN_1760303	phosphoinositide-3-kinase regulatory subunit 1	chr5:67597458:67597507:+	0.417	0.166042	-5.093
SLC30A5		5q12.1	solute carrier family 30 member 5			chr5	68001186	68060676	Intergenic	MLT1J1|LTR|ERVL-MaLR	-358845	6.42	1.25e-08	1.28e-06	ILMN_1709728	solute carrier family 30 member 5	chr5:68400476:68400525:+	0.54	4.0847e-07	10.065
SLC30A5		5q12.1	solute carrier family 30 member 5			chr5	68080215	68178780	Intergenic	Intergenic	-260279	4.47	0.000735	0.0133	ILMN_1709728	solute carrier family 30 member 5	chr5:68400476:68400525:+	0.54	4.0847e-07	10.065
NAIP		5q13.2	NLR family, apoptosis inhibitory protein			chr5	70305886	70310959	exon (NM_004536, exon 4 of 17)	exon (NM_004536, exon 4 of 17)	12519	3.42	0.00238	0.0336	ILMN_1801254	NLR family, apoptosis inhibitory protein	chr5:70266125:70266174:-	0.052	0.51405	-6.164
PMCHL2		5q13	pro-melanin concentrating hormone like 2 (pseudogene)			chr5	70623070	70624173	Intergenic	Intergenic	-47991	-3.66	0.000587	0.011	ILMN_1708569	pro-melanin concentrating hormone like 2 (pseudogene)	chr5:70681692:70681741:+	0.124	1.35439e-05	5.76
GFM2		5q13	G elongation factor, mitochondrial 2			chr5	74091249	74117256	intron (NR_046462, intron 5 of 11)	L1MB4|LINE|L1	-41056	3.92	0.0015	0.0235	ILMN_1686668	G elongation factor, mitochondrial 2	chr5:74035873:74035922:-	0.127	0.124128	-4.792
HOMER1		5q14.2	homer scaffolding protein 1			chr5	78696932	78699865	intron (NM_004272, intron 5 of 8)	intron (NM_004272, intron 5 of 8)	111261	3.57	0.00175	0.0267	ILMN_1804568	homer scaffolding protein 1	chr5:78670421:78670470:-	-0.02	0.529613	-6.187
ATP6AP1L		5q14.2	ATPase H+ transporting accessory protein 1 like			chr5	81769241	81797893	Intergenic	AluJb|SINE|Alu	208286	6.51	2.36e-08	2.14e-06	ILMN_1755990	ATPase H+ transporting accessory protein 1 like	chr5:81613827:81613876:+	0.257	0.0392137	-3.561
VCAN		5q14.3	versican			chr5	82625627	82631763	intron (NM_003401, intron 7 of 7)	MIRb|SINE|MIR	-138798	3.93	0.00137	0.0218	ILMN_1687301	versican	chr5:82876829:82876878:+	-1.241	0.000266035	2.146
MEF2C		5q14.3	myocyte enhancer factor 2C	Tumor Suppressor	TF	chr5	88440356	88443244	Intergenic	L1MC3|LINE|L1	-241878	3.58	0.00176	0.0267	ILMN_1742544	myocyte enhancer factor 2C	chr5:88016284:88016333:-	0.349	0.0522328	-3.874
MEF2C		5q14.3	myocyte enhancer factor 2C	Tumor Suppressor	TF	chr5	88580482	88599498	Intergenic	Intergenic	-390068	5.62	1.2e-06	5.78e-05	ILMN_1742544	myocyte enhancer factor 2C	chr5:88016284:88016333:-	0.349	0.0522328	-3.874
ARRDC3		5q14.3	arrestin domain containing 3			chr5	90720479	90725767	Intergenic	Intergenic	-43974	4.24	0.000206	0.00463	ILMN_2198516	arrestin domain containing 3	chr5:90669931:90669936:-,chr5:90669612:90669655:-	-0.101	0.00087083	0.75
ARRDC3		5q14.3	arrestin domain containing 3			chr5	90833567	90840576	Intergenic	Intergenic	-157922	4.07	0.000366	0.00741	ILMN_2198516	arrestin domain containing 3	chr5:90669931:90669936:-,chr5:90669612:90669655:-	-0.101	0.00087083	0.75
ARRDC3		5q14.3	arrestin domain containing 3			chr5	90959972	90987482	Intergenic	L1PA11|LINE|L1	-294578	4.02	0.000431	0.00854	ILMN_2198516	arrestin domain containing 3	chr5:90669931:90669936:-,chr5:90669612:90669655:-	-0.101	0.00087083	0.75
ARRDC3		5q14.3	arrestin domain containing 3			chr5	91030966	91057618	Intergenic	L1P3|LINE|L1	-365143	3.95	0.000547	0.0104	ILMN_2198516	arrestin domain containing 3	chr5:90669931:90669936:-,chr5:90669612:90669655:-	-0.101	0.00087083	0.75
ANKRD32						chr5	94056735	94061481	intron (NM_001002796, intron 19 of 22)	intron (NM_001002796, intron 19 of 22)	104717	4.18	0.000214	0.00478	ILMN_1805985	SMC5-SMC6 complex localization factor 1	chr5:94030949:94030998:+	0	0.994955	-6.535
GLRX		5q14	glutaredoxin			chr5	95167568	95171479	Intergenic	Intergenic	-10946	3.66	0.00243	0.0341	ILMN_1737308	glutaredoxin	chr5:95149972:95150021:-	0.124	0.450444	-6.053
MIR583		5q15	microRNA 583			chr5	95406501	95435764	Intergenic	Intergenic	6290	6.24	7.71e-08	5.65e-06	ILMN_3308200	microRNA 583	chr5:95414857:95414906:+	0.153	0.000954491	0.643
RIOK2		5q15	RIO kinase 2	Protein Kinase		chr5	96546069	96553885	Intergenic	L1PA10|LINE|L1	-30972	4.16	0.000293	0.0062	ILMN_1655329	RIO kinase 2	chr5:96503216:96503265:-	-0.564	3.97328e-06	7.249
RIOK2		5q15	RIO kinase 2	Protein Kinase		chr5	96586886	96592541	Intergenic	L1MA2|LINE|L1	-70708	3.01	0.00291	0.0393	ILMN_1655329	RIO kinase 2	chr5:96503216:96503265:-	-0.564	3.97328e-06	7.249
RIOK2		5q15	RIO kinase 2	Protein Kinase		chr5	96655845	96663507	Intergenic	Intergenic	-140671	3.93	0.00061	0.0114	ILMN_1655329	RIO kinase 2	chr5:96503216:96503265:-	-0.564	3.97328e-06	7.249
NUDT12		5q21.2	nudix hydrolase 12			chr5	103373083	103399021	Intergenic	Intergenic	-487550	5.65	3.93e-06	0.00016	ILMN_1745988	nudix hydrolase 12	chr5:102884640:102884689:-	0.105	0.0290343	-3.229
PJA2		5q21.3	praja ring finger ubiquitin ligase 2			chr5	108550182	108573161	Intergenic	Intergenic	184004	3.22	0.00127	0.0205	ILMN_1688702	praja ring finger ubiquitin ligase 2	chr5:108670470:108670519:-	0.116	0.411176	-5.972
PJA2		5q21.3	praja ring finger ubiquitin ligase 2			chr5	108576025	108595000	Intergenic	L2|LINE|L2	160163	4.96	8.83e-06	0.000324	ILMN_1688702	praja ring finger ubiquitin ligase 2	chr5:108670470:108670519:-	0.116	0.411176	-5.972
PJA2		5q21.3	praja ring finger ubiquitin ligase 2			chr5	108623782	108629406	Intergenic	L1PA13|LINE|L1	119081	3.65	0.00116	0.0191	ILMN_1688702	praja ring finger ubiquitin ligase 2	chr5:108670470:108670519:-	0.116	0.411176	-5.972
TMEM232		5q22.1	transmembrane protein 232			chr5	109992780	109995457	intron (NM_001039763, intron 2 of 13)	intron (NM_001039763, intron 2 of 13)	68332	3.5	0.00253	0.0353	ILMN_1681930	transmembrane protein 232	chr5:109954135:109954184:-	0.017	0.599683	-6.284
MCC		5q21	mutated in colorectal cancers	TNF_alpha_NF_kB, Tumor Suppressor		chr5	112506521	112513163	intron (NM_001085377, intron 3 of 18)	intron (NM_001085377, intron 3 of 18)	120770	4.55	5.37e-05	0.00149	ILMN_1795503	mutated in colorectal cancers	chr5:112361885:112361934:-	-0.145	0.00305803	-0.702
FEM1C		5q22	fem-1 homolog c (C. elegans)			chr5	114761171	114777750	Intergenic	Intergenic	111131	5.29	4.75e-06	0.000189	ILMN_1703330	fem-1 homolog c (C. elegans)	chr5:114856726:114856775:-	0.147	0.233486	-5.435
PRR16		5q23.1	proline rich 16			chr5	119649015	119687684	Intergenic	AluJo|SINE|Alu	-131624	4.85	2.05e-05	0.000664	ILMN_1709153	proline rich 16	chr5:120022325:120022374:+	0.121	0.0359934	-3.467
PRDM6		5q23.2	PR domain 6			chr5	122366469	122517045	intron (NM_001136239, intron 3 of 7)	intron (NM_001136239, intron 3 of 7)	16916	8.31	1.06e-11	7.24e-09	ILMN_1662453	PR domain 6	chr5:122506799:122506802:+,chr5:122515841:122515886:+	-0.224	0.203735	-5.299
PRDM6		5q23.2	PR domain 6			chr5	122554871	122566596	Intergenic	Intergenic	135892	4.15	0.000465	0.00906	ILMN_1662453	PR domain 6	chr5:122506799:122506802:+,chr5:122515841:122515886:+	-0.224	0.203735	-5.299
PRDM6		5q23.2	PR domain 6			chr5	122567059	122571795	Intergenic	Intergenic	144586	3.64	0.00115	0.019	ILMN_1662453	PR domain 6	chr5:122506799:122506802:+,chr5:122515841:122515886:+	-0.224	0.203735	-5.299
CSNK1G3		5q23	casein kinase 1 gamma 3	Protein Kinase		chr5	123016603	123041300	Intergenic	AluSx1|SINE|Alu	147840	3.44	0.00366	0.0466	ILMN_1652024	casein kinase 1 gamma 3	chr5:122951502:122951551:+	-0.63	0.000471468	1.469
CSNK1G3		5q23	casein kinase 1 gamma 3	Protein Kinase		chr5	123054434	123086177	Intergenic	Intergenic	189194	3.99	0.00052	0.00995	ILMN_1652024	casein kinase 1 gamma 3	chr5:122951502:122951551:+	-0.63	0.000471468	1.469
CSNK1G3		5q23	casein kinase 1 gamma 3	Protein Kinase		chr5	123092832	123175291	Intergenic	Intergenic	252950	8.02	3.2e-11	1.56e-08	ILMN_1652024	casein kinase 1 gamma 3	chr5:122951502:122951551:+	-0.63	0.000471468	1.469
CSNK1G3		5q23	casein kinase 1 gamma 3	Protein Kinase		chr5	123183404	123265397	Intergenic	L1MEg|LINE|L1	343289	8.05	5.38e-11	2.24e-08	ILMN_1652024	casein kinase 1 gamma 3	chr5:122951502:122951551:+	-0.63	0.000471468	1.469
ZNF608		5q23.2	zinc finger protein 608			chr5	123840151	124048027	Intergenic	Intergenic	136716	6.05	8.52e-06	0.000315	ILMN_1712798	zinc finger protein 608	chr5:123972830:123972879:-	-0.016	0.889007	-6.513
ZNF608		5q23.2	zinc finger protein 608			chr5	124059768	124119256	Intergenic	Intergenic	-8707	7.4	1.2e-09	2.1e-07	ILMN_1712798	zinc finger protein 608	chr5:123972830:123972879:-	-0.016	0.889007	-6.513
ZNF608		5q23.2	zinc finger protein 608			chr5	124146096	124177719	Intergenic	Intergenic	-81102	3.99	0.000468	0.00911	ILMN_1712798	zinc finger protein 608	chr5:123972830:123972879:-	-0.016	0.889007	-6.513
ZNF608		5q23.2	zinc finger protein 608			chr5	124187850	124198380	Intergenic	L2a|LINE|L2	-112310	4.89	1.88e-05	0.000616	ILMN_1712798	zinc finger protein 608	chr5:123972830:123972879:-	-0.016	0.889007	-6.513
ZNF608		5q23.2	zinc finger protein 608			chr5	124217302	124221274	Intergenic	Intergenic	-138483	3.73	0.0011	0.0184	ILMN_1712798	zinc finger protein 608	chr5:123972830:123972879:-	-0.016	0.889007	-6.513
PRRC1		5q23.2	proline rich coiled-coil 1			chr5	126910225	126919601	Intergenic	L1MA9|LINE|L1	61612	4.17	0.000294	0.0062	ILMN_1685140	proline rich coiled-coil 1	chr5:126890272:126890321:+	0.009	0.940225	-6.528
CTXN3		5q23.2	cortexin 3			chr5	127118190	127157157	Intergenic	MER57D|LTR|ERV1	148966	6.26	1.48e-07	9.81e-06	ILMN_2205767	cortexin 3	chr5:126993884:126993933:+	-0.202	0.522523	-6.177
CTXN3		5q23.2	cortexin 3			chr5	127160957	127172019	Intergenic	Intergenic	177781	5.08	2.48e-05	0.000776	ILMN_2205767	cortexin 3	chr5:126993884:126993933:+	-0.202	0.522523	-6.177
CTXN3		5q23.2	cortexin 3			chr5	127199983	127206643	Intergenic	Intergenic	214606	3.99	0.000471	0.00916	ILMN_2205767	cortexin 3	chr5:126993884:126993933:+	-0.202	0.522523	-6.177
SLC12A2		5q23.3	solute carrier family 12 member 2			chr5	127536748	127591917	Intergenic	Intergenic	144849	7.28	1.24e-09	2.15e-07	ILMN_1720996	solute carrier family 12 member 2	chr5:127524564:127524613:+	-1.102	0.000171364	2.664
FBN2		5q23.3	fibrillin 2			chr5	127848867	128278225	Intergenic	Intergenic	-189811	7.72	8.94e-09	9.76e-07	ILMN_1670899	fibrillin 2	chr5:127593797:127593846:-	1.186	2.09375e-07	10.932
HINT1		5q31.2	histidine triad nucleotide binding protein 1			chr5	129893223	129900258	Intergenic	L1PA15|LINE|L1	604301	3.88	0.000918	0.0158	ILMN_1807710	histidine triad nucleotide binding protein 1	chr5:130500788:130500797:-,chr5:130498330:130498369:-	-0.425	0.0524958	-3.879
HINT1		5q31.2	histidine triad nucleotide binding protein 1			chr5	130140779	130153345	Intergenic	Intergenic	353979	4.63	6.74e-05	0.00179	ILMN_1807710	histidine triad nucleotide binding protein 1	chr5:130500788:130500797:-,chr5:130498330:130498369:-	-0.425	0.0524958	-3.879
HINT1		5q31.2	histidine triad nucleotide binding protein 1			chr5	130220739	130228062	Intergenic	MER2|DNA|TcMar-Tigger	276641	3.5	0.0018	0.0273	ILMN_1807710	histidine triad nucleotide binding protein 1	chr5:130500788:130500797:-,chr5:130498330:130498369:-	-0.425	0.0524958	-3.879
HINT1		5q31.2	histidine triad nucleotide binding protein 1			chr5	130410678	130422116	Intergenic	L1MCa|LINE|L1	84644	4.74	4.54e-05	0.00129	ILMN_1807710	histidine triad nucleotide binding protein 1	chr5:130500788:130500797:-,chr5:130498330:130498369:-	-0.425	0.0524958	-3.879
HINT1		5q31.2	histidine triad nucleotide binding protein 1			chr5	130429248	130461534	Intergenic	Intergenic	55650	5.54	1.54e-06	7.19e-05	ILMN_1807710	histidine triad nucleotide binding protein 1	chr5:130500788:130500797:-,chr5:130498330:130498369:-	-0.425	0.0524958	-3.879
FNIP1		5q23.3	folliculin interacting protein 1			chr5	131131578	131146306	Intergenic	MLT1K|LTR|ERVL-MaLR	-6186	4.03	0.000143	0.00342	ILMN_1737343	folliculin interacting protein 1	chr5:130978011:130978060:-	-0.486	0.00122633	0.354
TRPC7		5q31.1	transient receptor potential cation channel subfamily C member 7			chr5	135910882	135978206	Intergenic	L1MA6|LINE|L1	-243380	3.55	0.00155	0.0242	ILMN_1683909	transient receptor potential cation channel subfamily C member 7	chr5:135549175:135549224:-	-0.003	0.832978	-6.488
PCDHB15		5q31	protocadherin beta 15			chr5	140610979	140634044	non-coding (NR_001282, exon 1 of 1)	non-coding (NR_001282, exon 1 of 1)	-2406	5.69	1.02e-06	5.05e-05	ILMN_1740857	protocadherin beta 15	chr5:140627447:140627496:+	-0.021	0.434438	-6.02
NR3C1		5q31.3	nuclear receptor subfamily 3 group C member 1	Stability	TF	chr5	142874342	142875866	Intergenic	Intergenic	-60027	-4.01	0.00285	0.0386	ILMN_2389347	nuclear receptor subfamily 3 group C member 1	chr5:142658000:142658049:-	-0.331	0.000110749	3.202
NR3C1		5q31.3	nuclear receptor subfamily 3 group C member 1	Stability	TF	chr5	142930912	142934401	Intergenic	Intergenic	-117579	3.52	0.00184	0.0277	ILMN_2389347	nuclear receptor subfamily 3 group C member 1	chr5:142658000:142658049:-	-0.331	0.000110749	3.202
PRELID2		5q32	PRELI domain containing 2			chr5	144709324	144749720	Intergenic	L2c|LINE|L2	485410	3.75	0.00153	0.024	ILMN_1668986	PRELI domain containing 2	chr5:145205563:145205612:-	-0.013	0.494324	-6.133
PRELID2		5q32	PRELI domain containing 2			chr5	144757594	144772970	Intergenic	Intergenic	449650	5.14	6.55e-06	0.000251	ILMN_1668986	PRELI domain containing 2	chr5:145205563:145205612:-	-0.013	0.494324	-6.133
PRELID2		5q32	PRELI domain containing 2			chr5	144829510	144832934	Intergenic	Intergenic	383710	3.67	0.00113	0.0187	ILMN_1668986	PRELI domain containing 2	chr5:145205563:145205612:-	-0.013	0.494324	-6.133
PRELID2		5q32	PRELI domain containing 2			chr5	144868396	144889930	Intergenic	Intergenic	335769	5.72	5.73e-07	3.12e-05	ILMN_1668986	PRELI domain containing 2	chr5:145205563:145205612:-	-0.013	0.494324	-6.133
SH3RF2		5q32	SH3 domain containing ring finger 2			chr5	145380476	145385751	intron (NM_152550, intron 3 of 9)	L1ME4a|LINE|L1	66987	3.1	0.00319	0.042	ILMN_1661137	SH3 domain containing ring finger 2	chr5:145442770:145442819:+	-0.09	0.464845	-6.08
JAKMIP2		5q32	janus kinase and microtubule interacting protein 2			chr5	147042684	147094327	intron (NM_001270941, intron 1 of 21)	L2a|LINE|L2	93906	6.36	2.08e-08	1.94e-06	ILMN_1702320	janus kinase and microtubule interacting protein 2	chr5:146971127:146971176:-	-0.204	0.564784	-6.238
IRGM		5q33.1	immunity-related GTPase family, M			chr5	150218643	150220543	Intergenic	Intergenic	-6492	-2.52	0.00401	0.0498	ILMN_1687277	immunity-related GTPase family, M	chr5:150228120:150228169:+	-0.01	0.664244	-6.357
SGCD		5q33.3	sarcoglycan delta			chr5	155642315	155683384	Intergenic	Intergenic	-90918	6.91	3.88e-09	5.13e-07	ILMN_1702861	sarcoglycan delta	chr5:156184598:156184647:+	-0.843	6.12694e-05	3.926
SGCD		5q33.3	sarcoglycan delta			chr5	155696847	155710970	Intergenic	L1M5|LINE|L1	-49859	5.91	2.9e-07	1.75e-05	ILMN_1702861	sarcoglycan delta	chr5:156184598:156184647:+	-0.843	6.12694e-05	3.926
SGCD		5q33.3	sarcoglycan delta			chr5	155714167	155729458	Intergenic	L1MB3|LINE|L1	-31955	5.48	1.47e-06	6.91e-05	ILMN_1702861	sarcoglycan delta	chr5:156184598:156184647:+	-0.843	6.12694e-05	3.926
SGCD		5q33.3	sarcoglycan delta			chr5	155739218	155744089	Intergenic	L2b|LINE|L2	-12114	4.23	0.000163	0.00382	ILMN_1702861	sarcoglycan delta	chr5:156184598:156184647:+	-0.843	6.12694e-05	3.926
PPP1R2P3		5q33.3	protein phosphatase 1 regulatory inhibitor subunit 2 pseudogene 3			chr5	156116197	156119619	intron (NM_001128209, intron 6 of 7)	intron (NM_001128209, intron 6 of 7)	-159641	3.79	0.00098	0.0167	ILMN_2045610	protein phosphatase 1 regulatory inhibitor subunit 2 pseudogene 3	chr5:156279066:156279115:+	0.004	0.904789	-6.519
PPP1R2P3		5q33.3	protein phosphatase 1 regulatory inhibitor subunit 2 pseudogene 3			chr5	156189850	156197435	3' UTR (NM_000337, exon 9 of 9)	3' UTR (NM_000337, exon 9 of 9)	-83907	3.83	0.000392	0.00786	ILMN_2045610	protein phosphatase 1 regulatory inhibitor subunit 2 pseudogene 3	chr5:156279066:156279115:+	0.004	0.904789	-6.519
ADAM19		5q33.3	ADAM metallopeptidase domain 19			chr5	156946619	157099566	Intergenic	L1PA16|LINE|L1	-20261	8.7	2.93e-12	2.88e-09	ILMN_1713751	ADAM metallopeptidase domain 19	chr5:156904527:156904576:-	-0.449	0.0352575	-3.444
CCNJL		5q33.3	cyclin J like			chr5	159713475	159724158	intron (NM_024565, intron 2 of 6)	intron (NM_024565, intron 2 of 6)	20757	3.82	0.00212	0.0308	ILMN_1763745	cyclin J like	chr5:159680246:159680295:-	-0.068	0.0984841	-4.552
C1QTNF2		5q33.3	C1q and tumor necrosis factor related protein 2			chr5	159791233	159810605	Intergenic	Intergenic	-3271	5.9	2.71e-07	1.65e-05	ILMN_1813307	C1q and tumor necrosis factor related protein 2	chr5:159775394:159775443:-	-0.006	0.796675	-6.467
PANK3		5q34	pantothenate kinase 3			chr5	168023318	168034284	Intergenic	L2a|LINE|L2	-22187	4.19	8.48e-05	0.00219	ILMN_2195665	pantothenate kinase 3	chr5:167983112:167983161:-	-0.068	0.367609	-5.873
MIR218-2		5q34	microRNA 218-2			chr5	168266511	168282284	intron (NM_003062, intron 5 of 35)	intron (NM_003062, intron 5 of 35)	-79137	5.83	7.58e-07	3.96e-05	ILMN_3310376	microRNA 218-2	chr5:168195200:168195249:-	-0.013	0.644124	-6.336
C5orf58		5q35.1	chromosome 5 open reading frame 58			chr5	169673141	169682789	intron (NM_005565, intron 19 of 20)	intron (NM_005565, intron 19 of 20)	18015	4.82	2.44e-05	0.000766	ILMN_1715644	chromosome 5 open reading frame 58	chr5:169673010:169673059:+	-0.103	0.239438	-5.46
FGF18		5q34	fibroblast growth factor 18			chr5	170995399	170998196	Intergenic	L1M4c|LINE|L1	150130	3.36	0.00314	0.0416	ILMN_1797030	fibroblast growth factor 18	chr5:170883924:170883973:+	0.437	1.4253e-06	8.521
FBXW11		5q35.1	F-box and WD repeat domain containing 11	TNF_alpha_NF_kB		chr5	171455754	171460855	Intergenic	THE1C-int|LTR|ERVL-MaLR	-24427	4.02	0.000564	0.0107	ILMN_2394571	F-box and WD repeat domain containing 11	chr5:171289011:171289060:-	-0.328	0.0026858	-0.548
UBTD2		5q35.1	ubiquitin domain containing 2			chr5	171779045	171795246	intron (NM_001017995, intron 7 of 12)	intron (NM_001017995, intron 7 of 12)	-76350	3.59	0.00139	0.022	ILMN_1731412	ubiquitin domain containing 2	chr5:171638783:171638832:-	-0.099	0.189813	-5.229
DBN1		5q35.3	drebrin 1			chr5	176893124	176901410	intron (NM_004395, intron 1 of 13)	intron (NM_004395, intron 1 of 13)	2604	4.71	4.94e-05	0.00139	ILMN_1769926	drebrin 1	chr5:176883919:176883968:-	0.34	0.0293546	-3.241
COL23A1		5q35.3	collagen type XXIII alpha 1			chr5	177736755	178021755	intron (NM_173465, intron 2 of 28)	L1MC4a|LINE|L1	138301	9.84	1.77e-14	9.86e-11	ILMN_1666665	collagen type XXIII alpha 1	chr5:177664949:177664999:-	-1.174	0.00138768	0.207
ZNF354C		5q35	zinc finger protein 354C		TF	chr5	178592787	178597735	intron (NM_021599, intron 5 of 10)	MER20|DNA|hAT-Charlie	107654	3.89	0.000721	0.0131	ILMN_1690276	zinc finger protein 354C	chr5:178507008:178507057:+	0.005	0.913558	-6.522
RUFY1		5q35.3	RUN and FYVE domain containing 1			chr5	178954322	178961184	Intergenic	CpG	-19809	3.99	0.000411	0.0082	ILMN_2310968	RUN and FYVE domain containing 1	chr5:179036625:179036674:+	-0.328	9.0787e-06	6.256
MAPK9		5q35	mitogen-activated protein kinase 9	Protein Kinase, Stability, Tumor Suppressor		chr5	179684810	179687321	intron (NM_002752, intron 5 of 11)	intron (NM_002752, intron 5 of 11)	33006	-3.44	0.00385	0.0483	ILMN_2400292	mitogen-activated protein kinase 9	chr5:179663301:179663350:-	-0.241	0.05609	-3.952
NEDD9		6p24.2	neural precursor cell expressed, developmentally down-regulated 9			chr6	11336844	11347562	intron (NR_073131, intron 1 of 9)	L1MEf|LINE|L1	40378	4.62	0.000167	0.00389	ILMN_1743619	neural precursor cell expressed, developmentally down-regulated 9	chr6:11201045:11201094:-	0.049	0.688804	-6.381
NEDD9		6p24.2	neural precursor cell expressed, developmentally down-regulated 9			chr6	11380722	11392035	Intergenic	Intergenic	-3797	5.06	1.47e-05	0.0005	ILMN_1743619	neural precursor cell expressed, developmentally down-regulated 9	chr6:11201045:11201094:-	0.049	0.688804	-6.381
LOC100130357		6p24.1	uncharacterized LOC100130357			chr6	13075122	13076985	intron (NM_030948, intron 5 of 14)	intron (NM_030948, intron 5 of 14)	219765	-4.71	0.00102	0.0171	ILMN_3262298	uncharacterized LOC100130357	chr6:13295050:13295099:-	0.174	1.02258e-06	8.922
JARID2		6p24-p23	jumonji and AT-rich interaction domain containing 2		TF	chr6	14919453	14951252	Intergenic	MER110A|LTR|ERV1	-310854	4.59	4.33e-05	0.00124	ILMN_1764177	jumonji and AT-rich interaction domain containing 2	chr6:15521923:15521972:+	-0.261	0.0103075	-2.084
JARID2		6p24-p23	jumonji and AT-rich interaction domain containing 2		TF	chr6	15191604	15202329	Intergenic	AluSx3|SINE|Alu	-49240	4.1	0.000911	0.0157	ILMN_1764177	jumonji and AT-rich interaction domain containing 2	chr6:15521923:15521972:+	-0.261	0.0103075	-2.084
RBM24		6p22.3	RNA binding motif protein 24			chr6	17308813	17315695	Intergenic	Intergenic	29322	3.93	0.000775	0.0138	ILMN_2118832	RNA binding motif protein 24	chr6:17293906:17293955:+	0.041	0.626761	-6.317
CAP2		6p22.3	CAP, adenylate cyclase-associated protein, 2 (yeast)			chr6	17412165	17423753	intron (NM_006366, intron 1 of 12)	intron (NM_006366, intron 1 of 12)	24223	4.06	0.00045	0.00885	ILMN_1691237	CAP, adenylate cyclase-associated protein, 2 (yeast)	chr6:17557782:17557831:+	-0.238	0.0832054	-4.37
ID4		6p22.3	inhibitor of DNA binding 4, HLH protein	ID, Tumor Suppressor		chr6	19508610	19521609	Intergenic	Intergenic	-322492	4.6	9.82e-05	0.00248	ILMN_1721758	inhibitor of DNA binding 4, HLH protein	chr6:19840614:19840663:+	0.115	0.386697	-5.918
ID4		6p22.3	inhibitor of DNA binding 4, HLH protein	ID, Tumor Suppressor		chr6	19588650	19612018	Intergenic	Intergenic	-237267	4.81	2.41e-05	0.000759	ILMN_1721758	inhibitor of DNA binding 4, HLH protein	chr6:19840614:19840663:+	0.115	0.386697	-5.918
ID4		6p22.3	inhibitor of DNA binding 4, HLH protein	ID, Tumor Suppressor		chr6	19706342	19729616	Intergenic	AluY|SINE|Alu	-119622	5.14	1.14e-05	0.0004	ILMN_1721758	inhibitor of DNA binding 4, HLH protein	chr6:19840614:19840663:+	0.115	0.386697	-5.918
MBOAT1		6p22.3	membrane bound O-acyltransferase domain containing 1			chr6	20061585	20066189	Intergenic	Intergenic	148808	3.4	0.00318	0.042	ILMN_1764082	membrane bound O-acyltransferase domain containing 1	chr6:20101472:20101521:-	-0.494	0.00863699	-1.89
MBOAT1		6p22.3	membrane bound O-acyltransferase domain containing 1			chr6	20257082	20290705	Intergenic	AluSx1|SINE|Alu	-61198	6.07	1.96e-07	1.23e-05	ILMN_1764082	membrane bound O-acyltransferase domain containing 1	chr6:20101472:20101521:-	-0.494	0.00863699	-1.89
E2F3		6p22	E2F transcription factor 3	Tumor Suppressor	TF	chr6	20451261	20452404	intron (NM_001243076, intron 1 of 6)	L1PA13|LINE|L1	47922	-4.28	0.00085	0.0149	ILMN_1669502	E2F transcription factor 3	chr6:20493837:20493886:+	0.515	3.40575e-06	7.442
PRL		6p22.3	prolactin	Stability, Tumor Suppressor		chr6	22414266	22433328	Intergenic	Intergenic	-120715	4.56	2.66e-05	0.000827	ILMN_1809352	prolactin	chr6:22287750:22287799:-	0.103	0.312882	-5.722
HDGFL1		6p22.3	hepatoma derived growth factor-like 1			chr6	22493521	22548057	Intergenic	GA-rich|Low_complexity|Low_complexity	-48889	3.9	0.0015	0.0235	ILMN_1779673	NA	chr6:22571519:22571568:+	0.041	0.0109069	-2.147
ZNF391		6p22.1	zinc finger protein 391		TF	chr6	27389684	27398537	Intergenic	Intergenic	37586	4.47	0.00035	0.00716	ILMN_2167729	zinc finger protein 391	chr6:27368974:27369023:+	-0.03	0.0708284	-4.197
LST1		6p21.3	leukocyte specific transcript 1			chr6	31551758	31560078	TTS (NM_147130)	TTS (NM_147130)	941	3.11	0.00316	0.0417	ILMN_1688373	leukocyte specific transcript 1	chr6_mcf_hap5:2936133:2936182:+	0.939	3.91722e-06	7.267
ZBTB9		6p21.32	zinc finger and BTB domain containing 9		TF	chr6	33429804	33435570	Intergenic	AluSz6|SINE|Alu	10331	3.17	0.00232	0.033	ILMN_1688853	zinc finger and BTB domain containing 9	chr6:33425113:33425162:+	-0.18	0.0971301	-4.537
HMGA1		6p21	high mobility group AT-hook 1	Futreal et al 2004, Mitelman 2000, Entrez Query:Oncogene, Translocation	TF	chr6	34179974	34185601	Intergenic	AluJr|SINE|Alu	-21790	3.46	0.00258	0.0358	ILMN_1742699	high mobility group AT-hook 1	chr6:34206577:34206626:+	-0.085	0.0501376	-3.828
KCNK5		6p21	potassium two pore domain channel subfamily K member 5			chr6	39180943	39261306	Intergenic	L1MC4|LINE|L1	-23873	6.96	2.75e-09	3.99e-07	ILMN_1766918	potassium two pore domain channel subfamily K member 5	chr6:39157086:39157135:-	-0.105	0.556869	-6.227
C6orf132		6p21.1	chromosome 6 open reading frame 132			chr6	42069723	42086072	intron (NM_001164446, intron 3 of 4)	intron (NM_001164446, intron 3 of 4)	32818	5.47	4.07e-06	0.000166	ILMN_3252665	chromosome 6 open reading frame 132	chr6:42110091:42110140:-	0.154	0.00235459	-0.396
RSPH9		6p21.1	radial spoke head 9 homolog (Chlamydomonas)			chr6	43625398	43636458	intron (NM_152732, intron 4 of 4)	Tigger1|DNA|TcMar-Tigger	18161	4.37	5.19e-05	0.00145	ILMN_1659985	radial spoke head 9 homolog (Chlamydomonas)	chr6:43624375:43624424:+	-0.163	0.225411	-5.4
C6orf223		6p21.1	chromosome 6 open reading frame 223			chr6	43905508	43955426	Intergenic	L1MB7|LINE|L1	-37870	6.75	1.07e-08	1.14e-06	ILMN_1810930	chromosome 6 open reading frame 223	chr6:43972064:43972113:+	-0.06	0.144468	-4.951
RCAN2		6p12.3	regulator of calcineurin 2			chr6	46215498	46295745	intron (NM_001251973, intron 2 of 4)	MIRc|SINE|MIR	38008	7.64	1.09e-09	1.96e-07	ILMN_2120210	regulator of calcineurin 2	chr6:46188628:46188677:-	-1.29	4.86405e-06	6.993
RCAN2		6p12.3	regulator of calcineurin 2			chr6	46371319	46408763	intron (NM_001251973, intron 2 of 4)	MSTB1|LTR|ERVL-MaLR	69019	6.65	1.68e-08	1.62e-06	ILMN_2120210	regulator of calcineurin 2	chr6:46188628:46188677:-	-1.29	4.86405e-06	6.993
RCAN2		6p12.3	regulator of calcineurin 2			chr6	46413649	46433275	intron (NM_001251973, intron 2 of 4)	AluY|SINE|Alu	35598	6.07	3.1e-07	1.84e-05	ILMN_2120210	regulator of calcineurin 2	chr6:46188628:46188677:-	-1.29	4.86405e-06	6.993
RCAN2		6p12.3	regulator of calcineurin 2			chr6	46439392	46477667	intron (NM_001251973, intron 1 of 4)	intron (NM_001251973, intron 1 of 4)	531	7.17	3.12e-09	4.35e-07	ILMN_2120210	regulator of calcineurin 2	chr6:46188628:46188677:-	-1.29	4.86405e-06	6.993
LRRC1		6p12.1	leucine rich repeat containing 1			chr6	53615559	53636498	Intergenic	Intergenic	-33750	3.79	0.000458	0.00897	ILMN_1755383	leucine rich repeat containing 1	chr6:53788442:53788491:+	0.319	0.0149312	-2.496
COL21A1		6p12.3-p11.2	collagen type XXI alpha 1			chr6	55966069	55986140	intron (NM_030820, intron 16 of 29)	L1MD3|LINE|L1	136274	5.64	2.16e-06	9.52e-05	ILMN_1792736	collagen type XXI alpha 1	chr6:55921945:55921994:-	-0.073	0.357505	-5.848
COL21A1		6p12.3-p11.2	collagen type XXI alpha 1			chr6	56019102	56027211	intron (NM_030820, intron 9 of 29)	AluJb|SINE|Alu	89222	4.39	0.000138	0.00333	ILMN_1792736	collagen type XXI alpha 1	chr6:55921945:55921994:-	-0.073	0.357505	-5.848
COL21A1		6p12.3-p11.2	collagen type XXI alpha 1			chr6	56060085	56102143	intron (NM_030820, intron 1 of 29)	intron (NM_030820, intron 1 of 29)	31264	6.93	9.97e-09	1.07e-06	ILMN_1792736	collagen type XXI alpha 1	chr6:55921945:55921994:-	-0.073	0.357505	-5.848
COL21A1		6p12.3-p11.2	collagen type XXI alpha 1			chr6	56298454	56305426	intron (NR_046940, intron 2 of 5)	intron (NR_046940, intron 2 of 5)	-189562	4.27	0.000185	0.00423	ILMN_1792736	collagen type XXI alpha 1	chr6:55921945:55921994:-	-0.073	0.357505	-5.848
PRIM2		6p12-p11.1	primase (DNA) subunit 2			chr6	57243748	57254760	intron (NM_000947, intron 7 of 14)	MLT1C|LTR|ERVL-MaLR	66839	4.78	2.36e-05	0.00075	ILMN_1775975	NA	chr6:57190921:57190970:+	0.046	0.0832103	-4.37
PRIM2		6p12-p11.1	primase (DNA) subunit 2			chr6	57266298	57273391	intron (NM_000947, intron 7 of 14)	intron (NM_000947, intron 7 of 14)	87429	4.68	3.87e-05	0.00113	ILMN_1775975	NA	chr6:57190921:57190970:+	0.046	0.0832103	-4.37
KHDRBS2		6q11.1	KH domain containing, RNA binding, signal transduction associated 2			chr6	63028469	63038194	Intergenic	L2|LINE|L2	-37231	3.93	0.00118	0.0193	ILMN_1658237	KH domain containing, RNA binding, signal transduction associated 2	chr6:62407100:62407127:-,chr6:62390944:62390965:-	-0.039	0.269814	-5.579
KHDRBS2		6q11.1	KH domain containing, RNA binding, signal transduction associated 2			chr6	63041706	63055579	Intergenic	L1P4a|LINE|L1	-52542	4.75	3.27e-05	0.000978	ILMN_1658237	KH domain containing, RNA binding, signal transduction associated 2	chr6:62407100:62407127:-,chr6:62390944:62390965:-	-0.039	0.269814	-5.579
PHF3		6q12	PHD finger protein 3			chr6	64564495	64582766	intron (NM_001292009, intron 36 of 43)	AluSg|SINE|Alu	217199	5.7	1.35e-06	6.42e-05	ILMN_1798164	PHD finger protein 3	chr6:64423757:64423806:+	-0.163	0.0209057	-2.87
PHF3		6q12	PHD finger protein 3			chr6	64589621	64733504	intron (NM_001292009, intron 35 of 43)	HERVH-int|LTR|ERV1	305131	8.01	3.66e-10	8.77e-08	ILMN_1798164	PHD finger protein 3	chr6:64423757:64423806:+	-0.163	0.0209057	-2.87
PHF3		6q12	PHD finger protein 3			chr6	64742694	64800453	intron (NM_001292009, intron 33 of 43)	intron (NM_001292009, intron 33 of 43)	415142	6.5	1.65e-07	1.08e-05	ILMN_1798164	PHD finger protein 3	chr6:64423757:64423806:+	-0.163	0.0209057	-2.87
PHF3		6q12	PHD finger protein 3			chr6	64807843	64829243	intron (NM_001292009, intron 31 of 43)	intron (NM_001292009, intron 31 of 43)	462112	5.18	1.76e-05	0.000585	ILMN_1798164	PHD finger protein 3	chr6:64423757:64423806:+	-0.163	0.0209057	-2.87
PHF3		6q12	PHD finger protein 3			chr6	64844209	64860353	intron (NM_001292009, intron 31 of 43)	L2c|LINE|L2	495850	4.76	0.000417	0.0083	ILMN_1798164	PHD finger protein 3	chr6:64423757:64423806:+	-0.163	0.0209057	-2.87
PHF3		6q12	PHD finger protein 3			chr6	64934213	64947585	intron (NM_001292009, intron 30 of 43)	intron (NM_001292009, intron 30 of 43)	584468	4.23	0.00279	0.0379	ILMN_1798164	PHD finger protein 3	chr6:64423757:64423806:+	-0.163	0.0209057	-2.87
PHF3		6q12	PHD finger protein 3			chr6	64978337	65003170	intron (NM_001292009, intron 30 of 43)	intron (NM_001292009, intron 30 of 43)	634322	5.41	8.84e-06	0.000324	ILMN_1798164	PHD finger protein 3	chr6:64423757:64423806:+	-0.163	0.0209057	-2.87
PHF3		6q12	PHD finger protein 3			chr6	65020223	65034974	intron (NM_001292009, intron 29 of 43)	L1PA7|LINE|L1	671167	4.47	0.000222	0.0049	ILMN_1798164	PHD finger protein 3	chr6:64423757:64423806:+	-0.163	0.0209057	-2.87
PHF3		6q12	PHD finger protein 3			chr6	65057218	65098341	intron (NM_001292009, intron 29 of 43)	MLT1G1|LTR|ERVL-MaLR	721348	5.89	3.06e-06	0.000129	ILMN_1798164	PHD finger protein 3	chr6:64423757:64423806:+	-0.163	0.0209057	-2.87
COL12A1		6q12-q13	collagen type XII alpha 1			chr6	75377011	75590918	Intergenic	Intergenic	431659	8.98	2.19e-12	2.57e-09	ILMN_1733756	collagen type XII alpha 1	chr6:75794610:75794659:-	-0.78	0.000416975	1.61
COL12A1		6q12-q13	collagen type XII alpha 1			chr6	75702626	75708526	Intergenic	Intergenic	210047	3.69	0.000849	0.0148	ILMN_1733756	collagen type XII alpha 1	chr6:75794610:75794659:-	-0.78	0.000416975	1.61
IRAK1BP1		6q14.1	interleukin 1 receptor associated kinase 1 binding protein 1			chr6	79036609	79054947	Intergenic	Intergenic	-531483	5.65	9.53e-07	4.76e-05	ILMN_1779639	interleukin 1 receptor associated kinase 1 binding protein 1	chr6:79607675:79607676:+,chr6:79607781:79607828:+	0.131	0.347009	-5.819
IRAK1BP1		6q14.1	interleukin 1 receptor associated kinase 1 binding protein 1			chr6	79070209	79080885	Intergenic	Intergenic	-501714	3.92	0.000327	0.00679	ILMN_1779639	interleukin 1 receptor associated kinase 1 binding protein 1	chr6:79607675:79607676:+,chr6:79607781:79607828:+	0.131	0.347009	-5.819
IRAK1BP1		6q14.1	interleukin 1 receptor associated kinase 1 binding protein 1			chr6	79206563	79232956	Intergenic	Intergenic	-357502	6.28	8.35e-08	6.03e-06	ILMN_1779639	interleukin 1 receptor associated kinase 1 binding protein 1	chr6:79607675:79607676:+,chr6:79607781:79607828:+	0.131	0.347009	-5.819
IRAK1BP1		6q14.1	interleukin 1 receptor associated kinase 1 binding protein 1			chr6	79241025	79248302	Intergenic	AluY|SINE|Alu	-332598	4.04	0.000465	0.00906	ILMN_1779639	interleukin 1 receptor associated kinase 1 binding protein 1	chr6:79607675:79607676:+,chr6:79607781:79607828:+	0.131	0.347009	-5.819
IRAK1BP1		6q14.1	interleukin 1 receptor associated kinase 1 binding protein 1			chr6	79300109	79352099	Intergenic	Intergenic	-251157	6.92	1.17e-08	1.22e-06	ILMN_1779639	interleukin 1 receptor associated kinase 1 binding protein 1	chr6:79607675:79607676:+,chr6:79607781:79607828:+	0.131	0.347009	-5.819
HMGN3		6q14.1	high mobility group nucleosomal binding domain 3		TF	chr6	80001406	80028966	Intergenic	Intergenic	-70731	4.35	7.96e-05	0.00208	ILMN_1731984	high mobility group nucleosomal binding domain 3	chr6:79912034:79912079:-,chr6:79911440:79911443:-	0.012	0.897442	-6.516
LCA5		6q14.1	Leber congenital amaurosis 5			chr6	80117188	80144429	Intergenic	Intergenic	116339	3.4	0.00271	0.0372	ILMN_2052686	Leber congenital amaurosis 5	chr6:80196198:80196247:-	-0.044	0.266643	-5.567
BCKDHB		6q14.1	branched chain keto acid dehydrogenase E1, beta polypeptide			chr6	81209520	81219086	Intergenic	Intergenic	397959	4.26	0.000244	0.0053	ILMN_1655433	branched chain keto acid dehydrogenase E1, beta polypeptide	chr6:80910713:80910748:+,chr6:80912819:80912832:+	-0.212	0.0493477	-3.81
BCKDHB		6q14.1	branched chain keto acid dehydrogenase E1, beta polypeptide			chr6	81305767	81319500	Intergenic	L1MA3|LINE|L1	496289	4.49	0.000137	0.00332	ILMN_1655433	branched chain keto acid dehydrogenase E1, beta polypeptide	chr6:80910713:80910748:+,chr6:80912819:80912832:+	-0.212	0.0493477	-3.81
BCKDHB		6q14.1	branched chain keto acid dehydrogenase E1, beta polypeptide			chr6	81542372	81554056	Intergenic	Intergenic	731870	4.04	0.000224	0.00494	ILMN_1655433	branched chain keto acid dehydrogenase E1, beta polypeptide	chr6:80910713:80910748:+,chr6:80912819:80912832:+	-0.212	0.0493477	-3.81
FAM46A		6q14	family with sequence similarity 46 member A			chr6	82673096	82689037	Intergenic	L1PA8A|LINE|L1	-218638	3.28	0.00119	0.0194	ILMN_1740466	family with sequence similarity 46 member A	chr6:82459419:82459468:-	-0.033	0.886774	-6.512
IBTK		6q14.1	inhibitor of Bruton tyrosine kinase	Protein Kinase		chr6	82805671	82810943	Intergenic	L1PA13|LINE|L1	149164	3.77	0.00381	0.048	ILMN_1675669	inhibitor of Bruton tyrosine kinase	chr6:82880072:82880121:-	0.136	0.206807	-5.314
PRSS35		6q14.2	protease, serine 35			chr6	84171530	84192819	Intergenic	Intergenic	-40020	4.95	1.71e-05	0.00057	ILMN_1769580	protease, serine 35	chr6:84234889:84234938:+	-0.821	0.00408419	-1.032
NT5E		6q14-q21	5'-nucleotidase ecto			chr6	85861348	85900707	Intergenic	Intergenic	-278275	5.72	8.53e-06	0.000315	ILMN_1697220	5'-nucleotidase ecto	chr6:86205015:86205064:+	-1.758	8.79598e-10	18.077
SNHG5		6q14.3	small nucleolar RNA host gene 5			chr6	86719365	86760472	Intergenic	Intergenic	-351467	3.77	0.00106	0.0177	ILMN_2200659	small nucleolar RNA host gene 5	chr6:86388412:86388428:-,chr6:86387874:86387906:-	-0.199	0.292037	-5.656
PM20D2		6q15	peptidase M20 domain containing 2			chr6	89868076	89869212	intron (NM_001010853, intron 5 of 6)	intron (NM_001010853, intron 5 of 6)	12875	-4.01	0.00321	0.0423	ILMN_1766000	peptidase M20 domain containing 2	chr6:89874733:89874782:+	-0.225	0.0612791	-4.045
BACH2		6q15	BTB domain and CNC homolog 2	Entrez Query:Oncogene	TF	chr6	90903363	90905133	intron (NM_021813, intron 4 of 8)	intron (NM_021813, intron 4 of 8)	102379	-3.68	0.00403	0.05	ILMN_2058468	BTB domain and CNC homolog 2	chr6:90636615:90636664:-	-0.399	0.000516315	1.361
EPHA7		6q16.1	EPH receptor A7	Protein Kinase, Tyrosine Kinase		chr6	93817495	93827432	Intergenic	Intergenic	306837	3.61	0.00167	0.0257	ILMN_1803637	EPH receptor A7	chr6:93951354:93951403:-	0.078	0.013458	-2.382
EPHA7		6q16.1	EPH receptor A7	Protein Kinase, Tyrosine Kinase		chr6	93833293	93846736	Intergenic	Intergenic	289286	5.02	1.01e-05	0.000362	ILMN_1803637	EPH receptor A7	chr6:93951354:93951403:-	0.078	0.013458	-2.382
MANEA		6q16.1	mannosidase endo-alpha			chr6	96063945	96080837	Intergenic	MLT1F2|LTR|ERVL-MaLR	47018	4.05	0.000194	0.00441	ILMN_1734702	mannosidase endo-alpha	chr6:96034843:96034859:+,chr6:96044613:96044645:+	-0.028	0.624255	-6.314
ASCC3		6q16	activating signal cointegrator 1 complex subunit 3			chr6	101333061	101337006	Intergenic	HAL1|LINE|L1	-5785	3.7	0.00202	0.0296	ILMN_2294751	activating signal cointegrator 1 complex subunit 3	chr6:100956808:100956857:-	0.097	0.359152	-5.852
CCDC162P		6q21	coiled-coil domain containing 162, pseudogene			chr6	109591675	109602039	Intergenic	L1MB7|LINE|L1	-18649	3.31	0.00238	0.0336	ILMN_1743399	coiled-coil domain containing 162, pseudogene	chr6:109616868:109616895:+,chr6:109627162:109627183:+	-0.069	0.00405185	-1.023
MARCKS		6q22.2	myristoylated alanine rich protein kinase C substrate			chr6	113515318	113532621	Intergenic	Intergenic	-654558	3.72	0.0019	0.0284	ILMN_1807042	myristoylated alanine rich protein kinase C substrate	chr6:114182609:114182658:+	-0.128	0.513205	-6.163
RSPH4A		6q22.1	radial spoke head 4 homolog A (Chlamydomonas)			chr6	116925096	116951509	exon (NM_001010892, exon 1 of 6)	exon (NM_001010892, exon 1 of 6)	660	4.01	0.00024	0.00523	ILMN_2068698	radial spoke head 4 homolog A (Chlamydomonas)	chr6:116953508:116953557:+	-0.109	0.00432575	-1.098
GJA1		6q22.31	gap junction protein alpha 1	EGFR1, Stability, Tumor Suppressor		chr6	121751788	121763630	intron (NM_000165, intron 1 of 1)	intron (NM_000165, intron 1 of 1)	986	4.97	1.47e-05	0.000502	ILMN_1727087	gap junction protein alpha 1	chr6:121770480:121770529:+	-0.907	0.00487116	-1.237
HSF2		6q22.31	heat shock transcription factor 2	Entrez Query:Oncogene	TF	chr6	122372835	122384379	Intergenic	LTR16E2|LTR|ERVL	-342089	4.16	0.000206	0.00463	ILMN_1800311	heat shock transcription factor 2	chr6:122753515:122753564:+	-0.265	0.0825346	-4.362
RSPO3		6q22.33	R-spondin 3			chr6	127188092	127274815	Intergenic	Intergenic	-208595	4.13	0.00117	0.0192	ILMN_1681983	R-spondin 3	chr6:127517844:127517893:+	0.153	0.792282	-6.464
THEMIS		6q22.33	thymocyte selection associated			chr6	128426820	128434892	intron (NM_001291983, intron 6 of 18)	Charlie25|DNA|hAT-Charlie	-191080	4.06	0.000359	0.00729	ILMN_1684040	thymocyte selection associated	chr6:128029656:128029705:-	0.06	0.0210119	-2.875
PTPRK		6q22.2-q22.3	protein tyrosine phosphatase, receptor type K	Phosphatase, Protein Kinase, Tumor Suppressor		chr6	128584916	128592855	intron (NM_001291983, intron 2 of 18)	intron (NM_001291983, intron 2 of 18)	252934	3.19	0.00222	0.0319	ILMN_1810962	protein tyrosine phosphatase, receptor type K	chr6:128290273:128290322:-	-0.802	1.55981e-07	11.296
AKAP7		6q23	A-kinase anchoring protein 7	Protein Kinase		chr6	131626457	131643538	Intergenic	AluYc|SINE|Alu	63698	5.1	2.77e-05	0.00086	ILMN_1733690	A-kinase anchoring protein 7	chr6:131604367:131604416:+	-0.529	0.00110476	0.475
AKAP7		6q23	A-kinase anchoring protein 7	Protein Kinase		chr6	131667536	131723497	Intergenic	Intergenic	124217	6.49	6.71e-08	5.09e-06	ILMN_1733690	A-kinase anchoring protein 7	chr6:131604367:131604416:+	-0.529	0.00110476	0.475
PDE7B		6q23-q24	phosphodiesterase 7B			chr6	136023135	136031271	Intergenic	Intergenic	-145631	4.46	8.05e-05	0.0021	ILMN_1806533	phosphodiesterase 7B	chr6:136516353:136516402:+	-0.225	0.416192	-5.983
PDE7B		6q23-q24	phosphodiesterase 7B			chr6	136059368	136068803	Intergenic	MIRc|SINE|MIR	-108749	4.32	0.000355	0.00724	ILMN_1806533	phosphodiesterase 7B	chr6:136516353:136516402:+	-0.225	0.416192	-5.983
PDE7B		6q23-q24	phosphodiesterase 7B			chr6	136303340	136321347	intron (NM_018945, intron 2 of 12)	MER41B|LTR|ERV1	139509	4.84	0.000147	0.00352	ILMN_1806533	phosphodiesterase 7B	chr6:136516353:136516402:+	-0.225	0.416192	-5.983
MAP7		6q23.3	microtubule associated protein 7			chr6	136851843	136880889	intron (NM_003980, intron 1 of 17)	7SK|RNA|RNA	5591	5.89	8.25e-07	4.24e-05	ILMN_1712719	microtubule associated protein 7	chr6:136664318:136664367:-	-0.475	0.000861707	0.762
LOC645434						chr6	139789164	139790567	TTS (NR_033919)	TTS (NR_033919)	5868	-3.88	0.00313	0.0415	ILMN_1666891	long intergenic non-protein coding RNA 1625	chr6:139795703:139795727:-,chr6:139794168:139794192:-	0.118	0.0496839	-3.818
NMBR		6q24.1	neuromedin B receptor			chr6	141704265	141737546	Intergenic	Intergenic	689031	6.31	8.28e-08	6e-06	ILMN_1735704	neuromedin B receptor	chr6:142397020:142397069:-	0.054	2.34729e-05	5.096
NMBR		6q24.1	neuromedin B receptor			chr6	141744295	141752740	Intergenic	L1ME3F|LINE|L1	661419	4.05	0.000182	0.00417	ILMN_1735704	neuromedin B receptor	chr6:142397020:142397069:-	0.054	2.34729e-05	5.096
NMBR		6q24.1	neuromedin B receptor			chr6	141816524	141822574	Intergenic	L1ME1|LINE|L1	590387	3.19	0.00259	0.0358	ILMN_1735704	neuromedin B receptor	chr6:142397020:142397069:-	0.054	2.34729e-05	5.096
NMBR		6q24.1	neuromedin B receptor			chr6	141824930	141884093	Intergenic	A-rich|Low_complexity|Low_complexity	555425	7.29	1.09e-09	1.96e-07	ILMN_1735704	neuromedin B receptor	chr6:142397020:142397069:-	0.054	2.34729e-05	5.096
ADAT2		6q24.2	adenosine deaminase, tRNA-specific 2			chr6	143758787	143759831	intron (NM_182503, intron 2 of 5)	intron (NM_182503, intron 2 of 5)	4505	-4.37	0.00153	0.0239	ILMN_1786688	adenosine deaminase, tRNA-specific 2	chr6:143747475:143747524:-	-0.013	0.541439	-6.205
FUCA2		6q24	fucosidase, alpha-L- 2, plasma			chr6	143847168	143848503	Intergenic	L1MA5A|LINE|L1	-14815	-3.56	0.0022	0.0317	ILMN_1744914	fucosidase, alpha-L- 2, plasma	chr6:143818526:143818558:-,chr6:143816968:143816984:-	-0.257	0.00931434	-1.973
UST		6q25.1	uronyl-2-sulfotransferase			chr6	149060438	149095221	intron (NM_005715, intron 1 of 7)	intron (NM_005715, intron 1 of 7)	9558	4.11	0.00321	0.0423	ILMN_1700024	uronyl-2-sulfotransferase	chr6:149397651:149397700:+	-0.23	0.217727	-5.364
PLEKHG1		6q25.1	pleckstrin homology and RhoGEF domain containing G1			chr6	150993185	151000565	intron (NM_001029884, intron 2 of 16)	AluSz|SINE|Alu	75876	3.89	0.001	0.017	ILMN_2194561	pleckstrin homology and RhoGEF domain containing G1	chr6:151164336:151164385:+	-0.19	0.246963	-5.491
AKAP12		6q24-q25	A-kinase anchoring protein 12	Protein Kinase, Tumor Suppressor		chr6	151426767	151441976	Intergenic	Intergenic	-126763	4.48	3.61e-05	0.00106	ILMN_1684836	A-kinase anchoring protein 12	chr6:151677302:151677351:+	-0.685	0.0229004	-2.971
IPCEF1		6q25.2	interaction protein for cytohesin exchange factors 1			chr6	154706094	154714779	Intergenic	L1M3|LINE|L1	-32536	4.13	0.000311	0.00651	ILMN_1796497	interaction protein for cytohesin exchange factors 1	chr6:154476010:154476059:-	0.149	0.246769	-5.491
NOX3		6q25.3	NADPH oxidase 3			chr6	155936971	155944557	Intergenic	L1MEd|LINE|L1	-163727	4.46	7.02e-05	0.00186	ILMN_1738277	NADPH oxidase 3	chr6:155728264:155728312:-,chr6:155718096:155718096:-	0.027	0.321086	-5.746
NOX3		6q25.3	NADPH oxidase 3			chr6	156320382	156331040	Intergenic	Intergenic	-548674	3.95	0.000815	0.0144	ILMN_1738277	NADPH oxidase 3	chr6:155728264:155728312:-,chr6:155718096:155718096:-	0.027	0.321086	-5.746
SNX9		6q25.3	sorting nexin 9			chr6	158192115	158195449	Intergenic	Intergenic	-50421	3.72	0.00114	0.0189	ILMN_1726366	sorting nexin 9	chr6:158365918:158365967:+	-0.05	0.199287	-5.277
C6orf99		6q25.3	chromosome 6 open reading frame 99			chr6	159347357	159356018	Intergenic	AluJb|SINE|Alu	42068	4.16	0.000238	0.00519	ILMN_3191502	chromosome 6 open reading frame 99	chr6:159331300:159331349:+	0.023	0.22103	-5.38
SOD2		6q25.3	superoxide dismutase 2, mitochondrial	Stability, Tumor Suppressor		chr6	159881414	159925890	Intergenic	HAL1|LINE|L1	210701	6.7	8.94e-09	9.76e-07	ILMN_2336781	superoxide dismutase 2, mitochondrial	chr6:160105886:160105886:-,chr6:160103622:160103670:-	-0.202	0.231858	-5.428
AGPAT4		6q26	1-acylglycerol-3-phosphate O-acyltransferase 4			chr6	161931749	161967608	intron (NM_004562, intron 9 of 11)	intron (NM_004562, intron 9 of 11)	-254571	5.9	3.44e-07	2.01e-05	ILMN_1730504	1-acylglycerol-3-phosphate O-acyltransferase 4	chr6:161551217:161551266:-	-0.183	0.187866	-5.218
CCR6		6q27	chemokine (C-C motif) receptor 6			chr6	167464133	167493388	Intergenic	MLT2A2|LTR|ERVL	-46535	4.43	3.74e-05	0.0011	ILMN_1759635	chemokine (C-C motif) receptor 6	chr6:167536536:167536585:+	0.02	0.384508	-5.913
TCP10		6q27	t-complex 10			chr6	167839014	167845453	Intergenic	Intergenic	-44235	4.02	0.00039	0.00783	ILMN_1684417	NA	chr6:167771006:167771055:-	0.132	1.23916e-06	8.694
TCP10		6q27	t-complex 10			chr6	167907023	167912446	Intergenic	Intergenic	-111736	4.05	0.000549	0.0104	ILMN_1684417	NA	chr6:167771006:167771055:-	0.132	1.23916e-06	8.694
MLLT4		6q27	myeloid/lymphoid or mixed-lineage leukemia; translocated to, 4	Futreal et al 2004, Mitelman 2000, Translocation		chr6	168229073	168234610	intron (NM_001291964, intron 1 of 32)	AluSz6|SINE|Alu	3526	3.53	0.00271	0.0372	ILMN_1651310	myeloid/lymphoid or mixed-lineage leukemia; translocated to, 4	chr6:168372336:168372385:+	0.005	0.827535	-6.485
THBS2		6q27	thrombospondin 2			chr6	169409424	169429087	Intergenic	L1ME1|LINE|L1	234954	4.99	2.8e-05	0.000863	ILMN_1678842	thrombospondin 2	chr6:169616128:169616177:-	-0.439	0.152108	-5.004
THBS2		6q27	thrombospondin 2			chr6	169437641	169444338	Intergenic	Intergenic	213220	3.39	0.00114	0.0189	ILMN_1678842	thrombospondin 2	chr6:169616128:169616177:-	-0.439	0.152108	-5.004
THBS2		6q27	thrombospondin 2			chr6	169670843	169679769	Intergenic	MSTA-int|LTR|ERVL-MaLR	-21097	3.32	0.0038	0.0479	ILMN_1678842	thrombospondin 2	chr6:169616128:169616177:-	-0.439	0.152108	-5.004
PRKAR1B		7p22	protein kinase cAMP-dependent type I regulatory subunit beta	TGFBR, Protein Kinase		chr7	749604	756111	promoter-TSS (NM_001164762)	promoter-TSS (NM_001164762)	-13	3.79	0.00116	0.0191	ILMN_1674390	protein kinase cAMP-dependent type I regulatory subunit beta	chr7:716873:716922:-	-0.207	0.0397885	-3.578
NDUFA4		7p21.3	NDUFA4, mitochondrial complex associated			chr7	10316733	10380931	Intergenic	MLT1E|LTR|ERVL-MaLR	630981	7.36	1.42e-09	2.38e-07	ILMN_1751258	NDUFA4, mitochondrial complex associated	chr7:10973194:10973243:-	-0.036	0.768514	-6.448
NDUFA4		7p21.3	NDUFA4, mitochondrial complex associated			chr7	10408000	10486670	Intergenic	Intergenic	532478	6.19	1.53e-07	1.01e-05	ILMN_1751258	NDUFA4, mitochondrial complex associated	chr7:10973194:10973243:-	-0.036	0.768514	-6.448
NDUFA4		7p21.3	NDUFA4, mitochondrial complex associated			chr7	10579622	10605410	Intergenic	Intergenic	387297	5.97	5.88e-07	3.19e-05	ILMN_1751258	NDUFA4, mitochondrial complex associated	chr7:10973194:10973243:-	-0.036	0.768514	-6.448
NDUFA4		7p21.3	NDUFA4, mitochondrial complex associated			chr7	10610072	10664050	Intergenic	Intergenic	342752	6.75	4.72e-08	3.8e-06	ILMN_1751258	NDUFA4, mitochondrial complex associated	chr7:10973194:10973243:-	-0.036	0.768514	-6.448
NDUFA4		7p21.3	NDUFA4, mitochondrial complex associated			chr7	10671591	10738973	Intergenic	Intergenic	274531	4.46	0.000293	0.0062	ILMN_1751258	NDUFA4, mitochondrial complex associated	chr7:10973194:10973243:-	-0.036	0.768514	-6.448
NDUFA4		7p21.3	NDUFA4, mitochondrial complex associated			chr7	10743103	10784860	Intergenic	Intergenic	215832	6.58	3.73e-08	3.11e-06	ILMN_1751258	NDUFA4, mitochondrial complex associated	chr7:10973194:10973243:-	-0.036	0.768514	-6.448
PHF14		7p21.3	PHD finger protein 14			chr7	11355740	11365240	Intergenic	Intergenic	346991	4.87	1.84e-05	0.000608	ILMN_2401769	PHD finger protein 14	chr7:11091244:11091293:+	-0.268	0.00338963	-0.822
THSD7A		7p21.3	thrombospondin type 1 domain containing 7A			chr7	11446775	11494755	intron (NM_015204, intron 13 of 26)	L1MB7|LINE|L1	401059	4.85	2.12e-05	0.000684	ILMN_1762360	thrombospondin type 1 domain containing 7A	chr7:11418764:11418813:-	0.036	0.183056	-5.191
THSD7A		7p21.3	thrombospondin type 1 domain containing 7A			chr7	11511160	11539816	intron (NM_015204, intron 6 of 26)	intron (NM_015204, intron 6 of 26)	346336	5.8	3.89e-07	2.23e-05	ILMN_1762360	thrombospondin type 1 domain containing 7A	chr7:11418764:11418813:-	0.036	0.183056	-5.191
THSD7A		7p21.3	thrombospondin type 1 domain containing 7A			chr7	11615578	11636523	intron (NM_015204, intron 4 of 26)	intron (NM_015204, intron 4 of 26)	245774	5.74	6.61e-07	3.53e-05	ILMN_1762360	thrombospondin type 1 domain containing 7A	chr7:11418764:11418813:-	0.036	0.183056	-5.191
THSD7A		7p21.3	thrombospondin type 1 domain containing 7A			chr7	11683572	11692089	intron (NM_015204, intron 1 of 26)	ERVL-E-int|LTR|ERVL	183994	3.74	0.00104	0.0174	ILMN_1762360	thrombospondin type 1 domain containing 7A	chr7:11418764:11418813:-	0.036	0.183056	-5.191
ARL4A		7p21.3	ADP ribosylation factor like GTPase 4A			chr7	12938901	12974965	Intergenic	Intergenic	230022	5.99	2.23e-07	1.39e-05	ILMN_1775405	ADP ribosylation factor like GTPase 4A	chr7:12727273:12727322:+	-0.514	0.0625752	-4.067
ARL4A		7p21.3	ADP ribosylation factor like GTPase 4A			chr7	13043422	13063931	Intergenic	Charlie1b|DNA|hAT-Charlie	326765	5.76	8.01e-07	4.13e-05	ILMN_1775405	ADP ribosylation factor like GTPase 4A	chr7:12727273:12727322:+	-0.514	0.0625752	-4.067
ARL4A		7p21.3	ADP ribosylation factor like GTPase 4A			chr7	13097359	13108916	Intergenic	AluSx3|SINE|Alu	376226	4.88	3.15e-05	0.000953	ILMN_1775405	ADP ribosylation factor like GTPase 4A	chr7:12727273:12727322:+	-0.514	0.0625752	-4.067
ETV1		7p21.3	ETS variant 1	Futreal et al 2004, Mitelman 2000, Translocation	TF	chr7	13535556	13626069	Intergenic	L1ME3|LINE|L1	445327	7.98	1.14e-10	3.86e-08	ILMN_1685891	ETS variant 1	chr7:13932129:13932178:-	-0.067	1.052e-05	6.076
ETV1		7p21.3	ETS variant 1	Futreal et al 2004, Mitelman 2000, Translocation	TF	chr7	13635573	13645658	Intergenic	L2a|LINE|L2	385524	4.88	4.84e-05	0.00136	ILMN_1685891	ETS variant 1	chr7:13932129:13932178:-	-0.067	1.052e-05	6.076
AGR2		7p21.3	anterior gradient 2, protein disulphide isomerase family member			chr7	16860788	16868956	Intergenic	MIR3|SINE|MIR	-20134	3.45	0.00328	0.0429	ILMN_1814151	NA	chr7:16831631:16831680:-	0.187	0.126181	-4.81
AGR3		7p21.1	anterior gradient 3, protein disulphide isomerase family member			chr7	16940686	16945246	Intergenic	L1MEc|LINE|L1	-21353	3.87	0.000724	0.0131	ILMN_1728787	anterior gradient 3, protein disulphide isomerase family member	chr7:16918180:16918229:-	0.143	0.0471768	-3.763
FERD3L		7p21.1	Fer3-like bHLH transcription factor		TF	chr7	19349354	19361837	Intergenic	Intergenic	-170551	4.77	3.88e-05	0.00113	ILMN_1721475	Fer3-like bHLH transcription factor	chr7:19184433:19184482:-	0.017	0.534176	-6.194
FERD3L		7p21.1	Fer3-like bHLH transcription factor		TF	chr7	19446634	19473555	Intergenic	Intergenic	-275050	5.77	1.14e-06	5.53e-05	ILMN_1721475	Fer3-like bHLH transcription factor	chr7:19184433:19184482:-	0.017	0.534176	-6.194
GGCT		7p15-p14	gamma-glutamylcyclotransferase			chr7	30529375	30534919	Intergenic	L1MD1|LINE|L1	12310	3.89	0.000571	0.0108	ILMN_1745005	gamma-glutamylcyclotransferase	chr7:30536469:30536518:-	0.138	0.054694	-3.924
BMPER		7p14.3	BMP binding endothelial regulator			chr7	33957892	33972953	intron (NM_133468, intron 3 of 15)	intron (NM_133468, intron 3 of 15)	20899	4.89	2.85e-05	0.000877	ILMN_3307916	BMP binding endothelial regulator	chr7:34193393:34193442:+	-0.064	0.861889	-6.502
EEPD1		7p14.2	endonuclease/exonuclease/phosphatase family domain containing 1	Stability		chr7	36214674	36229230	intron (NM_030636, intron 2 of 7)	intron (NM_030636, intron 2 of 7)	29116	4.28	0.000165	0.00386	ILMN_1811616	endonuclease/exonuclease/phosphatase family domain containing 1	chr7:36340840:36340889:+	0.208	0.0723994	-4.222
KIAA0895		7p14.2	KIAA0895			chr7	36370935	36381750	intron (NM_001300956, intron 1 of 5)	intron (NM_001300956, intron 1 of 5)	30440	4	0.000356	0.00725	ILMN_1690484	KIAA0895	chr7:36364472:36364521:-	-0.029	0.910239	-6.52
POU6F2		7p14.1	POU class 6 homeobox 2	Tumor Suppressor	TF	chr7	39157435	39177615	intron (NM_001166018, intron 3 of 10)	AluY|SINE|Alu	149916	3.23	0.00296	0.0398	ILMN_1773914	POU class 6 homeobox 2	chr7:39504025:39504074:+	0.053	0.576792	-6.254
[truncated: 272 more rows]

## Sheet: Table S9B
GO Term enrichment of genes with increased H3K27me3 and decreased expression.
[truncated: 99 more rows]

## Sheet: Table 9C
# GREAT version 3.0.0	Species assembly: hg19	Association rule: Basal+extension: 5000 bp upstream, 1000 bp downstream, 1000000 bp max extension, curated regulatory domains included
[truncated: 507 more rows]
