# Supplementary material for: Integrated genomic analyses of de novo pathways underlying atypical meningiomas
Source: Nat Commun. 2017 Feb 14;8:14433. doi: 10.1038/ncomms14433 (PMC5316884; doi:10.1038/ncomms14433)
Supplement: Supplementary Data 10 — H3K27ac ChIP-seq: Clinical and molecular features of 15 H3K27ac ChIP-seq samples (10a). Genes that have concordant super enhancer and expression activity (10b). [file ncomms14433-s11.xlsx]

## Sheet: Table S10A - Sample Summary
Supplementary Data 10. H3K27ac ChIP-seq
Sample ID	Method	Subgroup	Location	Radiated	PGA stutus	Atypical vs Benign	Genotyped or Exome CNV	PercentageOfAlteredGenome (Genotyping)	LargeScaleDel(Genotyping)	FocalDel(Genotyping)	LargeScaleNum(Genotyping)	FocalDelNum(Genotyping)	LargeScaleAmp(Genotyping)	FocalAmp(Genotyping)	LargeScaleAmpNum(Genotyping)	FocalAmpNum(Genotyping)	LargeScaleCNLOH(Genotyping)	FocalCNLOH(Genotyping)	LargeScaleCNLOHNum(Genotyping)	FocalCNLOHNum(Genotyping)
MN-171	Exome	NF2/Chr22	ST_mid_ant	NO	CNV-high	Atypical	YES (genotyped) (exomeCNV)	0.193937	1p 10p 10q 14q 18p 18q 22q		7	0	13q	1q	1	1			0	0
MN-97	Exome	NF2/Chr22	ST_ant	NO	CNV-high	Atypical	YES (genotyped) (exomeCNV)	0.183403	1p 6p 6q 7p 10p 10q 14q 22q		8	0			0	0	2p 11p	10q 19p	2	2
MN-54	Exome	NF2/Chr22	Ventricular	NO	CNV-high	Atypical	YES (genotyped) (exomeCNV)	0.0505355	1p 18q 19p 22q		4	0			0	0			0	0
MN-297	Exome	NF2/Chr22	ST_ant	NO	CNV-high	benign	YES (genotyped) (exomeCNV)	0.132089	1p 2p 6q 7p 22q		5	0	6p	18q	1	1			0	0
MN-288	Exome	NF2/Chr22	Ventricular	NO	CNV-high	benign	YES (genotyped) (exomeCNV)	0.107683	1p 6q 22q	5p 5q	3	2	15q	5p 17q	1	2		17q	0	1
MN-292	Exome	TRAF7/PIK3	ASB	NO	CNV-low	benign	YES (genotyped) (exomeCNV)	0.000841558			0	0			0	0			0	0
MN-163	Amplicon	TRAF7/PIK3	ASB	NO	CNV-low	benign	YES (genotyped)	0.000569809			0	0			0	0			0	0
MN-1037	Amplicon	TRAF7/PIK3	ASB	NO	CNV-low	benign	YES (genotyped)	9.98e-05			0	0			0	0		16p	0	1
MN-105	Exome	TRAF7/PIK3	ASB	NO	CNV-low	benign	YES (genotyped) (exomeCNV)	0			0	0			0	0			0	0
MN-201	Exome	TRAF7/KLF4	PF_antmed	NO	CNV-low	benign	YES (genotyped) (exomeCNV)	0.000854309			0	0			0	0			0	0
MN-249	Exome	TRAF7/KLF4	ASB	NO	CNV-low	benign	YES (genotyped) (exomeCNV)	0.000297468			0	0			0	0			0	0
MN-191	Exome	TRAF7/KLF4	ST_ant	NO	CNV-low	benign	YES (genotyped) (exomeCNV)	8.41e-05			0	0			0	0			0	0
MN-1066	Exome	TRAF7/KLF4	MSB_lat	NO	CNV-low	benign	YES (genotyped) (exomeCNV)	0			0	0			0	0			0	0
MN-169	Exome	NF2/Chr22	ST_post	NO	CNV-low	benign	YES (genotyped) (exomeCNV)	0.0112147	22q		1	0			0	0			0	0
MN-291	Exome	NF2/Chr22	ST_ant	NO	CNV-low	benign	YES (genotyped) (exomeCNV)	0.0112084	22q		1	0			0	0			0	0
MN-24	Amplicon	Hedgehog	ASB	NO	CNV-low	benign	YES (genotyped)	0.0108748		16p	0	1			0	0			0	0
MN-79	Amplicon	Hedgehog	ASB	NO	CNV-low	benign	YES (genotyped)	0.00243528		19p	0	1			0	0		16p	0	1
MN-1044	Amplicon	Hedgehog	ASB	NO	CNV-low	benign	YES (genotyped)	0			0	0			0	0			0	0
CONTROL1
CONTROL2

## Sheet: Table S10B - AtypicalvsBenign
Color code
	Genes that have both active enhancers and are overexpressed in Atypical (gene expression threshold is stringent lods >2)
	Genes that have both active enhancers and are overexpressed in Atypical (gene expression threshold is less stringent adj.pval <0.05)
	Genes that have both active enhancers and are overexpressed in Benign ((gene expression threshold is stringent lods >2)
	Genes that have both active enhancers and are overexpressed in Benign (gene expression threshold is less stringent adj.pval <0.05)
							H3K27ac ChIP-seq									Gene Expression
Symbol	MethylationStatus	chrLoc	geneName	CBIOPORTAL cancerGenes	TCGA cancerGenes	isTF	chr	start	end	size	Atypical_mean_Signal(log)	Benign_mean_Signal(log)	log2_Fold	p.value	FDR	logFC	FDR	Lods
LPHN2	NA	1p31.1	latrophilin 2		no		chr1	82256658	82272845	16188	6.7155	9.77162	-3.05612	0.000574412	0.0465773	-0.816	3.84266e-05	4.489
PTHLH	HYPERMETHYLATED IN ATYPICAL	12p12.1-p11.2	parathyroid hormone-like hormone	Stability	no		chr12	28099946	28138552	38607	3.68736	9.69313	-6.00576	0.000448039	0.0440898	-0.667	6.91236e-05	3.78
PLXNA4	NA	7q32.3	plexin A4		no		chr7	132001981	132223208	221228	10.4244	12.7686	-2.34418	0.000322468	0.0390558	-0.16	8.97954e-05	3.464
LDLRAD3	NA	11p13	low density lipoprotein receptor class A domain containing 3		no		chr11	35948026	36095712	147687	9.23364	11.1506	-1.91701	0.000127635	0.0267949	-0.481	0.000142758	2.889
RSG1	NA	1p36.13	REM2 and RAB-like small GTPase 1		no		chr1	16561058	16608357	47300	9.54843	11.3565	-1.80803	0.00046218	0.0441031	-0.45	0.000195627	2.511
TIMP3	NA	22q12.3	TIMP metallopeptidase inhibitor 3	Tumor Suppressor, Entrez Query:Oncogene	no		chr22	33175972	33261158	85187	9.24318	11.3728	-2.12965	0.000392664	0.0411195	-1.735	2.08051e-08	13.929
LMO4	NA	1p22.3	LIM domain only 4	Entrez Query:Oncogene	no	TF	chr1	88244113	88293275	49163	8.38962	10.115	-1.72536	0.000286375	0.0390558	-0.943	1.37689e-05	5.743
EPB41L4A	NA	5q21.3	erythrocyte membrane protein band 4.1 like 4A		no		chr5	111540697	111576516	35820	10.6905	7.95592	2.73459	4.27132e-06	0.00264938	0.321	2.01506e-05	5.274
KANK1	NA	9p24.3	KN motif and ankyrin repeat domains 1		no		chr9	613359	657377	44019	9.84888	8.10795	1.74093	0.000195662	0.0334127	-0.573	2.32286e-05	5.108
PTPRC	NA	1q31-q32	protein tyrosine phosphatase, receptor type, C	Phosphatase, Protein Kinase	yes		chr1	198890640	198907779	17140	10.8858	9.62601	1.25977	0.000373091	0.0405125	0.131	0.00013517	2.955
C2orf71	NA	2p23.2	chromosome 2 open reading frame 71		no		chr2	29213055	29289397	76343	11.8573	10.4773	1.38	0.000362883	0.0405125	0.045	0.000358555	1.796
ZIC1	NA	3q24	Zic family member 1	Tumor Suppressor	no	TF	chr3	147329110	147350328	21219	10.007	5.06675	4.94026	1.68416e-05	0.00757411	0.063	0.000430694	1.572
KCNJ8	NA	12p11.23	potassium inwardly-rectifying channel, subfamily J, member 8		no		chr12	21911699	21942565	30867	10.7829	7.65715	3.12573	1.48671e-06	0.00131178	0.944	0.00334771	-0.805
KCNJ8	NA	12p11.23	potassium inwardly-rectifying channel, subfamily J, member 8		no		chr12	21962565	21996822	34258	10.4485	7.70778	2.74069	0.000505529	0.0454831	0.944	0.00334771	-0.805
ADAMTS2	NA	5qter	ADAM metallopeptidase with thrombospondin type 1 motif, 2		no		chr5	178653686	178783794	130109	9.3558	11.2669	-1.91106	0.000153402	0.0301914	-0.203	0.00546271	-1.368
SUCLA2	NA	13q12.2-q13.3	succinate-CoA ligase, ADP-forming, beta subunit		no		chr13	48573565	48584756	11192	10.0208	8.10133	1.91949	1.66628e-06	0.00131178	-0.521	0.00717471	-1.681
CUX1	NA	7q22.1	cut-like homeobox 1	Tumor Suppressor	yes	TF	chr7	101360114	101399519	39406	10.4173	8.89082	1.52645	3.60238e-05	0.0113439	-0.076	0.0108769	-2.144
FGD5	NA	3p25.1	FYVE, RhoGEF and PH domain containing 5		no		chr3	14814029	14963444	149416	9.06315	11.2778	-2.21463	7.58989e-05	0.0217278	-0.412	0.0119839	-2.252
EPHA2	NA	1p36	EPH receptor A2	Protein Kinase, Tyrosine Kinase, Entrez Query:Oncogene	no		chr1	16437166	16555515	118350	10.8969	12.4685	-1.57166	0.0004901	0.0453919	-0.275	0.0168078	-2.63
PSD3	NA	8p21.3	pleckstrin and Sec7 domain containing 3		no		chr8	18671545	18721437	49893	10.6393	8.54733	2.09199	3.84869e-07	0.000885504	0.095	0.0176192	-2.684
KIF16B	NA	20p11.23	kinesin family member 16B		no		chr20	16427497	16497429	69933	12.0817	10.4035	1.67821	0.000281926	0.0390558	-0.276	0.0188528	-2.759
ZBTB7C	NA	18q21.1	zinc finger and BTB domain containing 7C		no		chr18	45549443	45602185	52743	7.88404	9.91181	-2.02777	0.000572486	0.0465773	-0.418	0.0263383	-3.126
PLEKHH2	NA	2p21	pleckstrin homology domain containing, family H (with MyTH4 domain) member 2		no		chr2	43742365	43805167	62803	10.8955	9.3882	1.50729	0.000174251	0.0322774	0.44	0.0277852	-3.182
IL1RAP	NA	3q28	interleukin 1 receptor accessory protein		no		chr3	190221483	190255867	34385	10.6514	9.39006	1.26136	0.000576855	0.0465773	0.253	0.0336177	-3.391
TNS1	NA	2q35-q36	tensin 1	Tumor Suppressor	no		chr2	218361761	218624113	262353	12.1555	13.8458	-1.69022	0.000606015	0.0477085	0.051	0.0978112	-4.544
ABCC9	NA	12p12.1	ATP-binding cassette, sub-family C (CFTR/MRP), member 9		no		chr12	22089417	22097250	7834	10.0016	7.56585	2.43573	9.77951e-05	0.023093	0.169	0.247294	-5.493
PAG1	NA	8q21.13	phosphoprotein associated with glycosphingolipid microdomains 1		no		chr8	81925628	81986321	60694	10.3968	8.65808	1.7387	9.89434e-05	0.023093	0.119	0.323401	-5.753
VEPH1	NA	3q24-q25	ventricular zone expressed PH domain-containing 1		no		chr3	157181255	157222169	40915	9.96326	4.1118	5.85145	5.62403e-07	0.000885504	0.058	0.364133	-5.864
PANK3	NA	5q34	pantothenate kinase 3		no		chr5	168103322	168143131	39810	8.22087	10.6978	-2.47694	0.000319473	0.0390558	-0.068	0.367609	-5.873
ARVCF	NA	22q11.21	armadillo repeat gene deleted in velocardiofacial syndrome		no		chr22	19962942	20010929	47988	8.09761	9.99237	-1.89476	0.000353222	0.0405125	-0.055	0.402928	-5.955
TNC	NA	9q33	tenascin C	Stability, Entrez Query:Oncogene	no		chr9	117775431	117943211	167781	8.8237	11.2098	-2.38612	0.000225886	0.0355657	0.242	0.41792	-5.986
CREB3L1	NA	11p11.2	cAMP responsive element binding protein 3-like 1		yes		chr11	46292021	46319749	27729	8.30568	10.3735	-2.06782	2.51132e-05	0.00878685	0.02	0.490596	-6.126
KCNH5	NA	14q23.2	potassium voltage-gated channel, subfamily H (eag-related), member 5		no		chr14	63472897	63514955	42059	0.612497	9.32424	-8.71174	0.00023744	0.0356047	0.008	0.575497	-6.252
KCNS2	NA	8q22	potassium voltage-gated channel, delayed-rectifier, subfamily S, member 2		no		chr8	99369118	99419596	50479	8.50319	10.4021	-1.89889	0.000404797	0.0411195	-0.012	0.867937	-6.505
