# Supplementary material for: Integrated genomic analyses of de novo pathways underlying atypical meningiomas
Source: Nat Commun. 2017 Feb 14;8:14433. doi: 10.1038/ncomms14433 (PMC5316884; doi:10.1038/ncomms14433)
Supplement: Supplementary Data 11 — TERT screening: TERT promoter mutation screening sample cohort (11a-b). [file ncomms14433-s12.xlsx]

## Sheet: Table S11A
Supplementary Data 11. TERT Screening
TERT Screening in primary cohort
SampleID	Result
MN-3288	WT
MN-61027	WT
MN-60106	WT
MN-61134	WT
MN-61215	WT
MN-61391	WT
MN-61599	WT
MN-61624	WT
MN-61896	WT
MN-61949	WT
MN-62009	WT
MN-62203	WT
MN-62287	WT
MN-62292	WT
MN-62296	WT
MN-62300	WT
MN-62379	WT
MN-62438	WT
MN-62469	WT
MN-62525	WT
MN-62530	WT
MN-62857	WT
MN-63338	WT
MN-63345	WT
MN-63370	WT
MN-63442	WT
MN-63492	WT
MN-63525	WT
MN-63570	WT
MN-63711	WT
MN-60375	WT
MN-63811	WT
MN-63866	WT
MN-63991	WT
MN-60400	WT
MN-64031	WT
MN-64136	WT
MN-60417	WT
MN-64243	WT
MN-64353	WT
MN-60439	WT
MN-64490	WT
MN-64526	WT
MN-64530	WT
MN-64549	WT
MN-64560	WT
MN-64636	WT
MN-64683	WT
MN-64705	WT
MN-64760	WT
MN-64846	WT
MN-60575	WT
MN-60590	WT
MN-60636	WT
MN-60702	WT
MN-60841	WT
MN-60945	WT
MN-60993	WT
MN-41063	WT
MN-41144	WT
MN-41172	WT
MN-42047	WT
MN-42070	WT
MN-4500	WT
MN-4527	WT
MN-4662	WT
MN-4663	WT
MN-4692	WT
MN-4836	WT
MN-4923	WT
MN-105	WT
MN-142	WT
MN-163	WT
MN-169	WT
MN-171	WT
MN-20	WT
MN-201	WT
MN-208	WT
MN-22	WT
MN-249	WT
MN-265	WT
MN-27	WT
MN-288	WT
MN-291	WT
MN-295	WT
MN-297	WT
MN-298	WT
MN-301	WT
MN-306	WT
MN-34	WT
MN-42	WT
MN-47	WT
MN-54	WT
MN-69	WT
MN-72	WT
MN-79	WT
MN-83	WT
MN-95	WT
MN-96	WT
MN-97	WT
MN-1133	WT
MN-1137	WT
MN-1161	WT
MN-1033	WT
MN-1036	WT
MN-1047	WT
MN-1054	WT
MN-1072	WT
MN-1075	WT
MN-1091	WT

## Sheet: Table S11B
TERT Screening in atypical recurrent cohort
SampleID	Result
MN-41027	chr5:1295228 G>A
MN-141	chr5:1295228 G>A
MN-81334	chr5:1295250 G>A
MN-82034	chr5:1295228 G>A
MN-3081	WT
MN-41034	WT
MN-41083	WT
MN-3199	WT
MN-3315	WT
MN-60083	WT
MN-60668	WT
MN-60847	WT
MN-61984	WT
MN-64678	WT
MN-41147	WT
MN-4947	WT
MN-42025	WT
MN-4517	WT
MN-4693	WT
MN-6	WT
MN-1078	WT
MN-1083	WT
MN-138	WT
MN-155	WT
MN-279	WT
MN-281	WT
MN-1050	WT
MN-1067	WT
MN-1074	WT
